# Supplementary material for: TENT5-mediated polyadenylation of mRNAs encoding secreted proteins is essential for gametogenesis in mice
Source: Nat Commun. 2024 Jun 22;15:5331. doi: 10.1038/s41467-024-49479-4 (PMC11193744; doi:10.1038/s41467-024-49479-4)
Supplement: Supplementary file 4 — Supplementary Data 1 [file 41467_2024_49479_MOESM4_ESM.xlsx]

## Sheet: Supplementary_Table_1_database_
Table S1. DRS run statistics and ENA accession numbers
sample name	File name	replicat id	technical replicate id	ENA accession	data link	mice RNA mixed with polyA-rich RNA from	Guppy basecaller version	sequencing reads obtained from single run	reads mapped to reference	Nanopolish 'PASS' reads	reference transcriptome	notes
ovary_Tent5bc_rep1	Ovaries_17_12_2020_BC30days	1	a	ERS15941056	https://www.ebi.ac.uk/ena/browser/view/ERS15941056	S. cerevisiae	6.0.0	1533617	646518	508180	mouse Gencode26
ovary_Tent5bc_rep2	ovary_BC_2_17_07_2020	2	a	ERS15941057	https://www.ebi.ac.uk/ena/browser/view/ERS15941057	S. cerevisiae	6.0.0	792454	270372	218369	mouse Gencode26
ovary_WT_rep1	22_10_2020_wt_30day_ov_sample1	1	a	ERS16372230	https://www.ebi.ac.uk/ena/browser/view/ERS16372230	S. cerevisiae	6.0.0	394845	175509	140400	mouse Gencode26
ovary_WT_rep2_a	ovary_wt_1_17_07_2020	2	a	ERS15941059	https://www.ebi.ac.uk/ena/browser/view/ERS15941059	S. cerevisiae	6.0.0	965608	363716	291600	mouse Gencode26
ovary_WT_rep2_b	ovary_wt_2_17_07_2020	2	b	ERS5927539	https://www.ebi.ac.uk/ena/browser/view/ERS5927539	S. cerevisiae	6.0.0	807092	497137	402136	mouse Gencode26
ovary_Tent5b_gfp_het_rep1	05_03_bgfp_het_30day_ov_sample1	1	a	ERS16372228	https://www.ebi.ac.uk/ena/browser/view/ERS16372228	S. cerevisiae	6.0.0	1700656	734972	587153	mouse Gencode26
ovary_Tent5b_gfp_het_rep2	b_gfp_ov_het_16_03	2	b	ERS16372248	https://www.ebi.ac.uk/ena/browser/view/ERS16372248	S. cerevisiae	4.4.1	117543	34277	22499	mouse Gencode26
ovary_Tent5b_gfp_hom_rep1	26_02_bgfp_homo_30day_ov	1	a	ERS15941063	https://www.ebi.ac.uk/ena/browser/view/ERS15941063	S. cerevisiae	4.4.1	1984942	179287	144205	mouse Gencode26
ovary_Tent5b_gfp_hom_rep2	b_gfp_ov_hom_15_03_2sample	2	b	ERS16372252	https://www.ebi.ac.uk/ena/browser/view/ERS16372252	S. cerevisiae	6.0.0	1389679	659510	552942	mouse Gencode26
testis_Tent5c_rep1_a	testis_TENT5C_KO_1	1	a	ERS5846736	https://www.ebi.ac.uk/ena/browser/view/ERS5846736	S. cerevisiae	6.0.0	1917618	1046867	824945	mouse Gencode26
testis_Tent5c_rep1_b	testis_TENT5C_KO_1	1	b	ERS5846736	https://www.ebi.ac.uk/ena/browser/view/ERS5846736	S. cerevisiae	6.0.0	1917618	621954	477926	mouse Gencode26
testis_Tent5c_rep2	testis_TENT5C_KO_2	2	a	ERS5846735	https://www.ebi.ac.uk/ena/browser/view/ERS5846735	S. cerevisiae	6.0.0	3192534	2769202	1914511	mouse Gencode26
testis_Tent5c_rep3	testis_TENT5C_KO_3	3	a	ERS5846739	https://www.ebi.ac.uk/ena/browser/view/ERS5846739	S. cerevisiae	6.0.0	3112281	2477825	1695095	mouse Gencode26
testis_Tent5c_WT_rep1_a	testis_TENT5C_WT_1	1	a	ERS5846734	https://www.ebi.ac.uk/ena/browser/view/ERS5846734	S. cerevisiae	6.0.0	2120861	1636481	1125682	mouse Gencode26
testis_Tent5c_WT_rep1_b	testis_TENT5C_WT_2	1	b	ERS5846734	https://www.ebi.ac.uk/ena/browser/view/ERS5846734	S. cerevisiae	6.0.0	2120861	91032	71226	mouse Gencode26
testis_Tent5c_WT_rep2_a	testis_TENT5C_WT_2	2	a	ERS5846733	https://www.ebi.ac.uk/ena/browser/view/ERS5846733	S. cerevisiae	6.0.0	1815112	74752	57527	mouse Gencode26
testis_Tent5c_WT_rep2_b	testis_TENT5C_WT_2	2	b	ERS5846733	https://www.ebi.ac.uk/ena/browser/view/ERS5846733	S. cerevisiae	6.0.0	1815112	1474193	1089198	mouse Gencode26
testis_Tent5c_WT_rep3	testis_TENT5C_WT_3	3	a	ERS5846741	https://www.ebi.ac.uk/ena/browser/view/ERS5846741	S. cerevisiae	6.0.0	2700832	2158152	1441553	mouse Gencode26
testis_Tent5d_rep1	testis_TENT5D_KO_1	1	a	ERS5846730	https://www.ebi.ac.uk/ena/browser/view/ERS5846730	S. cerevisiae	6.0.0	2326760	843177	640155	mouse Gencode26
testis_Tent5d_rep2	testis_TENT5D_KO_2	2	a	ERS5846732	https://www.ebi.ac.uk/ena/browser/view/ERS5846732	S. cerevisiae	6.0.0	2921203	818341	618001	mouse Gencode26
testis_Tent5d_WT_rep1_a	testis_TENT5D_WT_1	1	a	ERS5465457	https://www.ebi.ac.uk/ena/browser/view/ERS5465457	S. cerevisiae	6.0.0	1409616	588652	434439	mouse Gencode26
testis_Tent5d_WT_rep2_a	testis_TENT5D_WT_2	2	a	ERS5465455	https://www.ebi.ac.uk/ena/browser/view/ERS5465455	S. cerevisiae	6.0.0	1594877	695411	519747	mouse Gencode26
							SUM:	38651721	18857337	13777489
