# Supplementary material for: TENT5-mediated polyadenylation of mRNAs encoding secreted proteins is essential for gametogenesis in mice
Source: Nat Commun. 2024 Jun 22;15:5331. doi: 10.1038/s41467-024-49479-4 (PMC11193744; doi:10.1038/s41467-024-49479-4)
Supplement: Supplementary file 5 — Supplementary Data 2 [file 41467_2024_49479_MOESM5_ESM.xlsx]

## Sheet: Supplemental Table_2
# Poly(A) tail length statisitics for RNA samples from Tent5b +/+ Tent5c +/+ (TENT5_WT) , Tent5b -/- Tent5c -/- (TENT5_BC_KO) ,Tent5b gfp/gfp (TENT5_GFP_hom) and Tent5b_+/gfp (TENT5_GFP_het) ovaries
ensembl_gene_id	TENT5_BC_KO_counts	TENT5_BC_KO_polya_gm_mean	TENT5_BC_KO_polya_mean	TENT5_BC_KO_polya_median	TENT5_BC_KO_polya_mode	TENT5_BC_KO_q0.05	TENT5_BC_KO_q0.50	TENT5_BC_KO_q0.95	TENT5_WT_counts	TENT5_WT_polya_gm_mean	TENT5_WT_polya_mean	TENT5_WT_polya_median	TENT5_WT_polya_mode	TENT5_WT_q0.05	TENT5_WT_q0.50	TENT5_WT_q0.95	TENT5B_GFP_het_counts	TENT5B_GFP_het_polya_gm_mean	TENT5B_GFP_het_polya_mean	TENT5B_GFP_het_polya_median	TENT5B_GFP_het_polya_mode	TENT5B_GFP_het_q0.05	TENT5B_GFP_het_q0.50	TENT5B_GFP_het_q0.95	TENT5B_GFP_hom_counts	TENT5B_GFP_hom_polya_gm_mean	TENT5B_GFP_hom_polya_mean	TENT5B_GFP_hom_polya_median	TENT5B_GFP_hom_polya_mode	TENT5B_GFP_hom_q0.05	TENT5B_GFP_hom_q0.50	TENT5B_GFP_hom_q0.95
ENSMUSG00000000001	79	103.972	126.165	123	NA	27.9	123	234.2	78	83.6208	103.897	99	NA	20.85	99	219.45	50	84.8311	101.78	95	NA	24.25	95	201.3	41	103.612	130.122	126	NA	22	126	215
ENSMUSG00000000028	5	54.0936	74.6	59	NA	18.6	59	139	18	81.0823	108.722	81.5	NA	21.1	81.5	238.55	8	95.4284	99.125	92	NA	68.8	92	143.2	15	72.7769	86.3333	74	99	27.9	74	203.7
ENSMUSG00000000031	8	54.4897	95.5	73.5	NA	7.15	73.5	232.45	21	94.7651	115.19	112	80	34	112	244	11	56.3832	71	49	NA	20.5	49	158	20	79.2113	97.8	81	NA	33.6	81	194.85
ENSMUSG00000000037	8	48.8186	101.125	42	NA	11.4	42	293.55	2	114.839	178	178	NA	55.6	178	300.4	5	32.0882	37.2	43	NA	15	43	48.4	8	58.828	74.5	73.5	NA	18.45	73.5	127.95
ENSMUSG00000000049	NA	NA	NA	NA	NA	NA	NA	NA	1	54	54	54	54	54	54	54	NA	NA	NA	NA	NA	NA	NA	NA	NA	NA	NA	NA	NA	NA	NA	NA
ENSMUSG00000000056	17	126.835	140.941	121	NA	60	121	262.2	21	111.842	135.905	125	NA	34	125	246	16	112.092	130.188	131	NA	51.75	131	232.5	12	136.329	157	134.5	136	68.7	134.5	329.35
ENSMUSG00000000058	18	87.1202	116.889	135	153	13.55	135	205.6	18	83.4105	104.722	87.5	181	32.4	87.5	187.9	27	65.8706	93.6667	82	NA	7.8	82	196	16	96.6658	115.75	120.5	NA	34.5	120.5	212
ENSMUSG00000000078	36	105.483	135.111	148.5	45	18	148.5	231.75	36	86.9798	114.5	112.5	99	18.25	112.5	225.5	35	91.7951	118.914	98	NA	19.9	98	242.8	29	85.5712	113.345	108	NA	16.4	108	204.8
ENSMUSG00000000085	16	105.409	137.438	134.5	NA	20.25	134.5	250	31	97.5116	133.194	120	46	22.5	120	291.5	19	110.813	153	157	NA	8.6	157	246.5	17	57.4028	98.4118	60	60	6.2	60	219.6
ENSMUSG00000000088	253	89.6656	105.498	94	94	28	94	211.8	195	85.6506	102.405	91	118	31	91	221.2	108	91.7331	108.241	96.5	NA	35.35	96.5	234.25	115	83.1429	98.2522	91	68	29.7	91	195.3
ENSMUSG00000000093	22	91.1425	124.091	109.5	NA	13.5	109.5	261.7	21	102.638	134.19	138	NA	29	138	277	10	73.608	120.8	85	NA	14.45	85	267.6	14	64.2224	93.7143	101.5	NA	12.65	101.5	193.85
ENSMUSG00000000094	1	91	91	91	91	91	91	91	8	45.3668	48.5	43.5	NA	28.85	43.5	80.8	4	86.2831	89	88.5	NA	63.4	88.5	115.3	5	55.6427	62.8	53	NA	33.4	53	113.6
ENSMUSG00000000120	9	83.9824	101.889	72	56	39.2	72	212.4	9	109.522	136.778	115	NA	42.4	115	279.4	3	87.2833	95.3333	108	NA	53.1	108	128.7	2	103.267	105	105	NA	87.9	105	122.1
ENSMUSG00000000126	2	219.021	219.5	219.5	NA	206.45	219.5	232.55	3	157.571	168	161	NA	106.1	161	234.8	2	138.564	139	139	NA	129.1	139	148.9	3	40.5965	79.3333	54	NA	11.7	54	164.7
ENSMUSG00000000127	11	55.6841	70.3636	55	NA	21	55	161.5	11	69.4756	89.0909	56	NA	28.5	56	199.5	8	99.4459	122.875	126.5	NA	39.8	126.5	198.65	8	68.3284	80.625	60.5	NA	33.85	60.5	159.85
ENSMUSG00000000131	30	133.846	170.167	155.5	151	29.3	155.5	335.7	27	91.1562	113.185	95	51	37.3	95	219.1	14	83.5255	106.929	96.5	NA	17.3	96.5	218.85	12	98.4248	112.917	90.5	68	51.65	90.5	240.95
ENSMUSG00000000134	36	77.2061	102.944	83	NA	20.75	83	283	34	97.6526	118.588	110	NA	34.55	110	262.7	14	86.0831	100.286	108.5	142	32.25	108.5	172.45	19	86.9953	108.737	86	84	28.6	86	241.3
ENSMUSG00000000142	9	68.8404	91.2222	90	NA	23.8	90	139.4	16	54.1242	89.3125	70.5	NA	7.75	70.5	213.75	5	44.1972	94.2	53	NA	8.4	53	209	9	40.6705	46.6667	45	32	19.4	45	81.8
ENSMUSG00000000148	16	117.734	154.562	152	204	31.25	152	301.25	5	71.7896	163.2	92	NA	15.4	92	349.6	7	134.733	161	142	NA	54.5	142	270.3	9	91.8847	135.444	117	NA	28.2	117	276.4
ENSMUSG00000000149	80	89.38	106.713	98.5	101	32.95	98.5	207.05	70	97.6502	115.071	107.5	NA	31.35	107.5	222.1	57	91.1289	113.579	99	NA	28.2	99	247.2	40	93.4948	104.175	101.5	NA	37.9	101.5	189.2
ENSMUSG00000000154	NA	NA	NA	NA	NA	NA	NA	NA	3	35.55	50.6667	36	NA	14.4	36	97.2	NA	NA	NA	NA	NA	NA	NA	NA	2	118.79	120	120	NA	104.7	120	135.3
ENSMUSG00000000167	1	260	260	260	260	260	260	260	NA	NA	NA	NA	NA	NA	NA	NA	3	95.0718	102.333	93	NA	63.3	93	147.9	NA	NA	NA	NA	NA	NA	NA	NA
ENSMUSG00000000168	51	121.328	139.941	132	NA	45	132	261.5	35	90.9037	121.086	110	24	24	110	264.9	20	94.4458	111.85	106.5	87	24.95	106.5	194.8	29	84.6915	95.6207	86	NA	34.4	86	164
ENSMUSG00000000171	119	84.5676	105	98	40	21	98	216.2	118	86.1853	104.941	95	128	29	95	217.65	82	85.3379	103.037	97	NA	27.2	97	189.75	96	91.1771	107.333	103.5	NA	24	103.5	190.75
ENSMUSG00000000184	79	86.6159	103.772	99	NA	24.8	99	202.1	131	92.0724	112.916	109	NA	21.5	109	217.5	52	83.3498	103.731	85	NA	25.1	85	214.6	77	84.0264	106.273	102	NA	21.8	102	212.8
ENSMUSG00000000194	37	95.221	117.973	107	56	17.2	107	249.2	24	118.029	133.333	130	163	51.15	130	250.9	19	89.0386	120.368	98	134	27.6	98	322	14	91.3459	100.429	96.5	68	47.4	96.5	162.6
ENSMUSG00000000197	3	132.151	132.333	132	NA	124.8	132	140.1	1	272	272	272	272	272	272	272	NA	NA	NA	NA	NA	NA	NA	NA	NA	NA	NA	NA	NA	NA	NA	NA
ENSMUSG00000000204	NA	NA	NA	NA	NA	NA	NA	NA	NA	NA	NA	NA	NA	NA	NA	NA	NA	NA	NA	NA	NA	NA	NA	NA	1	414	414	414	414	414	414	414
ENSMUSG00000000214	1	19	19	19	19	19	19	19	7	94.6016	114.143	72	NA	61.5	72	259.9	2	109.69	111	111	NA	95.7	111	126.3	4	51.9697	67	56	NA	21.8	56	127.6
ENSMUSG00000000223	4	301.211	308.25	296	NA	236.6	296	397.05	3	81.0105	107.333	142	NA	35.8	142	154.6	NA	NA	NA	NA	NA	NA	NA	NA	NA	NA	NA	NA	NA	NA	NA	NA
ENSMUSG00000000244	1	192	192	192	192	192	192	192	1	99	99	99	99	99	99	99	NA	NA	NA	NA	NA	NA	NA	NA	NA	NA	NA	NA	NA	NA	NA	NA
ENSMUSG00000000247	NA	NA	NA	NA	NA	NA	NA	NA	NA	NA	NA	NA	NA	NA	NA	NA	1	44	44	44	44	44	44	44	NA	NA	NA	NA	NA	NA	NA	NA
ENSMUSG00000000253	27	98.3778	121.37	110	133	28.6	110	272.8	47	81.8949	102.085	90	NA	27.6	90	225.1	25	89.2923	98.6	98	110	48.6	98	176.4	33	71.1343	82.303	75	NA	25.6	75	139.2
ENSMUSG00000000266	7	180.271	191.286	189	NA	107	189	267.3	11	120.272	128.364	140	74	74	140	187	8	97.0659	131	119.5	NA	26.7	119.5	249.55	8	121.523	129.625	131.5	NA	67.5	131.5	188.6
ENSMUSG00000000275	49	147.146	164.98	168	NA	65.8	168	286.2	52	120.549	145.346	126.5	95	38.1	126.5	317.75	24	108.074	136.083	106	191	28.95	106	283.1	21	118.978	136.429	99	NA	51	99	254
ENSMUSG00000000276	6	127.078	156.833	166.5	NA	44.5	166.5	271	9	113.406	142.889	145	NA	39	145	248	2	121.824	125	125	NA	99.8	125	150.2	3	157.561	192.333	231	NA	76.2	231	281.4
ENSMUSG00000000278	180	85.6255	108.689	100.5	NA	21.95	100.5	233.05	142	86.8691	109.711	104.5	53	22.15	104.5	220.8	118	88.8414	106.881	98	NA	29	98	209.6	91	80.7156	100.516	100	50	22.5	100	197
ENSMUSG00000000282	21	99.0458	144.952	144	90	15	144	294	22	91.5755	116.273	102.5	143	19.6	102.5	226.65	11	100.79	115	105	NA	46.5	105	197	5	87.9155	96	98	NA	47.4	98	140
ENSMUSG00000000290	3	130.705	144.667	147	NA	77.7	147	210	2	86.5448	88.5	88.5	NA	71.85	88.5	105.15	2	180.599	205	205	NA	117.7	205	292.3	NA	NA	NA	NA	NA	NA	NA	NA
ENSMUSG00000000295	35	80.4779	101.914	84	NA	26	84	252.6	36	70.3876	84.5556	70	NA	23.25	70	174.5	23	56.0559	64.2174	57	NA	18.7	57	129.6	20	86.1106	115.1	85	NA	31.6	85	232.1
ENSMUSG00000000296	29	86.1923	98.0345	88	NA	30.8	88	182.2	40	84.0147	104.125	92	NA	35.5	92	222.5	46	93.6373	114.957	116	54	28.25	116	241	41	78.3673	95.9024	80	NA	28	80	215
ENSMUSG00000000301	8	77.2792	87.625	67	137	44.15	67	146.1	14	88.9467	103.286	104	NA	33.15	104	176.9	6	99.197	128.833	91.5	NA	44.75	91.5	276.75	14	87.4678	103.714	94	NA	34.95	94	209.3
ENSMUSG00000000303	4	57.3561	95.5	82	NA	14.95	82	194.95	9	79.8077	89.2222	71	71	46.6	71	166.2	7	70.7555	75.2857	60	NA	49.6	60	119.9	8	64.6885	77.875	62.5	NA	27.95	62.5	143.1
ENSMUSG00000000305	NA	NA	NA	NA	NA	NA	NA	NA	NA	NA	NA	NA	NA	NA	NA	NA	NA	NA	NA	NA	NA	NA	NA	NA	1	74	74	74	74	74	74	74
ENSMUSG00000000308	2	136.448	140.5	140.5	NA	110.35	140.5	170.65	1	126	126	126	126	126	126	126	NA	NA	NA	NA	NA	NA	NA	NA	2	86.0174	100	100	NA	54.1	100	145.9
ENSMUSG00000000317	5	85.6683	117.6	94	94	33.8	94	266	3	173.219	212	170	NA	88.1	170	365.3	3	115.751	123	114	NA	79.8	114	172.5	NA	NA	NA	NA	NA	NA	NA	NA
ENSMUSG00000000318	5	54.3825	61.6	66	NA	25.8	66	92.2	4	89.7922	113.75	88	NA	41.35	88	222.2	3	53.4923	55.6667	53	NA	39.5	53	73.7	8	76.727	81.75	91.5	NA	42.45	91.5	115.7
ENSMUSG00000000320	2	131.757	159	159	NA	78.9	159	239.1	4	72.9252	77.5	61.5	NA	58.3	61.5	119.1	2	92.2497	94.5	94.5	NA	76.05	94.5	112.95	2	50.7346	62.5	62.5	NA	29.65	62.5	95.35
ENSMUSG00000000326	36	81.4222	104.528	93	24	24	93	211	38	94.4725	122.658	112	NA	18.7	112	309.6	28	81.2391	102.5	87	72	23.15	87	229.4	25	71.5714	90.56	85	30	22.4	85	196.6
ENSMUSG00000000339	28	104.13	120.643	121	NA	40.7	121	217.3	33	71.548	90.3636	78	NA	21.8	78	183	30	72.038	86.7	67.5	49	27.35	67.5	194.75	26	94.1754	118.385	110	NA	29.25	110	214.5
ENSMUSG00000000340	29	108.246	143.034	136	118	26.6	136	254.8	19	129.877	155.789	152	131	45.9	152	308	15	149.196	164.467	145	NA	68.5	145	266.2	11	115.329	128.545	147	NA	50	147	192
ENSMUSG00000000346	168	92.1787	109.565	103.5	53	29.7	103.5	215.3	130	91.589	107.654	100	NA	31	100	225	104	84.5764	101.317	91.5	NA	29.15	91.5	208.1	90	92.277	106.356	99.5	NA	31.45	99.5	198.55
ENSMUSG00000000355	35	120.629	150.343	112	NA	49	112	403.9	29	93.0219	117.586	95	NA	28	95	283.2	29	76.7287	97.0345	88	135	18.6	88	182.4	37	85.855	110.378	92	NA	20	92	248
ENSMUSG00000000359	10	84.5817	103.9	88	NA	33.05	88	225.55	1	19	19	19	19	19	19	19	4	107.548	133.75	120	NA	53.6	120	233.15	5	128.057	137.4	127	88	88	127	217.8
ENSMUSG00000000365	2	15.8745	16	16	NA	14.2	16	17.8	2	52.3068	55	55	NA	39.7	55	70.3	2	71.7008	75	75	NA	55.2	75	94.8	1	52	52	52	52	52	52	52
ENSMUSG00000000374	21	79.5536	117.619	84	NA	17	84	234	19	102.707	130.368	109	147	23.2	109	249.4	9	84.7994	103.778	85	NA	32.4	85	195.4	6	90.9763	132.167	110	NA	24	110	264.75
ENSMUSG00000000378	35	108.17	134.2	127	NA	20.1	127	246.6	30	90.1289	111.033	102.5	NA	22.35	102.5	210.3	18	89.9944	107	99.5	120	39.2	99.5	200.05	17	51.7651	74.9412	78	NA	8	78	154.2
ENSMUSG00000000384	10	103.674	134.6	92	NA	40.6	92	320.5	15	130.559	161.067	139	194	44.4	139	290.2	7	105.251	130.286	150	NA	36.4	150	220.7	5	153.84	159.8	162	NA	106.2	162	218
ENSMUSG00000000386	1	183	183	183	183	183	183	183	NA	NA	NA	NA	NA	NA	NA	NA	1	232	232	232	232	232	232	232	NA	NA	NA	NA	NA	NA	NA	NA
ENSMUSG00000000392	NA	NA	NA	NA	NA	NA	NA	NA	1	123	123	123	123	123	123	123	NA	NA	NA	NA	NA	NA	NA	NA	NA	NA	NA	NA	NA	NA	NA	NA
ENSMUSG00000000399	107	76.6035	94.5607	82	28	28	82	202.5	110	72.7719	88.6909	73	59	23.9	73	188.55	60	71.249	84.9833	75.5	NA	26.75	75.5	193.5	69	71.0573	84.5507	69	NA	24.8	69	183.4
ENSMUSG00000000402	5	142.889	156	128	NA	92.6	128	249.6	6	98.5279	116	90.5	NA	54.5	90.5	225.25	5	87.9855	99	100	NA	45.2	100	153.8	4	121.334	136.5	123	NA	68	123	223.9
ENSMUSG00000000409	5	142.771	157	115	NA	92.6	115	266.4	2	220.4	224	224	NA	188	224	260	6	101.133	109	100.5	NA	63.25	100.5	175	1	184	184	184	184	184	184	184
ENSMUSG00000000416	1	122	122	122	122	122	122	122	2	268.732	269	269	NA	258.2	269	279.8	1	259	259	259	259	259	259	259	3	26.0433	43.3333	32	NA	8.6	32	86
ENSMUSG00000000420	71	100.714	119.197	112	149	29.5	112	226.5	84	108.375	125.774	118.5	156	33.15	118.5	237.85	52	85.5726	105.885	103	NA	21.15	103	183.45	43	82.3122	95.0233	86	NA	26	86	187.2
ENSMUSG00000000435	2	35.4965	35.5	35.5	NA	35.05	35.5	35.95	4	175.271	182.25	194	NA	119.95	194	228.1	5	121.181	143	167	NA	56.2	167	218.4	6	160.073	166.167	158	NA	112.5	158	233.75
ENSMUSG00000000439	20	66.9787	97.2	83	23	18.9	83	210.75	21	95.4595	117.286	121	175	29	121	235	12	71.3919	92.5833	59.5	134	26.15	59.5	206	19	88.8681	101.263	89	NA	44.1	89	191.2
ENSMUSG00000000440	13	104.464	128.769	146	185	32	146	197.6	35	74.1099	102.171	87	NA	17.1	87	242	14	68.9776	97.8571	74	168	14.65	74	235.35	29	81.7909	105.517	95	92	17.8	95	219.6
ENSMUSG00000000441	62	98.8259	132.032	115	NA	25	115	297.3	69	105.119	139.159	136	37	26.8	136	274.6	40	75.976	105.525	87.5	NA	13	87.5	267.05	32	59.9744	89.1562	62.5	NA	14	62.5	266.5
ENSMUSG00000000486	5	116.014	138	115	NA	54.6	115	253.6	5	196.469	216.4	211	NA	106.6	211	324.4	7	137.554	146.857	154	NA	78	154	211.5	8	101.65	140	155	155	27.35	155	266.75
ENSMUSG00000000489	14	135.134	144.857	147	151	77.05	147	220.8	15	117.284	130.533	138	NA	52.9	138	192.5	13	86.7924	106.615	112	NA	34.2	112	179.2	17	83.5382	106.765	98	NA	24.2	98	205.2
ENSMUSG00000000530	21	94.1768	119.095	114	73	31	114	254	13	105.205	121.769	126	146	46.2	126	235.4	4	156.723	165.5	183	NA	98.8	183	207.7	5	123.847	138.4	121	NA	69.8	121	234.6
ENSMUSG00000000531	15	71.1715	103.133	120	38	18.3	120	217.2	30	90.4583	107.6	94.5	NA	26.15	94.5	222.3	15	74.2768	95.9333	100	NA	22.8	100	194.3	19	62.6796	77.3684	87	17	17	87	157.4
ENSMUSG00000000532	10	65.5896	111	70.5	NA	15.25	70.5	280.05	11	115.304	144	154	NA	31.5	154	242	4	73.8467	114.75	133.5	NA	22.75	133.5	180.5	4	78.8243	93.25	100	NA	36.5	100	140.55
ENSMUSG00000000538	28	92.803	134.393	114	163	26.05	114	333.05	26	122.208	147.731	138	NA	44	138	274	26	135.634	173.385	156.5	266	28.75	156.5	345.25	17	107.909	129.529	106	75	43.4	106	319
ENSMUSG00000000544	NA	NA	NA	NA	NA	NA	NA	NA	NA	NA	NA	NA	NA	NA	NA	NA	1	112	112	112	112	112	112	112	NA	NA	NA	NA	NA	NA	NA	NA
ENSMUSG00000000552	8	61.6012	68.625	62	NA	31.95	62	122.4	8	58.625	81.875	85.5	NA	15.4	85.5	164.15	3	116.522	119.667	103	NA	96.7	103	154.3	5	34.423	78.4	75	NA	4.8	75	193
ENSMUSG00000000555	32	110.59	124.062	118.5	NA	51.9	118.5	236.7	22	121.423	152.773	138.5	NA	49.9	138.5	333.15	9	127.55	143.111	140	NA	60.8	140	227.2	8	131.441	142.125	154.5	NA	71.65	154.5	203.6
ENSMUSG00000000561	34	121.827	149.059	133	NA	34.6	133	285.9	56	110.535	135.321	122.5	45	41.75	122.5	313.75	24	104.758	127.708	94.5	NA	48.3	94.5	317.4	34	108.894	137.5	103.5	NA	34.3	103.5	311.65
ENSMUSG00000000562	NA	NA	NA	NA	NA	NA	NA	NA	NA	NA	NA	NA	NA	NA	NA	NA	1	54	54	54	54	54	54	54	NA	NA	NA	NA	NA	NA	NA	NA
ENSMUSG00000000563	219	86.8139	108.128	96	57	23	96	214.5	278	83.2625	101.662	90.5	46	25.85	90.5	211.45	200	72.444	87.765	75.5	37	23	75.5	204.05	213	74.1775	88.9765	78	NA	25.2	78	173.4
ENSMUSG00000000567	3	131.501	144	157	NA	79.6	157	199.3	NA	NA	NA	NA	NA	NA	NA	NA	6	77.4569	86.6667	94.5	NA	37	94.5	117.25	NA	NA	NA	NA	NA	NA	NA	NA
ENSMUSG00000000568	135	85.4636	116.37	94	52	16.8	94	274.9	261	81.9759	106.444	90	NA	21	90	269	139	80.5789	103.324	89	125	17	89	248.4	120	70.3187	99.0167	79.5	38	14	79.5	216.45
ENSMUSG00000000579	100	95.436	119.94	102	NA	27.95	102	274.35	57	80.011	109.825	104	104	19	104	283.2	85	86.9702	107.129	87	62	27.2	87	233.4	92	75.7469	93.5109	81	NA	20.1	81	218.85
ENSMUSG00000000581	71	95.2138	115.141	112	73	24.5	112	231.5	68	99.8436	121.618	112	70	26.4	112	236.6	56	100.073	113.589	94	NA	47.5	94	221.75	70	105.626	120.286	114.5	NA	37.45	114.5	231.65
ENSMUSG00000000594	959	88.9309	101.615	95	78	35	95	190.1	104	94.4192	105.683	100.5	74	40.45	100.5	201.8	77	89.7121	101.571	100	NA	33	100	178.4	75	86.4954	96.96	89	NA	38.8	89	166
ENSMUSG00000000600	17	157.765	198.529	222	NA	43.6	222	365	20	157.956	214.15	239.5	342	29.95	239.5	347.8	8	147.075	186.25	234	NA	45	234	295.5	15	102.576	142.467	125	36	28.2	125	326.7
ENSMUSG00000000605	47	114.435	147.085	120	131	26.9	120	338.2	31	132.008	164.355	156	NA	32.5	156	360	15	119.126	153.667	151	NA	35.3	151	300.2	15	128.997	152.8	142	NA	53.9	142	292.7
ENSMUSG00000000627	NA	NA	NA	NA	NA	NA	NA	NA	NA	NA	NA	NA	NA	NA	NA	NA	1	137	137	137	137	137	137	137	NA	NA	NA	NA	NA	NA	NA	NA
ENSMUSG00000000628	13	100.355	114.769	92	NA	43.2	92	178.6	11	66.0684	99.4545	78	NA	16	78	232.5	5	144.471	167.2	183	NA	65	183	242.6	6	45.1948	72.5	55	NA	10	55	154.75
ENSMUSG00000000631	45	89.4662	120.4	92	NA	19.6	92	327.8	23	111.83	142.652	121	125	23.8	121	303.5	5	142.919	154.2	125	NA	104	125	258	21	107.437	131.524	99	NA	41	99	272
ENSMUSG00000000632	NA	NA	NA	NA	NA	NA	NA	NA	1	127	127	127	127	127	127	127	NA	NA	NA	NA	NA	NA	NA	NA	1	210	210	210	210	210	210	210
ENSMUSG00000000673	NA	NA	NA	NA	NA	NA	NA	NA	1	80	80	80	80	80	80	80	NA	NA	NA	NA	NA	NA	NA	NA	NA	NA	NA	NA	NA	NA	NA	NA
ENSMUSG00000000682	16	76.4643	88.1875	73.5	NA	26.5	73.5	152.25	18	70.4004	89	71	NA	23.85	71	182.85	30	80.6146	95.1333	83	53	36.9	83	217	11	83.3297	90.6364	75	73	51.5	75	158.5
ENSMUSG00000000686	NA	NA	NA	NA	NA	NA	NA	NA	NA	NA	NA	NA	NA	NA	NA	NA	2	54.9909	75	75	NA	29.1	75	120.9	1	189	189	189	189	189	189	189
ENSMUSG00000000690	2	125.797	143	143	NA	81.8	143	204.2	NA	NA	NA	NA	NA	NA	NA	NA	NA	NA	NA	NA	NA	NA	NA	NA	NA	NA	NA	NA	NA	NA	NA	NA
ENSMUSG00000000693	10	130.336	142	142.5	NA	63.55	142.5	219.5	10	120.944	137.2	118.5	NA	61.75	118.5	256.45	7	98.8531	124.429	96	NA	36.8	96	216.2	7	106.918	114.857	126	NA	58.7	126	143.1
ENSMUSG00000000701	1	14	14	14	14	14	14	14	3	27.3828	33.3333	29	NA	13.7	29	56	1	43	43	43	43	43	43	43	6	54.4963	55.5	55.5	NA	42	55.5	69
ENSMUSG00000000708	39	130.492	154.41	142	NA	36.6	142	289.9	19	138.155	155.684	125	NA	65.9	125	265.9	14	96.4423	114.286	107	NA	40	107	215.75	14	71.485	98.3571	70	36	26.2	70	224.5
ENSMUSG00000000711	58	114.651	126.276	127	NA	55.95	127	215	68	119.058	144.912	124	NA	37.75	124	317.75	42	97.7938	115.857	100	NA	44	100	268.85	39	102.784	118.667	108	61	43.1	108	256.2
ENSMUSG00000000730	2	150.399	152	152	NA	132.2	152	171.8	5	71.7278	75.8	87	NA	46.6	87	101.2	1	195	195	195	195	195	195	195	6	160.502	161.667	165	NA	135.25	165	186.25
ENSMUSG00000000731	NA	NA	NA	NA	NA	NA	NA	NA	2	154.392	159	159	NA	124.8	159	193.2	1	91	91	91	91	91	91	91	NA	NA	NA	NA	NA	NA	NA	NA
ENSMUSG00000000732	25	128.003	170.96	192	NA	17.8	192	290.4	30	121.409	143.2	142.5	NA	37.25	142.5	265.6	16	101.781	119.938	94	NA	38.5	94	215.75	13	98.4807	103.769	107	NA	56	107	148.6
ENSMUSG00000000738	52	113.208	151.096	142.5	NA	16.65	142.5	315.5	36	89.3141	113.306	104	53	20.5	104	219.25	13	91.6725	102.538	102	NA	40	102	171.6	14	105.972	136.857	82.5	NA	46.9	82.5	300.6
ENSMUSG00000000739	5	63.5689	76.2	58	NA	34.2	58	146.8	5	61.3884	65.2	52	NA	42	52	97.4	7	74.5269	98.2857	95	95	23	95	208.6	4	130.315	170.25	163.5	NA	56.25	163.5	293.7
ENSMUSG00000000740	1692	67.4603	79.8983	70	51	24	70	165	2785	66.8491	79.1695	68	43	24	68	168	2469	63.0762	74.2215	64	54	24	64	157	3265	62.8474	73.4879	64	50	24	64	154
ENSMUSG00000000743	75	96.1782	109.413	110	NA	39.6	110	210.9	57	100.966	114.175	102	NA	44.8	102	233.6	39	96.0069	110.538	99	NA	44.7	99	212.1	60	93.8697	109.05	95.5	NA	31.9	95.5	241.15
ENSMUSG00000000751	35	91.1345	123.686	114	NA	21	114	253.8	63	92.2834	111.016	108	NA	32.7	108	252.8	41	75.1352	97	83	50	30	83	190	40	79.309	93.95	87	NA	30.65	87	181.1
ENSMUSG00000000753	77	84.1856	101.143	98	143	24.8	98	213.4	115	75.0808	92.3913	79	36	20.4	79	185.7	75	80.3034	98.12	96	33	20	96	189.6	103	75.2439	90.2524	83	NA	22.3	83	190.3
ENSMUSG00000000759	23	86.0939	125.391	76	24	24.9	76	310.7	13	192.889	208.615	228	NA	94.6	228	321.8	8	166.755	212.625	200	NA	62	200	362.1	14	102.752	137.643	126	NA	21.2	126	287.45
ENSMUSG00000000776	14	133.47	152.571	166.5	NA	55.6	166.5	242.05	26	80.2184	120.269	118.5	86	11.5	118.5	263	16	125.738	147.125	127	NA	38	127	266	18	86.4769	115.667	112	NA	9.85	112	222.1
ENSMUSG00000000782	29	108.793	138	114	NA	36	114	317.6	35	102.673	116.943	114	NA	38.7	114	219.7	24	89.0052	113.208	86.5	30	30	86.5	283.95	15	93.6162	101	90	NA	55.4	90	162
ENSMUSG00000000787	266	104.394	133.18	123	NA	23	123	279	242	121.503	146.793	142	60	35.1	142	288.35	126	96.4014	119.167	103.5	152	28.25	103.5	236	128	102.043	123.094	116.5	NA	29.4	116.5	241.95
ENSMUSG00000000791	NA	NA	NA	NA	NA	NA	NA	NA	NA	NA	NA	NA	NA	NA	NA	NA	NA	NA	NA	NA	NA	NA	NA	NA	2	92.3363	102.5	102.5	NA	62.45	102.5	142.55
ENSMUSG00000000794	1	102	102	102	102	102	102	102	NA	NA	NA	NA	NA	NA	NA	NA	NA	NA	NA	NA	NA	NA	NA	NA	NA	NA	NA	NA	NA	NA	NA	NA
ENSMUSG00000000804	24	101.592	135.083	117	NA	19.45	117	265.95	20	109.507	138.6	146.5	NA	30.85	146.5	261.6	9	140.046	153.333	139	NA	72.2	139	239.2	8	58.3796	77.25	79.5	NA	19	79.5	165.3
ENSMUSG00000000805	1	90	90	90	90	90	90	90	1	125	125	125	125	125	125	125	1	66	66	66	66	66	66	66	NA	NA	NA	NA	NA	NA	NA	NA
ENSMUSG00000000811	11	94.6844	126.727	133	137	18	133	239	11	90.6716	129.182	151	170	17.5	151	223.5	6	132.668	148.5	160	NA	65	160	196.75	11	96.9148	114.727	113	NA	36	113	221.5
ENSMUSG00000000823	27	174.781	209.444	168	111	53.4	168	407.9	30	100.289	146.067	116.5	19	19	116.5	322.05	10	130.346	173.6	152.5	NA	35.7	152.5	347.05	9	145.684	178.778	143	NA	57.8	143	309.6
ENSMUSG00000000826	66	97.8471	125.818	106.5	155	27	106.5	309.25	53	123.979	149.075	146	157	35.2	146	285.4	26	140.729	167.5	158.5	168	67.75	158.5	307.5	23	88.3349	118.478	99	155	18.9	99	258.3
ENSMUSG00000000827	74	117.085	146.378	126.5	102	30.45	126.5	302.85	99	100.885	121.899	103	NA	32.7	103	265	52	77.5886	93.8846	75	NA	24.65	75	196.95	57	83.6126	102.386	92	NA	31.8	92	208
ENSMUSG00000000838	25	122.625	149.96	138	NA	35	138	327	42	129.332	158.548	153	157	38.15	153	281.95	32	96.2652	139	121.5	NA	20	121.5	292	28	93.9723	124.464	102.5	189	19.75	102.5	291.8
ENSMUSG00000000861	10	93.4795	130.4	112.5	20	20	112.5	257.15	29	97.4741	124.172	97	90	28.2	97	294.8	10	115.496	124	115.5	179	65.95	115.5	188.9	12	90.2014	117	126	25	25	126	225.2
ENSMUSG00000000876	24	99.5177	114.375	110.5	NA	38.3	110.5	195.35	20	110.662	128.05	122.5	121	37.95	122.5	268.4	16	83.2808	94.75	97	83	27.75	97	141.25	15	73.1545	86.2667	81	81	22.1	81	160.4
ENSMUSG00000000881	18	93.4675	111.167	114	124	21.85	114	196.25	17	122.415	141.294	128	NA	54.4	128	260.8	8	129.264	143.125	131.5	NA	64.6	131.5	232.6	12	113.75	133.333	156.5	NA	42.05	156.5	202.2
ENSMUSG00000000884	1	35	35	35	35	35	35	35	7	100.181	118.143	83	NA	49.3	83	227.4	4	97.9393	110	100	NA	54.7	100	179.3	9	89.4087	114	106	NA	24.8	106	218.6
ENSMUSG00000000889	1	63	63	63	63	63	63	63	NA	NA	NA	NA	NA	NA	NA	NA	NA	NA	NA	NA	NA	NA	NA	NA	1	164	164	164	164	164	164	164
ENSMUSG00000000901	225	117.149	145.613	136	NA	26	136	303.2	130	103.622	127.469	118.5	NA	27.45	118.5	270.4	84	108.276	137.298	134.5	NA	22.3	134.5	262.4	75	100.566	129	122	121	21.1	122	258.5
ENSMUSG00000000902	87	98.4664	124.333	110	NA	22	110	274	94	91.1261	109.819	92	NA	30.25	92	232	47	103.855	121.149	111	66	50.2	111	273.1	63	86.2377	105.317	100	89	30.4	100	222.1
ENSMUSG00000000903	3	91.4137	108.333	95	NA	48.2	95	177.8	21	74.549	86.5714	76	49	36	76	175	18	99.5636	114.667	106	88	37.55	106	192.45	18	82.8452	100.667	73.5	NA	46.25	73.5	197.2
ENSMUSG00000000915	10	83.6307	119.2	83.5	NA	25.5	83.5	289.5	26	91.3573	121.923	83	282	35.75	83	306	15	111.498	126.6	109	NA	51	109	224	3	82.5156	88	98	NA	53.9	98	115.1
ENSMUSG00000000916	13	100.318	148.154	102	NA	17.2	102	310.4	17	116.653	159.412	160	251	17.6	160	281.4	10	59.5218	82.8	59	32	21	59	216.3	10	64.2363	100.1	72.5	NA	15.7	72.5	274.35
ENSMUSG00000000934	7	108.6	115	115	NA	68.2	115	177	12	115.937	129.5	114	122	50.6	114	217	6	90.3387	108.667	96	NA	44.25	96	189.25	8	106.126	114.5	99	99	70.4	99	197.05
ENSMUSG00000000938	NA	NA	NA	NA	NA	NA	NA	NA	NA	NA	NA	NA	NA	NA	NA	NA	2	105.726	109.5	109.5	NA	83.85	109.5	135.15	1	165	165	165	165	165	165	165
ENSMUSG00000000942	1	45	45	45	45	45	45	45	NA	NA	NA	NA	NA	NA	NA	NA	NA	NA	NA	NA	NA	NA	NA	NA	1	193	193	193	193	193	193	193
ENSMUSG00000000957	NA	NA	NA	NA	NA	NA	NA	NA	1	139	139	139	139	139	139	139	NA	NA	NA	NA	NA	NA	NA	NA	2	3.87298	7.5	7.5	NA	0.75	7.5	14.25
ENSMUSG00000000958	16	90.1795	118.625	113.5	NA	23.5	113.5	230	16	97.3121	120.688	116	NA	37	116	239.25	11	126.802	132.818	119	NA	92	119	221.5	2	39.9375	42	42	NA	30.3	42	53.7
ENSMUSG00000000959	65	98.7851	114.292	101	NA	30.8	101	218.2	75	91.3921	103.947	93	84	39.8	93	194.6	59	83.816	101.949	88	NA	29.8	88	212.4	56	99.3013	115.411	105.5	87	42.5	105.5	239.75
ENSMUSG00000000976	10	80.7851	119.6	95.5	NA	19.15	95.5	256.15	12	97.0789	128.167	84.5	NA	41.75	84.5	299	6	61.9706	102.167	75.5	NA	14.75	75.5	234.25	5	52.4501	70	55	NA	18.2	55	135
ENSMUSG00000000982	1	96	96	96	96	96	96	96	2	84.6818	86	86	NA	72.5	86	99.5	2	116.319	116.5	116.5	NA	110.65	116.5	122.35	1	124	124	124	124	124	124	124
ENSMUSG00000001014	4	53.4969	56.5	61.5	NA	33.75	61.5	72.25	5	101.64	113.2	141	NA	54.4	141	163.2	3	113.246	141.667	190	NA	54.1	190	195.4	2	136.803	146	146	NA	100.1	146	191.9
ENSMUSG00000001016	79	111.485	135.595	118	NA	28.8	118	289.7	77	106.084	125.182	116	59	32.8	116	238	41	109.293	127.366	120	NA	38	120	250	77	91.7091	113.377	103	107	23.8	103	235
ENSMUSG00000001017	118	107.265	130.797	107	86	38.85	107	284.05	122	104.066	130.213	116.5	NA	29.1	116.5	280.7	88	109.06	133.761	126	45	34.05	126	251.95	77	79.8189	100.416	84	NA	24.8	84	208.4
ENSMUSG00000001018	52	135.628	162.808	142	142	37.75	142	338.8	65	104.09	132.092	103	NA	29.2	103	334.8	61	109.541	129.836	121	NA	36	121	291	55	95.1577	115.909	103	NA	37.7	103	263.3
ENSMUSG00000001020	14	78.368	91.7857	90.5	NA	30.9	90.5	160.85	3	110.938	112.667	126	126	90	126	126	7	85.7965	95.1429	90	NA	49.4	90	170.2	3	73.5359	77.6667	69	NA	52.8	69	108.6
ENSMUSG00000001021	NA	NA	NA	NA	NA	NA	NA	NA	NA	NA	NA	NA	NA	NA	NA	NA	1	138	138	138	138	138	138	138	NA	NA	NA	NA	NA	NA	NA	NA
ENSMUSG00000001025	90	80.8119	91.4778	85.5	NA	31.45	85.5	161.55	46	75.7891	89.4348	75	NA	30.75	75	182.5	32	82.7005	93.4375	86.5	NA	35.3	86.5	188.35	47	73.9259	87.0213	85	55	26.9	85	183.1
ENSMUSG00000001029	21	88.1914	113.381	93	NA	37	93	243	9	115.809	121.889	120	NA	75.6	120	184.8	6	86.6353	100.5	81.5	NA	43.75	81.5	189.25	10	97.6526	103.9	93.5	165	61.55	93.5	165
ENSMUSG00000001034	10	182.476	195.4	218	NA	94	218	247.1	19	77.6816	106.579	76	46	32.9	76	230.1	19	106.259	136.895	94	90	24.4	94	288.6	7	118.649	130.429	146	NA	58	146	196.7
ENSMUSG00000001036	52	91.4825	129.577	112	NA	14.55	112	303.4	87	80.7343	117.011	100	157	11.2	100	291.9	43	95.438	130.186	127	NA	11.2	127	266.7	52	98.9323	121.038	107	NA	29.1	107	241.8
ENSMUSG00000001039	23	95.1146	105.826	95	NA	42.2	95	174.7	18	59.3186	81.7778	71.5	NA	19.4	71.5	202	21	73.4383	95.6667	68	NA	28	68	210	26	72.9185	88.7692	68	68	28.5	68	199.75
ENSMUSG00000001052	37	87.2243	115	106	55	20.6	106	220.4	47	109.262	138.83	136	NA	20.8	136	256	19	101.221	118.579	96	155	31	96	211	27	85.8696	129.63	96	NA	16.3	96	287.6
ENSMUSG00000001053	19	104.418	134.632	111	41	37.1	111	328.3	13	94.4082	108.077	90	NA	46.4	90	212.2	4	55.4959	69.75	82	NA	23.6	82	98.75	9	62.6512	74.7778	53	NA	27.8	53	151
ENSMUSG00000001054	60	129.429	152.767	148.5	NA	37.45	148.5	277.1	48	108.721	135.208	142	NA	29.45	142	248.45	32	112.682	134.438	139	NA	36.3	139	252.75	21	110.09	131.476	148	NA	35	148	224
ENSMUSG00000001056	112	85.6888	100.009	99	111	27.1	99	192.4	124	80.6913	92.7097	84.5	64	30.6	84.5	165.55	93	81.7281	94.1613	87	54	32	87	179.2	148	73.0269	84.6486	72.5	NA	28.35	72.5	163.3
ENSMUSG00000001062	12	116.494	157.917	149.5	NA	28.65	149.5	323.8	15	124.062	172.467	157	211	26.5	157	368.1	5	76.5526	118.4	82	NA	24.2	82	268	7	128.02	138.286	121	NA	85.9	121	239.8
ENSMUSG00000001065	6	138.722	167.667	140.5	NA	59.25	140.5	290.5	9	113.095	167.111	206	NA	20.6	206	273.2	8	130.814	164.125	162.5	NA	36.4	162.5	288	2	156.984	172.5	172.5	NA	108.15	172.5	236.85
ENSMUSG00000001082	41	114.921	148.683	124	NA	34	124	324	38	88.5676	128.842	100	NA	19.7	100	314.9	28	123.895	162.357	126	101	43.35	126	319.7	19	95.5339	115.737	102	231	38.7	102	239.1
ENSMUSG00000001089	16	122.657	145.438	153	NA	33.75	153	249.5	20	99.2254	123.65	105.5	42	36.35	105.5	253.05	10	82.771	105.4	65	NA	38.65	65	251.05	15	78.1096	100.933	92	NA	24.1	92	205
ENSMUSG00000001095	NA	NA	NA	NA	NA	NA	NA	NA	NA	NA	NA	NA	NA	NA	NA	NA	NA	NA	NA	NA	NA	NA	NA	NA	1	69	69	69	69	69	69	69
ENSMUSG00000001098	48	92.1324	114.854	103.5	83	24.3	103.5	248.1	47	73.8532	95.9149	89	NA	19.2	89	208.8	34	88.7281	105.824	101	101	28.25	101	189.1	27	97.2653	115.333	104	NA	46	104	251.9
ENSMUSG00000001100	61	109.773	130.492	118	NA	42	118	287	71	95.6446	111.042	102	NA	40.5	102	242	40	92.4499	109.85	100	NA	31.95	100	236.45	76	81.3102	95.5921	84.5	NA	32.75	84.5	222
ENSMUSG00000001103	2	26.1534	28	28	NA	19	28	37	8	61.7242	65.25	63	NA	40.05	63	100.75	3	149.71	151.333	155	NA	126.2	155	173.9	5	115.974	116.6	110	NA	105.6	110	135.4
ENSMUSG00000001105	76	82.2179	104.026	95	40	25	95	227.25	80	90.7222	114.475	91.5	134	29.95	91.5	318.85	55	79.9667	99.6182	97	NA	21.7	97	201.2	63	80.4292	94.8254	82	135	34	82	202
ENSMUSG00000001119	372	102.243	123.398	109.5	NA	31	109.5	278.45	177	101.498	121.927	108	156	30.8	108	256.8	89	87.6476	107.449	101	120	23.2	101	222.8	62	83.8383	104.903	100	NA	21.2	100	198.8
ENSMUSG00000001120	4	86.5998	105.75	76.5	NA	46.6	76.5	205.85	8	120.235	131.25	134	NA	68.2	134	216.95	4	72.7393	86	89	NA	33.25	89	134.55	4	185.855	197.5	207.5	NA	118.75	207.5	262.25
ENSMUSG00000001123	63	86.0195	106.095	106	NA	19.2	106	201.6	44	91.1532	105.068	94	NA	31.3	94	184.85	34	89.6341	109.206	93.5	NA	36.75	93.5	225.85	29	87.3126	102.793	87	NA	31.8	87	191.8
ENSMUSG00000001127	37	138.375	182.189	164	130	29.4	164	388.4	33	141.991	198.303	229	22	22.6	229	395.4	25	89.0933	117.52	85	33	25.8	85	290.6	31	89.3277	111.742	84	NA	30.5	84	259
ENSMUSG00000001128	9	153.504	161.889	147	NA	96.2	147	233.8	17	149.495	197.118	252	NA	35.8	252	358.4	5	168.386	177.4	162	NA	109.6	162	247.2	5	166.444	180.6	186	NA	91.2	186	253.8
ENSMUSG00000001131	119	88.9317	102.58	96	96	29	96	216.3	25	117.225	134.56	135	77	54.4	135	245.4	33	85.0729	100.364	85	NA	35	85	219.4	26	76.6365	86.1538	78.5	NA	34	78.5	178.25
ENSMUSG00000001134	27	90.6098	109.889	107	NA	31.9	107	220.9	31	92.7458	123.194	93	NA	31.5	93	269	24	94.2716	102.75	92.5	62	52.6	92.5	181.4	39	89.6618	106.692	81	76	34.9	81	215.4
ENSMUSG00000001138	16	168.296	190.938	188	NA	75	188	330.5	26	103.696	129.538	127	125	32.75	127	234.25	10	108.924	146.9	135.5	NA	29.1	135.5	285.7	14	81.5447	107.929	85.5	NA	21.6	85.5	228.55
ENSMUSG00000001143	15	127.733	161.6	183	NA	38.4	183	319	10	91.9009	113.8	114.5	NA	32.6	114.5	228.3	8	110.236	118.5	97.5	NA	74.1	97.5	200.9	11	101.81	110.273	94	NA	61	94	198
ENSMUSG00000001150	18	91.8296	138.278	109.5	NA	15.1	109.5	286.15	18	70.9691	109.667	65.5	NA	13.55	65.5	314.5	12	73.8014	106.917	93	NA	15.45	93	233	12	137.047	168.083	174.5	NA	53.5	174.5	319.05
ENSMUSG00000001151	20	99.8081	147.5	180	NA	18.8	180	267.25	27	86.0242	112.926	84	NA	26.4	84	285.8	9	137.532	163.556	158	NA	48	158	279.6	7	81.4255	88.2857	66	63	54.6	66	151.5
ENSMUSG00000001156	8	126.269	145.375	152	NA	51.55	152	243.25	11	73.5097	96.2727	63	NA	29.5	63	246	10	96.2116	133.9	127	NA	30.05	127	246	9	51.9968	54.5556	48	48	33.6	48	80.8
ENSMUSG00000001157	20	113.001	142	162.5	178	27.95	162.5	267.3	20	139.436	158.6	138.5	NA	60	138.5	303.7	7	107.283	121.571	115	NA	48.8	115	195.9	15	101.88	133.467	130	NA	30.2	130	265.5
ENSMUSG00000001158	56	75.1867	98.3393	62.5	62	23.75	62.5	223.5	61	70.8559	93.2951	65	26	22	65	228	56	68.4199	86.3393	64.5	39	20	64.5	194.25	68	76.4492	95.3235	74.5	NA	26.35	74.5	242.95
ENSMUSG00000001166	16	39.0553	53.3125	34	NA	15	34	132.25	43	84.9647	93.2326	85	NA	41	85	152	26	93.1032	102.808	98.5	NA	38.25	98.5	158	38	92.63	102.026	104.5	79	33.7	104.5	171.2
ENSMUSG00000001168	3	49.0376	66	44	NA	22.4	44	125	21	54.7728	62.5238	48	NA	35	48	118	15	76.398	85	75	64	44.5	75	168	23	90.2275	100.435	85	NA	42	85	172.7
ENSMUSG00000001173	14	111.095	143.071	107.5	70	41.25	107.5	345.45	13	101.157	170.231	149	NA	18	149	364.2	4	185.848	209.75	204.5	NA	105.6	204.5	321.25	7	130.135	185.143	210	NA	26.8	210	298
ENSMUSG00000001175	407	77.931	95.5577	85	NA	25	85	203.7	326	75.0135	93.2423	83	46	22.25	83	199.5	287	70.7706	86.2857	80	30	22	80	182.4	264	71.4031	85.9015	79.5	35	24.15	79.5	169
ENSMUSG00000001211	101	90.0479	106.059	91	NA	38	91	243	70	100.494	113.786	114	NA	40	114	230.1	56	88.7991	105.339	94.5	NA	29	94.5	199.5	63	82.3574	96.381	82	NA	35.1	82	200.7
ENSMUSG00000001225	NA	NA	NA	NA	NA	NA	NA	NA	1	80	80	80	80	80	80	80	NA	NA	NA	NA	NA	NA	NA	NA	NA	NA	NA	NA	NA	NA	NA	NA
ENSMUSG00000001227	4	89.9807	115	122	NA	35.4	122	184.8	5	96.4536	138.2	126	NA	27.6	126	261.8	2	208.125	210	210	NA	184.8	210	235.2	2	124.515	125	125	NA	115.1	125	134.9
ENSMUSG00000001228	17	84.0511	109.118	91	NA	31.6	91	292.8	78	105.453	125.923	103.5	NA	38.85	103.5	281.25	37	118.222	129.162	120	NA	60.2	120	230.4	40	127.874	141.6	147.5	NA	55.2	147.5	224.3
ENSMUSG00000001229	3	81.3943	142.333	170	NA	28.7	170	236.6	3	54.9939	89.6667	77	NA	18.5	77	169.7	1	82	82	82	82	82	82	82	1	103	103	103	103	103	103	103
ENSMUSG00000001240	89	80.0877	107.921	96	22	18.4	96	251.4	78	83.4247	104.205	93.5	NA	16	93.5	203.65	41	85.4193	103.829	105	NA	23	105	227	40	83.2498	106.15	97.5	NA	16.75	97.5	203.1
ENSMUSG00000001247	46	88.4992	109.457	96.5	NA	20.5	96.5	231.5	18	84.7033	108.111	105	151	19.7	105	218.45	14	92.4167	115.571	110	NA	29.85	110	250.25	13	61.5073	67.3846	63	NA	31	63	115.4
ENSMUSG00000001248	51	144.184	185.059	175	NA	33.5	175	352.5	34	212.232	240.059	258	NA	64.05	258	373.4	22	136.736	169.5	146.5	NA	40.05	146.5	306.25	20	115.869	150.9	116	90	38.45	116	343.1
ENSMUSG00000001249	NA	NA	NA	NA	NA	NA	NA	NA	1	327	327	327	327	327	327	327	NA	NA	NA	NA	NA	NA	NA	NA	NA	NA	NA	NA	NA	NA	NA	NA
ENSMUSG00000001270	126	103.599	120.508	116	NA	32.25	116	230.5	173	94.394	110.341	95	NA	31.6	95	219	93	82.1937	98.2151	84	43	29	84	180.4	113	83.5225	100.389	86	51	27.6	86	209.6
ENSMUSG00000001280	59	86.8799	123.847	110	177	17.6	110	290	51	94.4062	126.745	117	NA	17.5	117	303.5	24	89.0219	114.417	96	28	28	96	257.65	33	68.6178	101.576	101	NA	6.2	101	233.4
ENSMUSG00000001281	2	120.996	121	121	NA	120.1	121	121.9	NA	NA	NA	NA	NA	NA	NA	NA	NA	NA	NA	NA	NA	NA	NA	NA	1	144	144	144	144	144	144	144
ENSMUSG00000001285	34	85.5262	109.559	85.5	NA	31.95	85.5	229.25	40	82.0504	100.775	85	146	29.9	85	223.05	29	73.852	89.3448	81	NA	27.6	81	171.4	31	70.1562	82.0968	74	66	25.5	74	168.5
ENSMUSG00000001288	12	177.061	192	197.5	153	80.1	197.5	295.65	39	128.211	156.436	130	NA	41.3	130	283.1	11	97.1517	118.636	120	NA	27	120	229	21	100.039	125.571	113	166	29	113	231
ENSMUSG00000001289	216	73.2894	86.4537	75	NA	26	75	167.25	308	73.7772	85.6331	71.5	NA	29	71.5	183.3	258	71.207	82.6705	70	NA	29	70	175.15	375	71.9356	81.1973	72	81	32	72	167.2
ENSMUSG00000001300	13	116.89	139.385	137	NA	31.6	137	222.6	9	60.1978	86.5556	81	NA	16.4	81	189.8	4	49.5174	81.25	44.5	NA	17.8	44.5	196.15	7	76.2418	108.571	78	NA	24.5	78	222.3
ENSMUSG00000001305	25	107.617	125.92	120	66	32.4	120	208	26	77.2132	100.038	84	42	21.25	84	195.75	14	62.8831	84.3571	73	NA	17.15	73	194.2	11	73.728	96.1818	94	NA	20.5	94	193.5
ENSMUSG00000001313	47	106.053	124.383	114	NA	35	114	224.3	22	127.512	141.045	122	123	63.7	122	256.75	14	91.8255	107.929	117.5	NA	37.95	117.5	194.1	11	85.4132	96.3636	101	NA	34	101	154
ENSMUSG00000001323	37	89.566	106.622	80	NA	45.2	80	230.2	28	120.895	143.286	128.5	NA	52.15	128.5	307.85	6	66.2701	78	87	NA	26.5	87	114.5	4	52.7822	65.5	46.5	NA	27.85	46.5	129.75
ENSMUSG00000001334	20	91.3753	104.8	109	125	35.65	109	159.3	19	100.659	118.579	103	NA	40.5	103	252.9	11	81.4987	85.7273	80	NA	53	80	130	17	108.779	115.824	120	NA	56	120	171
ENSMUSG00000001348	3	45.2773	56	60	NA	21.3	60	87.9	NA	NA	NA	NA	NA	NA	NA	NA	2	51.3809	71	71	NA	26.9	71	115.1	NA	NA	NA	NA	NA	NA	NA	NA
ENSMUSG00000001349	41	87.2161	101.317	85	NA	35	85	173	53	90.4266	106.057	87	86	39.4	87	231.8	60	87.9	99.9833	93.5	60	33.85	93.5	188.5	36	82.1872	98.5278	78.5	38	36.5	78.5	227
ENSMUSG00000001366	44	145.608	182	170	NA	46.3	170	358.65	27	157.651	192.333	198	NA	46.5	198	321.1	11	105.851	139.545	100	69	38	100	273.5	14	62.8987	82.9286	66	66	20.95	66	175.5
ENSMUSG00000001376	15	90.1913	127.467	97	201	19.4	97	242.6	17	137.82	174.118	209	24	24	209	299.2	12	106.214	120.083	109	NA	52.1	109	230.15	13	68.1235	89.6154	70	57	26.6	70	186
ENSMUSG00000001380	46	74.5546	97.8913	90.5	NA	24.5	90.5	196.25	52	79.1138	96.8462	81	NA	27.65	81	198.35	31	85.3027	106.419	92	NA	26	92	229.5	23	82.2958	97.8696	72	NA	38	72	178.9
ENSMUSG00000001383	72	82.4768	96.4444	84	NA	31.55	84	217.1	76	91.9131	110	104	66	26.25	104	225	49	85.3523	99.4082	95	NA	32.8	95	203.6	83	77.6034	94.0241	85	44	23.2	85	194.9
ENSMUSG00000001403	39	56.6059	78.8205	64	16	15.3	64	173.4	115	83.6885	104.478	90	NA	23.7	90	218.3	84	84.2744	104.738	98	47	22	98	213.55	75	84.1943	103.36	94	NA	20.7	94	213.8
ENSMUSG00000001415	26	104.266	129.962	96	NA	46.75	96	299.5	34	117.477	162.118	122.5	37	31.3	122.5	353.3	17	108.643	146.706	112	NA	27.8	112	325.2	13	141.252	159	128	NA	74.6	128	302.8
ENSMUSG00000001416	193	98.8168	119.855	105	NA	30.6	105	263.2	257	91.5579	108.603	96	NA	34.2	96	213.4	141	85.9223	103.057	92	75	32	92	221	163	86.4477	101.969	99	NA	28.3	99	189
ENSMUSG00000001418	76	90.1767	111.645	97	81	31.5	97	241.5	67	94.0249	114.075	110	NA	26.3	110	226.8	41	103.835	119.829	129	152	24	129	176	32	71.9033	84.3438	75.5	63	26.5	75.5	158.3
ENSMUSG00000001419	34	98.7466	139.441	117.5	228	18.95	117.5	311.85	36	132.796	155.417	143.5	NA	51.25	143.5	295.25	14	75.631	93.2857	93.5	NA	29.45	93.5	190.85	19	100.405	130.895	115	NA	29.4	115	270.3
ENSMUSG00000001420	4	133.019	138.5	146.5	NA	89.95	146.5	175.85	2	67.1044	68	68	NA	58.1	68	77.9	1	165	165	165	165	165	165	165	1	117	117	117	117	117	117	117
ENSMUSG00000001424	71	105.715	125.718	131	149	32	131	226	123	96.6425	112.154	106	134	31.2	106	240.4	60	103.546	117.683	101.5	NA	44	101.5	239.55	59	100.354	116.051	115	68	37.4	115	232.7
ENSMUSG00000001435	68	112.21	132.412	109.5	NA	38.4	109.5	272.35	40	95.6478	112.95	112.5	NA	30.85	112.5	237.4	22	92.8429	109.318	106	99	33.2	106	186.05	26	90.3353	104.462	107.5	NA	28	107.5	170.75
ENSMUSG00000001436	9	122.956	151.778	164	NA	38.2	164	246.2	16	99.3989	117.375	113	NA	31	113	227.25	7	93.3247	103.429	118	NA	42.9	118	144.4	14	95.336	116.571	105.5	NA	36.25	105.5	249.4
ENSMUSG00000001440	92	99.3008	120.62	106.5	NA	32.55	106.5	255.15	148	93.1804	116.811	106	NA	28	106	263.2	67	93.6568	110.791	101	49	32.6	101	218.3	85	91.0636	111.965	103	53	25.4	103	246.8
ENSMUSG00000001441	43	94.3166	131.814	135	NA	19	135	279.3	41	78.6001	109.756	84	78	26	84	264	19	121.214	147.684	171	40	40	171	269.2	27	77.0796	101.074	90	NA	20	90	271
ENSMUSG00000001445	44	78.494	114.5	113	NA	12.15	113	240.8	78	81.6824	103.756	88.5	NA	24	88.5	236.1	27	67.9947	81.8148	69	NA	21.7	69	167.3	38	90.1876	110.263	91.5	NA	40	91.5	223.55
ENSMUSG00000001467	61	94.8974	113.426	100	88	29	100	209	27	94.7993	114.185	100	NA	28.2	100	209.1	12	92.7784	112.417	95.5	46	44.2	95.5	254.1	25	64.9314	75.92	70	NA	24.8	70	144.2
ENSMUSG00000001472	116	98.8499	129.621	96	56	29.75	96	338.25	113	95.6158	122.504	106	28	24	106	293	55	105.113	133.673	114	112	25.7	114	286.9	64	80.1246	98.3125	84	39	26.2	84	242.5
ENSMUSG00000001473	63	67.7128	88.619	71	NA	19	71	215.9	77	64.5036	76.1688	63	NA	23.8	63	165.2	59	89.1517	105.373	82	82	31.2	82	198.7	48	72.5547	87.3125	77	NA	26.4	77	168.55
ENSMUSG00000001482	19	117.559	135.842	137	137	42	137	253.3	13	126.468	153.154	122	NA	56.8	122	342.6	10	109.699	144.9	155.5	NA	20.8	155.5	254.9	5	96.4983	109	75	174	57.4	75	174
ENSMUSG00000001493	7	82.8568	95.1429	58	152	47.1	58	152	6	55.3465	58.1667	53	53	40.5	53	90.25	4	99.4019	142.75	151.5	NA	35.9	151.5	237.35	2	98.4987	101.5	101.5	NA	79.45	101.5	123.55
ENSMUSG00000001494	1	138	138	138	138	138	138	138	NA	NA	NA	NA	NA	NA	NA	NA	NA	NA	NA	NA	NA	NA	NA	NA	NA	NA	NA	NA	NA	NA	NA	NA
ENSMUSG00000001506	222	88.749	106.324	95	NA	26.15	95	211.85	193	83.7698	101.394	95	NA	23.6	95	219	62	73.0352	95.6774	81	72	19	81	204.8	64	79.7416	97.1406	87	31	29.3	87	200.85
ENSMUSG00000001507	11	139.403	154.455	121	NA	86	121	306.5	13	100.135	126.846	113	79	31.8	113	248.6	5	62.7676	81.4	75	NA	27.8	75	171.2	5	56.5428	68.4	72	NA	23.4	72	113.4
ENSMUSG00000001508	1	140	140	140	140	140	140	140	1	74	74	74	74	74	74	74	NA	NA	NA	NA	NA	NA	NA	NA	NA	NA	NA	NA	NA	NA	NA	NA
ENSMUSG00000001517	11	72.9047	106.636	65	57	25.5	65	315.5	24	101.981	127.333	101.5	NA	28.1	101.5	295.3	9	84.5817	106.889	86	NA	31.4	86	213.6	13	77.3214	91.5385	85	NA	30.6	85	157
ENSMUSG00000001518	16	163.853	181.812	170.5	NA	74.75	170.5	337	9	138.675	165.444	159	NA	43.6	159	267.6	7	95.9796	105.429	114	NA	48.8	114	163.8	11	95.4981	101.545	105	NA	52.5	105	156
ENSMUSG00000001520	6	121.842	133.667	150.5	66	66	150.5	199.25	11	100.014	119.545	125	NA	34	125	230	19	120.35	136.421	109	NA	60.6	109	265.2	16	75.4032	86.25	75	70	30.75	75	158.75
ENSMUSG00000001521	40	91.4762	118	102	51	25.95	102	318.3	34	96.6652	122.353	101	NA	18	101	248.8	19	71.1325	100.105	100	NA	14.2	100	225.7	18	71.3246	87	86.5	84	13.7	86.5	166.6
ENSMUSG00000001524	14	91.6363	120.714	83.5	NA	32.65	83.5	295.05	20	91.3213	111.7	106.5	NA	31.7	106.5	271.35	13	77.4014	91.4615	107	NA	25.8	107	148.6	14	90.2588	110.714	101.5	NA	25.45	101.5	214.35
ENSMUSG00000001525	543	83.538	97.4217	91	NA	27	91	187.9	825	89.4613	104.682	96	71	31	96	201.8	482	82.9693	96.2095	86	65	30.05	86	182.95	511	76.1394	89.6243	82	63	25.5	82	184.5
ENSMUSG00000001542	7	83.1431	111.286	97	NA	30.7	97	239.7	10	90.6018	104.4	87	NA	42.3	87	179.95	9	155.347	176.111	182	NA	67.4	182	258.8	16	79.63	112.688	89.5	NA	13.25	89.5	282.5
ENSMUSG00000001552	43	73.4676	94.2093	75	75	21	75	182.6	31	108.645	126.968	93	NA	45.5	93	294	29	72.485	89.6552	80	NA	25	80	206.8	22	90.2344	113.136	101.5	NA	22.75	101.5	265.95
ENSMUSG00000001555	64	104.216	120.422	105.5	56	38	105.5	213.55	76	120.512	139.118	128	122	44.5	128	275.25	45	122.98	140.6	131	NA	39	131	293.8	48	96.6459	112	114.5	NA	24.35	114.5	183.85
ENSMUSG00000001558	1	260	260	260	260	260	260	260	1	271	271	271	271	271	271	271	NA	NA	NA	NA	NA	NA	NA	NA	1	18	18	18	18	18	18	18
ENSMUSG00000001569	23	104.386	132	102	NA	28.9	102	245.3	18	116.23	134.889	132.5	108	43.8	132.5	220.9	10	98.9033	132.5	135.5	NA	25.35	135.5	252.95	13	103.527	138	107	NA	33.8	107	285.8
ENSMUSG00000001576	65	97.9551	113.877	115	NA	38.2	115	192.4	78	94.6074	112.487	107	43	33.1	107	195.15	30	101.951	118.267	108	NA	41.4	108	219.2	40	82.9867	97.4	108	NA	18.9	108	162.85
ENSMUSG00000001588	NA	NA	NA	NA	NA	NA	NA	NA	1	101	101	101	101	101	101	101	NA	NA	NA	NA	NA	NA	NA	NA	NA	NA	NA	NA	NA	NA	NA	NA
ENSMUSG00000001604	2	107.149	155	155	NA	54.2	155	255.8	6	68.7987	78.8333	74.5	NA	34.75	74.5	130.25	10	86.3221	106.2	110	NA	31.25	110	173.75	6	69.0384	99.3333	112.5	NA	16	112.5	162.75
ENSMUSG00000001627	38	175.639	192.026	201.5	NA	78.75	201.5	284.2	35	116.877	155.486	144	NA	17.7	144	295.3	18	125.416	163.667	155	NA	34.7	155	337.5	23	126.056	156.696	133	NA	44.3	133	311.8
ENSMUSG00000001630	12	103.63	131.167	105.5	NA	36.1	105.5	246.7	5	67.7773	79.6	100	NA	31.6	100	117.4	8	99.3425	103.125	89.5	76	76	89.5	145.95	9	61.1047	96	118	NA	9	118	178.4
ENSMUSG00000001632	12	93.9035	120.583	102	NA	31.35	102	258.95	19	132.943	155.737	167	NA	52.8	167	259	8	94.3621	134.375	123.5	NA	28.2	123.5	255.3	12	159.262	196.667	208.5	NA	53.7	208.5	362.65
ENSMUSG00000001642	173	85.3794	103.387	101	105	23	101	197	161	92.8773	108.273	107	NA	31	107	200	147	87.3683	102.238	89	60	33.6	89	212.4	151	90.4727	103.848	102	61	35.5	102	186
ENSMUSG00000001661	20	135.041	182.55	147	NA	29.2	147	365.55	10	176.194	204.6	226	NA	54.8	226	305.15	12	68.1767	123.583	108	NA	13.55	108	290	9	67.8252	84.4444	81	NA	22.4	81	153.4
ENSMUSG00000001663	38	96.2659	114.342	93.5	84	35.7	93.5	232.75	41	124.114	146.878	139	110	39	139	306	36	109.678	126.083	117.5	55	39.75	117.5	228	55	95.4604	110.073	101	NA	36.8	101	203.8
ENSMUSG00000001665	9	106.768	138.222	159	NA	31.8	159	248.8	3	129.599	131.667	130	NA	106.6	130	157.9	4	54.1149	87.5	57.5	NA	18.35	57.5	198.65	4	62.1609	69	74	NA	33.9	74	97.1
ENSMUSG00000001666	50	95.0688	111.7	109.5	NA	30.35	109.5	210.95	48	89.6835	102.354	102	NA	35.4	102	186.5	31	91.6327	114.387	104	110	21.5	104	257.5	30	95.4617	108.033	105.5	NA	29.8	105.5	195.75
ENSMUSG00000001672	1	156	156	156	156	156	156	156	NA	NA	NA	NA	NA	NA	NA	NA	NA	NA	NA	NA	NA	NA	NA	NA	2	41.1218	54	54	NA	22.5	54	85.5
ENSMUSG00000001674	27	77.7154	109.148	106	106	11.4	106	222.1	29	90.2345	112.172	104	NA	34	104	254.2	21	98.2062	116.19	106	54	54	106	192	29	70.3987	88.0345	84	NA	18.4	84	182.4
ENSMUSG00000001687	91	100.215	122.681	126	NA	25	126	236	76	78.1027	104.382	94	39	14.75	94	254	51	97.1414	115.902	109	NA	30.5	109	232	56	76.3208	98.1607	92.5	NA	18.5	92.5	187.75
ENSMUSG00000001700	13	86.5358	126.615	88	NA	24.8	88	330.4	10	137.159	152.5	133.5	NA	69.05	133.5	275.55	7	124.955	141.143	115	NA	71.6	115	265.9	11	95.1774	109.364	99	NA	44	99	202
ENSMUSG00000001707	29	101.793	120.966	115	115	27.8	115	221.8	30	78.8654	101.567	93	NA	20.35	93	207.4	21	48.7837	85.4762	49	NA	4	49	236	39	63.2182	87.2051	60	NA	11	60	219.4
ENSMUSG00000001729	148	79.6555	103.338	90	NA	21.35	90	247.3	119	101.243	132.168	112	NA	24	112	295.6	69	95.3733	120.971	101	85	25.4	101	256.4	75	79.0892	98.0133	85	NA	28.8	85	218.8
ENSMUSG00000001739	4	65.0224	94.75	114.5	NA	22.9	114.5	138.95	8	133.229	171.25	130	NA	44.15	130	312.8	2	76.0132	80.5	80.5	NA	56.65	80.5	104.35	5	108.463	112.6	116	NA	72.2	116	143.8
ENSMUSG00000001741	3	58.0703	73.3333	69	NA	26.7	69	123	3	39.4851	59.3333	24	NA	19.5	24	123.9	2	166.478	178	178	NA	121.3	178	234.7	2	147.648	159	159	NA	105.9	159	212.1
ENSMUSG00000001750	14	175.169	214.214	226.5	NA	63.8	226.5	349.95	18	87.7745	122.222	72.5	NA	33.1	72.5	289.05	8	239.938	245.625	252	NA	170.1	252	314.6	7	156.628	184.571	149	NA	74.7	149	347.3
ENSMUSG00000001751	49	95.8494	109.204	103	NA	37.2	103	205.6	54	105.636	124.333	110.5	NA	35.3	110.5	247.35	40	107.103	121.275	123	NA	38.95	123	232.1	42	85.0549	105.214	107	62	26.3	107	172.4
ENSMUSG00000001755	29	118.689	153.241	121	179	34.8	121	345.8	29	122.638	151	141	NA	37.4	141	303.6	11	115.199	145.727	103	NA	45	103	296.5	12	108.973	123.75	117.5	NA	48.85	117.5	228.85
ENSMUSG00000001761	74	74.5312	94.2703	83	46	28.95	83	194.7	72	83.3764	101.667	93	NA	24.65	93	198.2	46	84.2854	100.957	103	NA	22.75	103	189	60	84.0178	102.95	97	24	23.95	97	218.15
ENSMUSG00000001763	2	105.981	163.5	163.5	NA	51.45	163.5	275.55	5	94.605	96.2	97	NA	74.2	97	119.6	2	138.098	140	140	NA	119.3	140	160.7	5	112.544	139	130	NA	47.2	130	266.2
ENSMUSG00000001767	33	61.4353	94.3939	74	NA	10	74	223	37	68.8384	95.9189	68	212	20.4	68	214.2	26	69.2485	84.4615	74	42	29	74	202.75	33	54.5324	69.6061	58	20	18.4	58	162
ENSMUSG00000001768	24	92.1874	116.667	106	NA	22.35	106	232.85	35	100.646	139.943	136	NA	15.8	136	304.3	18	120.757	142.667	145.5	NA	32.7	145.5	249.5	23	65.3516	97.8696	89	NA	10.3	89	202.2
ENSMUSG00000001774	43	129.943	174.023	183	NA	34.4	183	304.1	44	159.464	184.909	186	NA	46.8	186	343	17	110.872	134.529	105	NA	41.8	105	279.8	21	89.2876	117.952	91	NA	25	91	245
ENSMUSG00000001783	82	74.6747	92.6829	76.5	77	28.3	76.5	204.9	102	80.8003	94.6863	88	NA	27.25	88	189.65	71	70.6378	85.5634	78	33	20	78	179.5	91	74.5587	93.1099	88	28	21	88	184
ENSMUSG00000001785	22	116.683	145.136	123.5	NA	41.4	123.5	279.85	30	100.082	125.433	130.5	152	33.35	130.5	218.65	23	95.6755	116	97	113	37.1	97	254.4	25	88.4914	108.12	81	NA	40.6	81	244.2
ENSMUSG00000001786	11	82.548	106.182	86	NA	27	86	224	25	102.057	126.8	105	105	39.8	105	269.4	12	158.022	177.083	178.5	NA	57.1	178.5	293.5	16	87.8075	108.5	122.5	153	17.75	122.5	186
ENSMUSG00000001794	321	93.6842	109.1	96	NA	36	96	232	235	107.709	122.826	113	67	37.7	113	233.6	165	91.1285	105.061	96	66	36.2	96	206.2	166	91.5645	103.06	98.5	NA	37.5	98.5	185.75
ENSMUSG00000001802	16	87.169	125.5	107	NA	20.5	107	282.75	10	85.2027	117.2	112	NA	20.85	112	234.25	9	112.381	137.556	123	NA	41.2	123	259.4	5	115.06	147.4	119	NA	49	119	309.2
ENSMUSG00000001827	69	71.0898	85.971	73	77	23	73	188.6	50	86.5505	100.16	87	NA	36.5	87	189.7	65	94.382	109.538	101	NA	37.4	101	194.2	42	80.651	94.2381	77	NA	39	77	217.4
ENSMUSG00000001829	32	81.0661	98.2188	87	NA	30.55	87	212.25	25	102.347	118.36	104	55	44.8	104	210.6	28	73.1324	95.4286	79	NA	22.8	79	247.55	28	90.6045	102.929	96.5	NA	33	96.5	176.95
ENSMUSG00000001833	122	113.459	148.557	133	NA	23	133	329.5	122	106.491	126.779	115	NA	32.2	115	250.95	92	100.765	124.348	109.5	NA	21.65	109.5	244.15	85	83.8973	103.459	97	NA	19.2	97	209.4
ENSMUSG00000001844	25	101.495	116.56	100	NA	54.4	100	200.6	28	114.634	134.107	137.5	NA	47.35	137.5	239.1	15	98.7393	123.6	114	66	39.1	114	237.2	12	72.5974	84.5	67.5	NA	26.5	67.5	155.95
ENSMUSG00000001847	200	92.5965	110.625	100	NA	30	100	221.15	193	92.9077	109.731	99	95	35.2	99	222.4	116	87.2431	109.284	103.5	NA	25.5	103.5	222.75	119	88.3842	100.639	90	50	35.8	90	211.2
ENSMUSG00000001855	21	95.0909	123.619	105	NA	24	105	249	31	79.3653	105.774	101	NA	20.5	101	242	19	103.627	120.947	98	NA	33.3	98	235.2	17	115.176	134.235	125	162	37.2	125	236
ENSMUSG00000001864	43	94.4192	105.721	109	111	39.8	109	168.6	62	122.317	136.258	137	NA	53.25	137	229	45	89.8198	106.578	104	NA	29.6	104	205.2	51	94.7777	106.569	101	72	42	101	202.5
ENSMUSG00000001870	171	108.668	126.977	124	NA	37	124	221	25	120.826	156.04	164	NA	26.8	164	255.2	18	116.357	136.889	130.5	215	44.9	130.5	236.3	21	124.803	138.286	134	NA	52	134	234
ENSMUSG00000001891	93	98.2145	116.516	110	72	30.8	110	240.8	59	113.77	133.932	125	NA	40.5	125	253.1	36	69.0769	92.3333	69	NA	17.5	69	211.5	45	73.0575	86.3111	76	100	23	76	166.4
ENSMUSG00000001909	28	102.248	130.786	105	NA	39.4	105	276.25	41	75.4978	107.098	77	NA	19	77	298	26	97.4447	124.577	116.5	NA	38.25	116.5	265	29	68.5171	75.931	62	55	38.2	62	153
ENSMUSG00000001910	67	101.329	123.836	110	NA	24.6	110	251.9	58	96.1699	116.793	113.5	NA	25.65	113.5	236.25	33	86.8776	112.667	102	75	20.2	102	257	43	84.3753	107	111	62	18.1	111	237.1
ENSMUSG00000001911	49	87.4901	109.02	94	NA	24.8	94	239	73	101.187	123.644	97	90	34.2	97	308	32	97.6393	116.156	92	NA	39.9	92	225.9	25	103.856	129.36	121	77	32.2	121	240.2
ENSMUSG00000001918	17	146.582	171.529	130	NA	51.4	130	334	10	103.773	123.8	118	NA	34.1	118	240	5	135.693	159.8	120	NA	64.2	120	271.4	6	93.1005	118.333	97.5	NA	39.75	97.5	244
ENSMUSG00000001924	261	89.0312	111.222	95	NA	28	95	255	186	87.7283	114.183	86.5	64	24.25	86.5	269.75	92	84.248	108.576	98	NA	18.1	98	240.15	96	90.1001	107.625	98	NA	25.25	98	228.25
ENSMUSG00000001930	3	221.807	238.667	191	NA	157.7	191	353	4	82.9455	93.5	100	NA	42.95	100	134.95	2	110.363	110.5	110.5	NA	105.55	110.5	115.45	NA	NA	NA	NA	NA	NA	NA	NA
ENSMUSG00000001942	15	119.789	136.067	163	NA	49.7	163	217.6	18	127.649	144.778	152	NA	47.65	152	226.55	16	110.533	130.562	130.5	120	34.25	130.5	204.75	15	103.53	113.467	114	114	44.1	114	177.5
ENSMUSG00000001943	1	278	278	278	278	278	278	278	NA	NA	NA	NA	NA	NA	NA	NA	NA	NA	NA	NA	NA	NA	NA	NA	NA	NA	NA	NA	NA	NA	NA	NA
ENSMUSG00000001946	30	104.944	121.267	96.5	NA	46.45	96.5	253	22	84.9661	98.3636	90.5	126	42.15	90.5	162.6	12	127.599	138.25	138.5	118	59.45	138.5	200.85	18	88.6809	98.7778	89	76	39.85	89	175.45
ENSMUSG00000001948	4	124.696	127.25	115.5	NA	105.75	115.5	165.2	7	57.7908	77	47	NA	24.9	47	174.4	6	84.6937	97.8333	95	NA	40.75	95	167	6	64.661	81	80	NA	26.5	80	135.5
ENSMUSG00000001962	33	74.8381	107.152	84	NA	22.6	84	326.4	40	91.3513	117.6	87.5	NA	21.95	87.5	281.4	20	101.485	110.05	104.5	72	57.75	104.5	181.2	37	95.3925	107.324	108	NA	39.4	108	174.2
ENSMUSG00000001964	45	109.055	136.022	116	NA	30.6	116	287.6	69	88.4153	109.913	86	69	29.4	86	228	42	85.1543	111	90.5	NA	20	90.5	266.7	43	96.3371	119.605	107	NA	25.6	107	266.7
ENSMUSG00000001983	3	85.815	111.667	122	NA	37.4	122	178.7	4	53.1201	75.75	53.5	NA	21.35	53.5	161.3	5	81.7526	85	89	NA	55.6	89	112.4	5	108.81	115.6	89	NA	75.2	89	166.6
ENSMUSG00000001985	29	134.552	161	148	298	35.4	148	296.4	35	160.135	189.343	189	147	38.1	189	327.3	13	116.451	137	107	NA	47.2	107	261.8	14	121.472	152.714	140.5	NA	30.75	140.5	280.25
ENSMUSG00000001986	9	87.4229	107.444	101	NA	26.6	101	180	7	105.222	123.857	95	NA	52.5	95	246.9	1	212	212	212	212	212	212	212	3	150.764	155	167	NA	113.9	167	187.7
ENSMUSG00000001995	5	110.668	157	82	NA	46.4	82	357.6	12	102.255	129.583	128.5	35	35	128.5	245	4	182.05	189.25	198	NA	125.3	198	240.95	5	112.26	141.6	104	NA	49	104	276.4
ENSMUSG00000001998	1	152	152	152	152	152	152	152	1	6	6	6	6	6	6	6	1	405	405	405	405	405	405	405	NA	NA	NA	NA	NA	NA	NA	NA
ENSMUSG00000001999	31	84.9704	105	107	NA	22	107	193	21	91.5907	100.524	84	NA	49	84	153	18	70.9224	83.4444	75	44	32.6	75	170.1	16	83.1004	99.9375	81.5	NA	36.25	81.5	199.25
ENSMUSG00000002006	1	29	29	29	29	29	29	29	5	126.348	159.4	197	NA	44.4	197	260.4	1	87	87	87	87	87	87	87	3	59.0671	78	46	NA	29.8	46	148.6
ENSMUSG00000002007	3	193.829	198.667	217	NA	148.6	217	235.9	NA	NA	NA	NA	NA	NA	NA	NA	NA	NA	NA	NA	NA	NA	NA	NA	NA	NA	NA	NA	NA	NA	NA	NA
ENSMUSG00000002010	151	101.963	126.318	106	97	31.5	106	273.5	136	78.9593	102.691	82.5	NA	23	82.5	268	88	79.7768	101.659	85.5	31	24.35	85.5	237.3	119	79.6939	102.025	87	NA	21.8	87	224.5
ENSMUSG00000002012	1	33	33	33	33	33	33	33	4	160.253	177	145.5	NA	104.3	145.5	293.8	6	82.0041	117.5	86	NA	25	86	234.75	6	84.301	90.5	94.5	NA	47.75	94.5	130.75
ENSMUSG00000002014	152	86.4279	103.118	85.5	NA	34.55	85.5	232.55	175	88.069	108.863	88	NA	31.7	88	263.3	152	68.7168	81.2434	68	47	26.55	68	174.8	213	71.5733	84.7746	71	56	27.6	71	175
ENSMUSG00000002015	123	88.8052	105.65	97	96	27.1	97	221.6	117	90.7158	108.923	96	140	27.6	96	239.2	82	83.6164	96.3902	81.5	NA	32.15	81.5	179.65	77	105.243	118.545	109	NA	47.4	109	228.4
ENSMUSG00000002017	37	117.744	159.081	160	NA	31	160	330.2	84	112.805	138.762	136.5	NA	35.3	136.5	290.25	36	104.9	128.472	111	NA	27	111	268	56	86.5952	99.5536	99.5	NA	33	99.5	188
ENSMUSG00000002020	5	191.049	203	186	NA	121	186	297.4	3	206.402	208	194	NA	185.9	194	239.9	4	125.124	131	139.5	NA	82.4	139.5	167.7	5	92.1473	93.8	93	112	70.6	93	112
ENSMUSG00000002028	13	182.325	213.462	231	NA	48.2	231	331.8	23	148.942	186.217	171	NA	28.4	171	317.5	10	230.476	234.6	231.5	NA	168.55	231.5	285.8	15	125.273	161.333	172	NA	15.4	172	236.1
ENSMUSG00000002031	62	83.8036	102.242	104	NA	24.1	104	195.95	39	78.1775	98.1795	83	49	23.9	83	240.6	33	84.0017	96.7576	97	NA	34.2	97	165.4	33	73.2533	80.6364	71	68	35.6	71	151
ENSMUSG00000002032	8	166.644	212.125	222.5	NA	47.85	222.5	357	6	120.695	164.167	105	NA	45	105	340.75	6	84.4505	107.667	74.5	NA	40.75	74.5	239	3	131.191	139.667	147	NA	86.7	147	187.5
ENSMUSG00000002033	NA	NA	NA	NA	NA	NA	NA	NA	NA	NA	NA	NA	NA	NA	NA	NA	1	40	40	40	40	40	40	40	NA	NA	NA	NA	NA	NA	NA	NA
ENSMUSG00000002043	33	112.125	131.303	114	NA	42.8	114	257.6	38	94.4743	110.789	112	NA	32.85	112	272.9	21	79.6798	94.5238	76	NA	30	76	205	42	65.7886	82.5952	73	NA	26.05	73	151.2
ENSMUSG00000002052	37	110.366	133.784	142	NA	21	142	256.2	46	91.4699	109.587	102	62	29.5	102	214.5	18	77.2665	109.389	64.5	NA	19.4	64.5	252.1	17	73.8114	91.2353	76	76	30.6	76	166.8
ENSMUSG00000002055	6	102.464	138.167	73	66	46.5	73	295.75	16	103.596	146.188	105.5	85	25	105.5	317.25	11	139.806	166.818	211	NA	46.5	211	252	7	105.878	127.857	98	NA	46.4	98	244.8
ENSMUSG00000002058	50	119.894	141.78	122	NA	35.25	122	299.55	62	120.143	138.984	125.5	NA	47.2	125.5	300.55	36	84.8269	113.167	83.5	NA	20	83.5	260.25	65	92.9622	108.569	96	NA	36.4	96	225.2
ENSMUSG00000002059	79	96.7367	117.633	104	NA	31.3	104	251.1	62	97.0568	125.806	125.5	NA	22.05	125.5	259.3	41	76.7655	107.366	92	46	19	92	249	50	81.3403	106.5	99	33	24.45	99	241.5
ENSMUSG00000002064	73	76.311	102.699	91	75	15.2	91	236.6	75	83.2186	106.32	83	29	25.8	83	234.9	58	73.9381	100.879	91	NA	14.85	91	230.6	76	85.942	105.039	88.5	NA	21.75	88.5	210.25
ENSMUSG00000002068	2	68.542	100.5	100.5	NA	34.35	100.5	166.65	15	73.3387	93.2	86	NA	25.9	86	196.4	6	92.0863	139.5	125.5	NA	21.25	125.5	266.25	3	34.7382	55.6667	20	NA	16.4	20	119.9
ENSMUSG00000002076	2	25.3969	29	29	NA	16.4	29	41.6	3	113.295	129	158	NA	62.6	158	175.1	5	55.88	81.8	81	NA	15.4	81	164.2	5	99.9056	124.4	133	NA	40	133	185.6
ENSMUSG00000002083	2	200.24	201.5	201.5	NA	181.25	201.5	221.75	1	157	157	157	157	157	157	157	1	68	68	68	68	68	68	68	5	80.8494	130.4	125	NA	21	125	272.8
ENSMUSG00000002100	12	82.6415	89.6667	94.5	51	47.85	94.5	137.05	30	112.595	135.467	112.5	NA	38.7	112.5	320.45	11	78.299	83.4545	82	40	40	82	119.5	17	96.0584	115.882	93	NA	37.6	93	313.8
ENSMUSG00000002102	136	79.0151	96.7132	83	NA	23.75	83	220.5	141	77.835	100.234	81	86	25	81	227	111	63.0468	76.5315	66	29	24	66	163.5	100	63.6696	77.09	65	NA	22.95	65	171.1
ENSMUSG00000002103	18	94.1897	114.333	108.5	NA	34.65	108.5	197	23	116.314	130.565	118	NA	59.3	118	254.8	17	105.121	130.824	114	135	36	114	281.6	21	116.516	125.381	124	150	56	124	187
ENSMUSG00000002104	7	82.9926	92.7143	72	72	43.9	72	147.3	6	68.7561	76.6667	72.5	NA	35.25	72.5	128	5	95.467	95.6	95	NA	90.2	95	102.8	5	71.0335	83.2	67	NA	38.6	67	153
ENSMUSG00000002105	22	110.911	138.955	120.5	NA	27.2	120.5	295.55	21	113.145	141.19	133	NA	27	133	293	2	59.4979	98.5	98.5	NA	27.85	98.5	169.15	7	103.765	121	100	NA	48.3	100	206.4
ENSMUSG00000002107	17	72.4946	89.8824	82	NA	25	82	174.2	11	93.5289	110.273	121	NA	34	121	189	10	97.9267	118.8	120.5	145	36.85	120.5	233.1	7	70.3244	99.8571	94	NA	18.6	94	213.2
ENSMUSG00000002108	6	102.038	126.5	114.5	NA	41.5	114.5	236	5	118.289	125.2	119	NA	86	119	193.6	2	63.0872	109.5	109.5	NA	28.95	109.5	190.05	2	66.1135	70	70	NA	49.3	70	90.7
ENSMUSG00000002109	9	168.299	237.778	300	NA	24.4	300	367.8	5	319.352	325	323	NA	249.8	323	402.4	11	128.476	189.545	244	NA	33.5	244	366	5	181.302	192.6	182	NA	119.4	182	291.2
ENSMUSG00000002111	5	65.4306	67.2	68	NA	46.6	68	83.2	4	100.563	101.5	103.5	NA	83.85	103.5	116.35	1	21	21	21	21	21	21	21	2	66.1438	80	80	NA	39.5	80	120.5
ENSMUSG00000002129	43	99.4506	121.326	112	54	31.5	112	216.2	64	88.4756	113.375	96	87	29.3	96	224.5	21	72.7506	100.762	82	130	23	82	262	27	78.7185	93.037	84	NA	33	84	171
ENSMUSG00000002147	39	80.875	122.769	92	20	18.5	92	273.2	34	105.463	129.382	118.5	NA	36.5	118.5	271.4	18	80.6802	101.833	112.5	117	24.25	112.5	179.3	27	78.3671	99.6296	77	NA	25.7	77	243.8
ENSMUSG00000002204	3	63.6856	77.6667	42	NA	41.1	42	139.2	NA	NA	NA	NA	NA	NA	NA	NA	1	151	151	151	151	151	151	151	1	172	172	172	172	172	172	172
ENSMUSG00000002205	29	108.99	128.69	119	NA	34.8	119	276.6	19	95.8566	119.526	102	30	30	102	247.8	23	70.1071	87.7826	79	NA	17.5	79	197.2	17	68.5332	97.2941	80	NA	12.4	80	211.6
ENSMUSG00000002210	3	178.313	193	198	NA	112.5	198	270	7	131.08	159	114	NA	66.3	114	324.5	4	187.702	190.5	202.5	NA	147.55	202.5	216.65	2	71.0563	93	93	NA	39	93	147
ENSMUSG00000002221	19	117.532	173.263	217	NA	18.7	217	323.9	23	130.294	159.652	157	NA	36.8	157	290.4	22	111.089	134.318	136.5	NA	41.05	136.5	242.2	13	100.851	142.462	98	83	22.8	98	298.8
ENSMUSG00000002222	51	126.05	152.843	131	NA	41	131	311	59	122.852	151.458	146	NA	34.8	146	319.4	39	98.5326	120.436	122	153	24.8	122	253	33	109.9	123.242	117	NA	48.2	117	248.6
ENSMUSG00000002227	38	79.2046	114.789	81.5	51	17.2	81.5	258.8	45	92.1802	116.133	104	NA	29.6	104	236.8	15	97.8922	118.267	110	NA	36.2	110	246.4	23	76.7963	98.1304	82	NA	26.5	82	201.3
ENSMUSG00000002228	1	68	68	68	68	68	68	68	NA	NA	NA	NA	NA	NA	NA	NA	NA	NA	NA	NA	NA	NA	NA	NA	NA	NA	NA	NA	NA	NA	NA	NA
ENSMUSG00000002233	109	89.8967	110	106	NA	26.4	106	209.6	80	95.9208	117.638	103.5	NA	30.85	103.5	256.55	71	96.798	115.254	107	NA	29.5	107	248	74	82.641	98.4595	75.5	NA	31	75.5	232.15
ENSMUSG00000002249	17	85.7506	112.647	107	NA	22	107	216.4	20	95.2053	115.4	106.5	NA	31.4	106.5	214.35	7	92.4449	125.143	123	NA	24.2	123	205.4	7	57.8727	70	55	NA	28.6	55	129.8
ENSMUSG00000002250	20	128.393	157.5	149	NA	29.6	149	279.25	11	117.386	143.455	100	NA	52	100	296.5	3	84.2617	89	78	NA	60.9	78	124.8	5	62.3348	82.4	101	NA	20.2	101	142.8
ENSMUSG00000002257	1	156	156	156	156	156	156	156	3	45.6297	92.3333	29	NA	15.5	29	213.5	3	85.8892	104.667	66	NA	49.8	66	186.6	3	46.958	47.6667	45	NA	39.6	45	57.6
ENSMUSG00000002265	16	85.1786	121.625	87.5	NA	29.5	87.5	325.5	9	124.839	161.556	123	NA	43.2	123	335.8	8	71.4707	99.875	98.5	NA	19.35	98.5	166.15	6	127.652	137.167	128.5	NA	74.5	128.5	207.5
ENSMUSG00000002266	2	71.9931	72	72	NA	71.1	72	72.9	NA	NA	NA	NA	NA	NA	NA	NA	NA	NA	NA	NA	NA	NA	NA	NA	NA	NA	NA	NA	NA	NA	NA	NA
ENSMUSG00000002274	29	77.4859	91.5862	88	NA	27.8	88	169.6	24	79.6616	95.125	72.5	NA	33.75	72.5	204.25	16	52.3731	62.0625	60.5	31	23.75	60.5	118.25	16	74.8431	87.375	75.5	NA	27.75	75.5	172.75
ENSMUSG00000002279	26	78.7339	98.8077	83.5	NA	28	83.5	182.5	16	79.3813	102.938	72.5	31	31	72.5	247	11	74.5851	89	87	NA	29	87	161.5	18	103.022	126.556	113	NA	37.4	113	286.9
ENSMUSG00000002280	10	121.421	135.9	147	NA	53.45	147	205.6	13	102.151	120.692	122	NA	31.4	122	221.6	11	146.714	160.909	120	NA	92	120	267	7	94.2193	131.143	110	NA	32.5	110	285.8
ENSMUSG00000002289	126	100.124	122.357	119.5	NA	25	119.5	232	104	107.372	129.385	126.5	NA	25.15	126.5	242.95	48	98.8882	114.188	116	122	33.35	116	181.65	63	79.9765	98.381	96	NA	22.5	96	209.9
ENSMUSG00000002297	13	37.6606	68.7692	37	14	8.2	37	193.8	27	88.3768	120.704	104	NA	24.7	104	278.6	16	64.8239	92	65.5	NA	15.75	65.5	242	28	69.2849	81.1429	67.5	68	29.8	67.5	151.6
ENSMUSG00000002307	24	70.1266	114.375	100	14	9.75	100	253.25	21	85.3413	103.667	97	NA	24	97	222	15	47.8306	68.2	59	NA	11.1	59	157.4	15	59.081	80.8	63	NA	13.9	63	197
ENSMUSG00000002308	72	90.3882	108.083	96	NA	28.2	96	217.35	105	87.8865	104.571	105	NA	27	105	224.6	72	81.6976	103.528	87	NA	26.55	87	230.45	123	85.694	100.862	87	NA	34.1	87	205.5
ENSMUSG00000002319	45	82.6987	110.444	87	NA	26.2	87	267	72	76.4695	105.556	66.5	NA	22.65	66.5	258.5	27	73.3739	93.9259	65	105	23.5	65	244.1	21	63.6359	82.619	65	26	22	65	211
ENSMUSG00000002320	40	108.372	133.55	108	NA	34.85	108	282.05	25	117.718	144.4	105	NA	50.4	105	337.6	32	116.912	149.281	108.5	63	35.95	108.5	309.1	20	132.228	146.6	143	194	73.25	143	220.3
ENSMUSG00000002324	14	135.652	168	159	NA	32.65	159	319.45	1	96	96	96	96	96	96	96	NA	NA	NA	NA	NA	NA	NA	NA	NA	NA	NA	NA	NA	NA	NA	NA
ENSMUSG00000002325	58	98.8402	126.207	118.5	119	26.7	118.5	256.5	25	122.722	151.8	132	NA	32.6	132	274.6	39	80.4954	103.769	107	NA	16.3	107	197.2	23	80.3467	103.739	95	149	25.5	95	205.7
ENSMUSG00000002326	24	79.1351	104.458	68	NA	21.8	68	279.15	16	100.028	121.938	103.5	NA	38	103.5	254.75	12	88.237	104.833	79	50	41.9	79	200.35	17	87.2764	100.765	83	40	40	83	199
ENSMUSG00000002329	27	106.094	139	91	NA	32.5	91	363.7	37	106.591	130.946	113	NA	36.8	113	284.4	27	88.3806	110.667	83	NA	38.3	83	283.2	28	93.0011	108.929	107	NA	35.35	107	208.9
ENSMUSG00000002332	35	87.7293	101.829	83	NA	38.4	83	196	36	89.5358	107.833	93.5	73	29	93.5	241.25	22	81.907	94.4545	80.5	NA	46.05	80.5	193.5	32	84.4424	104.875	90	NA	26.55	90	241.2
ENSMUSG00000002342	26	145.232	158.308	156	NA	73	156	268	29	132.65	168.862	175	103	29.4	175	311.8	18	100.697	122.611	111	NA	33.8	111	239.3	19	124.943	159.947	144	NA	47.8	144	334.8
ENSMUSG00000002343	10	95.0503	119.3	98	NA	38.6	98	282.2	8	114.074	151.875	165.5	NA	30.65	165.5	235.25	6	111.745	143.667	152	NA	34.75	152	242.25	13	97.5501	108.385	117	NA	44.4	117	178.6
ENSMUSG00000002345	26	88.9236	109.538	86	97	33.5	86	279.5	22	81.3508	95.4091	81	81	29.85	81	175.4	18	106.837	126	111	111	48.1	111	262.8	17	88.0144	106.765	69	NA	38.4	69	220
ENSMUSG00000002346	16	161.971	213.562	188.5	NA	43.75	188.5	393	21	125.776	195.238	188	NA	5	188	384	10	194.916	225	191.5	NA	87.35	191.5	388.25	10	105.729	191.1	194.5	NA	9.4	194.5	374.75
ENSMUSG00000002365	86	107.092	131.012	121.5	101	31.25	121.5	261.75	48	71.73	98.875	69	NA	20.35	69	242.25	19	79.7055	102.316	95	NA	30	95	218.3	47	83.2172	108	102	48	15.3	102	232
ENSMUSG00000002372	53	88.2744	117.925	113	NA	16.8	113	251.2	47	116.822	153.021	159	237	21.3	159	277.1	25	108.35	131.96	119	61	46.2	119	258.8	32	80.6375	103.219	75	71	24.2	75	243
ENSMUSG00000002379	157	80.7604	96.1274	83	63	26.8	83	196.2	149	76.9505	94.5638	78	NA	26.4	78	213.6	99	66.6034	79.9192	66	37	28.9	66	177.8	122	72.602	87.7869	75	86	27.05	75	198.75
ENSMUSG00000002393	57	93.5315	114.404	107	93	24.8	107	251.2	49	92.2188	114.633	103	123	28.8	103	254	21	78.8254	99.619	76	40	24	76	214	31	78.8398	102.355	96	108	23	96	197.5
ENSMUSG00000002395	96	76.6004	95.2812	80.5	NA	28.25	80.5	261.75	128	77.9236	98.0625	73	NA	25	73	238.15	136	66.2708	79.3235	63	44	27	63	195.25	180	63.3232	75.5111	60	57	25.95	60	170.6
ENSMUSG00000002396	3	127.742	219.667	269	NA	45.8	269	359	3	95.0745	103	115	NA	59.2	115	138.4	3	111.727	143.667	70	NA	68.2	70	270.7	2	152.489	203	203	NA	82.4	203	323.6
ENSMUSG00000002409	12	70.8499	93.0833	81.5	NA	17.1	81.5	193.65	11	82.4907	101.364	93	NA	29	93	201	6	40.6634	63.6667	50.5	NA	9.5	50.5	133.75	5	94.3033	155.4	204	NA	20.6	204	268.6
ENSMUSG00000002413	21	132.045	168.143	141	NA	36	141	338	23	105.273	184.043	190	NA	4.6	190	396	11	106.851	119.545	122	NA	46	122	181	8	93.1293	129.875	118	122	26.65	118	276.25
ENSMUSG00000002416	141	79.5795	94.7801	83	NA	24	83	196	121	86.2959	102.802	92	NA	29	92	251	126	76.7785	90.1825	78	NA	28.25	78	187	168	71.2837	86.2679	71.5	NA	23	71.5	175.25
ENSMUSG00000002428	8	55.8301	110.625	89.5	NA	9.1	89.5	281.1	14	96.1962	137.357	127.5	NA	19.4	127.5	273.7	9	103.611	127.111	90	NA	48.2	90	284.4	14	140.994	168.429	139	NA	64.3	139	319.9
ENSMUSG00000002455	47	81.8827	109.149	86	NA	19.2	86	242.6	58	81.388	100.5	75	53	31.8	75	235.35	42	75.2136	96	75	39	25.25	75	236.05	34	55.0152	73.4706	57	99	18.3	57	196.35
ENSMUSG00000002458	26	83.4915	106.808	93	NA	22	93	258.5	24	80.5138	96.2917	81	NA	23.55	81	195.45	16	76.2211	94.5	77.5	NA	25	77.5	215	26	97.1836	115.231	105.5	150	39.5	105.5	233.25
ENSMUSG00000002475	18	125.597	165.833	130.5	NA	30.8	130.5	347.6	13	157.015	195.231	211	NA	51.6	211	388.2	2	72	78	78	NA	51	78	105	8	141.133	163.125	146.5	NA	65.2	146.5	278.85
ENSMUSG00000002477	81	100.437	117.914	112	NA	30	112	233	175	91.6154	108.783	95	99	32.7	95	228.3	131	87.3113	105.328	97	NA	29	97	217.5	174	86.8645	101.575	91	79	31.65	91	201.1
ENSMUSG00000002486	7	94.1887	127.286	111	111	32.5	111	271.4	4	204.007	226	201	NA	131.15	201	355.85	2	144.416	145	145	NA	133.3	145	156.7	3	200.029	221.333	281	NA	119	281	281.9
ENSMUSG00000002489	8	94.8502	107.375	86.5	78	49	86.5	198.15	23	81.9431	106.565	73	106	24.3	73	248.5	4	60.0225	62.5	65.5	NA	40.75	65.5	80.05	12	65.1988	68.25	63	65	46.55	63	107.95
ENSMUSG00000002496	33	109.436	137.485	116	73	27.6	116	279.6	22	117.714	148.091	124	NA	38.45	124	293.95	13	93.1813	127.769	107	NA	34.2	107	276	16	105.812	142.938	122.5	NA	39.75	122.5	350.5
ENSMUSG00000002504	49	107.679	133.469	120	NA	25	120	270	42	103.195	130.19	98	NA	30.1	98	302.75	28	89.0761	111.429	100.5	NA	33.35	100.5	217.8	32	70.7105	83.25	82.5	NA	30.6	82.5	179.15
ENSMUSG00000002524	115	96.1648	120.522	114	NA	25	114	259.4	124	90.2429	108.532	99	126	32.15	99	224.85	76	101.612	121.5	118.5	NA	32	118.5	226.25	100	86.9612	108.78	98.5	NA	25.95	98.5	231.15
ENSMUSG00000002546	28	107.582	141.321	125	153	24.1	125	353.2	37	111.168	152.135	122	188	17.6	122	324.4	14	131.199	170.786	172	NA	36.1	172	322.15	22	88.1464	103.227	87.5	NA	33.75	87.5	195.7
ENSMUSG00000002550	72	108.34	133.431	110.5	27	27	110.5	297.7	139	96.0143	116.547	116	136	28	116	230.2	82	91.9432	108.829	98.5	NA	27.05	98.5	228.6	121	85.9619	101.43	91	45	33	91	199
ENSMUSG00000002565	NA	NA	NA	NA	NA	NA	NA	NA	NA	NA	NA	NA	NA	NA	NA	NA	NA	NA	NA	NA	NA	NA	NA	NA	2	120.075	125.5	125.5	NA	92.65	125.5	158.35
ENSMUSG00000002578	NA	NA	NA	NA	NA	NA	NA	NA	2	28.1603	37	37	NA	15.4	37	58.6	2	52.6498	158.5	158.5	NA	23.95	158.5	293.05	1	109	109	109	109	109	109	109
ENSMUSG00000002580	70	79.8036	90.0571	84	84	35	84	167.3	44	88.0607	101.909	101	56	29.9	101	201.1	37	95.8165	116.054	108	NA	36.2	108	230	43	96.1055	108.023	101	100	34.3	101	187.4
ENSMUSG00000002588	1	172	172	172	172	172	172	172	1	124	124	124	124	124	124	124	NA	NA	NA	NA	NA	NA	NA	NA	NA	NA	NA	NA	NA	NA	NA	NA
ENSMUSG00000002602	179	90.1937	110.754	94	NA	27.8	94	246.4	111	91.8167	109.045	104	NA	33.5	104	225.5	61	99.3358	114.131	111	NA	39	111	195	60	92.8584	107.433	110	NA	23.95	110	175.75
ENSMUSG00000002603	43	92.8692	111.14	113	NA	39	113	200.4	38	94.6508	109.184	111	131	31	111	200.6	20	102.872	115.9	122.5	35	35	122.5	217.85	9	87.5709	98.8889	69	NA	49	69	179.8
ENSMUSG00000002608	23	118.247	145.348	140	70	47.5	140	307.7	19	144.435	156.316	151	NA	78.7	151	261.5	10	86.0485	90.8	93	NA	54.9	93	137.4	14	100.593	126.429	135	249	31.85	135	249
ENSMUSG00000002617	7	125.159	194.143	183	NA	29.9	183	396.2	6	107.435	127.667	95	NA	62.75	95	260.75	5	65.4782	108.2	119	NA	17.6	119	190.4	5	82.2415	128.2	77	NA	23.4	77	264
ENSMUSG00000002625	26	164.516	224.385	244	325	19.25	244	351.5	36	155.199	200.361	230	NA	33.75	230	374	14	232.223	257.786	268.5	NA	142.2	268.5	365.25	14	174.574	219.429	248.5	NA	38.2	248.5	369.25
ENSMUSG00000002635	19	65.0434	104.474	82	11	10.4	82	244.2	23	71.6417	98.3043	74	74	10.7	74	218.7	19	58.8701	86.8947	62	34	15.4	62	234.3	28	52.2515	66.6786	58.5	NA	18.75	58.5	136.1
ENSMUSG00000002658	25	89.3891	108.16	82	NA	36.8	82	266.4	36	80.5453	103.389	88	45	25.25	88	247.75	11	103.93	119.364	101	NA	47	101	209.5	26	83.0451	98.4231	77	45	38.75	77	229.25
ENSMUSG00000002660	63	101.195	119.048	106	99	31	106	238	72	75.3807	90.2778	83.5	30	28.2	83.5	187.6	51	79.8753	97.6078	93	NA	26	93	211	52	80.2473	93.9615	78.5	NA	30.55	78.5	171.05
ENSMUSG00000002661	48	80.3471	98.875	76	NA	28.35	76	216.15	38	86.6765	108.079	94.5	NA	29.75	94.5	215.6	39	69.5952	91.8974	70	NA	20.9	70	234.5	53	67.0605	80.0189	69	62	22.2	69	163
ENSMUSG00000002679	19	130.493	166.632	182	183	32.5	182	292.4	20	90.8853	119.2	96	96	12.85	96	228.4	22	53.5238	99.7273	57	30	9.25	57	287.9	29	58.1856	76.2414	73	NA	9.8	73	163.4
ENSMUSG00000002688	7	163.568	184.429	165	NA	89.7	165	344	7	74.7114	94.7143	74	NA	32.6	74	217	7	162.951	176.286	180	NA	92.3	180	277.3	6	91.4224	116.167	108.5	NA	35.25	108.5	210.75
ENSMUSG00000002699	5	113.266	121.6	96	NA	75.8	96	191.6	3	111.329	150.333	122	NA	47.3	122	273.2	5	111.82	126.6	131	131	57.8	131	214.2	NA	NA	NA	NA	NA	NA	NA	NA
ENSMUSG00000002718	52	106.621	138.808	127	199	28.4	127	296.9	74	100.957	123.703	118.5	NA	28.3	118.5	254.55	36	103.449	122	107	NA	40.25	107	269.5	42	96.7224	119.143	100.5	154	24	100.5	242.55
ENSMUSG00000002728	33	133.958	158.303	152	NA	40	152	276.8	48	87.9863	102.146	98.5	NA	32	98.5	183.95	57	108.089	129.596	118	NA	35.2	118	245	40	82.5544	98.9	98.5	NA	27.9	98.5	176.55
ENSMUSG00000002731	35	100.408	132.6	99	NA	29	99	306.5	47	103.154	125.34	104	NA	40.8	104	295	26	85.2078	108.385	102	NA	20	102	230	17	89.3109	125.882	120	NA	17.8	120	253.8
ENSMUSG00000002732	17	125.467	139.059	133	NA	62.4	133	205.8	31	91.3103	108.935	96	NA	27.5	96	198	46	91.0777	102.413	98	NA	44.75	98	166.25	37	61.3792	75.4054	61	NA	23.8	61	162.8
ENSMUSG00000002733	32	111.298	137.312	132.5	NA	29.85	132.5	281.15	25	113.881	141.16	116	NA	34.4	116	269.4	18	76.5535	97.5556	66.5	52	27.7	66.5	210.95	18	94.8528	106.556	100.5	66	47.4	100.5	187.7
ENSMUSG00000002741	65	102.468	120.846	125	126	30.2	125	220	61	98.9351	118.426	109	187	31	109	249	31	94.3324	110.516	95	NA	37	95	245	16	95.29	105.688	91.5	93	50.25	91.5	186
ENSMUSG00000002748	40	83.9808	121.475	100.5	31	15.75	100.5	267.55	59	115.521	140.593	122	NA	36.7	122	268.9	14	104.062	126.071	84.5	NA	41.15	84.5	239	26	74.5725	98.0385	75.5	NA	19	75.5	272.75
ENSMUSG00000002763	32	135.338	163.938	136	NA	52.75	136	342.7	37	96.9922	122.189	112	54	29.4	112	271.2	20	118.925	158.05	130.5	NA	26.2	130.5	308.95	22	95.9309	136.364	103.5	NA	22.15	103.5	336.3
ENSMUSG00000002767	49	85.2345	101.224	96	153	28.4	96	198.4	62	67.8239	88.8226	64	64	18.05	64	193.95	44	82.6783	104.136	90	NA	25.15	90	232.25	57	55.1138	71.0702	58	NA	16.8	58	161.2
ENSMUSG00000002768	65	84.1536	95.9077	94	71	35.8	94	165.2	67	82.4029	100.776	91	78	17.2	91	194.2	61	82.3913	102.23	82	60	31	82	219	73	82.0567	97.7397	90	68	23.2	90	189.2
ENSMUSG00000002771	1	301	301	301	301	301	301	301	NA	NA	NA	NA	NA	NA	NA	NA	NA	NA	NA	NA	NA	NA	NA	NA	NA	NA	NA	NA	NA	NA	NA	NA
ENSMUSG00000002778	145	82.5544	101.986	90	109	24.4	90	198.8	145	86.9567	105.207	92	62	26.2	92	223.8	102	75.1701	93.0882	82	40	24.05	82	198.9	111	80.4635	92.6667	82	NA	31	82	168
ENSMUSG00000002781	4	69.5123	84	103.5	NA	32.3	103.5	108.4	8	123.972	152.25	123	NA	49.65	123	284.25	6	92.7396	106.5	108.5	NA	42.75	108.5	156.25	5	54.9079	61.4	74	74	30.2	74	93.2
ENSMUSG00000002797	42	75.4444	94.5238	91.5	NA	16.2	91.5	181.85	38	72.3416	87.5526	64.5	NA	35.55	64.5	196.4	19	73.7907	85.7895	66	63	33.7	66	196.7	42	87.7258	100.548	91.5	76	41.05	91.5	173.75
ENSMUSG00000002799	10	82.0908	123.9	109	NA	11.05	109	264.5	8	62.0839	76.875	62	NA	26.35	62	154.15	5	68.09	86.4	44	NA	36.2	44	176.4	15	63.7623	82.7333	63	NA	27	63	238.4
ENSMUSG00000002803	11	148.308	166.727	144	NA	71	144	266	19	108.636	131.211	139	NA	38.6	139	262.1	15	87.1407	100.067	91	114	34.1	91	185.8	13	56.3659	77.2308	62	NA	17.4	62	186.8
ENSMUSG00000002804	30	99.7727	116.9	117.5	151	27.05	117.5	223	25	80.5625	97.8	87	71	25.6	87	192	27	89.2988	103.185	83	62	38.2	83	221.6	37	68.6725	86.1351	64	50	23.6	64	218.6
ENSMUSG00000002808	181	116.396	136.591	127	104	34	127	255	25	113.731	138.76	112	84	35	112	274	28	89.5051	106	103	NA	24.4	103	198.15	17	116.46	128.882	134	NA	50	134	196.8
ENSMUSG00000002812	39	103.645	148.923	122	NA	11.7	122	335.4	41	78.1231	106.073	82	24	24	82	273	36	69.0418	92.0278	73.5	NA	22	73.5	235.5	15	68.7339	102.8	68	NA	17.5	68	231.2
ENSMUSG00000002814	9	133.93	162.556	114	NA	66.6	114	315.2	6	65.2893	86.8333	76	NA	22	76	178.75	4	99.1072	131.25	139.5	NA	36.65	139.5	214.3	5	122.417	131.4	133	NA	71.2	133	188.4
ENSMUSG00000002820	18	136.801	163.167	159	141	43.95	159	298.1	18	132.99	167.167	171	NA	43.9	171	313.95	11	81.1332	110.909	81	NA	23.5	81	231	6	99.5488	114	121.5	NA	43	121.5	172.25
ENSMUSG00000002825	12	113.261	174.917	187	NA	22.5	187	321.55	14	76.8603	90.6429	86	NA	34	86	165.8	9	66.3619	102.444	50	NA	18	50	250	9	83.403	89.8889	78	NA	52	78	154.8
ENSMUSG00000002831	104	109.549	146.231	123.5	NA	20.3	123.5	333	2	50.5173	163.5	163.5	NA	23.55	163.5	303.45	2	39.3446	90.5	90.5	NA	17.15	90.5	163.85	2	50.7346	62.5	62.5	NA	29.65	62.5	95.35
ENSMUSG00000002833	32	79.0642	108.781	106	NA	16.65	106	235.7	33	59.3987	86.4545	45	NA	16.4	45	257.4	10	76.9005	109.6	99	NA	26.35	99	224.1	10	96.6288	137.4	106	NA	22.65	106	281.8
ENSMUSG00000002835	6	63.656	69.5	64	NA	38.25	64	115	27	57.7763	69.7407	53	41	24.3	53	170.1	14	114.089	146	133	NA	36.05	133	306.65	18	73.5447	89.5	74.5	43	37.6	74.5	183.05
ENSMUSG00000002844	66	86.2804	104.515	96.5	79	25.25	96.5	211	85	86.3603	103.271	93	62	29	93	216.2	50	88.8204	113.02	107	NA	20.45	107	213.55	45	95.2705	109.978	103	NA	32.6	103	199.4
ENSMUSG00000002845	25	153.161	198.64	205	NA	21.4	205	361.8	31	121.844	155.806	165	NA	26.5	165	311.5	15	124.362	150.733	132	NA	29.7	132	265.9	21	132.014	151.429	140	NA	62	140	296
ENSMUSG00000002846	17	116.393	136.294	128	NA	45.8	128	261.4	20	88.7881	106.85	97	43	41.8	97	223.4	12	75.0695	87.5833	64.5	NA	40.15	64.5	190.05	27	91.0708	102.259	90	NA	40.5	90	192.4
ENSMUSG00000002847	5	114.352	138.4	92	NA	61.4	92	275.2	4	157.541	174	164.5	NA	90.4	164.5	270.9	1	300	300	300	300	300	300	300	4	189.018	196.75	200.5	NA	129.9	200.5	258.35
ENSMUSG00000002870	20	92.3187	125.4	107	216	9.8	107	232.8	53	99.76	123.208	123	63	32.2	123	234.6	28	80.3973	101.214	82	NA	25.3	82	229.4	28	81.9678	97.2143	102.5	107	25.5	102.5	179
ENSMUSG00000002871	15	146.131	180.667	174	NA	30.6	174	328.2	28	118.313	153.893	140	NA	30.05	140	317.4	25	86.7785	133.92	124	NA	6.4	124	316	14	59.2385	83.3571	64	NA	11.95	64	188.05
ENSMUSG00000002881	45	110.055	130.911	126	NA	25.8	126	229.4	56	90.8327	112.161	95.5	NA	24.25	95.5	221.5	19	90.0418	115.053	143	147	24.6	143	204.9	25	76.7563	87.68	75	72	34.8	75	195.4
ENSMUSG00000002885	36	103.667	127.111	113	NA	34.5	113	293.25	30	96.1723	118.5	96	NA	23.25	96	254.55	10	52.5066	76.9	48.5	NA	13.7	48.5	204.35	9	74.4713	90	66	NA	32.6	66	168.4
ENSMUSG00000002897	15	68.403	91.5333	79	NA	16.4	79	223.4	29	84.2006	109.793	84	30	30	84	252.4	6	90.4223	111.5	101.5	NA	36	101.5	191	25	90.6264	106.36	100	112	26.4	100	223.4
ENSMUSG00000002900	104	77.7795	107.913	96	NA	14.45	96	244.25	120	84.2583	119.058	111.5	41	18.8	111.5	249.55	58	80.311	109.397	99.5	NA	19.4	99.5	270.55	84	74.8804	104.988	91	20	14.05	91	235.05
ENSMUSG00000002908	1	156	156	156	156	156	156	156	1	173	173	173	173	173	173	173	NA	NA	NA	NA	NA	NA	NA	NA	2	85.2056	90.5	90.5	NA	63.05	90.5	117.95
ENSMUSG00000002910	17	111.731	158.647	157	NA	23.4	157	347.8	23	112.092	153.043	126	NA	27.2	126	306.2	10	147.87	171.9	151.5	NA	64.9	151.5	344.35	18	101.589	131.056	102.5	NA	30.8	102.5	320.05
ENSMUSG00000002944	11	85.4761	96.3636	81	105	41	81	181.5	33	104.896	132.333	132	NA	27.8	132	260	30	105.153	115.6	118.5	NA	49.25	118.5	182.85	26	101.914	111.154	101	NA	55.25	101	210.25
ENSMUSG00000002948	46	119.911	153.913	144	NA	24.25	144	346.5	59	129.055	160.508	149	NA	32.9	149	314.2	28	77.6722	109.429	101	NA	17.7	101	312.1	29	97.2636	125.724	102	NA	34.6	102	311.8
ENSMUSG00000002949	25	101.413	126.24	120	120	26.4	120	254.4	41	127.168	156.317	124	NA	39	124	328	30	120.205	143	138	NA	39.35	138	279.95	28	84.0311	101.643	82.5	NA	25.85	82.5	233.3
ENSMUSG00000002957	40	97.5891	114.525	114.5	NA	36.95	114.5	252.1	55	104.936	126.745	115	115	36.7	115	296	27	78.2407	90.5926	68	NA	34	68	194.7	28	85.5939	99.1786	92.5	NA	32.95	92.5	188.35
ENSMUSG00000002963	19	73.1644	78.8947	76	81	39.2	76	129.6	17	97.6367	114.882	110	45	44	110	229.8	9	83.5616	104.111	109	NA	27.8	109	212.4	20	76.9558	104.7	72	NA	26.95	72	248.9
ENSMUSG00000002968	45	106.653	155.178	124	NA	12	124	337.4	73	104.736	140.973	124	103	22	124	294.4	37	99.2022	143.108	120	43	17.6	120	328.8	28	72.1187	97.7143	63	39	20.75	63	224.4
ENSMUSG00000002980	57	97.1262	113.368	109	NA	40.6	109	183.8	39	90.0579	109.256	101	NA	31.7	101	223.4	23	95.4841	118.565	93	NA	42.1	93	289.6	23	112.642	126.609	124	106	37.3	124	215.6
ENSMUSG00000002981	94	85.1143	103.16	92	NA	27	92	208.7	91	73.0494	94.6813	79	17	17	79	210.5	58	72.5321	91.4828	73.5	NA	21.4	73.5	218.3	54	67.3447	82.6852	77.5	92	19.95	77.5	149.7
ENSMUSG00000002983	7	90.3723	114	109	NA	30.8	109	217.2	16	110.724	139.25	105	53	40.5	105	290.25	2	24.6779	25	25	NA	21.4	25	28.6	2	48.3322	150	150	NA	22.2	150	277.8
ENSMUSG00000002984	31	89.7225	111.452	108	NA	26	108	210.5	51	77.3064	93	82	68	23.5	82	183	32	69.5411	87.3438	82.5	19	19	82.5	180.7	37	52.9881	74.2973	58	58	11.4	58	162
ENSMUSG00000002985	480	87.3166	97.4437	94	NA	34	94	166.15	504	101.243	111.135	105	143	46.15	105	187.85	384	104.879	116.69	115	128	41	115	199.85	324	92.8837	105.361	99	NA	39	99	181
ENSMUSG00000002996	61	99.2798	124.361	116	58	32	116	269	66	114.257	144.894	133	140	27.25	133	317.5	58	114.533	145.483	135.5	NA	20.7	135.5	285.45	63	109.078	133.667	113	NA	32.2	113	276.9
ENSMUSG00000002997	642	101.103	126.863	117	44	24.05	117	273.85	405	107.134	131.398	126	136	28.2	126	268.2	209	88.2919	110.789	98	95	23.4	98	239	199	91.8137	112.794	101	NA	21.9	101	237.7
ENSMUSG00000003031	133	108.149	135.526	120	NA	24.6	120	286.2	70	135.867	174.086	153	NA	28.35	153	332.55	57	121.011	156.053	141	NA	25.2	141	305.2	53	101.763	121.887	95	NA	34.2	95	252.6
ENSMUSG00000003032	10	97.1475	136.4	147	NA	19.6	147	247.1	10	109.374	128.5	118	NA	47.8	118	232.6	4	162.923	210.5	188.5	NA	64.65	188.5	387.15	9	38.2945	87.2222	66	NA	3.4	66	235.4
ENSMUSG00000003033	35	95.0672	119.343	114	NA	26.6	114	245.2	51	105.095	134.902	118	NA	32.5	118	309.5	33	90.6784	121.606	102	23	23	102	305.6	25	90.6463	113.32	116	NA	20.2	116	189.6
ENSMUSG00000003037	54	90.1481	109.963	103.5	NA	27.65	103.5	212.6	44	88.9728	115.182	95	NA	24.35	95	220.9	35	83.7755	101.914	99	65	24.4	99	217	46	79.5676	92.1739	87.5	45	27.75	87.5	168.5
ENSMUSG00000003038	352	99.5499	118.858	105.5	59	35	105.5	238.7	651	105.191	120.935	114	134	42	114	231.5	431	97.088	111.534	101	60	37	101	218	475	97.7165	111.648	104	NA	37.7	104	212.9
ENSMUSG00000003039	51	80.5938	98	92	NA	25.5	92	197.5	60	91.9243	105.5	103	NA	34.85	103	191.05	46	88.6322	104.261	97.5	NA	30	97.5	189	58	90.6816	100.397	91.5	140	39.85	91.5	194.3
ENSMUSG00000003051	NA	NA	NA	NA	NA	NA	NA	NA	9	82.5172	91.4444	83	NA	41	83	151.8	4	63.1487	72	65.5	NA	34.1	65.5	119	5	93.3435	95.6	95	NA	67.8	95	116.2
ENSMUSG00000003053	1	177	177	177	177	177	177	177	NA	NA	NA	NA	NA	NA	NA	NA	NA	NA	NA	NA	NA	NA	NA	NA	NA	NA	NA	NA	NA	NA	NA	NA
ENSMUSG00000003062	47	88.7317	112.468	78	NA	29.3	78	274.1	32	89.9536	114.906	84	40	31.65	84	277.35	22	98.209	115.545	110.5	36	36	110.5	242.85	14	94.0304	115.857	101	101	38.3	101	284.8
ENSMUSG00000003068	67	108.32	142.746	99	102	32.9	99	344.7	94	122.838	150.755	112	101	35.6	112	316.7	44	114.961	144.386	125	NA	30	125	301.7	57	83.0295	98.6491	87	NA	31.2	87	215.4
ENSMUSG00000003070	4	106.094	131	92	NA	57.7	92	258.9	7	71.3926	92.5714	63	NA	26.8	63	190.3	2	73.0068	85.5	85.5	NA	45.45	85.5	125.55	2	191.395	196.5	196.5	NA	156.45	196.5	236.55
ENSMUSG00000003072	239	88.4429	102.958	92	NA	35	92	200.2	255	79.9671	93.3059	78	NA	34.4	78	195.8	194	80.1674	94.2062	82	63	28	82	188.7	216	79.9975	90.4537	81	NA	36	81	165
ENSMUSG00000003099	35	129.068	158.657	143	23	25.1	143	333.2	22	156.957	187.727	190.5	76	65.4	190.5	364.65	19	94.1276	123.421	113	83	29.2	113	280.2	17	104.783	133.824	144	187	36.2	144	282.4
ENSMUSG00000003119	7	158.463	215	241	NA	48.3	241	341.4	7	157.045	180.429	182	NA	72.9	182	306.1	3	164.507	165.667	163	NA	145	163	188.2	2	50.951	51.5	51.5	NA	44.75	51.5	58.25
ENSMUSG00000003123	23	84.8486	135.913	129	15	15	129	290.2	10	167.689	172.7	175	NA	108.55	175	222.75	7	86.7536	124.857	109	NA	21.8	109	228.4	7	91.194	115.286	115	NA	33.6	115	229.3
ENSMUSG00000003131	89	106.092	127.303	119	NA	36.8	119	240.6	67	104.503	129.672	135	170	26.9	135	242.3	37	95.3939	114.919	110	NA	29.6	110	197	50	91.2474	105.14	104.5	NA	32.5	104.5	184
ENSMUSG00000003134	33	119.339	155.636	159	NA	24	159	320.2	23	80.7516	121.957	88	57	17	88	340.8	8	100.581	138.375	99.5	NA	35.5	99.5	282.65	16	101.202	132.938	93.5	NA	35.25	93.5	303.5
ENSMUSG00000003135	36	47.4453	71.5556	53.5	NA	11.5	53.5	199	36	52.8778	76.8611	48.5	NA	13	48.5	180.25	27	75.0783	104.296	72	NA	18	72	254.9	26	62.8612	73.0769	66.5	NA	24	66.5	141.5
ENSMUSG00000003153	1	90	90	90	90	90	90	90	4	121.104	160.5	125	NA	51.75	125	318.95	2	68.9928	85.5	85.5	NA	40.05	85.5	130.95	2	40.6325	70	70	NA	18.7	70	121.3
ENSMUSG00000003154	22	90.3137	118.136	87	NA	25.4	87	285.8	16	109.431	142	145	NA	27.75	145	290.5	10	122.974	140.8	119	NA	63.6	119	255.25	3	110.055	120.667	141	NA	66.3	141	160.8
ENSMUSG00000003161	69	84.7424	105.768	96	NA	18.2	96	219.4	93	88.9073	109.075	101	NA	24.6	101	236.2	65	75.9261	90.2308	78	NA	28.2	78	195.6	68	76.1938	91.7206	80	NA	21.7	80	200.1
ENSMUSG00000003166	67	109.393	127.836	119	NA	32.9	119	269.7	75	100.89	120.24	111	NA	30.1	111	245.6	52	105.139	123.5	110.5	NA	37.65	110.5	245.05	49	88.9969	99.1224	98	NA	37.8	98	189.6
ENSMUSG00000003184	31	121.125	149.032	134	NA	41.5	134	296	34	108.458	136.529	123.5	NA	29.65	123.5	304.35	30	112.318	144.333	129	NA	30.8	129	269.75	32	71.1406	89.125	71.5	NA	23.85	71.5	239.65
ENSMUSG00000003190	11	115.085	132.727	108	NA	59	108	281.5	28	89.4528	110.786	91.5	NA	28.8	91.5	256.6	16	99.5996	121.25	105	NA	38.25	105	234.5	15	114.544	146.333	133	NA	37.3	133	259.9
ENSMUSG00000003198	5	118.946	127	132	NA	71.6	132	175.4	11	91.625	131.636	134	NA	24.5	134	255.5	2	23.3666	48.5	48.5	NA	10.25	48.5	86.75	2	69.8284	76	76	NA	49	76	103
ENSMUSG00000003199	75	73.7816	89.1733	70	46	33.5	70	235.7	67	85.7316	105.955	97	NA	28	97	239.4	62	73.8915	92.5	79.5	NA	25	79.5	223.55	73	65.2172	80.2055	63	51	22.2	63	187
ENSMUSG00000003200	33	92.6627	127.515	106	NA	23.6	106	296.4	52	99.9686	131.596	103	NA	21.55	103	288.25	30	70.2604	97.5	82.5	NA	12.9	82.5	216.25	27	62.4892	87.5926	68	NA	27.1	68	201.1
ENSMUSG00000003206	3	113.538	122	132	NA	72.6	132	164.4	1	94	94	94	94	94	94	94	NA	NA	NA	NA	NA	NA	NA	NA	1	70	70	70	70	70	70	70
ENSMUSG00000003208	10	114.539	130.3	128.5	NA	47.35	128.5	211.25	11	119.076	133.727	121	77	60	121	234.5	13	83.7887	106.308	113	NA	21.6	113	196.2	13	73.529	85.3077	98	98	23.2	98	121.8
ENSMUSG00000003226	12	121.929	145.917	119	72	59.3	119	301.3	28	81.9939	113.964	99.5	NA	15.5	99.5	266.35	7	161.56	202.714	222	NA	58	222	339.2	9	90.8558	124.556	62	NA	35.6	62	267
ENSMUSG00000003227	1	169	169	169	169	169	169	169	NA	NA	NA	NA	NA	NA	NA	NA	NA	NA	NA	NA	NA	NA	NA	NA	NA	NA	NA	NA	NA	NA	NA	NA
ENSMUSG00000003228	22	113.541	129.409	129	NA	32.15	129	215.75	23	84.2713	109.087	118	NA	16.4	118	181.9	9	44.8916	64.8889	36	NA	16.4	36	170.8	8	44.1149	60.625	60.5	9	9	60.5	105.7
ENSMUSG00000003233	29	110.394	157.138	171	32	17.4	171	307.6	36	116.572	168.972	173.5	NA	11	173.5	330.5	5	194.221	201.8	197	NA	130.4	197	257.6	12	89.989	123.333	106.5	NA	18	106.5	252
ENSMUSG00000003234	21	107.536	140.19	156	30	30	156	299	33	68.1697	95.8182	60	NA	13.2	60	243.8	25	86.8993	109.72	86	137	21	86	266	33	85.5276	109.424	92	48	31	92	255.4
ENSMUSG00000003235	37	81.8553	100.135	76	47	34.8	76	214.6	38	78.3514	99.4737	83.5	NA	21	83.5	257.3	23	87.0695	105.348	93	52	35	93	235.7	38	78.2304	89.8421	81.5	NA	29.55	81.5	191.35
ENSMUSG00000003269	54	90.3503	125.556	123	NA	9.25	123	256.05	39	80.0809	115.077	92	21	14.6	92	250.5	34	95.9174	122.588	111.5	NA	26	111.5	248.4	44	86.7646	110.318	93	90	20.15	93	234.95
ENSMUSG00000003271	NA	NA	NA	NA	NA	NA	NA	NA	NA	NA	NA	NA	NA	NA	NA	NA	NA	NA	NA	NA	NA	NA	NA	NA	2	74.3976	84	84	NA	48.9	84	119.1
ENSMUSG00000003273	3	88.6861	151.667	67	NA	32.8	67	329.8	1	127	127	127	127	127	127	127	2	49.96	110	110	NA	21.8	110	198.2	3	56.3112	68	45	NA	32.4	45	119.7
ENSMUSG00000003279	2	71.3863	76.5	76.5	NA	51.75	76.5	101.25	11	105.377	121.273	90	46	46	90	215.5	6	70.4832	94.6667	98.5	NA	21.25	98.5	162.5	6	91.2896	94.8333	85.5	NA	66.25	85.5	137.75
ENSMUSG00000003282	NA	NA	NA	NA	NA	NA	NA	NA	2	25.4951	37.5	37.5	NA	12.75	37.5	62.25	NA	NA	NA	NA	NA	NA	NA	NA	NA	NA	NA	NA	NA	NA	NA	NA
ENSMUSG00000003283	1	13	13	13	13	13	13	13	NA	NA	NA	NA	NA	NA	NA	NA	2	76.0263	76.5	76.5	NA	68.85	76.5	84.15	4	103.026	116.75	139.5	NA	52.8	139.5	148.85
ENSMUSG00000003299	82	80.1116	101.146	88	NA	21.1	88	212.95	60	80.7897	101.633	81	74	23.95	81	252.45	43	69.7553	89.3023	73	NA	17	73	211.5	57	90.9866	105.474	93	74	35.8	93	227.2
ENSMUSG00000003308	33	85.2999	122.788	99	22	22	99	288.4	30	104.868	121.467	127.5	NA	36.15	127.5	210.3	29	85.7823	102.069	92	NA	31.2	92	175.2	25	99.1001	116.12	114	183	29.4	114	192.6
ENSMUSG00000003309	9	59.0981	97.2222	57	NA	15.4	57	286.2	2	63.0714	64.5	64.5	NA	52.35	64.5	76.65	2	189.797	192	192	NA	165.9	192	218.1	5	82.2901	104.4	79	NA	32	79	173.6
ENSMUSG00000003316	8	76.416	91.5	76	NA	33.8	76	165	14	69.0668	95.0714	77	NA	21.25	77	200.95	7	79.8507	85.2857	73	59	56.2	73	140	9	109.045	117.778	104	NA	63.8	104	177.8
ENSMUSG00000003344	23	99.4256	124.478	102	NA	32.2	102	241.4	26	91.7575	111.423	103	70	26.75	103	241.25	22	103.74	131.364	117	NA	37.1	117	295.5	17	71.2143	86.8235	81	NA	26.2	81	196.2
ENSMUSG00000003345	90	80.9089	107.478	83	NA	22.9	83	275.3	85	70.6793	88.9176	69	51	22.2	69	230.4	65	74.2989	87.9385	75	NA	27.2	75	202.8	63	71.1924	86.4921	73	NA	26.3	73	216
ENSMUSG00000003346	73	69.4234	86.2329	71	31	25.6	71	191.4	100	82.6079	98.73	85.5	42	31.75	85.5	234.45	35	69.2086	85.8286	67	NA	24.2	67	188.3	64	64.9109	81.0156	62.5	44	20.6	62.5	184.45
ENSMUSG00000003348	13	119.092	139.385	135	NA	46.2	135	244.2	15	99.5144	117.067	115	NA	37.7	115	217	9	120.443	132.444	133	NA	61.2	133	204.4	12	70.7964	83.75	89.5	91	22.55	89.5	140.15
ENSMUSG00000003352	25	94.4735	110.84	92	88	37.2	92	243.8	19	89.6582	109.053	92	222	34.4	92	222	9	85.0013	102.667	74	144	37.6	74	194.4	13	61.3131	75.9231	56	29	28.6	56	169
ENSMUSG00000003354	1	61	61	61	61	61	61	61	1	61	61	61	61	61	61	61	NA	NA	NA	NA	NA	NA	NA	NA	1	109	109	109	109	109	109	109
ENSMUSG00000003355	14	85.9479	112.929	90.5	NA	30.65	90.5	240.2	20	92.4126	110.7	103	NA	37.5	103	216.75	20	80.3804	96.3	77.5	NA	34.4	77.5	188.3	26	68.5766	80	62	50	30.25	62	172.75
ENSMUSG00000003360	16	117.456	129.125	125	125	58.25	125	232	17	126.753	147.941	139	209	47.6	139	288.8	15	88.102	100.133	101	129	36.4	101	166.7	11	119.89	131.545	124	NA	64	124	209.5
ENSMUSG00000003363	97	86.2225	100.464	90	64	34.6	90	192.6	74	103.565	120.405	111	NA	39.65	111	225.75	50	87.0681	101.42	91	NA	25.9	91	213.4	42	91.5711	110.071	103	NA	32.05	103	212.85
ENSMUSG00000003378	23	95.1287	138.435	98	72	12.7	98	283.4	21	132.592	168.381	180	NA	34	180	300	6	153.029	165	143	NA	96.25	143	266.75	11	119.773	149.545	130	87	51	130	278
ENSMUSG00000003379	3	138.151	150.667	132	NA	89.7	132	224.7	1	131	131	131	131	131	131	131	NA	NA	NA	NA	NA	NA	NA	NA	2	114.926	115.5	115.5	NA	105.15	115.5	125.85
ENSMUSG00000003380	136	93.261	112.559	100	NA	34.5	100	228.25	149	74.9368	91.7987	76	68	24	76	203.4	156	81.7315	93.7564	81	NA	35.5	81	203	183	73.0185	86.7978	76	35	28	76	194.7
ENSMUSG00000003382	17	140.618	161.118	170	107	52.4	170	247.8	3	123.931	127	110	NA	103.7	110	162.2	7	102.829	120.286	123	NA	37.4	123	177.9	10	47.2744	57.7	54	NA	20.05	54	122.85
ENSMUSG00000003402	110	91.4017	114.936	98	NA	20.9	98	257.4	110	102.435	122.655	121	NA	32	121	240.55	62	93.2885	118.968	93.5	NA	23.05	93.5	253.05	75	94.5719	111.48	101	45	35.8	101	229.1
ENSMUSG00000003410	1	36	36	36	36	36	36	36	NA	NA	NA	NA	NA	NA	NA	NA	1	100	100	100	100	100	100	100	NA	NA	NA	NA	NA	NA	NA	NA
ENSMUSG00000003411	1	32	32	32	32	32	32	32	8	52.7121	60.75	45.5	NA	29.7	45.5	106.9	2	85.3229	88.5	88.5	NA	67.35	88.5	109.65	7	118.111	125.286	141	NA	67.9	141	172.2
ENSMUSG00000003418	NA	NA	NA	NA	NA	NA	NA	NA	2	49.0204	58	58	NA	30.1	58	85.9	NA	NA	NA	NA	NA	NA	NA	NA	NA	NA	NA	NA	NA	NA	NA	NA
ENSMUSG00000003420	87	89.6615	105.379	93	40	35.6	93	201.4	100	95.9422	114.96	97.5	NA	32.95	97.5	234.15	72	92.6774	108.819	105	60	40.55	105	201.25	86	86.8871	100.465	91	NA	35.25	91	203.5
ENSMUSG00000003421	47	90.5686	119.213	101	48	27.1	101	266.2	42	85.6765	103.905	103	NA	27.2	103	236.1	26	85.1985	99.5385	84	132	37.25	84	210.75	28	80.4058	90.8214	91	58	34.1	91	156.55
ENSMUSG00000003423	33	84.5175	102.606	80	NA	29.6	80	203.6	41	78.8225	100.756	87	NA	24	87	234	32	85.773	98.3125	97	NA	38	97	179.35	30	84.7061	97.4	83	NA	35.25	83	194.95
ENSMUSG00000003429	1213	71.0166	84.1789	73	NA	25	73	172.4	1981	67.3112	78.7143	67	50	26	67	167	1470	65.1267	76.4224	66	48	24	66	161	1996	63.7569	73.8547	64	44	26	64	150.25
ENSMUSG00000003435	71	117.619	147.676	136	40	33	136	291.5	81	93.4391	123.704	83	189	27	83	284	36	80.2858	112.111	79.5	57	19	79.5	259.75	30	85.8577	121.267	92.5	NA	24.7	92.5	300.35
ENSMUSG00000003436	NA	NA	NA	NA	NA	NA	NA	NA	2	108.83	149.5	149.5	NA	57.25	149.5	241.75	1	66	66	66	66	66	66	66	NA	NA	NA	NA	NA	NA	NA	NA
ENSMUSG00000003437	6	98.9267	134.5	122.5	NA	30.75	122.5	283.75	13	81.1302	97.0769	73	NA	44	73	238.4	2	66.7458	68	68	NA	56.3	68	79.7	2	78.9303	79.5	79.5	NA	70.95	79.5	88.05
ENSMUSG00000003438	56	91.6862	118.464	100.5	NA	30.75	100.5	298.75	59	85.9762	107	91	56	21.9	91	272.7	42	79.5641	96.1667	96.5	NA	26.2	96.5	186.75	55	87.3484	102.182	89	NA	34.4	89	213.7
ENSMUSG00000003444	52	71.9354	84.4231	68.5	54	32.65	68.5	160.45	46	83.2554	98.3696	95.5	NA	32.25	95.5	188.5	37	71.0482	88.7838	69	NA	24	69	217	51	88.1265	99.3333	100	NA	39	100	192
ENSMUSG00000003452	22	157.678	187.636	191	NA	43.95	191	302.95	15	135.386	168.133	153	NA	44.5	153	292.7	10	96.4618	146.2	103.5	NA	26.25	103.5	341.55	7	74.5877	99.8571	105	NA	21.4	105	197.5
ENSMUSG00000003458	63	119.479	138.413	127	NA	47	127	294.9	52	121.836	149.692	134	67	37.5	134	289.8	34	105.388	122.647	102	NA	36.3	102	226.5	34	106.821	127.353	121	143	30.65	121	269.9
ENSMUSG00000003464	74	109.235	130.392	111	NA	38.25	111	280.2	63	113.022	138.667	116	169	30.3	116	298	42	92.3527	105.81	91	NA	38.65	91	182.95	68	92.1766	110.147	104.5	175	28.35	104.5	239.05
ENSMUSG00000003469	13	112.814	128.308	129	NA	47.8	129	226	9	92.4428	110.556	110	NA	43.4	110	230	4	86.0193	111.5	110.5	NA	32.5	110.5	191.9	3	111.38	116.667	106	NA	81.7	106	159.1
ENSMUSG00000003477	NA	NA	NA	NA	NA	NA	NA	NA	NA	NA	NA	NA	NA	NA	NA	NA	2	74.7395	77.5	77.5	NA	59.05	77.5	95.95	4	77.496	81	89.5	99	51.1	89.5	99
ENSMUSG00000003484	2	106.207	110.5	110.5	NA	83.05	110.5	137.95	1	140	140	140	140	140	140	140	1	248	248	248	248	248	248	248	1	47	47	47	47	47	47	47
ENSMUSG00000003500	24	105.148	126.75	107	79	35.5	107	287.95	45	106.966	126.133	122	NA	33.4	122	265.2	20	98.9025	117.3	98.5	NA	36.95	98.5	234.7	21	100.48	114.143	112	119	47	112	234
ENSMUSG00000003518	25	82.8944	101.6	93	NA	30.4	93	177.4	25	111.335	129.84	126	174	40	126	232.4	8	133.658	147.25	141	NA	74.8	141	243.7	16	64.0345	80.6875	76.5	NA	21.5	76.5	152.25
ENSMUSG00000003526	3	151.561	200.667	238	NA	65.2	238	310	12	104.563	128.5	115.5	NA	36.5	115.5	244.85	8	80.9786	83.875	75.5	71	60.9	75.5	125	8	96.4737	134.625	73	NA	43.15	73	357.95
ENSMUSG00000003527	14	125.992	142.429	120	251	61.1	120	251	18	119.638	138.778	118	102	58	118	270.45	14	84.2748	110.286	116.5	NA	26.65	116.5	212.4	13	89.8102	102.769	85	53	50.6	85	206
ENSMUSG00000003528	66	95	112.273	104.5	NA	25.25	104.5	217	45	99.0002	115.2	109	34	34	109	229	28	95.7819	108.821	95.5	NA	52.7	95.5	199.1	24	90.8825	99.9583	100.5	99	39.15	100.5	166.75
ENSMUSG00000003531	40	82.8283	94.575	88.5	NA	37.85	88.5	175	71	81.8574	97.9437	74	NA	31	74	199.5	38	85.2512	102.053	89.5	NA	30.7	89.5	196.4	68	76.2183	88.7647	81.5	NA	29.7	81.5	166
ENSMUSG00000003534	16	110.848	124.25	122	NA	50.75	122	222	34	98.3829	130.029	132	146	29.95	132	248.2	20	101.367	116.5	113	NA	40.45	113	204.6	14	77.5257	99.7857	109	NA	14.2	109	169.9
ENSMUSG00000003541	19	87.2002	140	119	NA	12.7	119	307.6	12	143.016	160.5	150	NA	54.4	150	260.55	15	89.9915	120.133	111	NA	18.7	111	253.3	9	81.3356	130.444	131	NA	8.8	131	256.2
ENSMUSG00000003545	6	64.2268	86.8333	91	NA	19.25	91	151	2	68.6003	187.5	187.5	NA	30.45	187.5	344.55	NA	NA	NA	NA	NA	NA	NA	NA	1	180	180	180	180	180	180	180
ENSMUSG00000003546	24	105.013	142.167	141	NA	19.15	141	290.75	20	104.751	130.75	124	NA	30.6	124	249.1	5	84.1472	110.8	61	NA	45	61	253.4	10	93.4761	112.4	93.5	NA	42.25	93.5	229.05
ENSMUSG00000003549	18	80.0965	101.222	106	NA	15.25	106	177.15	18	92.783	113	117	NA	33.75	117	220.4	13	77.2372	85.5385	75	NA	37	75	144	19	87.4588	98.9474	83	NA	43.9	83	193.3
ENSMUSG00000003555	1241	87.6728	110.96	99	55	23	99	250	150	49.3222	64.3733	46	46	16.9	46	154.4	66	85.6796	115.833	105	NA	20.5	105	262.5	76	56.9489	71.5132	70.5	NA	11.5	70.5	134
ENSMUSG00000003559	45	106.78	124.778	116	115	38.2	116	260.4	39	95.9549	113.692	93	NA	44.5	93	235.1	19	91.9895	104	101	131	41.5	101	208.4	16	120.186	137.812	121	NA	48.75	121	277.75
ENSMUSG00000003573	67	94.5143	112.328	97	NA	38.2	97	237.2	16	98.5082	130	126	NA	31.25	126	256.75	18	92.9678	118.167	119.5	NA	17.85	119.5	211.75	16	81.2781	115.812	91.5	NA	25.75	91.5	320.5
ENSMUSG00000003575	23	114.908	143.043	115	NA	29.5	115	278.9	32	118.905	144.781	124.5	NA	38.2	124.5	277.95	13	95.6538	126.538	98	NA	30.2	98	282.6	10	85.1341	113.4	79.5	NA	32.25	79.5	258.05
ENSMUSG00000003581	26	107.927	143.038	126	37	37	126	315.5	25	92.2808	119.64	102	NA	26.6	102	269.8	13	86.1439	125.692	124	54	25.6	124	273.4	22	65.2826	106.5	79.5	NA	11.1	79.5	247.55
ENSMUSG00000003585	1	142	142	142	142	142	142	142	2	51.4393	52.5	52.5	NA	43.05	52.5	61.95	1	155	155	155	155	155	155	155	NA	NA	NA	NA	NA	NA	NA	NA
ENSMUSG00000003604	23	59.7187	78.1304	65	20	20	65	173.2	35	72.128	86.7714	69	NA	24.5	69	165.1	22	70.4826	86.7273	80	NA	28.3	80	152.55	27	93.2516	120.556	131	6	13.2	131	200.7
ENSMUSG00000003617	13	97.4114	112.385	100	NA	48.6	100	229.8	4	94.5251	139.5	85.5	NA	38.7	85.5	315.9	7	132.342	148.429	141	NA	71.6	141	239.8	1	68	68	68	68	68	68	68
ENSMUSG00000003623	32	117.187	136.375	134	NA	40.25	134	230.7	22	94.6506	124.955	119.5	NA	35.05	119.5	259	17	74.7467	88.3529	75	28	28	75	174.4	16	99.7265	119.125	105	NA	38.75	105	222.25
ENSMUSG00000003644	17	95.705	118.412	89	NA	37.4	89	262.6	15	122.293	138.133	132	NA	52.9	132	248.8	11	86.3284	108.909	67	46	39	67	210	4	60.475	70.75	66	NA	30	66	118.15
ENSMUSG00000003657	1	174	174	174	174	174	174	174	NA	NA	NA	NA	NA	NA	NA	NA	1	75	75	75	75	75	75	75	NA	NA	NA	NA	NA	NA	NA	NA
ENSMUSG00000003660	45	86.7819	114.178	109	NA	24.8	109	257.2	51	84.7746	105.039	83	NA	24.5	83	238.5	23	109.92	127.043	98	NA	56.3	98	229.8	26	67.4569	85.5385	72.5	NA	25	72.5	179.25
ENSMUSG00000003662	26	77.924	103.385	88.5	NA	18.25	88.5	240	33	89.0132	104.455	106	NA	27.4	106	198.2	34	91.3667	107.824	108	NA	33.25	108	191.6	32	59.439	79.5	62.5	NA	18.15	62.5	176.55
ENSMUSG00000003680	8	68.3913	78	71	NA	37.05	71	139.25	10	85.4938	98.1	78	NA	41.7	78	181.65	4	53.9741	65.5	54	NA	27.9	54	119.2	12	87.7364	95.1667	92.5	NA	42.75	92.5	151.25
ENSMUSG00000003721	25	127.05	150.36	151	NA	37.4	151	245.6	14	159.559	191.071	201.5	NA	61.2	201.5	304.7	13	100.073	123.308	114	170	36.6	114	220.2	11	66.9417	89.7273	106	NA	14	106	154.5
ENSMUSG00000003731	32	136.414	166.031	153.5	NA	47	153.5	342.6	50	110.971	133.48	136.5	NA	28.25	136.5	266.35	21	103.017	135	114	90	40	114	298	20	66.6793	84.15	81	NA	21.75	81	161.4
ENSMUSG00000003746	14	109.143	129.929	131.5	NA	43	131.5	230.55	16	172.196	190.625	208.5	NA	88.75	208.5	274	13	102.165	123.923	127	134	36.4	127	231.2	10	87.2881	101.8	111	NA	28	111	162.6
ENSMUSG00000003752	3	158.719	166.333	140	NA	121.1	140	230	7	77.8149	97.5714	91	NA	28.3	91	190.9	6	80.8376	111.333	105	NA	24.5	105	223.5	4	45.8266	59.25	40	NA	23.6	40	121.85
ENSMUSG00000003762	8	109.294	150.5	109	NA	29.55	109	317.55	7	126.72	143.143	132	132	60.1	132	247.4	6	75.905	98.6667	95	NA	26.25	95	203.75	8	117.241	137.625	114	70	69.35	114	273.6
ENSMUSG00000003778	23	123.71	153.652	155	NA	26	155	293.9	42	140.476	172.571	167.5	NA	51.05	167.5	310.85	19	117.525	164.579	183	NA	6.9	183	279.2	16	104.477	124.062	106	NA	43	106	237.25
ENSMUSG00000003779	12	83.3985	114.25	98.5	NA	27.5	98.5	241.9	29	93.5456	114.586	112	NA	30.4	112	194.8	16	98.0876	122.75	112.5	219	30.5	112.5	222.5	12	104.228	113	115.5	47	47	115.5	172.85
ENSMUSG00000003808	33	128.184	155.848	164	NA	43	164	280.4	35	95.6861	124.171	95	NA	28.4	95	269.2	21	102.618	131.476	137	NA	29	137	232	29	112.058	135.828	128	NA	29.2	128	263.4
ENSMUSG00000003809	20	99.1086	120.55	112.5	NA	33.9	112.5	232.35	26	84.7891	119.692	82.5	NA	19.75	82.5	278.75	25	82.9533	95.6	78	NA	33	78	205.2	25	105.432	126.36	123	NA	34.8	123	245.6
ENSMUSG00000003810	16	86.1173	104.625	83.5	NA	35.25	83.5	247.75	28	68.8002	87.4286	72	72	22.35	72	191.25	9	136.912	157.222	148	NA	70	148	285	8	87.8218	102.5	96	NA	36.95	96	189.4
ENSMUSG00000003812	9	107.083	126.556	99	NA	49.4	99	256.6	8	97.4894	109.5	112	NA	42.3	112	164.05	4	118.392	123.75	127	NA	81.45	127	161.5	6	96.5535	106.333	103.5	NA	50.75	103.5	170.5
ENSMUSG00000003813	46	77.2278	105.152	77.5	NA	20.25	77.5	276.25	41	80.6698	100.707	94	NA	22	94	209	23	104.638	127.348	121	188	28.5	121	208.8	34	87.6699	102.824	100.5	NA	35	100.5	202.25
ENSMUSG00000003814	776	87.4113	105.262	97	NA	26.75	97	222.5	611	99.7899	120.106	117	107	25	117	232.5	419	80.9946	98.1862	91	NA	23.9	91	209.6	341	92.8727	108.991	106	132	30	106	213
ENSMUSG00000003824	12	51.8622	75.3333	63.5	NA	10.55	63.5	180.55	37	55.3952	66.1622	50	NA	25.8	50	151.8	22	82.1641	100.682	98.5	138	25.25	98.5	194.15	37	78.3535	93.7838	88	NA	25.6	88	162
ENSMUSG00000003847	41	179.944	219.732	214	NA	70	214	471	41	195.956	235.683	262	NA	46	262	419	14	124.915	173.571	199	NA	27.95	199	328.5	15	177.573	203.267	204	NA	77.6	204	374.2
ENSMUSG00000003848	32	127.114	152.344	167	NA	28.7	167	252.35	38	102.199	130.842	128	NA	15.85	128	233.9	19	88.2848	121.842	116	NA	24.5	116	265.3	28	90.2139	120.143	118	46	23.4	118	233.5
ENSMUSG00000003849	3	70.2713	78.6667	81	NA	40.5	81	115.2	2	96.0469	99	99	NA	77.4	99	120.6	4	71.692	98	99.5	NA	27.3	99.5	166.6	4	60.4564	63.25	66.5	NA	40.15	66.5	81.8
ENSMUSG00000003863	2	138.996	139	139	NA	138.1	139	139.9	5	79.0125	81.6	79	79	55	79	103.8	NA	NA	NA	NA	NA	NA	NA	NA	1	53	53	53	53	53	53	53
ENSMUSG00000003865	15	81.9386	99.0667	95	NA	27	95	196.1	29	73.1746	91.7931	78	NA	25	78	200.4	14	102.299	118.643	104.5	NA	34.75	104.5	217.8	11	94.1975	112.727	124	NA	32	124	200.5
ENSMUSG00000003868	51	88.0071	109.922	106	NA	25.5	106	224	88	74.9403	99.3977	85	NA	18	85	226.65	46	90.55	115.087	109	NA	20.25	109	239.25	61	82.982	102.541	91	78	24	91	220
ENSMUSG00000003872	4	182.164	241.75	212	84	84	212	441.15	1	70	70	70	70	70	70	70	3	172.6	183	138	NA	135.3	138	262.2	2	91.8804	98.5	98.5	NA	66.55	98.5	130.45
ENSMUSG00000003873	64	101.017	119.391	119	36	35.15	119	225.9	94	99.5347	119.968	107	NA	30.65	107	248.8	55	86.2142	102.091	90	46	22.4	90	200.7	108	82.5831	97.5	84.5	117	26.35	84.5	186.4
ENSMUSG00000003923	33	81.3998	103.667	101	NA	17.8	101	204.4	49	94.5711	115.204	108	48	27.2	108	220.8	24	90.945	114.625	83	NA	26.4	83	247.6	28	81.5674	95.6071	80.5	67	31.1	80.5	180.1
ENSMUSG00000003929	10	144.754	169.9	148.5	NA	71.2	148.5	343.05	12	75.4711	112.333	89	NA	16.6	89	272.35	8	106.893	161.25	164.5	NA	24.8	164.5	305.65	2	79.0949	80	80	NA	69.2	80	90.8
ENSMUSG00000003934	8	90.2635	121.375	95	NA	32.9	95	280.9	5	79.4883	109.2	105	NA	26	105	203.2	4	94.3204	113.25	117	NA	42.4	117	178.85	3	70.4636	96	49	NA	36.4	49	188.5
ENSMUSG00000003948	30	119.521	133.033	142	NA	46.95	142	221.7	38	125.971	140.816	146.5	NA	52.55	146.5	232.2	27	105.725	132.296	96	96	32.9	96	307.8	20	122.751	136.95	130	NA	57.55	130	220.15
ENSMUSG00000003949	3	76.9945	87	69	NA	47.4	69	139.2	6	80.5302	91.3333	93	NA	38.75	93	156.25	1	19	19	19	19	19	19	19	2	117.767	137	137	NA	74	137	200
ENSMUSG00000003955	128	83.0883	104.836	97.5	NA	25	97.5	243.3	200	79.2475	97.695	84.5	53	22.95	84.5	211.3	131	79.2312	95	86	NA	24	86	195	163	71.5065	87.0491	76	100	19.1	76	193.6
ENSMUSG00000003970	1111	79.1272	92.0936	81	NA	30	81	187.5	1859	78.1257	89.184	78	55	33	78	175.1	1360	73.6337	83.9449	74	53	31	74	164	1949	71.9249	80.9405	72	59	31	72	152
ENSMUSG00000003992	22	93.4047	118.364	95.5	77	21.55	95.5	213.5	29	82.695	127.862	84	52	13.6	84	296	17	103.719	136.647	140	NA	20.2	140	240.6	12	95.3396	108.583	92	NA	43.75	92	182.3
ENSMUSG00000004018	14	117.084	135.857	122.5	57	50.35	122.5	262.9	12	100.547	114.583	114	NA	51.7	114	207.4	18	65.441	88.2778	65.5	32	28.25	65.5	223.75	15	98.7948	114.067	96	NA	58.7	96	223.8
ENSMUSG00000004031	19	82.8846	111.947	84	NA	26.4	84	298.2	2	105.915	114.5	114.5	NA	75.35	114.5	153.65	1	45	45	45	45	45	45	45	2	138.91	177.5	177.5	NA	78.05	177.5	276.95
ENSMUSG00000004032	61	78.6445	93.1639	88	NA	30	88	187	53	90.6962	102.604	88	69	36.4	88	218.8	57	81.4926	95.1579	88	128	30	88	187.2	73	89.419	106.164	95	84	32	95	220.4
ENSMUSG00000004035	48	86.0092	100.229	86	NA	38.05	86	200.9	12	121.023	134.5	135	145	60.1	135	234.4	12	80.9535	86.4167	83	NA	49.65	83	143.2	11	100.659	112.909	96	NA	49.5	96	193
ENSMUSG00000004040	54	126.675	149.204	144.5	188	37.6	144.5	246.1	58	101.71	131.448	109	NA	28.55	109	305.05	25	123.141	152.88	141	89	28	141	295	24	101.346	126.958	106	NA	19.1	106	271.8
ENSMUSG00000004043	35	108.366	130.514	109	NA	42.1	109	269.7	35	120.521	146.914	136	53	37.7	136	274.6	14	114.465	127.143	122	NA	57.5	122	213.8	15	129.506	139.8	133	104	72.3	133	232.3
ENSMUSG00000004044	181	98.3351	111.718	107	NA	38	107	202	213	100.633	114.061	108	NA	37.8	108	198.6	133	85.3829	104.556	105	109	22.2	105	200.8	101	93.8326	105.406	100	NA	40	100	176
ENSMUSG00000004054	32	125.588	142.406	135	NA	53.55	135	270.9	22	105.641	123.318	116	102	30.6	116	210.8	14	85.2359	110.357	88.5	157	28.95	88.5	213.7	13	85.7046	99.0769	116	NA	35.4	116	158.2
ENSMUSG00000004056	78	89.3106	106.397	101	128	25.85	101	209.65	67	99.5515	118.896	106	NA	36	106	265.8	45	85.9069	101.956	84	NA	34.4	84	228	51	84.8641	101.098	98	NA	23.5	98	186
ENSMUSG00000004069	51	100.794	121.039	118	NA	21.5	118	218	39	75.9357	92.5897	80	NA	24.8	80	205.1	17	109.057	120.353	116	NA	49.6	116	201.6	40	89.7826	105.775	105	NA	32	105	198.95
ENSMUSG00000004070	36	69.2577	87.5	65	NA	27	65	199.75	45	82.4742	99.5556	89	NA	25.2	89	197	40	76.7143	90.2	83.5	NA	28.95	83.5	179.2	52	82.3051	94.2692	90.5	109	28.85	90.5	179.25
ENSMUSG00000004071	58	103.343	133.862	112.5	NA	16.7	112.5	274.05	55	92.3376	111.636	87	NA	36	87	241.2	37	124.045	145.892	154	164	41.6	154	259.2	46	87.4597	109.261	99.5	NA	21.5	99.5	227
ENSMUSG00000004085	20	139.982	156	133	NA	64.8	133	300.3	39	126.963	152.564	135	NA	44.5	135	310.9	12	118.688	134.833	124	124	55.65	124	260.6	12	125.152	142.917	138	NA	44.75	138	245.5
ENSMUSG00000004096	101	89.6483	109.515	92	78	29	92	221	106	81.869	102.585	88	NA	24.25	88	213.75	63	80.6113	103.698	99	27	21.6	99	223.4	70	77.4367	96.1714	81.5	44	20.8	81.5	226.15
ENSMUSG00000004098	1	235	235	235	235	235	235	235	NA	NA	NA	NA	NA	NA	NA	NA	NA	NA	NA	NA	NA	NA	NA	NA	NA	NA	NA	NA	NA	NA	NA	NA
ENSMUSG00000004099	52	56.8148	88.1154	48	NA	14.55	48	263.8	136	72.0659	95.7206	63	NA	24.75	63	277.75	46	72.5088	83.5435	77	33	33	77	189.25	68	81.047	89.6324	78.5	NA	43.7	78.5	153.95
ENSMUSG00000004100	16	106.158	151.812	166	NA	12.5	166	261	35	91.1137	115.629	102	110	19.7	102	258.2	10	95.1443	119.7	111.5	NA	33.9	111.5	208.2	19	81.0961	108.053	98	NA	17.5	98	204.1
ENSMUSG00000004105	37	121.333	142.622	130	164	48.4	130	267.2	38	112.864	133.684	122.5	NA	35.4	122.5	265.8	22	107.725	124.909	123	NA	38.35	123	218.95	28	99.7847	114.643	119	NA	41.7	119	194.85
ENSMUSG00000004127	9	145.407	185	167	NA	59.8	167	386	4	175.389	180.5	162.5	NA	141.85	162.5	244.35	7	82.2084	102	82	NA	38.5	82	199.2	4	89.0116	126.5	118	NA	29.15	118	235.75
ENSMUSG00000004151	2	49.99	70	70	NA	25.9	70	114.1	4	134.007	148	125.5	NA	85.95	125.5	241.55	2	175.622	178	178	NA	151.9	178	204.1	NA	NA	NA	NA	NA	NA	NA	NA
ENSMUSG00000004187	2	498.783	505	505	NA	433.9	505	576.1	3	316.846	322.333	350	NA	253.7	350	371.6	1	267	267	267	267	267	267	267	1	276	276	276	276	276	276	276
ENSMUSG00000004207	728	120.552	138.504	130	NA	40.35	130	269.3	427	124.575	147.101	144	188	36.3	144	275.7	246	123.17	139.833	134	140	43	134	257.75	160	116.528	134.481	133	164	37.75	133	244.05
ENSMUSG00000004221	28	111.061	132.536	120.5	95	41.35	120.5	298.9	16	102.196	130.875	105	48	36.75	105	336.5	18	101.717	122.556	105.5	NA	43.7	105.5	261.05	13	128.655	142.769	138	NA	68	138	224.6
ENSMUSG00000004233	8	79.6674	92.125	76	46	41.45	76	162.8	6	110.032	126.833	132	NA	51.5	132	207.75	4	74.1344	96.75	59.5	NA	40	59.5	205.65	5	82.7679	105.4	108	NA	32	108	202.4
ENSMUSG00000004263	38	106.092	128.211	95	NA	48.1	95	258.95	48	95.8567	125.167	113.5	155	26.35	113.5	251.25	15	116.625	136.933	126	172	47.2	126	237.7	12	118.612	142.5	148	NA	38.5	148	259.6
ENSMUSG00000004264	138	74.8632	95.2681	79	90	22.85	79	224.15	172	75.0902	94.0988	80	30	25	80	209.05	110	68.3202	84.7727	69	NA	21.45	69	200.95	144	70.3571	86.8403	71	26	24.15	71	217.55
ENSMUSG00000004266	7	69.6662	85.7143	77	25	25	77	154.4	7	96.7023	104.429	95	NA	57.3	95	170.7	4	87.5825	108.25	107.5	NA	36.85	107.5	180.7	3	107.987	117	105	NA	70.8	105	171.6
ENSMUSG00000004267	NA	NA	NA	NA	NA	NA	NA	NA	2	32.9848	72	72	NA	14.4	72	129.6	NA	NA	NA	NA	NA	NA	NA	NA	NA	NA	NA	NA	NA	NA	NA	NA
ENSMUSG00000004268	70	63.0597	87	72	NA	15.45	72	195.35	83	79.4892	109.928	92	22	21.1	92	273.3	47	85.2573	104.383	94	NA	31.3	94	220.4	69	69.1348	84.3478	77	78	18.4	77	173.4
ENSMUSG00000004270	54	80.3198	102.944	79	NA	25.65	79	241.5	28	85.6047	102.036	92.5	NA	29.35	92.5	198.85	26	112.862	133.769	124	NA	44.75	124	252.25	27	88.0075	100.296	94	94	41.3	94	183.6
ENSMUSG00000004285	137	88.3586	107.197	99	71	26	99	217.2	112	81.5444	97.7679	92	45	26.1	92	195	105	77.904	93.7429	80	122	26.2	80	197.2	121	63.0062	80.1405	64	NA	15	64	189
ENSMUSG00000004317	46	111.056	133.239	120	NA	38.25	120	277.5	9	106.534	130	132	NA	42.4	132	243.4	3	99.5301	112.667	123	NA	55.5	123	162.6	2	98.4987	106.5	106.5	NA	70.05	106.5	142.95
ENSMUSG00000004319	35	92.2682	116.286	110	106	11.4	110	211.8	28	109.914	141.286	140.5	NA	21.05	140.5	271.5	15	102.352	145.267	136	21	19.5	136	299.3	13	105.358	124.462	115	NA	41.2	115	237
ENSMUSG00000004328	2	70.5337	112	112	NA	33.7	112	190.3	1	195	195	195	195	195	195	195	NA	NA	NA	NA	NA	NA	NA	NA	1	178	178	178	178	178	178	178
ENSMUSG00000004341	1	34	34	34	34	34	34	34	1	136	136	136	136	136	136	136	3	169.361	180.333	159	NA	118.5	159	257.1	2	145.227	146	146	NA	132.5	146	159.5
ENSMUSG00000004347	NA	NA	NA	NA	NA	NA	NA	NA	NA	NA	NA	NA	NA	NA	NA	NA	NA	NA	NA	NA	NA	NA	NA	NA	2	146.151	164.5	164.5	NA	96.55	164.5	232.45
ENSMUSG00000004356	7	124.143	174.714	224	NA	24	224	270.8	18	102.527	130.278	99.5	NA	39.05	99.5	280.9	6	73.4093	98.6667	74.5	NA	27.75	74.5	213	9	111.922	140.556	162	NA	34.8	162	234.2
ENSMUSG00000004359	1	223	223	223	223	223	223	223	2	127.491	177.5	177.5	NA	66.35	177.5	288.65	1	100	100	100	100	100	100	100	3	176.38	206.667	127	NA	115.3	127	353.8
ENSMUSG00000004364	62	74.2827	94.5645	76	NA	20.4	76	205.45	75	88.375	112.733	95	NA	25.5	95	226.3	45	80.9282	105.378	90	108	18.6	90	233	41	91.7314	113.463	109	NA	20	109	220
ENSMUSG00000004383	18	103.288	132.111	135.5	29	28.1	135.5	251.6	18	109.863	127.389	126	NA	38.8	126	231.45	13	72.151	92.4615	90	NA	22	90	156.8	7	83.1165	93.5714	91	45	45	91	157
ENSMUSG00000004393	32	101.059	121.844	109.5	NA	33.1	109.5	271.5	35	82.7232	104.086	85	28	26.5	85	232.3	19	83.7689	99.6842	91	135	26.8	91	181.6	39	85.806	98.6923	78	NA	38.6	78	198.3
ENSMUSG00000004394	65	103.401	129.831	112	61	30.8	112	320.2	73	112.77	133.671	121	72	36.6	121	255.8	54	108.166	133.63	113.5	83	28.95	113.5	259.5	52	108.029	133.981	131	NA	39.1	131	322.25
ENSMUSG00000004415	13	120.386	133.462	113	113	51.2	113	219.4	6	129.446	137	125.5	NA	91	125.5	211.25	5	93.3221	121.2	95	NA	36	95	239	9	92.6647	103.333	107	109	51.6	107	190
ENSMUSG00000004446	7	76.5829	107.143	102	NA	26.2	102	242	10	63.319	89.6	75.5	NA	14.25	75.5	184.8	13	104.326	119.538	111	NA	50	111	227.2	11	85.3908	98.4545	76	NA	40.5	76	185.5
ENSMUSG00000004451	43	102.602	116.023	94	NA	47.6	94	223.2	38	84.6315	104.579	92	NA	29.1	92	212.75	38	67.319	88.7632	89.5	97	16.55	89.5	196.75	41	84.7782	94.561	92	NA	41	92	172
ENSMUSG00000004455	213	105.426	128.357	111	72	28.2	111	277.2	148	103.924	129.493	126	42	27.35	126	264.85	127	90.864	118.984	106	161	21	106	250.4	129	81.0918	106.093	91	97	21.6	91	268.4
ENSMUSG00000004460	72	109.558	132.042	117	NA	37.1	117	289.6	79	110.193	129.582	118	NA	39.8	118	264.7	45	77.3929	98.0222	97	NA	19	97	210.8	41	92.3405	112.317	97	46	33	97	223
ENSMUSG00000004462	15	98.4952	134.467	123	NA	28.8	123	313.6	10	120.584	157.1	132.5	NA	37.3	132.5	326.5	13	85.644	115.154	81	NA	27.8	81	279	7	85.9299	116.429	88	NA	29.8	88	252.3
ENSMUSG00000004473	NA	NA	NA	NA	NA	NA	NA	NA	3	43.4589	44	40	NA	38.2	40	52.6	NA	NA	NA	NA	NA	NA	NA	NA	4	59.0595	63.5	61.5	NA	36.6	61.5	93.2
ENSMUSG00000004500	6	107.972	114.5	101	NA	71.5	101	173.25	2	53.066	75	75	NA	27.3	75	122.7	4	38.0862	70	37.5	NA	11.9	37.5	173.6	2	87.3098	88	88	NA	78.1	88	97.9
ENSMUSG00000004508	60	89.025	114.167	102.5	NA	22.6	102.5	234.4	55	59.1168	87.8182	54	36	15.4	54	226	34	66.4739	97.2647	72	NA	16	72	244.95	36	80.8844	102.389	108.5	NA	19.5	108.5	189.75
ENSMUSG00000004530	62	88.6032	103.097	99	71	35.1	99	184.8	46	82.0973	96.7391	91.5	NA	24.75	91.5	181.5	17	119.974	137.529	144	NA	40	144	219	30	86.4586	102.767	111.5	NA	27.45	111.5	196.45
ENSMUSG00000004535	154	98.112	126.357	112	NA	24	112	256.6	146	82.5096	110.795	87	35	21.25	87	268.25	108	91.2721	113.639	100.5	NA	22.35	100.5	222.25	86	84.8216	104.698	78.5	NA	27.25	78.5	242.25
ENSMUSG00000004540	NA	NA	NA	NA	NA	NA	NA	NA	3	49.891	60.3333	76	NA	24.7	76	85	NA	NA	NA	NA	NA	NA	NA	NA	1	107	107	107	107	107	107	107
ENSMUSG00000004558	83	115.061	138.169	123	NA	31.3	123	295.2	115	96.7743	118.13	105	NA	32.7	105	273.3	79	95.3044	119.937	99	35	31.6	99	274.4	88	92.3794	112.318	103	43	29.4	103	257.55
ENSMUSG00000004561	13	203.812	229.538	248	NA	73.6	248	334.2	15	137.394	182.4	188	NA	24	188	343.8	7	198.738	211	226	NA	110.3	226	267.7	10	109.808	177.5	209.5	NA	13.8	209.5	321.1
ENSMUSG00000004562	23	106.45	143.783	155	NA	17.3	155	287	17	174.248	200.588	214	NA	59	214	315.4	11	139.096	172.455	172	NA	44.5	172	306	15	86.6998	127.667	130	NA	18.3	130	294
ENSMUSG00000004565	12	92.8195	113.333	103.5	NA	38.45	103.5	235.15	8	136.52	167.875	196.5	NA	38.25	196.5	257.6	3	144.397	162.333	114	NA	96.9	114	261.6	7	106.94	126.571	105	NA	59.8	105	268.1
ENSMUSG00000004567	17	81.4203	110.353	67	98	31.4	67	298.8	15	111.426	141.267	86	78	37.9	86	287	7	104.323	145.143	126	NA	36	126	300.4	16	96.1239	120.312	78	62	48.75	78	282
ENSMUSG00000004568	26	110.972	133.154	142	NA	34	142	244.75	18	93.311	122.889	103	NA	22.9	103	259.3	10	140.708	168.8	153.5	NA	52.85	153.5	306	10	107.132	134.4	133	NA	31.65	133	243.05
ENSMUSG00000004591	37	107.875	144.216	143	NA	16.4	143	265.4	48	87.6435	116.625	82.5	NA	23.45	82.5	271.65	31	83.8575	113.226	88	NA	18	88	266.5	36	86.4394	108.528	104.5	NA	23.75	104.5	221.25
ENSMUSG00000004609	3	87.5893	93.6667	108	NA	56.7	108	120.6	NA	NA	NA	NA	NA	NA	NA	NA	1	76	76	76	76	76	76	76	NA	NA	NA	NA	NA	NA	NA	NA
ENSMUSG00000004610	200	67.918	88.37	78	66	17	78	210.05	142	62.295	76.9577	65	NA	22	65	185.8	113	56.1586	69.3451	51	NA	19	51	150.2	144	62.4476	73.1389	63	36	23.15	63	164.25
ENSMUSG00000004612	2	133.184	139.5	139.5	NA	102.15	139.5	176.85	NA	NA	NA	NA	NA	NA	NA	NA	1	318	318	318	318	318	318	318	1	61	61	61	61	61	61	61
ENSMUSG00000004626	32	86.3084	122.156	88.5	88	20.3	88.5	319.75	24	108.174	141.75	123	NA	34.15	123	329.55	26	76.053	110.923	78.5	25	25	78.5	318.75	33	70.1839	92.8788	71	NA	22	71	238.4
ENSMUSG00000004631	48	85.6789	113.229	95	NA	17.55	95	267.35	54	116.99	136.37	134	NA	39.3	134	242.8	35	112.561	140.029	117	NA	29.7	117	278.4	43	101.637	136.302	117	NA	25.7	117	263.3
ENSMUSG00000004633	14	98.0183	114.643	97	116	38.2	97	233.1	18	103.332	129.278	86.5	58	42.85	86.5	268.05	10	80.6295	95.3	90	NA	30.15	90	176.3	13	63.9896	89.6923	80	NA	13.4	80	178.6
ENSMUSG00000004637	12	130.29	157.917	134	218	52.6	134	325.8	6	81.9668	106.667	117.5	NA	24.25	117.5	175.5	5	76.5906	90	79	NA	36.8	79	164	4	43.5166	64	63	NA	13.2	63	116.2
ENSMUSG00000004642	51	105.475	142.863	144	138	17	144	296.5	80	87.0393	112.45	94.5	26	23	94.5	253	84	90.6515	111.905	99.5	NA	29.15	99.5	262.9	87	74.8975	90.4943	71	NA	38	71	204
ENSMUSG00000004655	32	100.93	113.812	97	NA	49.3	97	217.6	16	79.524	95	71	NA	36.75	71	191.5	18	95.6339	107.444	117.5	NA	42	117.5	173.65	16	84.8483	97.375	85	114	34	85	208.5
ENSMUSG00000004661	1	262	262	262	262	262	262	262	1	34	34	34	34	34	34	34	NA	NA	NA	NA	NA	NA	NA	NA	1	112	112	112	112	112	112	112
ENSMUSG00000004665	79	73.1554	91.6456	85	NA	20.9	85	187.1	80	58.3814	74.275	60	NA	16.95	60	179	63	71.6206	88.4603	74	NA	23.3	74	186.7	57	67.6124	81.7895	90	93	18.4	90	143.2
ENSMUSG00000004667	69	99.6982	118.913	104	108	32.4	104	276.6	112	89.5636	107.527	94	78	28.55	94	238.8	64	73.3036	91.3125	78	38	25	78	178.4	93	85.7801	100.849	89	NA	28.8	89	209.2
ENSMUSG00000004677	14	107.601	168.929	165	NA	22.2	165	344.4	20	104.292	133.35	90	49	39.4	90	309.25	9	95.954	114	138	NA	40.4	138	197.8	18	52.2124	63.2778	62	62	15.9	62	113.05
ENSMUSG00000004707	6	99.9796	104.833	93	NA	69.75	93	153.5	NA	NA	NA	NA	NA	NA	NA	NA	1	90	90	90	90	90	90	90	1	54	54	54	54	54	54	54
ENSMUSG00000004730	10	107.104	122.6	95	88	55.1	95	230.8	14	110.003	127.857	127.5	NA	42.3	127.5	226.7	7	112.053	122.571	123	NA	59.9	123	178.7	NA	NA	NA	NA	NA	NA	NA	NA
ENSMUSG00000004748	14	99.3233	119.357	115.5	119	27.4	115.5	214	5	149.052	164.6	182	NA	75.4	182	223.8	11	160.597	177.909	145	NA	85	145	300	11	54.698	73.0909	61	NA	16.5	61	171
ENSMUSG00000004768	13	85.0465	120.923	95	184	19.2	95	241.2	14	67.9758	79.6429	60.5	57	33.6	60.5	184.65	9	114.011	125.556	93	NA	72.8	93	229.8	11	88.4997	108.091	128	NA	29	128	190
ENSMUSG00000004771	141	96.2234	118.404	103	91	23	103	238	119	100.686	122.924	96	92	39.7	96	274.5	81	101.055	119.802	106	NA	40	106	225	100	96.4849	112.42	95	78	32.9	95	224.65
ENSMUSG00000004788	27	98.517	115.593	111	101	31.5	111	201	26	89.7234	104.115	97	NA	32	97	187.5	18	93.0916	106.056	109	NA	37.55	109	183.25	24	78.3929	92	70	70	35.15	70	178.5
ENSMUSG00000004789	73	107.251	136.247	113	66	30	113	295.8	57	132.652	157.193	142	NA	36.8	142	295	53	110.079	134.755	118	NA	35.2	118	292.6	49	85.238	103.449	95	NA	27.6	95	219.4
ENSMUSG00000004791	1	38	38	38	38	38	38	38	NA	NA	NA	NA	NA	NA	NA	NA	NA	NA	NA	NA	NA	NA	NA	NA	1	51	51	51	51	51	51	51
ENSMUSG00000004798	23	117.05	139.565	125	NA	55.2	125	250.9	23	93.9038	118	105	NA	31.3	105	246.7	12	73.0974	89.1667	91	NA	24.4	91	168.8	15	104.771	133.267	114	40	35.5	114	300.9
ENSMUSG00000004815	11	257.013	259.091	245	244	216	245	303.5	9	186.927	215.111	235	NA	63.6	235	325.6	3	90.7539	128	74	NA	40.7	74	253.1	4	269.46	271	270	NA	240.05	270	303.35
ENSMUSG00000004837	4	72.7049	86.75	83	NA	33.45	83	145.3	4	106.011	110.75	110	NA	72.85	110	149.7	4	94.3056	95.75	94	NA	78.45	94	115.5	7	87.6476	99.8571	93	NA	39.8	93	166.4
ENSMUSG00000004843	41	102.282	121.78	116	NA	32	116	223	58	96.4382	118.483	108	NA	28.4	108	235.75	41	88.3251	104.293	101	NA	28	101	180	41	100.074	114.878	112	NA	26	112	208
ENSMUSG00000004846	32	114.649	130.719	112.5	173	49.4	112.5	255.45	46	115.106	140.761	133	101	21.75	133	271	35	98.4324	119.6	118	57	24.4	118	213.2	29	98.2508	118.759	107	NA	42	107	282.4
ENSMUSG00000004849	52	105.374	119.981	104.5	NA	48	104.5	221.4	52	96.5982	109.231	98.5	NA	41.1	98.5	240.95	38	76.0288	89.5526	74	NA	29.7	74	171.9	44	81.031	102.295	93	NA	21.15	93	204.45
ENSMUSG00000004864	4	114.419	133.5	117.5	NA	58.6	117.5	230.8	8	91.2446	114.5	119	NA	26.2	119	194.65	6	99.1064	134.333	82	NA	40	82	309	4	71.9542	74.25	72.5	NA	53.3	72.5	97.65
ENSMUSG00000004865	37	133.582	165.568	150	112	33.4	150	316.6	55	152.275	180.891	186	NA	46.1	186	332	24	92.6892	125	86	40	40	86	297.95	35	96.381	137.971	109	NA	11.9	109	334.3
ENSMUSG00000004880	26	145.326	176.077	180.5	NA	35.5	180.5	327.5	38	102.938	144.579	109	NA	27.45	109	310.6	22	94.2223	124.409	95.5	NA	23.35	95.5	295.75	30	77.6605	91.7333	83	NA	37.8	83	169.9
ENSMUSG00000004885	10	98.0462	107	95	82	51.4	95	179.35	32	100.204	114.688	122.5	126	24.85	122.5	182.4	31	87.6225	102.355	97	NA	23	97	170.5	17	80.3041	100.647	88	NA	28.2	88	200.6
ENSMUSG00000004891	4	77.8143	83.75	77	NA	49.9	77	127.05	3	90.4203	127	74	NA	40.7	74	250.4	NA	NA	NA	NA	NA	NA	NA	NA	4	90.8657	97	94.5	NA	61.05	94.5	136.45
ENSMUSG00000004892	14	112.767	134.5	144.5	NA	33.95	144.5	217.35	17	102.043	134.353	118	NA	35.8	118	349	7	92.5933	120.143	111	NA	33.9	111	262.6	8	90.8852	99.375	98.5	NA	43.65	98.5	155.15
ENSMUSG00000004895	16	96.4715	113.75	91	NA	45.25	91	234.5	36	107.701	132.278	129.5	NA	27.75	129.5	270.5	16	104.717	132.062	117.5	49	42	117.5	280.75	27	86.7242	105.481	88	NA	32.6	88	210.1
ENSMUSG00000004896	5	284.606	288	293	NA	231.6	293	345.8	9	145.892	176.556	222	NA	50	222	280	8	139.481	172.625	194	NA	44.75	194	290.4	6	208.217	234.5	251.5	NA	102.25	251.5	329.25
ENSMUSG00000004897	116	90.416	108.103	90	NA	29.5	90	235	157	94.7398	114.293	101	NA	33.4	101	268.8	97	82.3482	98.0103	87	80	30.2	87	205.4	100	80.2379	101.04	87.5	NA	23	87.5	225.25
ENSMUSG00000004902	18	89.7349	112.278	103	NA	32.65	103	217.7	6	108.855	118.667	112	NA	60	112	184	2	150.06	150.5	150.5	NA	140.15	150.5	160.85	4	68.5998	78.5	84.5	NA	33.55	84.5	115.05
ENSMUSG00000004929	22	88.434	100.909	86.5	NA	47.15	86.5	199.05	42	97.7238	117.524	104.5	NA	36.15	104.5	241.95	17	99.0144	109.529	109	86	46.4	109	184.8	36	87.0413	100.167	80.5	NA	36.25	80.5	188.5
ENSMUSG00000004931	20	98.5405	147	132.5	NA	15.45	132.5	271.45	27	134.108	164.815	167	62	31.9	167	288.5	19	46.2678	71.8947	44	NA	14.6	44	201.2	16	80.5281	107.875	90.5	NA	26.5	90.5	251.25
ENSMUSG00000004933	NA	NA	NA	NA	NA	NA	NA	NA	1	77	77	77	77	77	77	77	NA	NA	NA	NA	NA	NA	NA	NA	1	25	25	25	25	25	25	25
ENSMUSG00000004934	22	102.118	133.227	113	37	24.2	113	262.15	18	98.7835	126.889	103	249	23.7	103	250.2	9	73.7996	107.111	86	NA	19.8	86	260.4	22	71.1072	77.4545	65.5	65	39.05	65.5	125
ENSMUSG00000004936	69	91.0413	117.884	107	NA	24.8	107	258.6	100	91.6997	119	105	48	19.95	105	266.85	52	99.3908	127.404	120	NA	29.55	120	265.6	70	71.8281	94.8429	75	NA	19.35	75	236.5
ENSMUSG00000004937	54	85.0023	109.963	83	56	22	83	218.2	46	96.6061	122.326	101	NA	20.5	101	282.75	33	90.1128	120.303	91	91	24.8	91	265.6	31	87.2408	104.935	90	NA	29	90	233
ENSMUSG00000004945	57	94.16	105.895	90	NA	46.8	90	217.2	76	90.9341	110.526	103	NA	26.75	103	229.5	52	80.7064	95.3269	83	62	28.55	83	198.5	87	76.2723	91.7701	73	56	29.2	73	192.7
ENSMUSG00000004947	28	60.8452	88.7857	62	31	20.05	62	193.65	34	98.1562	112.588	98	NA	43.3	98	259.7	26	96.2201	115.692	111.5	87	21.25	111.5	237.75	41	91.2998	105.756	109	NA	29	109	184
ENSMUSG00000004948	61	54.1821	82.6066	49	NA	11	49	227	106	128.067	142.217	141.5	89	56.25	141.5	227.5	85	134.512	148.824	156	144	42.8	156	226.4	92	152.487	162.88	170.5	NA	64.4	170.5	232.25
ENSMUSG00000004951	33	93.9081	112.242	113	173	22.2	113	214.8	39	72.0308	89.0256	84	NA	22	84	188.3	35	56.9651	71.8	52	NA	18.4	52	187.1	17	63.9958	77.5882	70	93	22.2	70	143.4
ENSMUSG00000004952	13	57.3463	106.615	46	127	11.2	46	294.6	23	82.4815	116.348	86	NA	17.1	86	274.7	16	113.473	130.375	105	NA	51.75	105	234.5	16	92.5255	111.75	115	NA	22.5	115	187.25
ENSMUSG00000004961	1	28	28	28	28	28	28	28	NA	NA	NA	NA	NA	NA	NA	NA	NA	NA	NA	NA	NA	NA	NA	NA	NA	NA	NA	NA	NA	NA	NA	NA
ENSMUSG00000004980	483	106.227	138.232	117	119	28	117	329.9	656	108.444	141.544	116	NA	25.75	116	346	369	93.4029	118.585	98	NA	24	98	280.2	311	100.502	126.971	114	NA	30	114	300
ENSMUSG00000004988	NA	NA	NA	NA	NA	NA	NA	NA	NA	NA	NA	NA	NA	NA	NA	NA	NA	NA	NA	NA	NA	NA	NA	NA	2	87.1206	96.5	96.5	NA	59.15	96.5	133.85
ENSMUSG00000004994	9	91.219	139	177	NA	16.4	177	237	9	67.4265	85	57	NA	33.2	57	196.6	6	87.8409	107.667	93.5	NA	36.75	93.5	200.5	14	115.888	135.429	120.5	NA	48.65	120.5	245.85
ENSMUSG00000004996	19	114.613	134.737	111	NA	33	111	234.1	30	97.6483	110.633	104	77	40.45	104	193.8	23	78.157	100.391	72	62	28.3	72	261	26	87.5478	102.423	96.5	118	36.5	96.5	200.5
ENSMUSG00000005034	53	118.809	142.604	125	61	42.8	125	270.4	49	123.676	138.469	136	NA	46	136	246	24	98.7688	117.417	111	NA	41.3	111	231.25	31	124.589	139.032	132	NA	53	132	262.5
ENSMUSG00000005043	9	85.1115	94.5556	79	NA	47.8	79	143.8	11	101.484	121	93	126	48.5	93	260.5	3	66.3308	78	76	NA	34.6	76	122.8	4	150.108	150.5	151.5	NA	136.8	151.5	162.8
ENSMUSG00000005045	NA	NA	NA	NA	NA	NA	NA	NA	NA	NA	NA	NA	NA	NA	NA	NA	NA	NA	NA	NA	NA	NA	NA	NA	1	67	67	67	67	67	67	67
ENSMUSG00000005054	108	85.142	102.028	91	107	24.7	91	208.85	105	89.8615	103.143	99	NA	29.8	99	193.8	106	87.9176	103.151	96.5	NA	28.75	96.5	203.5	96	78.6794	90.4583	79.5	NA	28.75	79.5	169.75
ENSMUSG00000005057	4	52.6576	62.5	58.5	NA	25.1	58.5	105.5	2	80	89	89	NA	53.9	89	124.1	2	85.4283	85.5	85.5	NA	82.35	85.5	88.65	2	174.588	175	175	NA	164.2	175	185.8
ENSMUSG00000005069	34	101.491	135.559	117	NA	24	117	279.8	37	118.261	148.838	115	32	32	115	293	19	98.0614	147.421	168	NA	34.3	168	290.6	19	120.804	148.684	117	33	33	117	282.9
ENSMUSG00000005078	51	92.0584	119.765	88	18	25.5	88	273.5	38	78.8212	114.579	88.5	NA	15	88.5	251.6	23	126.273	158	132	164	29.4	132	329.3	33	80.5348	105.212	87	NA	22.2	87	253
ENSMUSG00000005087	25	123.593	137	122	194	60.8	122	227.2	11	88.5031	105.273	87	NA	30	87	190.5	2	68.1909	68.5	68.5	NA	62.65	68.5	74.35	5	79.0188	97	101	NA	32.8	101	162.8
ENSMUSG00000005089	NA	NA	NA	NA	NA	NA	NA	NA	1	44	44	44	44	44	44	44	NA	NA	NA	NA	NA	NA	NA	NA	NA	NA	NA	NA	NA	NA	NA	NA
ENSMUSG00000005102	18	127.471	191.889	237	NA	7.7	237	323.5	12	106.035	139.417	136	160	31.85	136	315.4	7	81.0801	112.714	137	NA	19.6	137	196.3	10	79.2629	120.4	110.5	NA	22.9	110.5	266.2
ENSMUSG00000005103	109	113.962	131.266	121	NA	41.4	121	257	110	96.1861	113.364	97.5	92	36.45	97.5	256.75	61	84.8273	105.721	90	NA	25	90	248	69	109.202	127.536	126	112	40.4	126	243.8
ENSMUSG00000005107	1	120	120	120	120	120	120	120	1	174	174	174	174	174	174	174	NA	NA	NA	NA	NA	NA	NA	NA	1	96	96	96	96	96	96	96
ENSMUSG00000005124	17	103.223	125.059	124	NA	43.4	124	236.8	4	107.736	129.5	133	NA	47.9	133	206.2	NA	NA	NA	NA	NA	NA	NA	NA	5	65.5223	91	61	NA	26.2	61	206.8
ENSMUSG00000005125	7	104.578	123	119	NA	47.6	119	203.4	19	103.676	123.947	100	236	46.8	100	243.2	13	84.1481	105.231	96	25	25	96	217.8	11	85.4874	109.273	115	142	18.5	115	197.5
ENSMUSG00000005131	2	150.748	163	163	NA	107.2	163	218.8	4	54.9828	87.75	44.5	NA	24.15	44.5	211.9	4	115.747	125.25	119	NA	71.9	119	187.35	4	134.848	141	141	141	92.55	141	189.45
ENSMUSG00000005142	20	78.2974	111.05	83.5	62	13.9	83.5	256.2	43	108.564	130.605	109	NA	31.8	109	252.6	24	109.771	129.875	134.5	NA	40.75	134.5	246.2	21	80.746	91.9048	91	NA	34	91	165
ENSMUSG00000005148	2	91.8259	99	99	NA	65.7	99	132.3	2	202.322	202.5	202.5	NA	194.85	202.5	210.15	NA	NA	NA	NA	NA	NA	NA	NA	NA	NA	NA	NA	NA	NA	NA	NA
ENSMUSG00000005150	19	91.0786	117.737	68	NA	42.7	68	286.5	18	99.7914	139.889	90.5	NA	31.95	90.5	335.8	11	75.6256	88.8182	61	NA	45.5	61	195.5	7	86.0413	105.571	102	NA	42.3	102	224.8
ENSMUSG00000005161	545	96.9368	110.958	103	76	36.2	103	209.6	419	96.6175	109.585	99	75	38.9	99	215.4	330	90.8795	103.042	90	NA	39.45	90	194.65	459	90.9457	103.967	90	64	37	90	204.4
ENSMUSG00000005198	38	96.4477	132.079	114.5	NA	14	114.5	309.6	50	109.458	137.08	115	NA	26.9	115	265.9	12	88.2357	115.083	124.5	57	25.1	124.5	222.35	10	114.026	139	143	NA	41.95	143	259.65
ENSMUSG00000005202	9	99.3714	127.111	94	NA	39	94	268.6	8	82.5552	103.625	70.5	58	35.65	70.5	224.75	7	104.593	127.286	145	NA	41.8	145	236.1	1	54	54	54	54	54	54	54
ENSMUSG00000005204	49	90.5608	114.449	98	NA	28.2	98	255.8	63	109.503	147.778	124	NA	25.2	124	378.8	35	98.5745	130.286	112	NA	20	112	296.8	38	103.444	133.342	100	100	37.85	100	328.35
ENSMUSG00000005220	NA	NA	NA	NA	NA	NA	NA	NA	NA	NA	NA	NA	NA	NA	NA	NA	1	73	73	73	73	73	73	73	1	171	171	171	171	171	171	171
ENSMUSG00000005225	19	87.0758	124.684	100	NA	11	100	247.3	27	111.833	148.111	131	82	23.6	131	301.7	14	143.268	173.571	151	NA	41.7	151	309.55	19	76.3958	92.7895	74	NA	26.5	74	199.5
ENSMUSG00000005232	NA	NA	NA	NA	NA	NA	NA	NA	NA	NA	NA	NA	NA	NA	NA	NA	NA	NA	NA	NA	NA	NA	NA	NA	2	127.161	131.5	131.5	NA	101.35	131.5	161.65
ENSMUSG00000005233	14	70.5156	85.5	81.5	NA	18.65	81.5	145.6	27	99.846	122.963	110	NA	28.1	110	275.3	23	94.3602	109.391	112	NA	36.3	112	182.2	19	95.1709	113.158	98	NA	27.5	98	209
ENSMUSG00000005237	20	81.9142	108.8	83.5	NA	22.9	83.5	229.15	14	125.583	151.429	134.5	NA	39.95	134.5	268.4	3	140.436	187.333	243	NA	61.2	243	274.5	4	79.3655	132.75	123	NA	25.45	123	253.7
ENSMUSG00000005251	1	23	23	23	23	23	23	23	1	41	41	41	41	41	41	41	NA	NA	NA	NA	NA	NA	NA	NA	NA	NA	NA	NA	NA	NA	NA	NA
ENSMUSG00000005262	51	91.8097	118.333	106	NA	20	106	229	44	101.571	134.773	118.5	NA	30.15	118.5	315	29	81.0759	110.31	100	NA	21	100	252	31	82.3962	106.226	87	41	29	87	253
ENSMUSG00000005267	1	8	8	8	8	8	8	8	2	131.996	132	132	NA	131.1	132	132.9	2	49.0612	56	56	NA	31.7	56	80.3	NA	NA	NA	NA	NA	NA	NA	NA
ENSMUSG00000005268	234	100.559	131.389	124	NA	22.3	124	279	16	71.1197	93.625	76	NA	15.75	76	189	24	69.9759	91.625	80.5	NA	18.75	80.5	203.05	7	62.4401	72.1429	55	NA	31.4	55	139
ENSMUSG00000005299	39	76.3016	96.641	89	NA	17.8	89	214.5	37	88.4526	115.865	102	62	25.4	102	311.2	12	73.7201	98.8333	80.5	80	21.65	80.5	213.65	29	75.4057	92.6552	97	NA	21.4	97	193.2
ENSMUSG00000005312	76	83.5449	115.039	108	78	13.5	108	246.5	95	87.4364	110.137	85	NA	30.2	85	253.8	46	88.1778	111.674	92	157	26.5	92	257.75	51	95.9557	115.314	100	NA	27.5	100	229
ENSMUSG00000005320	5	73.339	100.8	52	NA	36.4	52	242.4	3	154.906	163	137	NA	116.3	137	227.9	3	76.0844	87.6667	65	NA	46.1	65	145.1	NA	NA	NA	NA	NA	NA	NA	NA
ENSMUSG00000005338	5	113.479	122.6	153	153	61.6	153	157	NA	NA	NA	NA	NA	NA	NA	NA	1	95	95	95	95	95	95	95	NA	NA	NA	NA	NA	NA	NA	NA
ENSMUSG00000005354	112	90.6825	105.92	94	NA	29.1	94	227.05	110	84.2942	98.3545	85	NA	34.25	85	199.4	73	90.8701	102.726	96	56	42.2	96	191.6	66	80.1595	89.2424	87.5	NA	35.5	87.5	156.5
ENSMUSG00000005357	1	138	138	138	138	138	138	138	2	46.7333	62.5	62.5	NA	25.15	62.5	99.85	3	49.0598	53	45	NA	33.3	45	78.3	2	90.1554	95.5	95.5	NA	67.15	95.5	123.85
ENSMUSG00000005360	4	90.2679	115.25	138	NA	35.95	138	162.7	5	124.522	142.8	105	NA	74.6	105	258.4	NA	NA	NA	NA	NA	NA	NA	NA	4	127.026	143	113	NA	80.2	113	247.8
ENSMUSG00000005362	12	94.4105	118	113	NA	31.95	113	228.75	18	90.9534	119.444	88.5	64	30.5	88.5	294.15	9	109.545	136.889	110	87	46	110	278.4	19	85.7366	98.3684	89	42	40	89	169.4
ENSMUSG00000005370	21	102.516	141.048	131	111	16	131	292	42	77.1647	109.452	79	NA	13.2	79	279.45	22	58.2303	83.5	52	NA	14.25	52	246.55	18	82.4052	103.333	83.5	NA	19.85	83.5	255.6
ENSMUSG00000005371	56	140.965	166.804	159	150	37.25	159	284.25	37	110.609	143.054	138	NA	27	138	277.4	33	105.398	144.697	112	79	18.6	112	295.4	17	83.4191	128.647	93	NA	14.6	93	331
ENSMUSG00000005373	5	124.803	192.6	203	NA	31.6	203	368.8	6	85.9675	104.167	84.5	NA	45.75	84.5	223.75	2	76.922	79	79	NA	62.8	79	95.2	2	50.4777	104.5	104.5	NA	22.15	104.5	186.85
ENSMUSG00000005374	19	110.915	135.842	129	NA	27.5	129	270.5	17	110.024	133.235	111	NA	36.2	111	233	6	88.4507	104.833	109	NA	37.25	109	165	10	111.426	121.8	141	141	52.5	141	176.1
ENSMUSG00000005378	41	105.412	124.049	130	NA	35	130	225	28	82.5161	111.964	72	NA	24.7	72	274.45	25	68.0733	85.32	62	44	26.6	62	176.2	28	68.278	86.9286	73	NA	17.75	73	189.35
ENSMUSG00000005397	99	91.1699	117.202	109	NA	21	109	232.7	70	99.9343	119.857	112.5	NA	26.45	112.5	234.35	36	97.1736	121.167	95	NA	28	95	261.25	38	96.3419	114.211	103.5	NA	29.4	103.5	241.05
ENSMUSG00000005410	19	130.771	155.684	156	NA	45.8	156	268.4	55	99.4343	117	102	NA	36.4	102	250.4	34	71.5768	91.0294	78.5	NA	22.95	78.5	178.1	36	101.083	115.389	116.5	135	43.25	116.5	226
ENSMUSG00000005413	32	93.9326	112.875	89	NA	33.2	89	205.05	24	97.4732	115	107	NA	30.9	107	227	13	81.2068	108.692	116	NA	16	116	211.2	20	91.5574	107.6	112.5	NA	25.8	112.5	192.75
ENSMUSG00000005417	143	98.2327	124.524	109	24	24.2	109	301.9	188	91.5313	121.739	96	21	21	96	304.65	95	86.0682	106.832	87	NA	31.7	87	257.2	82	85.6525	108.415	104.5	110	22.1	104.5	232.85
ENSMUSG00000005442	44	94.5963	128.568	90.5	81	26.15	90.5	332.1	56	100.04	131.054	122	NA	26.75	122	277.25	15	107.072	132.4	113	NA	38.7	113	273.6	13	152.254	164.308	164	NA	82.2	164	247.2
ENSMUSG00000005447	70	84.3099	108.414	84	NA	22.9	84	248.55	46	93.3147	109.522	91	NA	45.5	91	255	44	73.1316	92.0455	86.5	NA	22.15	86.5	163.1	65	61.8758	77.4615	69	98	18.8	69	144.8
ENSMUSG00000005465	1	76	76	76	76	76	76	76	2	90.0666	169	169	NA	40.3	169	297.7	1	123	123	123	123	123	123	123	NA	NA	NA	NA	NA	NA	NA	NA
ENSMUSG00000005469	107	84.9854	104.561	91	NA	25.6	91	235.1	82	104.296	122.646	101.5	NA	37.1	101.5	246.95	45	97.9886	118.778	103	NA	37.4	103	262	32	86.7676	100.438	98	119	35.55	98	213.15
ENSMUSG00000005470	4	186.307	191	193	NA	139.85	193	239.35	13	116.522	144	95	NA	43	95	283.4	18	104.206	121	113.5	NA	37.25	113.5	231.3	10	96.485	113.5	85.5	NA	52.05	85.5	242.3
ENSMUSG00000005481	29	119.307	153.828	139	NA	28.6	139	317.6	45	101.449	124.578	115	NA	36.2	115	269.4	18	114.172	135.278	113.5	NA	41.4	113.5	259.15	13	87.0522	113.308	97	NA	20.8	97	230
ENSMUSG00000005483	79	83.7254	105.987	97	NA	19	97	235.4	54	97.2286	115.63	115.5	147	27.3	115.5	206.75	38	86.3242	97.6579	83.5	120	41.85	83.5	191.15	57	69.4005	84.2281	83	83	14.6	83	155.8
ENSMUSG00000005493	1	157	157	157	157	157	157	157	NA	NA	NA	NA	NA	NA	NA	NA	3	38.265	41.6667	46	NA	23.5	46	56.8	3	65.874	69.3333	83	NA	45.2	83	83.9
ENSMUSG00000005501	19	90.4234	151.632	92	9	9	92	328.2	22	150.902	197.636	171	NA	30.4	171	407.95	6	82.469	124	131	NA	22.25	131	229.75	8	121.953	143.5	134.5	NA	51.35	134.5	249.55
ENSMUSG00000005503	NA	NA	NA	NA	NA	NA	NA	NA	5	61.7252	78	51	NA	31	51	168.8	4	110.017	121.75	93.5	NA	77.3	93.5	205.75	4	91.7455	97.25	104.5	NA	57.5	104.5	126.85
ENSMUSG00000005505	9	117.164	141.556	147	NA	41.2	147	276.2	8	71.5077	84.5	89	NA	28.3	89	133.9	12	85.3332	123.5	83	NA	28.45	83	304.55	11	85.7692	107.091	84	NA	34	84	251
ENSMUSG00000005506	92	120.824	147.88	128	NA	35.65	128	297.65	65	109.65	137	112	NA	39.2	112	294	46	126.88	159.087	138.5	NA	42.5	138.5	291.5	50	99.6834	118.52	88.5	NA	43.35	88.5	258.7
ENSMUSG00000005510	163	91.4271	110.951	96	96	28.1	96	239.3	135	86.8126	108.17	99	50	26.2	99	222.9	122	79.1819	102.754	84	19	22	84	237.95	110	76.9467	94.8273	79	NA	26	79	198.2
ENSMUSG00000005514	57	86.0274	114.737	96	65	13.8	96	246.2	30	80.9317	108.467	107.5	NA	15.35	107.5	210.75	14	76.8738	123.857	119.5	17	12.6	119.5	270.95	18	61.8958	79.2778	54.5	46	24.4	54.5	205.35
ENSMUSG00000005533	63	105.306	138.571	124	151	12.1	124	267.8	101	116.821	151.475	150	212	23	150	308	34	100.545	131.588	125	NA	18.6	125	268	50	97.5091	121.12	106	NA	27.35	106	286.55
ENSMUSG00000005534	44	106.622	141.705	126	62	30.6	126	300.4	27	130.657	161.852	147	NA	40.7	147	290.2	25	124.69	155.52	149	180	27.8	149	277.8	12	176.756	207.667	229.5	64	57.7	229.5	309.05
ENSMUSG00000005553	1	25	25	25	25	25	25	25	1	135	135	135	135	135	135	135	NA	NA	NA	NA	NA	NA	NA	NA	NA	NA	NA	NA	NA	NA	NA	NA
ENSMUSG00000005566	152	99.6062	126.618	115.5	NA	26.65	115.5	281	240	98.8869	125.242	106	29	28.95	106	272	114	93.875	113.044	100	NA	30.55	100	237.75	139	90.7455	113.871	104	NA	25.9	104	229.4
ENSMUSG00000005575	129	82.5689	101.574	86	34	29	86	241.8	177	83.3936	99.2542	87	105	26.8	87	206.6	97	86.9629	106.01	101	120	29.8	101	210	105	77.5235	94.1333	67	64	34	67	242
ENSMUSG00000005580	NA	NA	NA	NA	NA	NA	NA	NA	6	120.472	163.833	177.5	NA	33.75	177.5	282.75	2	37.47	120	120	NA	17.4	120	222.6	1	20	20	20	20	20	20	20
ENSMUSG00000005583	15	90.4226	118.467	91	NA	28.3	91	253	23	97.7034	117.261	115	115	35.9	115	247	18	86.5522	125.778	131.5	237	14.5	131.5	237	14	87.8619	116.429	133	40	26	133	221
ENSMUSG00000005609	48	112.566	132.938	125	NA	32.85	125	261.6	46	102.599	124.63	122	NA	26.75	122	218.25	27	84.0444	100.519	100	NA	26.6	100	167.2	24	92.8181	105.75	94	61	44.2	94	196.8
ENSMUSG00000005610	501	104.375	125.208	111	100	32	111	263	498	110.775	133.139	125.5	NA	32.85	125.5	268.15	288	89.2808	113.118	98	NA	21.7	98	261.65	259	89.135	107.629	98	98	28.9	98	226
ENSMUSG00000005611	24	125.063	140.708	146.5	181	42.65	146.5	215.55	23	75.6849	104.652	70	101	19.7	70	233.4	10	94.5157	124.3	86.5	NA	35.05	86.5	246.55	7	109.757	112	119	NA	78.1	119	130.7
ENSMUSG00000005615	37	141.859	161.73	160	NA	55.6	160	279.8	20	112.049	127.2	111	NA	53.35	111	240.4	5	93.2983	97.2	101	NA	64.6	101	134.8	10	76.8511	83.8	78	NA	41.9	78	138.9
ENSMUSG00000005621	17	137.294	170.824	161	NA	24.8	161	323.6	36	90.3738	123.917	112.5	NA	14	112.5	260	12	120.108	150	153	29	29	153	265.15	18	86.6073	100.056	81	125	27.1	81	166.75
ENSMUSG00000005625	111	78.7693	99.3243	78	44	25.5	78	265	127	89.096	112.228	95	51	29.3	95	269.8	71	72.0617	87.493	74	NA	25.5	74	194.5	128	70.1914	85.4062	69	49	25.4	69	220.15
ENSMUSG00000005628	NA	NA	NA	NA	NA	NA	NA	NA	1	358	358	358	358	358	358	358	NA	NA	NA	NA	NA	NA	NA	NA	NA	NA	NA	NA	NA	NA	NA	NA
ENSMUSG00000005656	68	100.538	125.515	115	NA	29.45	115	258.15	64	101.902	120.875	115	NA	38	115	210	48	101.807	114.438	99.5	NA	46	99.5	217.9	35	91.937	104.543	97	NA	38.2	97	192.7
ENSMUSG00000005667	17	82.7708	127.588	95	NA	14.6	95	290	22	88.5505	113.364	86	NA	33.05	86	239.15	8	86.9072	106.625	75	NA	43.4	75	233	17	96.9719	115.412	106	NA	37.4	106	225
ENSMUSG00000005672	30	97.9348	131.9	115	NA	15.45	115	303.6	50	86.5938	110.36	82	NA	30.7	82	280.55	25	93.1395	123.24	81	49	35.2	81	285.8	17	86.4779	106.529	94	NA	33.4	94	211
ENSMUSG00000005674	20	99.0246	107.9	110	NA	47.85	110	155.5	23	105.727	125.609	109	NA	48.5	109	263.3	19	72.3405	86.1579	90	NA	26	90	159.3	25	86.2656	103.28	87	87	38.4	87	223.6
ENSMUSG00000005681	9	92.991	104.222	87	NA	51.8	87	195.8	NA	NA	NA	NA	NA	NA	NA	NA	NA	NA	NA	NA	NA	NA	NA	NA	1	91	91	91	91	91	91	91
ENSMUSG00000005682	17	103.398	162.765	121	329	18	121	348	17	107.545	162.824	105	188	31.2	105	342.4	6	119.528	168.5	167.5	NA	33.75	167.5	315.75	14	77.3328	119.143	86.5	265	14.4	86.5	265
ENSMUSG00000005683	133	98.1159	117.504	109	135	30.2	109	240.2	126	75.5229	97.1111	80	NA	20.25	80	218.25	56	73.5224	88.75	79.5	NA	24	79.5	193.5	76	95.4394	112.684	96.5	NA	32.25	96.5	233.25
ENSMUSG00000005686	14	77.7713	124.929	112.5	23	19.5	112.5	287.6	12	82.3771	110.25	71.5	NA	32.2	71.5	222.9	6	59.7267	89.5	75.5	NA	16.75	75.5	197.75	7	60.9887	74.8571	60	NA	24.2	60	144.9
ENSMUSG00000005687	42	96.5419	118.714	104.5	NA	37.05	104.5	244.1	71	100.885	126.958	115	66	25.5	115	284.5	48	73.899	96.25	75.5	NA	18.7	75.5	236.2	56	90.7669	118.036	104.5	NA	23.25	104.5	273
ENSMUSG00000005698	52	121.786	148.788	150.5	216	32.75	150.5	274.05	65	117.643	139.477	144	NA	35.6	144	264.8	30	98.6761	118.267	129	NA	30.7	129	200.35	32	113.249	136.188	131	NA	24.2	131	254.25
ENSMUSG00000005699	6	55.2078	68.6667	70.5	NA	20.75	70.5	117.5	9	64.1718	72.6667	56	132	34	56	132	7	85.0381	101.857	77	NA	39.8	77	204.8	3	74.4006	83.6667	55	NA	52.3	55	135.1
ENSMUSG00000005705	NA	NA	NA	NA	NA	NA	NA	NA	1	143	143	143	143	143	143	143	NA	NA	NA	NA	NA	NA	NA	NA	NA	NA	NA	NA	NA	NA	NA	NA
ENSMUSG00000005716	2	88.5438	89	89	NA	80.9	89	97.1	NA	NA	NA	NA	NA	NA	NA	NA	1	99	99	99	99	99	99	99	2	101.892	118.5	118.5	NA	64.05	118.5	172.95
ENSMUSG00000005718	10	120.371	134.3	116.5	NA	60.9	116.5	227.35	14	123.96	144.714	128.5	NA	54.65	128.5	289.1	20	97.3935	113.2	104	131	41.7	104	192.55	11	79.0584	106.818	114	25	23.5	114	206
ENSMUSG00000005732	125	103.101	123.096	115	73	32	115	271.4	226	97.9959	117.283	109.5	34	31.5	109.5	248.5	158	84.5404	101.563	82.5	NA	31	82.5	221.75	170	79.7729	95.5765	83	39	26.9	83	207.3
ENSMUSG00000005763	1	81	81	81	81	81	81	81	2	135.233	135.5	135.5	NA	127.85	135.5	143.15	NA	NA	NA	NA	NA	NA	NA	NA	NA	NA	NA	NA	NA	NA	NA	NA
ENSMUSG00000005774	6	139.617	143.333	142.5	NA	102.5	142.5	191.25	17	98.2241	123.471	117	NA	31.6	117	254.2	7	131.761	154.143	141	NA	57.2	141	254.6	6	105.035	146.333	93	NA	43.25	93	330.75
ENSMUSG00000005779	257	85.7038	103.84	93	NA	27	93	221.2	291	80.8708	95.6976	84	NA	27.5	84	211.5	202	74.6073	90.2079	85	74	24.05	85	184.85	303	74.0915	86.5182	76	NA	26.1	76	177.7
ENSMUSG00000005802	34	80.4534	95.4118	88.5	NA	26.65	88.5	167.85	25	104.926	131.32	96	180	36.8	96	297	9	93.5574	117.222	92	NA	37.2	92	222.6	18	110.068	122.556	118	NA	52	118	226.2
ENSMUSG00000005803	12	78.3189	96.75	92.5	NA	29.55	92.5	187.5	21	105.425	124.762	136	NA	29	136	224	7	98.4891	111.286	107	NA	47.5	107	187.5	3	99.6487	99.6667	101	101	97.4	101	101
ENSMUSG00000005804	15	110.345	139.867	124	52	32	124	258.5	12	96.7683	133.75	101.5	NA	25.15	101.5	258.25	13	90.3209	126.923	127	NA	17.8	127	257.6	10	80.5667	113.6	93	NA	21	93	246.15
ENSMUSG00000005813	30	149.959	169.9	161	165	58.15	161	317.85	38	106.494	142.605	130	NA	26.9	130	307.75	14	126.378	156.643	144	NA	43.55	144	279.05	23	85.9046	105.522	109	NA	22.8	109	213.8
ENSMUSG00000005823	42	83.7918	108.595	79	40	34.1	79	276.5	36	75.5115	93.5278	83	NA	29.25	83	215.5	22	118.612	138.682	122	123	40.65	122	278.95	31	83.6999	99.7742	78	106	35	78	233.5
ENSMUSG00000005836	53	87.9914	123.094	115	203	14.8	115	251.2	72	88.6238	107.639	97	NA	23.75	97	214.9	38	100.532	126.632	106	84	20.85	106	258.9	42	95.3398	114.571	107	NA	42.05	107	237.7
ENSMUSG00000005846	67	96.2335	125.433	125	113	14.9	125	250.3	125	83.181	111.928	89	61	19.6	89	260.4	68	87.3161	110.926	95	NA	29.7	95	252.4	98	75.7152	90.2653	70	NA	33.4	70	209.65
ENSMUSG00000005871	30	96.5185	122.033	129.5	150	24.4	129.5	215.75	28	81.4242	111.821	92.5	34	21.05	92.5	250.3	15	81.8553	97.4	99	NA	25.5	99	156.2	19	54.2503	80.4737	43	43	16.6	43	241.8
ENSMUSG00000005873	167	84.2663	99.976	95	NA	31.6	95	192	153	88.1132	102.935	100	NA	29.6	100	203.4	79	85.8042	101.684	90	NA	31.4	90	214.5	107	73.4915	85.3645	74	NA	32	74	166.8
ENSMUSG00000005881	141	89.5207	107.95	99	50	31	99	245	154	97.3371	118.377	100.5	51	36.65	100.5	270.1	127	94.0135	108.354	102	NA	42.3	102	214.8	151	85.2411	101.245	93	66	29	93	207
ENSMUSG00000005882	25	103.935	127.28	132	NA	36.4	132	232.4	26	101.608	119.5	115.5	NA	34.75	115.5	226.75	12	96.0999	120.75	131	121	28.9	131	183.45	19	88.7684	111.316	107	48	34.1	107	229.3
ENSMUSG00000005886	28	117.451	149.786	146.5	NA	37.35	146.5	286.55	23	103.142	126.609	129	129	28.9	129	227.4	15	121.031	137.4	144	NA	50	144	241.2	12	88.8883	118.667	101.5	NA	28.1	101.5	237.15
ENSMUSG00000005893	9	217.192	225.222	224	NA	147.6	224	312.6	12	134.111	184	110.5	NA	39.2	110.5	386.7	9	102.299	122.889	144	NA	27.6	144	182.6	4	120.764	136	138.5	NA	65.5	138.5	203
ENSMUSG00000005897	22	103.19	134.273	132	132	22.25	132	241.65	11	141.339	160.455	152	NA	58.5	152	281	6	94.2334	132.167	128.5	NA	34.25	128.5	238.25	11	78.868	107.182	63	NA	24.5	63	258
ENSMUSG00000005899	12	159.83	199.917	212	NA	47.3	212	356.2	21	122.957	149.476	138	NA	45	138	302	9	117.298	152.333	147	NA	31.6	147	273.4	12	98.6059	110.667	117	NA	39.1	117	175.1
ENSMUSG00000005907	18	108.996	157.389	146.5	NA	26.7	146.5	305.8	11	168.895	185.818	178	NA	93	178	332.5	3	79.838	143.667	171	NA	27.9	171	240.3	8	72.3169	92.75	72.5	NA	27.6	72.5	207.65
ENSMUSG00000005917	4	24.285	25	26	NA	17.75	26	30.85	1	78	78	78	78	78	78	78	1	134	134	134	134	134	134	134	4	71.8571	82.25	83	NA	36.2	83	127.25
ENSMUSG00000005936	32	119.879	148	148	NA	30.4	148	282.1	49	105.091	125.98	119	101	31.2	119	254.6	14	74.7753	97.4286	68	57	20.9	68	213.45	19	87.3085	112.737	103	NA	24.8	103	256.5
ENSMUSG00000005947	2	38.1838	49.5	49.5	NA	21.15	49.5	77.85	3	98.194	115.667	77	NA	59.9	77	198.5	NA	NA	NA	NA	NA	NA	NA	NA	NA	NA	NA	NA	NA	NA	NA	NA
ENSMUSG00000005949	10	97.6476	136.5	148	NA	23.8	148	266.25	15	135.586	155.2	143	66	66	143	303.5	6	129.848	154.5	141.5	NA	59.25	141.5	277.25	6	167.565	199	226.5	NA	63.5	226.5	298.25
ENSMUSG00000005951	4	174.749	178.5	190	NA	131.1	190	209.8	1	63	63	63	63	63	63	63	NA	NA	NA	NA	NA	NA	NA	NA	3	50.5332	64	67	NA	22.9	67	103
ENSMUSG00000005958	3	170.339	182.333	173	NA	113.6	173	257.6	2	214.401	220.5	220.5	NA	174.15	220.5	266.85	1	129	129	129	129	129	129	129	2	115.373	120	120	NA	90.3	120	149.7
ENSMUSG00000005968	7	91.2436	118.571	91	NA	28.3	91	219.2	6	116.133	161.5	151.5	NA	41.5	151.5	267.5	2	232.25	251.5	251.5	NA	164.65	251.5	338.35	4	114.473	136.75	110.5	NA	58.85	110.5	251.4
ENSMUSG00000005973	84	97.66	119.226	102	63	31.15	102	258.55	146	95.3423	111.397	107.5	NA	37.25	107.5	205.5	88	108.606	125.409	123.5	NA	37.75	123.5	229.3	101	105.058	120.059	116	NA	40	116	211
ENSMUSG00000005981	74	103.071	128.568	118.5	161	28	118.5	315	62	103.965	124.968	111	105	25.65	111	228.85	79	88.2449	110.316	96	24	24	96	249.1	61	86.0175	104.803	93	NA	27	93	244
ENSMUSG00000005982	30	91.297	108	106	106	28	106	203.6	28	121.973	139.036	133	NA	46.45	133	250.6	18	126.087	151.778	136	NA	52.8	136	270.5	5	97.7862	109.6	125	NA	48.2	125	160.6
ENSMUSG00000005983	2	46.4973	58.5	58.5	NA	26.55	58.5	90.45	1	85	85	85	85	85	85	85	2	95.3939	100	100	NA	73	100	127	5	119.06	127	149	NA	71.6	149	172
ENSMUSG00000005986	3	147.518	192.333	239	NA	65.3	239	286.7	4	102.438	136.25	132	NA	38.4	132	240.05	2	133.626	171.5	171.5	NA	74.75	171.5	268.25	NA	NA	NA	NA	NA	NA	NA	NA
ENSMUSG00000006005	36	78.4054	130.972	111.5	117	12	111.5	330.5	49	83.1009	115.673	101	NA	19.4	101	263.6	22	75.6212	102.636	70.5	32	21.1	70.5	230.9	24	90.0917	116.5	93.5	NA	24.65	93.5	257.05
ENSMUSG00000006010	14	100.764	120.5	118	NA	27.65	118	213	21	89.2325	133.238	90	NA	17	90	294	15	86.2876	117.933	115	54	29.5	115	302.1	11	113.678	130.909	153	NA	39.5	153	199.5
ENSMUSG00000006014	NA	NA	NA	NA	NA	NA	NA	NA	5	131.937	151	180	NA	59.4	180	214.6	2	105.357	112	112	NA	77.8	112	146.2	1	201	201	201	201	201	201	201
ENSMUSG00000006019	6	157.715	164	182	NA	104	182	208.5	13	117.196	138	134	NA	48.6	134	266	7	92.2611	134	135	NA	21.6	135	285.7	4	87.4697	118	85	NA	37.85	85	244.35
ENSMUSG00000006021	12	84.391	104.5	84	NA	30.55	84	213.45	11	113.654	133.273	101	NA	48	101	248.5	15	87.6271	96.2	87	NA	53	87	174.5	8	67.2252	77.25	73.5	NA	32.75	73.5	136.75
ENSMUSG00000006024	100	111.252	137.72	113	NA	34.9	113	314	88	104.78	119.08	102.5	75	43.05	102.5	232.35	64	98.901	116.109	107.5	NA	45.3	107.5	257.4	81	93.9499	110.481	93	93	28	93	224
ENSMUSG00000006050	98	75.2562	97.0612	88.5	NA	25.55	88.5	207.9	77	89.3862	104.87	94	NA	34.8	94	199	69	87.8495	105.377	103	NA	28	103	194.8	64	81.9104	95.875	97.5	NA	24.15	97.5	172.4
ENSMUSG00000006057	237	79.9579	95.5823	87	NA	25	87	197	236	80.0096	98.2203	84.5	82	22.75	84.5	211.5	166	74.0462	87.3554	79.5	NA	23.25	79.5	161.75	156	75.2835	90.1987	81.5	NA	24.75	81.5	188.25
ENSMUSG00000006058	54	66.5128	82.1296	66	66	21.65	66	181.15	67	70.8256	85.5224	70	NA	24.9	70	182.6	37	64.4496	84.4595	68	NA	15	68	224.4	40	73.3139	84.1	77.5	NA	29.7	77.5	147.3
ENSMUSG00000006095	78	77.0153	96.6282	82	NA	23.85	82	216.35	81	69.6762	88.7901	71	NA	21	71	213	64	68.3332	82.7344	71.5	NA	21.15	71.5	178.9	87	73.6521	88.4138	81	NA	23.6	81	179.3
ENSMUSG00000006127	17	93.5213	119.824	86	NA	36.4	86	316.2	20	87.6582	109.65	93.5	NA	26.55	93.5	220.65	6	96.2497	120.167	81.5	NA	54	81.5	277	21	115.172	132.333	121	121	48	121	254
ENSMUSG00000006134	35	84.9485	113.943	102	NA	21	102	246.9	39	98.2016	121.59	101	70	22.9	101	241.5	10	129.94	156.2	156	NA	45.95	156	288.35	17	114.267	134.882	115	NA	43.6	115	274.2
ENSMUSG00000006143	NA	NA	NA	NA	NA	NA	NA	NA	1	218	218	218	218	218	218	218	1	183	183	183	183	183	183	183	NA	NA	NA	NA	NA	NA	NA	NA
ENSMUSG00000006154	1	167	167	167	167	167	167	167	9	115.406	174.444	104	NA	28.2	104	380.2	2	93.2202	94.5	94.5	NA	80.55	94.5	108.45	2	85.5161	87	87	NA	72.6	87	101.4
ENSMUSG00000006169	98	97.7895	132.622	129	26	21.1	129	286.15	80	99.3467	131.113	123.5	NA	24.75	123.5	261.7	47	89.4769	127.362	99	NA	17.2	99	282	43	61.2781	92.814	66	NA	15.2	66	239.6
ENSMUSG00000006191	9	64.0637	69.5556	63	NA	39.6	63	123.4	10	88.3731	99.6	85	NA	41.4	85	180.4	7	76.9815	94.4286	80	NA	29.5	80	163.7	7	83.634	92.2857	75	NA	53.6	75	165.1
ENSMUSG00000006205	179	102.848	114.128	110	130	41.7	110	200.2	533	119.004	132.203	134	156	44.8	134	225	290	103.543	116.262	115	126	32.9	115	193.2	320	109.808	123.787	125.5	NA	36.9	125.5	202.1
ENSMUSG00000006215	15	80.9402	115.667	101	NA	18.4	101	263.3	20	114.804	138.3	126.5	30	30	126.5	266.3	10	98.7233	121.1	126	NA	27.7	126	225.6	11	120.323	134.818	147	NA	58.5	147	198.5
ENSMUSG00000006218	1	129	129	129	129	129	129	129	1	116	116	116	116	116	116	116	NA	NA	NA	NA	NA	NA	NA	NA	1	22	22	22	22	22	22	22
ENSMUSG00000006219	20	152.904	178.05	191	251	42.85	191	291.5	20	95.0902	126.3	105.5	NA	18.75	105.5	272.25	12	82.095	128	117	NA	12.5	117	302.6	8	87.6406	97.75	89.5	NA	45.55	89.5	171.25
ENSMUSG00000006221	NA	NA	NA	NA	NA	NA	NA	NA	5	82.1037	87.4	95	NA	48	95	110.4	1	248	248	248	248	248	248	248	1	104	104	104	104	104	104	104
ENSMUSG00000006235	NA	NA	NA	NA	NA	NA	NA	NA	NA	NA	NA	NA	NA	NA	NA	NA	2	20.4939	26	26	NA	11.6	26	40.4	1	81	81	81	81	81	81	81
ENSMUSG00000006241	3	50.8768	59	73	NA	27.1	73	81.1	NA	NA	NA	NA	NA	NA	NA	NA	1	24	24	24	24	24	24	24	NA	NA	NA	NA	NA	NA	NA	NA
ENSMUSG00000006262	25	147.925	166.04	166	NA	53.4	166	255.2	29	94.2211	122.448	116	140	32.2	116	258.6	10	86.4663	123.5	98	NA	22.55	98	261.2	17	85.904	101.588	98	NA	24.8	98	169.8
ENSMUSG00000006269	NA	NA	NA	NA	NA	NA	NA	NA	1	184	184	184	184	184	184	184	5	76.6704	92.6	61	NA	41.4	61	186	1	207	207	207	207	207	207	207
ENSMUSG00000006273	57	97.0279	124.965	119	NA	29.8	119	250.4	59	101.114	126.136	107	181	31.7	107	259.7	38	105.909	122.158	111.5	NA	40	111.5	213.3	38	99.1565	114.105	99	NA	39.65	99	234.45
ENSMUSG00000006276	40	104.232	159.175	166.5	NA	13.85	166.5	302.35	34	110.203	156.676	166	NA	26.8	166	316.25	22	96.6538	136.682	88.5	NA	31.2	88.5	270.65	15	80.7622	107	73	70	28.8	73	289
ENSMUSG00000006281	5	108.533	171.6	138	NA	27.4	138	343.4	7	87.0874	119.857	120	NA	30	120	248	3	85.2318	130	117	NA	30.6	117	238.5	6	134.135	151.5	158	NA	64	158	217.25
ENSMUSG00000006288	14	88.5474	113.643	85	NA	25.05	85	264.4	31	130.858	155.71	129	108	41	129	351.5	22	131.393	155	124	124	56.3	124	284.5	22	109.643	124.091	122.5	NA	44.15	122.5	228.1
ENSMUSG00000006289	33	90.3712	110	92	88	29.4	92	204.8	59	67.7312	95.2203	60	NA	15.9	60	267.3	38	83.3073	102.289	90.5	NA	23.7	90.5	251.85	48	62.546	75.1042	61	51	22.45	61	175.95
ENSMUSG00000006299	122	86.4798	118.066	104	NA	18.15	104	295.45	108	100.211	128.148	109	109	27.7	109	276.95	72	89.0015	124.486	94	NA	21.65	94	289.1	103	74.8365	97.2621	85	NA	15.1	85	249.7
ENSMUSG00000006301	40	93.7863	127.175	108	NA	24.6	108	265.2	47	105.155	130.191	117	NA	30.7	117	270.5	29	101.548	121.241	114	36	36	114	245.2	32	89.2455	112.062	101	101	21.55	101	238.65
ENSMUSG00000006304	190	84.4615	107.858	92.5	NA	24	92.5	250.65	181	97.4227	119.707	100	NA	32	100	270	117	77.2022	92.2222	85	NA	25.4	85	171.6	114	71.268	89.0351	82	NA	18.65	82	185.05
ENSMUSG00000006307	27	149.74	177.556	215	NA	56.6	215	295.5	39	146.741	182.923	199	NA	28.7	199	317.3	9	149.802	188.222	210	NA	43	210	323	8	51.5827	88.75	62.5	NA	9.65	62.5	227.5
ENSMUSG00000006315	146	89.2664	106.548	95.5	108	30.25	95.5	237.75	109	84.8897	100.339	91	NA	27.4	91	236.6	83	77.5988	92.4578	74	NA	30.1	74	194.8	104	77.829	94.8654	87.5	NA	24.3	87.5	193.85
ENSMUSG00000006333	1369	74.5936	87.1826	76	67	29	76	183.6	2195	71.815	82.6515	73	51	28	73	168	1787	68.7827	80.1679	71	NA	26	71	160	2362	67.8803	77.2426	68	53	29	68	155.9
ENSMUSG00000006335	13	61.8299	95.7692	93	NA	6.4	93	220.8	15	92.7685	105.467	94	52	46.6	94	193.1	12	81.1777	104.917	85	156	27.25	85	214.95	24	60.0252	84.6667	79	NA	8.45	79	173.05
ENSMUSG00000006342	3	180.001	195.333	239	NA	112.1	239	248	5	124.322	128	133	133	89	133	166.6	1	78	78	78	78	78	78	78	2	149.73	150	150	NA	141.9	150	158.1
ENSMUSG00000006344	14	79.2425	120	89.5	30	23.45	89.5	322.35	13	104.935	115.692	108	NA	57.4	108	208	8	74.0716	94.25	100.5	NA	26.8	100.5	161.95	7	83.3158	105.429	79	NA	38.9	79	242.5
ENSMUSG00000006345	NA	NA	NA	NA	NA	NA	NA	NA	1	48	48	48	48	48	48	48	1	112	112	112	112	112	112	112	2	94.9632	110.5	110.5	NA	59.65	110.5	161.35
ENSMUSG00000006356	42	101.075	116	111.5	NA	38.05	111.5	211.95	49	96.1882	113.776	104	NA	37.4	104	266.8	59	104.769	117.356	106	58	48	106	199.8	25	87.6254	98.32	81	NA	46.6	81	190.6
ENSMUSG00000006360	75	102.072	113.76	115	74	50.4	115	215.6	81	87.6976	100.593	94	NA	39	94	183	83	92.9577	100.53	92	NA	46.6	92	182.7	94	85.9437	94.0426	84	56	46.65	84	167.55
ENSMUSG00000006362	30	99.8329	122.467	110.5	NA	33.45	110.5	244.05	14	106.598	141.571	170.5	NA	27.25	170.5	279.7	5	113.119	117.2	123	NA	80.4	123	158	4	107.019	115	113.5	NA	67.85	113.5	164.25
ENSMUSG00000006369	85	103.285	121.871	112	NA	42.4	112	235.6	157	133.16	145.962	145	118	59.4	145	240.4	84	128.313	139.417	136.5	136	63.45	136.5	229.7	97	110.787	124.794	131	169	44	131	214
ENSMUSG00000006373	201	101.941	119.647	108	NA	33	108	229	154	96.5524	111.331	100.5	NA	36.6	100.5	213.4	105	91.8133	109.324	100	NA	30.4	100	219	91	94.8489	112.571	100	NA	31.5	100	230
ENSMUSG00000006378	9	78.055	97.8889	91	NA	28.2	91	195.8	4	59.6163	67.75	54	NA	36.1	54	118.65	5	90.3957	112.6	88	NA	37.8	88	216.2	9	84.3298	96.5556	92	NA	37.4	92	180.4
ENSMUSG00000006386	15	90.8931	111.4	106	141	32.8	106	256.6	8	119.407	158.875	171.5	NA	30.85	171.5	271.85	13	90.1462	130.462	140	NA	14.2	140	254	6	88.3064	97	97	NA	49.75	97	144.75
ENSMUSG00000006390	62	89.7465	103.903	91	84	31.2	91	209.75	58	98.8181	121.655	106	60	36.9	106	239.6	22	99.5075	115.864	117.5	NA	32.75	117.5	190.95	31	104.399	124.065	115	NA	43	115	257.5
ENSMUSG00000006392	32	80.0365	115.969	101.5	79	17.75	101.5	318.35	33	92.3005	112.727	100	NA	24.6	100	258.4	30	91.6874	112.267	92	NA	30	92	236.35	28	85.4497	110.714	91.5	98	19.1	91.5	310.05
ENSMUSG00000006395	14	65.6239	102.143	69	NA	20.25	69	304.6	17	89.6198	102.294	89	53	42.6	89	187.4	15	80.1305	96.4	88	NA	22.5	88	171.4	22	80.0749	95.9545	96	108	26.1	96	194.25
ENSMUSG00000006398	16	43.1758	70.75	36.5	NA	10	36.5	216.25	57	75.4192	99.3684	86	46	20.2	86	222.2	24	73.5665	94.9167	92.5	26	19.9	92.5	193.85	29	81.6249	102.828	77	61	25	77	246.8
ENSMUSG00000006403	6	153.857	163.167	161	NA	102.25	161	238.5	4	39.7754	63.75	45	NA	14.3	45	139.45	4	142.072	161.75	181	NA	71.55	181	225	1	27	27	27	27	27	27	27
ENSMUSG00000006411	2	67.4018	68	68	NA	59.9	68	76.1	NA	NA	NA	NA	NA	NA	NA	NA	NA	NA	NA	NA	NA	NA	NA	NA	NA	NA	NA	NA	NA	NA	NA	NA
ENSMUSG00000006412	85	97.2615	119.694	113	NA	27.6	113	228	82	93.599	111.305	103.5	NA	41.05	103.5	211.65	49	81.5339	96.9592	90	NA	26.2	90	180.2	57	68.0728	89.4737	86	NA	13.8	86	178
ENSMUSG00000006418	60	76.3605	99.4333	97.5	104	16.9	97.5	185.1	73	90.0562	114.671	95	79	29.4	95	280.2	51	78.3667	97.6078	92	64	16	92	181.5	85	73.5188	94.8353	90	111	22	90	236.8
ENSMUSG00000006423	20	125.928	151.55	124	NA	55.2	124	306.55	22	134.423	163	136.5	NA	45	136.5	322.65	13	79.422	105.462	104	21	21	104	222.4	13	156.027	178.615	153	NA	64.2	153	336
ENSMUSG00000006435	1	111	111	111	111	111	111	111	1	64	64	64	64	64	64	64	1	31	31	31	31	31	31	31	NA	NA	NA	NA	NA	NA	NA	NA
ENSMUSG00000006442	48	102.016	127.167	106	NA	29	106	275.75	95	75.9507	97.4211	82	NA	21.7	82	236	35	86.9417	107.086	97	45	35.5	97	216.8	57	77.3901	93.8947	98	NA	16.6	98	165.4
ENSMUSG00000006445	4	92.7343	106.5	96.5	NA	53.6	96.5	173.4	2	160.54	167	167	NA	125.6	167	208.4	1	217	217	217	217	217	217	217	2	67.1714	86.5	86.5	NA	37.45	86.5	135.55
ENSMUSG00000006456	18	110.904	136.222	131.5	NA	25.4	131.5	253.05	48	117.804	141.417	135	NA	43.85	135	293.3	13	176.896	200.231	227	151	78	227	293.8	19	92.9737	100.421	98	98	51.1	98	165.3
ENSMUSG00000006457	1	60	60	60	60	60	60	60	2	78.2176	99.5	99.5	NA	44.15	99.5	154.85	3	80.922	84.3333	73	NA	62.2	73	114.4	2	57.4456	66.5	66.5	NA	36.35	66.5	96.65
ENSMUSG00000006462	NA	NA	NA	NA	NA	NA	NA	NA	1	180	180	180	180	180	180	180	NA	NA	NA	NA	NA	NA	NA	NA	NA	NA	NA	NA	NA	NA	NA	NA
ENSMUSG00000006463	14	88.9026	140.357	68	NA	27.15	68	382.7	10	114.344	136.9	125.5	NA	49.1	125.5	274.5	9	74.6617	108.444	87	87	22.2	87	289.4	9	100.418	107.444	98	NA	62.4	98	177
ENSMUSG00000006464	5	100.961	119	136	NA	42.4	136	189.2	3	181.098	187	215	NA	134	215	220.4	3	77.008	107.667	107	NA	30.5	107	185.3	NA	NA	NA	NA	NA	NA	NA	NA
ENSMUSG00000006471	5	108.918	141.6	134	NA	41.2	134	250	9	102.696	125.667	149	34	34	149	211.8	NA	NA	NA	NA	NA	NA	NA	NA	3	177.189	210.333	157	NA	99.4	157	358.6
ENSMUSG00000006476	16	95.3871	136.438	78	NA	31.75	78	345.75	12	136.981	181.417	135	NA	46.85	135	394	17	88.9088	109.059	99	45	21.8	99	220.8	9	125.574	139.667	157	NA	51	157	204.2
ENSMUSG00000006494	12	105.954	158.667	138.5	NA	19.1	138.5	388.5	20	103.195	126.8	135.5	NA	29.75	135.5	241.8	14	114.873	135.929	138.5	NA	49.85	138.5	254.1	14	95.7048	106.857	90	71	52.25	90	191.7
ENSMUSG00000006498	169	95.7843	123.615	106	NA	20	106	272	200	105.136	131.65	118	NA	26	118	268.5	118	94.6141	117.678	105.5	50	23.85	105.5	247.25	110	89.9588	111.918	101	NA	28.35	101	230.1
ENSMUSG00000006517	20	103.607	124.85	98.5	71	44.95	98.5	241.85	16	82.6804	92.5	98.5	37	37	98.5	161.5	6	82.6903	93	78.5	NA	47.25	78.5	170	12	65.9929	78.25	60	NA	31.2	60	174.5
ENSMUSG00000006519	58	69.6312	80.1897	67	60	33.25	67	167.6	61	78.0106	92.8689	80	NA	29	80	185	52	68.5608	80.9808	63.5	NA	30.75	63.5	173	48	69.6241	84.5	73.5	NA	23.7	73.5	165.8
ENSMUSG00000006522	2	151.582	201	201	NA	82.2	201	319.8	2	237.023	238.5	238.5	NA	214.65	238.5	262.35	NA	NA	NA	NA	NA	NA	NA	NA	2	92.3038	95.5	95.5	NA	73.45	95.5	117.55
ENSMUSG00000006526	14	97.7782	127.714	115.5	NA	24.25	115.5	261.55	19	99.9668	117.684	101	NA	46.2	101	259.4	12	106.522	126.833	149.5	NA	37.15	149.5	209.85	12	96.0506	123.917	103.5	NA	36.75	103.5	320.95
ENSMUSG00000006527	11	40.8045	68.0909	46	14	11	46	193	26	63.6582	94.7692	57.5	NA	16.25	57.5	226.25	16	101.033	124.125	118	NA	31.75	118	237.5	16	93.8698	114	91	70	37.25	91	223.75
ENSMUSG00000006538	15	88.6176	103.867	110	139	33.5	110	169.8	56	99.1372	117.429	114.5	NA	30.75	114.5	207.75	22	97.0589	112.273	107.5	34	34.2	107.5	217.95	39	107.637	120.59	120	NA	50.7	120	200.6
ENSMUSG00000006567	NA	NA	NA	NA	NA	NA	NA	NA	1	110	110	110	110	110	110	110	NA	NA	NA	NA	NA	NA	NA	NA	NA	NA	NA	NA	NA	NA	NA	NA
ENSMUSG00000006575	3	152.842	183	120	NA	90.3	120	319.8	1	42	42	42	42	42	42	42	2	95.2995	138.5	138.5	NA	48.05	138.5	228.95	1	114	114	114	114	114	114	114
ENSMUSG00000006576	16	213.29	256.938	267	NA	49.75	267	415.5	15	215.884	268.267	284	284	57.9	284	456.1	6	98.6086	173.667	168.5	NA	18.25	168.5	333.5	6	263.892	270.667	258	NA	195	258	353.5
ENSMUSG00000006585	10	54.7293	80.1	49	NA	20.25	49	212.2	29	93.1174	124.069	103	57	24.8	103	281.2	13	64.6716	79.6154	78	NA	24.2	78	158.8	14	103.042	118.286	110	NA	44.05	110	224.35
ENSMUSG00000006586	4	44.1906	74.5	34.5	NA	17.7	34.5	187.3	5	165.672	189.6	213	NA	80.4	213	252	4	43.1219	70.75	37.5	NA	15.7	37.5	172.35	2	103.46	135.5	135.5	NA	56.75	135.5	214.25
ENSMUSG00000006587	1	63	63	63	63	63	63	63	1	83	83	83	83	83	83	83	NA	NA	NA	NA	NA	NA	NA	NA	1	61	61	61	61	61	61	61
ENSMUSG00000006589	72	97.5469	112.597	105.5	NA	30.1	105.5	201.25	78	87.084	103.641	85.5	59	32.25	85.5	230.45	61	82.5203	96.8525	79	NA	30	79	166	80	74.3583	90.0375	77.5	30	30	77.5	207.85
ENSMUSG00000006599	20	113.071	132.45	128	NA	28.4	128	226.55	29	101.486	135.655	115	NA	24.6	115	259.4	14	88.577	125.5	80	80	19.15	80	240.8	17	78.5481	103.706	100	NA	17.4	100	196.2
ENSMUSG00000006611	10	88.9495	106.7	92.5	NA	44.6	92.5	238.25	9	105.674	129.889	131	NA	31.2	131	241.8	11	144.414	159	162	NA	72.5	162	247.5	9	115.07	130.333	137	NA	48.4	137	192.2
ENSMUSG00000006638	7	54.3474	64.5714	52	NA	26.3	52	130.8	NA	NA	NA	NA	NA	NA	NA	NA	1	235	235	235	235	235	235	235	1	24	24	24	24	24	24	24
ENSMUSG00000006641	6	77.6819	84	79	NA	49.25	79	123.25	5	108.476	113.8	112	NA	71.6	112	154.2	3	57.3113	64.6667	83	NA	32.6	83	83.9	3	104.538	108.667	120	NA	75	120	134.4
ENSMUSG00000006642	6	126.806	143.5	113	NA	73	113	257.75	NA	NA	NA	NA	NA	NA	NA	NA	2	166.922	168	168	NA	150.9	168	185.1	3	112.4	116.333	98	NA	90.8	98	154.7
ENSMUSG00000006651	9	88.8268	100.556	119	119	35	119	159.8	2	139.499	139.5	139.5	NA	139.05	139.5	139.95	1	219	219	219	219	219	219	219	3	74.8408	84.3333	59	NA	50	59	136.4
ENSMUSG00000006673	49	110.671	134.918	138	NA	22.4	138	258.8	59	95.0765	121.949	105	NA	25.4	105	240.5	24	86.8248	94.2083	82	NA	48.75	82	162.8	32	87.9489	104.875	105	NA	34.55	105	202.35
ENSMUSG00000006675	3	144.99	158.333	125	NA	98.9	125	241.1	9	202.22	229.333	263	NA	73	263	325.2	4	86.6902	116	65.5	NA	48.4	65.5	254.3	4	57.9137	85.5	45.5	NA	27.6	45.5	199.4
ENSMUSG00000006676	69	124.666	182.899	184	NA	18.4	184	415.6	54	84.4542	119.463	92.5	NA	20	92.5	290.05	35	113.281	148.514	123	23	23	123	333.5	45	88.2437	106.111	83	NA	28.6	83	256.2
ENSMUSG00000006678	10	146.738	166.7	180	NA	60.6	180	275.3	23	101.712	121.261	98	209	47.6	98	219.8	8	88.6054	100	80.5	NA	48.25	80.5	185.35	9	70.4107	82.4444	90	NA	26.4	90	129.2
ENSMUSG00000006699	368	85.6003	106.098	98.5	103	28	98.5	214	315	85.786	108.254	97	66	21.7	97	230.2	206	75.9609	93.466	85.5	NA	22	85.5	198.75	226	80.0115	97.792	90.5	NA	23	90.5	216.5
ENSMUSG00000006705	19	109.883	144.579	153	NA	29.8	153	277.7	20	92.8409	122.95	110.5	21	20.95	110.5	291.05	12	86.2169	98.3333	98	84	28.55	98	176.1	11	76.7084	94.4545	64	64	28	64	191.5
ENSMUSG00000006715	11	114.295	135.636	143	NA	36.5	143	196	27	122.935	152.926	145	NA	23.3	145	278.5	23	107.14	139.391	136	29	29	136	267	17	65.2407	81	72	NA	18.2	72	140.2
ENSMUSG00000006717	41	82.0824	96.9268	84	121	28	84	199	50	78.5165	98.16	91	93	26.9	91	201.25	40	86.3784	101.1	89	NA	35.75	89	197.2	42	72.3504	89.119	95.5	99	23.1	95.5	166.8
ENSMUSG00000006720	1	141	141	141	141	141	141	141	6	47.3067	70.3333	58.5	NA	13.5	58.5	157.25	6	33.8242	52.6667	21.5	21	15.75	21.5	147	7	68.721	98.4286	77	NA	24.7	77	239.1
ENSMUSG00000006724	NA	NA	NA	NA	NA	NA	NA	NA	1	296	296	296	296	296	296	296	NA	NA	NA	NA	NA	NA	NA	NA	NA	NA	NA	NA	NA	NA	NA	NA
ENSMUSG00000006728	233	96.7887	115.09	107	83	27.6	107	223.8	364	96.0021	115.052	105.5	NA	31	105.5	244.5	213	99.4505	120.746	109	121	32	109	248.6	241	82.5746	99.195	92	102	27	92	194
ENSMUSG00000006731	4	151.294	166.5	131.5	NA	104.65	131.5	277.35	2	41	41	41	41	41	41	41	1	94	94	94	94	94	94	94	NA	NA	NA	NA	NA	NA	NA	NA
ENSMUSG00000006732	17	73.0994	108.294	112	56	11.6	112	238.6	29	97.9735	127.69	116	NA	27	116	269.2	9	82.3626	92.7778	84	NA	38.4	84	153	9	108.954	133.667	131	NA	38.8	131	266.8
ENSMUSG00000006736	107	81.4994	101.037	86	NA	25.3	86	241.2	75	77.6805	94.8133	81	NA	25.4	81	189.6	53	71.3292	86.7925	82	NA	22.6	82	178.8	63	80.3216	98.0159	96	NA	23.4	96	174.7
ENSMUSG00000006740	113	100.387	130.903	118	48	22.2	118	293.8	63	123.836	157.27	154	100	19.4	154	293.4	42	99.6174	121.214	106	NA	34.05	106	217.7	43	101.61	125.488	105	NA	31.1	105	237.7
ENSMUSG00000006763	19	103.346	122.316	102	NA	36.9	102	232.6	18	100.432	120	105.5	NA	38.8	105.5	258	15	101.955	122.133	89	55	49.5	89	241.9	29	73.5646	92.8276	73	NA	31.2	73	266.2
ENSMUSG00000006764	NA	NA	NA	NA	NA	NA	NA	NA	2	52.4786	52.5	52.5	NA	51.15	52.5	53.85	NA	NA	NA	NA	NA	NA	NA	NA	NA	NA	NA	NA	NA	NA	NA	NA
ENSMUSG00000006782	15	82.2485	95.5333	96	NA	30.4	96	157.2	13	72.6515	81.8462	70	60	33.4	70	140.8	9	83.4172	93.4444	103	NA	45.4	103	161.2	7	96.9832	110.857	104	104	57.2	104	213.8
ENSMUSG00000006784	2	195.714	197.5	197.5	NA	173.65	197.5	221.35	NA	NA	NA	NA	NA	NA	NA	NA	1	231	231	231	231	231	231	231	NA	NA	NA	NA	NA	NA	NA	NA
ENSMUSG00000006800	202	98.9167	118.842	113.5	NA	32	113.5	237.85	362	108.671	128.436	123.5	99	32	123.5	249.85	172	98.69	113.721	112.5	NA	34.55	112.5	202.95	144	92.0474	108.889	106	NA	30.45	106	195
ENSMUSG00000006818	112	93.8177	121.518	112.5	NA	19.55	112.5	285.5	91	82.3348	103.967	99	105	21.5	99	221	56	79.692	98.3929	82	55	25.75	82	211.75	71	99.5431	115.169	119	NA	36	119	198.5
ENSMUSG00000006850	6	153.614	187.5	179	NA	59.25	179	307.5	11	99.9155	128.909	146	NA	33	146	252.5	7	80.4421	111.714	69	NA	30	69	281.6	9	114.476	136.889	150	NA	43.6	150	249.2
ENSMUSG00000006906	19	75.5239	104.579	69	NA	22.8	69	218.3	16	110.051	135.625	108.5	NA	46	108.5	291.5	17	78.5851	94.6471	82	NA	28.2	82	186.6	13	56.098	66.7692	58	NA	19.8	58	117.8
ENSMUSG00000006920	18	118.149	174.667	177	NA	12.85	177	358.3	40	117.829	144	121.5	209	40.95	121.5	289.35	20	87.8715	124.65	98.5	NA	11.9	98.5	240.9	17	102.707	156.353	131	NA	16.2	131	372.4
ENSMUSG00000006930	4	165.824	194.25	161.5	NA	88.2	161.5	346.15	2	132.476	133.5	133.5	NA	118.65	133.5	148.35	4	169.727	208	219.5	NA	70.75	219.5	329.15	3	95.5756	104.667	82	NA	64.9	82	160.3
ENSMUSG00000006931	76	81.3497	100.461	86.5	NA	23.5	86.5	215.5	67	100.136	118.075	107	NA	25.9	107	252.4	58	90.2388	107.19	88.5	NA	36.25	88.5	210.1	78	83.8584	98.5641	90.5	51	29.85	90.5	190.05
ENSMUSG00000006932	367	107.926	132.272	123	95	28.3	123	269.4	268	102.72	127.407	112	61	28.7	112	276	171	92.5149	114.637	107	70	25.5	107	231.5	161	93.8078	118.516	109	NA	18	109	256
ENSMUSG00000006941	66	91.7889	116.045	102.5	50	20.25	102.5	260.5	69	86.5976	102.362	91	NA	34	91	230.2	49	92.0642	110.347	103	NA	26	103	251.2	50	102.708	117.46	110	NA	36.9	110	226.4
ENSMUSG00000006958	1	240	240	240	240	240	240	240	NA	NA	NA	NA	NA	NA	NA	NA	NA	NA	NA	NA	NA	NA	NA	NA	1	149	149	149	149	149	149	149
ENSMUSG00000006998	177	80.3263	103.006	83	23	23	83	235.4	151	84.7938	107.623	93	27	24.5	93	240	82	78.2089	97.0854	80	NA	27.05	80	228.15	80	84.9735	105.975	95	NA	26.8	95	247.1
ENSMUSG00000007021	1	66	66	66	66	66	66	66	2	101.469	111	111	NA	70.5	111	151.5	NA	NA	NA	NA	NA	NA	NA	NA	4	139.161	141.25	145.5	NA	110.35	145.5	166.2
ENSMUSG00000007029	38	98.7545	123.053	116.5	NA	26.4	116.5	252.15	71	84.6498	106.775	82	80	23	82	273.5	31	85.8853	114.903	104	NA	22	104	271	23	69.5782	90.7826	73	NA	19.6	73	232.1
ENSMUSG00000007030	1	94	94	94	94	94	94	94	1	124	124	124	124	124	124	124	NA	NA	NA	NA	NA	NA	NA	NA	2	102.118	112	112	NA	70.6	112	153.4
ENSMUSG00000007034	1	14	14	14	14	14	14	14	NA	NA	NA	NA	NA	NA	NA	NA	NA	NA	NA	NA	NA	NA	NA	NA	1	124	124	124	124	124	124	124
ENSMUSG00000007035	2	56.2494	70.5	70.5	NA	32.25	70.5	108.75	1	57	57	57	57	57	57	57	1	210	210	210	210	210	210	210	2	125.618	161.5	161.5	NA	70.15	161.5	252.85
ENSMUSG00000007036	34	103.858	137.5	129.5	83	20.45	129.5	289.7	36	76.6653	127.556	119	NA	11	119	302.25	24	71.2223	99.6667	73	NA	19.3	73	239.5	19	78.0743	100.263	113	NA	28.1	113	181.6
ENSMUSG00000007038	20	108.543	139.75	127.5	298	26.65	127.5	298	18	135.538	148.222	128	118	61.25	128	237.55	14	117.459	143.214	141	139	31.75	141	245.85	17	125.907	146.294	111	NA	60.8	111	305.2
ENSMUSG00000007039	56	83.09	108.911	106	121	18.5	106	212.5	42	81.0963	103.214	91.5	109	25.25	91.5	232.7	38	65.9514	88.3947	66.5	NA	13.7	66.5	239.05	55	65.3601	84.5091	65	NA	21	65	240.3
ENSMUSG00000007041	98	87.2404	105.816	98.5	NA	24	98.5	219.8	122	91.1947	105.951	107	NA	26.05	107	204.8	86	92.095	114.907	104.5	NA	26	104.5	256.25	100	79.8565	98.65	95	NA	19.95	95	188.3
ENSMUSG00000007050	36	94.9053	118.667	111	111	26.5	111	226	49	98.8251	116.163	105	97	37.4	105	229.4	30	93.73	118.033	94	30	27.8	94	274.95	38	93.9869	114.816	109	NA	33.8	109	222
ENSMUSG00000007080	8	169.056	192.375	190.5	NA	74.7	190.5	331.75	12	120.576	157.417	128.5	NA	39.95	128.5	350.75	6	67.2805	78.6667	73.5	81	31.5	73.5	146.25	9	70.5088	79.6667	76	NA	37.2	76	147
ENSMUSG00000007097	10	42.772	58.4	52	NA	9.05	52	115.2	12	83.2798	119.917	100.5	NA	25.6	100.5	275.65	7	120.436	124	120	NA	89.3	120	173	7	121.423	156.429	100	NA	50.4	100	346.5
ENSMUSG00000007122	1	112	112	112	112	112	112	112	NA	NA	NA	NA	NA	NA	NA	NA	NA	NA	NA	NA	NA	NA	NA	NA	NA	NA	NA	NA	NA	NA	NA	NA
ENSMUSG00000007207	16	247.97	266.5	292	264	98	292	359	4	290.331	294.5	276	NA	248.55	276	366.35	4	213.154	232.25	264.5	NA	120.8	264.5	298.55	2	77.7496	79	79	NA	66.4	79	91.6
ENSMUSG00000007216	12	84.1783	100.167	84	84	31.1	84	204.3	7	120.688	133.429	142	NA	57.7	142	204.7	7	38.0583	54.7143	48	NA	8.9	48	114.4	6	50.0752	89	87	NA	9.5	87	176.5
ENSMUSG00000007338	37	98.1488	119.027	111	NA	26.6	111	215.6	43	100.873	122.279	108	NA	34.7	108	268.8	30	94.9788	114.733	93	NA	27.6	93	238.25	30	94.1439	113.733	96	NA	29.3	96	217.05
ENSMUSG00000007379	1	107	107	107	107	107	107	107	6	159.287	160.333	163.5	NA	133.75	163.5	181.5	2	30.1496	55	55	NA	13.6	55	96.4	1	129	129	129	129	129	129	129
ENSMUSG00000007411	64	134.89	168.25	164.5	NA	34	164.5	313	46	98.6322	139.196	124.5	NA	16.75	124.5	296.5	22	136.231	166.364	172.5	85	33.75	172.5	287.95	26	117.507	145.808	123.5	104	34	123.5	286.25
ENSMUSG00000007415	80	104.999	126.188	107	NA	35.8	107	247.05	80	94.1316	117.537	98	81	26.85	98	288	61	100.4	117	108	78	37	108	246	62	85.013	97.6452	93	79	34.05	93	170.75
ENSMUSG00000007458	123	81.8239	106.285	92	NA	15.3	92	238.1	119	97.3567	120.235	103	NA	27.7	103	255.6	105	83.2915	107.067	101	102	18.4	101	232.6	83	79.063	91.9518	87	90	26.2	87	172.6
ENSMUSG00000007476	29	108.106	131.828	120	NA	25.8	120	228.4	32	115.406	132.719	133.5	NA	42.1	133.5	223.45	12	102.655	122.417	132	NA	36.4	132	205.3	17	80.4256	92	84	NA	42.2	84	198.8
ENSMUSG00000007480	NA	NA	NA	NA	NA	NA	NA	NA	NA	NA	NA	NA	NA	NA	NA	NA	1	102	102	102	102	102	102	102	NA	NA	NA	NA	NA	NA	NA	NA
ENSMUSG00000007564	126	84.5348	109.484	104	104	19.5	104	229.75	147	82.9898	102.027	88	31	26.3	88	213.9	79	93.8837	114.595	112	NA	27.6	112	220.6	91	88.0465	104.066	102	127	26	102	202
ENSMUSG00000007570	13	71.0455	117.923	101	NA	15.8	101	279.4	14	102.503	115.5	97.5	NA	55.05	97.5	214.5	11	122.889	137.273	124	NA	59.5	124	210.5	17	90.7384	106.647	90	NA	42.6	90	210.6
ENSMUSG00000007589	11	44.5745	53.9091	41	NA	21	41	122	20	104.607	120.65	120.5	122	38.9	120.5	227.7	7	91.8032	131.857	132	NA	32.2	132	299.4	14	89.1373	104.214	104.5	NA	35.7	104.5	187.1
ENSMUSG00000007591	NA	NA	NA	NA	NA	NA	NA	NA	NA	NA	NA	NA	NA	NA	NA	NA	1	401	401	401	401	401	401	401	NA	NA	NA	NA	NA	NA	NA	NA
ENSMUSG00000007594	1	219	219	219	219	219	219	219	NA	NA	NA	NA	NA	NA	NA	NA	NA	NA	NA	NA	NA	NA	NA	NA	NA	NA	NA	NA	NA	NA	NA	NA
ENSMUSG00000007603	24	125.7	178.5	184.5	NA	23.5	184.5	378.85	27	120.551	159.222	135	135	32.1	135	314.3	11	73.1883	93.3636	79	NA	30.5	79	214.5	15	67.6991	93.8667	68	66	13.8	68	219.6
ENSMUSG00000007610	14	74.3273	98.3571	73	NA	28.55	73	216.5	17	77.8323	109.118	98	NA	19.8	98	239.6	4	137.466	172	171.5	NA	64.8	171.5	279.9	13	101.036	117.462	95	70	43.2	95	234.4
ENSMUSG00000007613	117	105.59	131.983	125	28	28	125	284.4	56	99.1638	126.589	120.5	NA	19.75	120.5	271	29	102.199	133.966	113	NA	15.4	113	275.2	42	96.8048	116.31	113.5	NA	24.1	113.5	214.7
ENSMUSG00000007617	13	182.65	200.308	206	NA	102.4	206	316.6	17	64.1377	105.353	74	6	6	74	266	9	80.1382	107.333	94	NA	18	94	210.4	7	138.846	153.857	148	97	85.8	148	276.9
ENSMUSG00000007646	1	51	51	51	51	51	51	51	6	79.7323	112.333	47.5	44	43.25	47.5	246.5	4	68.0916	108.25	128	NA	22.7	128	166.15	6	66.0715	83	73.5	NA	26	73.5	164.75
ENSMUSG00000007655	69	100.107	120.507	108	NA	40	108	274.2	102	96.1755	113.931	101.5	174	38.05	101.5	237.45	60	100.065	122.883	103	72	26.8	103	250.1	50	87.692	95.94	90	96	46	90	166
ENSMUSG00000007656	123	82.363	98.4146	89	102	29	89	219.2	133	78.6467	96.1353	77	NA	28.6	77	203.2	103	71.4063	87.466	70	NA	26	70	207.2	122	76.6961	89.6148	79.5	44	30.1	79.5	191.95
ENSMUSG00000007659	52	83.2216	109.231	97.5	NA	18.3	97.5	246.7	30	94.5148	115.833	105	48	36.3	105	284.6	27	72.9859	89.3333	71	NA	21.2	71	187.4	25	95.6851	118.6	92	92	28.8	92	274.4
ENSMUSG00000007670	54	135.119	157.981	146.5	112	39.65	146.5	313.45	86	106.49	131.663	104.5	104	29	104.5	304.25	47	95.2349	118.064	109	58	26.3	109	244.7	34	98.1744	116.059	102	NA	37.1	102	275.75
ENSMUSG00000007682	4	130.137	160.25	181.5	NA	57.15	181.5	233.6	5	93.4873	126.4	59	NA	42.8	59	271.6	5	133.129	139	118	NA	110	118	208.8	4	57.1855	69.5	46.5	NA	34.2	46.5	137
ENSMUSG00000007721	42	93.7637	105.619	93	NA	45.2	93	230.75	49	90.7634	101.959	104	NA	31.8	104	187	39	86.3976	96.8462	94	NA	33.7	94	165.3	39	94.9851	106.333	101	NA	40	101	176.3
ENSMUSG00000007739	197	87.0229	108.279	95	NA	25	95	241.2	263	78.5297	102	81	NA	23.2	81	239.4	190	71.4115	87.0368	72	NA	25	72	185.65	188	71.2066	88.8723	76	NA	21	76	206.95
ENSMUSG00000007777	39	98.6572	127.282	103	NA	22.8	103	277.6	34	74.9993	97.2647	78	NA	20.9	78	215.1	33	76.0602	98.5455	86	NA	14.8	86	223.2	41	64.2791	81.5854	68	64	16	68	156
ENSMUSG00000007783	5	136.297	175	165	NA	50.2	165	329.4	6	186.73	204.667	234	NA	92.75	234	287.25	NA	NA	NA	NA	NA	NA	NA	NA	5	105.274	113.8	138	138	61.8	138	158.8
ENSMUSG00000007805	2	97.3447	126	126	NA	54	126	198	6	76.6699	104.333	77.5	NA	26.5	77.5	221.75	2	147.55	150	150	NA	125.7	150	174.3	3	44.1161	51.3333	53	NA	23.3	53	78.2
ENSMUSG00000007812	29	78.3124	110.241	82	59	14.8	82	270.6	57	78.2546	106.14	85	83	14.4	85	249.6	25	76.7272	91.56	79	NA	27	79	159.2	30	72.9852	86.9	68.5	NA	30.8	68.5	213.65
ENSMUSG00000007815	324	98.1157	118.117	101.5	51	32.15	101.5	253.7	323	91.5566	107.17	98	NA	32.2	98	217.8	197	90.4535	108.071	94	NA	28	94	231.2	182	96.501	111.648	112	NA	37.05	112	201.8
ENSMUSG00000007817	90	104.648	140.067	132.5	95	14.45	132.5	291.55	67	100.264	133.612	130	130	20.3	130	291.9	14	87.5448	122.357	115.5	NA	16.2	115.5	268.45	16	104.733	116.312	113	116	44.75	113	202.5
ENSMUSG00000007827	5	142.749	224.4	284	NA	33.8	284	397.8	7	132.578	197.429	221	NA	22.7	221	332.8	5	131.469	149.4	140	NA	70.4	140	263.4	3	60.3205	69.6667	60	NA	33.9	60	112.2
ENSMUSG00000007833	19	83.1009	111.632	73	NA	28.8	73	277.5	16	73.3232	81.75	82.5	92	38.5	82.5	124.5	8	149.787	175.25	149	NA	65.95	149	312.4	23	81.3293	104.478	76	NA	20.3	76	247.2
ENSMUSG00000007836	231	91.5377	113.749	104	NA	22	104	240	271	88.3846	106.542	101	42	26	101	213	156	74.6643	94.359	78.5	46	19.75	78.5	192.5	151	84.8685	101.325	87	67	29	87	202.5
ENSMUSG00000007837	18	75.0214	100.889	65.5	NA	25.4	65.5	294.2	9	107.916	117.333	106	NA	56.2	106	186.6	8	109.678	128.75	135	NA	37.5	135	201.3	7	58.2374	90.8571	85	NA	10.8	85	191.7
ENSMUSG00000007850	245	141.622	188.706	180	21	23.4	180	373	323	125.298	161.805	127	NA	34	127	342.9	143	127.884	159.385	137	NA	38.1	137	331	155	129.507	163.6	144	NA	31.4	144	340.3
ENSMUSG00000007867	43	75.7787	100.977	96	NA	13.1	96	228.8	48	87.7737	119.5	92.5	NA	24.05	92.5	295.9	34	82.7469	105.588	92	NA	16.95	92	199.7	43	64.6758	78.8605	69	NA	23.1	69	192.3
ENSMUSG00000007872	120	100.028	124.158	121.5	NA	21	121.5	255.05	295	100.667	123.01	112	112	24	112	247.3	237	83.5299	108.789	102	NA	16	102	242	213	73.0092	96.7606	94	139	11.6	94	200.4
ENSMUSG00000007877	1	89	89	89	89	89	89	89	NA	NA	NA	NA	NA	NA	NA	NA	NA	NA	NA	NA	NA	NA	NA	NA	NA	NA	NA	NA	NA	NA	NA	NA
ENSMUSG00000007880	60	151.124	180.783	183	NA	38.95	183	323	60	112.924	146.15	135.5	NA	18.75	135.5	267.6	22	101.168	133.136	142	NA	31	142	249.4	19	84.0662	118.211	112	56	15.8	112	230.2
ENSMUSG00000007888	NA	NA	NA	NA	NA	NA	NA	NA	1	47	47	47	47	47	47	47	3	86.2456	95.6667	108	NA	50.4	108	132.3	3	83.5325	110	79	NA	38.5	79	203.2
ENSMUSG00000007891	322	108.317	121.087	115.5	117	46	115.5	217	288	109.009	122.816	122	NA	44.7	122	205.3	222	103.334	117.099	117.5	148	37.15	117.5	209.65	211	97.4079	108.664	107	136	39.5	107	188.5
ENSMUSG00000007892	2439	71.1356	82.0357	72	64	28	72	165	3737	70.1449	80.7667	71	54	29	71	164	3509	65.9322	75.9373	66	NA	27	66	155	4919	63.7736	72.3883	63	53	28	63	148
ENSMUSG00000007907	NA	NA	NA	NA	NA	NA	NA	NA	1	66	66	66	66	66	66	66	NA	NA	NA	NA	NA	NA	NA	NA	NA	NA	NA	NA	NA	NA	NA	NA
ENSMUSG00000007908	3	41.5376	47.6667	38	NA	24.5	38	77.6	2	87.4643	100.5	100.5	NA	55.95	100.5	145.05	NA	NA	NA	NA	NA	NA	NA	NA	3	47.2774	48	51	NA	38.4	51	55.5
ENSMUSG00000007946	NA	NA	NA	NA	NA	NA	NA	NA	NA	NA	NA	NA	NA	NA	NA	NA	NA	NA	NA	NA	NA	NA	NA	NA	1	185	185	185	185	185	185	185
ENSMUSG00000007950	47	71.0984	86.7234	75	NA	25.3	75	186.8	32	91.9686	109.094	104	NA	26.55	104	206.3	19	81.6843	108.895	93	NA	21.3	93	250.4	32	59.1484	74.6562	68.5	NA	15.05	68.5	137
ENSMUSG00000007987	18	108.65	136.333	123	81	25.35	123	319.45	16	74.3362	92.25	60	NA	33.5	60	209.75	13	91.3152	103.769	92	NA	42.6	92	185.6	31	92.4505	103.194	95	NA	50.5	95	173.5
ENSMUSG00000007989	22	119.128	143.682	121	79	32.5	121	266.45	25	98.036	133.32	104	85	14.4	104	278.6	12	115.851	131.833	116.5	NA	54.1	116.5	235	14	76.0415	103.5	91.5	64	17.1	91.5	217.85
ENSMUSG00000008028	NA	NA	NA	NA	NA	NA	NA	NA	1	199	199	199	199	199	199	199	NA	NA	NA	NA	NA	NA	NA	NA	NA	NA	NA	NA	NA	NA	NA	NA
ENSMUSG00000008035	152	102.823	122.684	109.5	NA	29.55	109.5	235.45	175	99.3359	117.937	108	NA	32.4	108	236.2	162	80.5705	99.5	90	40	25.1	90	204.9	127	82.2352	100.882	92	120	28	92	202.1
ENSMUSG00000008036	121	93.0159	108.777	100	NA	38	100	202	92	91.6095	103.076	100.5	113	40.1	100.5	181.8	93	90.0486	107.946	107	53	31	107	225.6	98	83.8771	96.8776	88.5	43	31.85	88.5	187.6
ENSMUSG00000008090	33	97.2732	126.606	119	140	16.2	119	265	27	132.622	159.704	161	NA	34.1	161	314.9	19	110.929	127.684	123	NA	39.9	123	222.5	25	108.905	123.32	128	140	54.4	128	222.2
ENSMUSG00000008129	3	64.6072	98.6667	36	NA	33.3	36	207.9	9	74.8198	88.4444	77	66	35.4	77	189.6	4	93.6502	103.5	109.5	NA	51.45	109.5	147.15	3	94.0383	101.333	110	NA	59.6	110	137
ENSMUSG00000008136	51	114.418	132.431	130	NA	35.5	130	254.5	46	74.1892	97.3913	82	32	19.25	82	241.75	29	101.774	123.69	119	NA	31.6	119	226.6	29	94.1736	112.759	97	81	36.2	97	260.2
ENSMUSG00000008140	81	104.601	120.543	112	59	41	112	238	70	109.063	130.186	134.5	142	43	134.5	239.95	69	108.881	120.536	116	109	45	116	210.8	55	92.6866	111.509	102	NA	22.8	102	215.1
ENSMUSG00000008153	27	95.0884	118.926	124	NA	25.9	124	226.5	4	68.2393	116.75	148	NA	27.15	148	162.6	4	91.2242	93	86	NA	76.2	86	119.6	4	169.547	174.25	165	NA	135.15	165	226.3
ENSMUSG00000008167	27	134.801	173.222	134	NA	44.3	134	389.9	20	110.959	146.1	82.5	54	47.6	82.5	314.3	18	122.389	147.778	134	NA	44.9	134	293.15	11	118.78	142.818	127	NA	43.5	127	291.5
ENSMUSG00000008200	38	203.303	244.184	260	252	21.25	260	357.1	33	168.341	216.758	248	254	39.4	248	341.2	14	236.63	262.929	283.5	NA	97.5	283.5	346.65	29	95.7135	141.448	113	113	14.2	113	310.6
ENSMUSG00000008206	8	149.188	171.125	148.5	NA	73.85	148.5	287.7	13	133.219	181.231	145	NA	19.6	145	384.6	8	77.178	81.125	82	NA	49.15	82	110.65	7	100.507	110	129	NA	48.5	129	152.2
ENSMUSG00000008226	13	115.705	123.231	121	121	67.6	121	181.2	11	114.282	134.091	121	121	49	121	260	7	78.7649	100.286	76	34	34	76	229.1	8	69.6521	85.375	89	NA	20.35	89	136.65
ENSMUSG00000008301	33	79.2521	99.1818	87	NA	20.2	87	178.8	44	78.001	95.7273	87	NA	16.9	87	194	39	60.4594	76.6923	64	NA	16.7	64	188.3	48	66.389	79	75.5	NA	17.35	75.5	162.65
ENSMUSG00000008305	27	114.436	142	119	119	39.8	119	268.5	30	74.5195	100.833	90	NA	16.75	90	233.75	25	102.697	127.12	136	73	30	136	264.6	35	85.2803	104.371	79	NA	31.7	79	225.1
ENSMUSG00000008318	NA	NA	NA	NA	NA	NA	NA	NA	1	84	84	84	84	84	84	84	2	41.9524	43.5	43.5	NA	33.15	43.5	53.85	2	84.0833	85.5	85.5	NA	71.55	85.5	99.45
ENSMUSG00000008333	85	92.3341	121.847	119	NA	13.8	119	232.2	115	74.7636	98.5478	79	NA	22	79	244.6	112	77.8687	100.875	89	NA	19.55	89	234.45	118	77.4678	94.0085	81.5	31	28.85	81.5	185.65
ENSMUSG00000008348	632	84.8515	108.968	99.5	76	17	99.5	229	620	78.1952	104.082	88	NA	17	88	237.05	278	77.5501	102.011	92	104	17.85	92	217.45	402	75.7246	96.6095	84	60	20	84	205
ENSMUSG00000008373	38	97.8368	121.711	102	126	25.4	102	320.6	42	95.0085	107.476	98	NA	39.1	98	229.65	27	84.6236	112.407	94	103	25.5	94	271.8	13	83.8224	94.1538	97	64	39.2	97	166.8
ENSMUSG00000008384	22	94.3246	117.545	105	NA	24.1	105	244.75	16	99.871	116.062	112.5	NA	32.5	112.5	209.25	9	114.242	132.222	116	NA	55.6	116	254.2	20	55.7854	75.8	56	80	23.85	56	169.05
ENSMUSG00000008393	123	93.3009	108.22	100	67	34	100	222.8	299	108.083	126.258	119	107	39.9	119	235.2	207	94.7594	110.908	101	79	31.6	101	224.4	249	86.3225	101.618	100	NA	27.6	100	192
ENSMUSG00000008398	33	96.8648	117.606	101	NA	33.4	101	254.8	30	101.089	120.8	112.5	NA	38.35	112.5	268.1	27	91.0833	111.296	101	NA	25.3	101	218	25	90.2839	107.16	119	NA	26.6	119	162.6
ENSMUSG00000008429	30	116.203	141.433	129.5	NA	34.7	129.5	306.1	58	79.7245	110.172	89.5	NA	22.1	89.5	295.75	30	88.7787	111.233	88.5	NA	28.2	88.5	264.3	34	56.0457	73.7059	50.5	NA	16.3	50.5	173.95
ENSMUSG00000008435	10	127.243	160.9	155	NA	35.6	155	304.35	21	96.1896	123.667	118	NA	18	118	253	13	95.9494	119.231	109	109	35.4	109	259.8	6	115.96	134.5	129.5	NA	60.75	129.5	222.75
ENSMUSG00000008450	49	90.2818	111.776	102	NA	20.2	102	242.6	54	91.6339	118.352	112	126	21	112	279.05	53	70.8854	86.1698	82	NA	21.6	82	184.4	44	75.1436	94.0682	77.5	NA	27.3	77.5	218.25
ENSMUSG00000008475	135	97.2592	118.222	105	NA	31.7	105	244	119	111.499	128	126	NA	38	126	248.3	80	80.4777	93.3875	89.5	NA	26.9	89.5	179.85	80	92.4784	110.075	98	NA	33.95	98	257
ENSMUSG00000008482	NA	NA	NA	NA	NA	NA	NA	NA	1	160	160	160	160	160	160	160	NA	NA	NA	NA	NA	NA	NA	NA	NA	NA	NA	NA	NA	NA	NA	NA
ENSMUSG00000008489	9	75.9188	105	107	NA	15.2	107	185.4	9	108.486	135.111	165	NA	34.2	165	210.2	6	103.338	110	111	NA	60.25	111	156.25	8	86.6251	119.375	92.5	NA	29.55	92.5	256.65
ENSMUSG00000008496	1	18	18	18	18	18	18	18	3	49.1262	51.3333	57	NA	34.5	57	64.2	NA	NA	NA	NA	NA	NA	NA	NA	3	89.1908	90	94	NA	76	94	101.2
ENSMUSG00000008540	449	104.278	124.768	118	NA	34	118	242.6	325	93.1978	111.652	97	80	29	97	231.6	369	87.3673	103.089	94	50	29.4	94	200.6	296	82.114	99.2804	88	NA	28	88	199.25
ENSMUSG00000008575	26	105.845	137.231	115	NA	38.5	115	276.75	30	102.294	129.233	119	NA	22	119	245.35	11	125.01	139.455	144	NA	50.5	144	233.5	14	86.5721	93.2857	93.5	NA	49.1	93.5	135.85
ENSMUSG00000008601	1	26	26	26	26	26	26	26	1	64	64	64	64	64	64	64	NA	NA	NA	NA	NA	NA	NA	NA	1	116	116	116	116	116	116	116
ENSMUSG00000008604	33	126.189	143.061	123	NA	65.2	123	278.6	49	110.44	138.224	131	NA	27.4	131	269	25	123.159	155.4	157	NA	32.2	157	317	15	98.8414	109.733	100	NA	56.5	100	201.6
ENSMUSG00000008658	NA	NA	NA	NA	NA	NA	NA	NA	1	150	150	150	150	150	150	150	NA	NA	NA	NA	NA	NA	NA	NA	NA	NA	NA	NA	NA	NA	NA	NA
ENSMUSG00000008668	1117	71.4351	86.9785	77	NA	22	77	187.2	1896	64.7115	78.3091	65	50	22	65	170	1619	65.6373	79.3607	69	58	21	69	174	2067	60.7223	71.8447	62	54	21	62	152.7
ENSMUSG00000008682	860	82.5381	98.9628	87	60	27	87	210.1	1423	79.5632	94.033	82	79	29	82	199	1242	76.9717	90.1216	79	39	28	79	184	1428	71.0813	84.6926	74	41	23	74	183
ENSMUSG00000008683	1238	77.3426	90.2763	77.5	33	31	77.5	185.3	2271	72.7999	84.5156	72	NA	29	72	177	2056	70.5029	81.7797	70	37	29	70	172	2652	68.7451	78.6851	69	48	29	69	159
ENSMUSG00000008690	64	76.069	99.1406	73	NA	24.15	73	250.85	92	78.962	99.5761	75	NA	31	75	273.15	61	76.344	93.2459	78	78	30	78	232	89	66.7268	80.7753	64	NA	27.8	64	186.8
ENSMUSG00000008730	50	119.759	144.8	133	NA	26.05	133	279.05	48	98.4835	133.125	109.5	NA	22.7	109.5	282.75	25	124.922	143.2	124	NA	54.6	124	258	18	85.2035	106.111	92.5	NA	27.7	92.5	229.2
ENSMUSG00000008734	36	100.344	119.083	108	NA	29	108	237.5	12	103.345	143.833	118.5	NA	30.15	118.5	306.35	13	105.167	124.154	115	NA	40.2	115	255.8	12	93.4458	112.75	108	NA	30.75	108	206.9
ENSMUSG00000008763	46	98.7422	124.522	109	100	33.75	109	281.5	45	122.92	149.378	167	NA	31.4	167	263.2	33	98.9165	128.606	115	NA	15.6	115	274.2	18	73.4491	91.9444	74	NA	30.35	74	190.2
ENSMUSG00000008822	21	83.9168	114.429	84	84	25	84	259	18	117.468	135.167	123	NA	41.15	123	220.8	18	89.1077	116.333	118.5	40	21.5	118.5	254.8	25	81.5151	100.48	99	99	22.6	99	212.4
ENSMUSG00000008845	2	194.7	199.5	199.5	NA	160.35	199.5	238.65	2	44.8999	50	50	NA	30.2	50	69.8	NA	NA	NA	NA	NA	NA	NA	NA	NA	NA	NA	NA	NA	NA	NA	NA
ENSMUSG00000008855	22	95.359	133.773	137.5	NA	14.4	137.5	283.65	28	81.7955	109.786	88.5	33	22.5	88.5	246	28	82.9435	110.536	91.5	56	16.4	91.5	222.85	25	98.2349	118.32	113	171	27.8	113	225.2
ENSMUSG00000008859	77	87.0248	112.623	104	NA	21.6	104	247.2	65	89.7583	111.615	108	106	21.6	108	223.8	41	89.7382	112.171	102	NA	25	102	213	39	74.3036	94.5385	77	NA	14.7	77	224.8
ENSMUSG00000008892	191	86.3771	107.115	87	NA	24.5	87	241.5	219	87.3947	105.598	93	64	29.9	93	237.6	146	82.3153	101.911	87.5	NA	23.5	87.5	209	154	76.4899	92.3117	82.5	NA	23.3	82.5	204.15
ENSMUSG00000008958	49	98.9739	120.429	99	NA	31	99	266.2	48	88.9368	112.958	106	29	28.35	106	254.8	44	79.1256	98.75	81.5	NA	21.75	81.5	214.6	70	72.1425	89.9286	74	74	23.35	74	196.7
ENSMUSG00000008976	23	95.0301	123.13	101	105	24.9	101	282.5	28	91.119	132.25	90.5	82	20.35	90.5	302.85	20	117.527	146.5	123	NA	40.4	123	315.45	17	73.6812	100.294	63	NA	24.6	63	210.6
ENSMUSG00000008999	6	62.9023	88.1667	73	NA	18	73	172.75	6	141.64	154.833	140	NA	80.25	140	252	6	98.3726	120.333	121.5	NA	38.25	121.5	216	3	44.9332	51.6667	63	NA	24.3	63	71.1
ENSMUSG00000009013	296	95.8559	115.632	112.5	135	25.75	112.5	233.25	367	93.9809	115.605	107	NA	27	107	238.3	253	90.5991	107.704	92	NA	32	92	222.8	365	76.0172	91.1726	84	NA	24	84	180.8
ENSMUSG00000009030	44	112.012	129.727	129.5	157	38.6	129.5	217.85	40	104.252	120.5	111	NA	37.95	111	244.3	17	81.0862	99.5294	117	117	26.8	117	184.2	26	75.6004	97.5385	95	NA	22.75	95	220.75
ENSMUSG00000009035	31	119.787	141.774	139	121	34.5	139	249.5	26	104.915	124.615	129	NA	34.75	129	238.75	18	97.2421	113.167	107	NA	33.4	107	199.95	18	72.5438	100.611	72.5	51	13.4	72.5	263.1
ENSMUSG00000009073	39	97.9982	136.744	91	NA	27.6	91	331.7	25	102.296	131.12	99	NA	45.2	99	330	17	61.3641	90.2941	87	NA	27.4	87	220.6	14	75.8667	98.0714	75	NA	24.2	75	185.15
ENSMUSG00000009076	18	94.3756	104.222	108.5	111	54.7	108.5	161.75	34	73.932	87.7353	87.5	33	31.65	87.5	181.35	23	80.0273	91.6087	74	NA	34.1	74	180.5	23	86.7519	96.6522	83	NA	43.2	83	179.1
ENSMUSG00000009079	102	116.767	150.696	120	93	32.35	120	320.7	147	128.504	163.973	144	NA	32.6	144	335.7	75	108.974	138.867	109	NA	29.2	109	310	79	92.2199	121.987	102	NA	31.8	102	289.6
ENSMUSG00000009090	26	75.7297	94.6923	83	72	26.25	83	186.25	22	101.807	112.455	109.5	NA	49.45	109.5	166.3	24	81.032	110.917	96	51	17.75	96	261.5	13	76.1765	102.308	82	82	24.2	82	251.6
ENSMUSG00000009092	16	101.08	117.75	115	123	27.5	115	208.5	117	111.171	132.214	110	74	36.8	110	281	62	107.993	128.371	113	60	39.25	113	289.95	71	95.9707	111.718	101	NA	35	101	229.5
ENSMUSG00000009097	1	125	125	125	125	125	125	125	4	139.278	145	150	NA	98.3	150	184.7	3	213.687	217.667	224	NA	170.9	224	260	1	309	309	309	309	309	309	309
ENSMUSG00000009108	1	233	233	233	233	233	233	233	1	167	167	167	167	167	167	167	NA	NA	NA	NA	NA	NA	NA	NA	1	48	48	48	48	48	48	48
ENSMUSG00000009112	22	94.1255	118.318	102.5	NA	24.05	102.5	272.85	35	104.348	124.914	113	NA	32	113	258.6	14	68.6553	91.6429	65.5	33	23.55	65.5	219.5	24	98.5258	111.75	93.5	NA	49.35	93.5	220.95
ENSMUSG00000009145	1	391	391	391	391	391	391	391	1	381	381	381	381	381	381	381	NA	NA	NA	NA	NA	NA	NA	NA	NA	NA	NA	NA	NA	NA	NA	NA
ENSMUSG00000009185	3	59.98	63.6667	74	NA	39.8	74	80.3	1	117	117	117	117	117	117	117	7	91.4053	94.2857	101	NA	59.3	101	115.6	1	69	69	69	69	69	69	69
ENSMUSG00000009207	5	147.218	159.6	197	NA	84.2	197	216	10	110.768	148.5	134.5	NA	31.15	134.5	303.35	10	106.861	151.5	179	NA	23.75	179	282.45	6	71.851	94.5	84.5	NA	24.5	84.5	180.5
ENSMUSG00000009246	1	57	57	57	57	57	57	57	NA	NA	NA	NA	NA	NA	NA	NA	NA	NA	NA	NA	NA	NA	NA	NA	NA	NA	NA	NA	NA	NA	NA	NA
ENSMUSG00000009281	228	90.701	108.289	97	NA	29.35	97	233.25	473	84.119	98.6638	88	NA	27.6	88	208	384	89.887	105.135	94.5	63	30	94.5	218.85	492	79.5085	92.7825	82	40	30.55	82	191.35
ENSMUSG00000009291	167	96.1742	117.527	105	NA	25.6	105	251.4	119	100.035	122.471	98	NA	32.7	98	267.3	84	96.4508	111.405	104	NA	42.15	104	236.2	99	88.9177	111.354	96	NA	28.6	96	271.1
ENSMUSG00000009293	45	104.249	128.4	116	NA	32.4	116	271.2	32	121.472	137.125	132.5	NA	50.1	132.5	239.55	22	84.4272	101.636	92	NA	30.05	92	192.15	29	89.3475	106.517	107	NA	31.8	107	208.8
ENSMUSG00000009350	NA	NA	NA	NA	NA	NA	NA	NA	NA	NA	NA	NA	NA	NA	NA	NA	1	186	186	186	186	186	186	186	NA	NA	NA	NA	NA	NA	NA	NA
ENSMUSG00000009376	4	69.244	79.25	91	NA	33.8	91	108.25	4	138.574	144	153.5	NA	94.4	153.5	180.3	3	104.815	134.667	133	NA	46.6	133	223.9	3	104.814	122.667	125	NA	54.8	125	188.9
ENSMUSG00000009378	1	97	97	97	97	97	97	97	NA	NA	NA	NA	NA	NA	NA	NA	NA	NA	NA	NA	NA	NA	NA	NA	NA	NA	NA	NA	NA	NA	NA	NA
ENSMUSG00000009394	NA	NA	NA	NA	NA	NA	NA	NA	NA	NA	NA	NA	NA	NA	NA	NA	2	42.3556	75.5	75.5	NA	19.25	75.5	131.75	NA	NA	NA	NA	NA	NA	NA	NA
ENSMUSG00000009406	13	95.9533	116.231	117	NA	26.6	117	221.2	10	118.845	126.1	127.5	NA	71.35	127.5	179.7	6	66.977	85.1667	70	NA	24.25	70	158	6	91.099	94	93.5	NA	63.25	93.5	124.5
ENSMUSG00000009418	17	124.153	150.118	121	NA	46.6	121	306.6	29	92.0633	124.207	96	NA	17.4	96	316	5	84.8606	107.8	81	NA	36.4	81	222	6	56.9529	68	61.5	70	28	61.5	135.25
ENSMUSG00000009470	77	84.7902	121.104	98	28	19.8	98	299.4	88	118.987	149.693	143	NA	32	143	299.05	46	128.123	155.652	133	NA	49	133	324.75	57	85.3505	111.386	88	NA	14.8	88	262.2
ENSMUSG00000009535	16	103.614	144.812	145	NA	12.5	145	286.5	33	115.411	152.788	149	NA	20.6	149	305.4	21	91.1009	117.286	109	NA	32	109	235	16	82.5976	108.938	76	NA	24.5	76	253
ENSMUSG00000009545	13	99.1981	111.692	102	NA	39	102	187.4	7	74.1265	81.7143	72	NA	38.1	72	131.6	2	100.22	100.5	100.5	NA	93.75	100.5	107.25	8	91.6135	119	130.5	162	30.6	130.5	225.05
ENSMUSG00000009549	126	96.8993	112.69	107	135	32	107	223.25	111	83.9979	102.604	88	NA	28.5	88	232	88	96.4163	116.216	103.5	39	35.75	103.5	235.25	72	96.8276	113.639	107.5	49	32.1	107.5	208.3
ENSMUSG00000009555	71	91.9294	122.155	109	NA	24	109	262.5	52	110.031	134.923	111.5	NA	35.55	111.5	284.45	27	79.7247	99.7778	87	NA	22.8	87	223.2	37	90.816	115.378	105	NA	22.4	105	226
ENSMUSG00000009563	28	110.868	127.607	97.5	103	57.75	97.5	258.8	25	80.1608	102.84	106	134	16	106	223.2	32	102.063	123.438	123	NA	28	123	223.65	30	78.0167	89.4667	72.5	NA	33.7	72.5	173.6
ENSMUSG00000009566	16	71.8794	109.312	76	76	12.5	76	287	21	57.3104	81.6667	54	22	18	54	211	14	93.2449	117.214	113.5	38	35.55	113.5	253.8	26	63.4929	73.4231	57.5	NA	28.75	57.5	134.25
ENSMUSG00000009569	15	74.3354	122.867	83	83	9.6	83	280.7	32	105.511	139.594	140	NA	19.55	140	269.9	13	103.75	144.769	142	NA	19.8	142	304.2	12	93.6613	116.25	122	145	20.2	122	202.4
ENSMUSG00000009575	47	107.712	141.532	124	73	19.2	124	313.6	67	128.397	165.627	140	140	33	140	347.8	35	108.047	132.057	99	NA	43.7	99	310.1	43	89.6039	107.512	95	NA	35.4	95	191.9
ENSMUSG00000009585	19	101.077	132.947	121	NA	19.5	121	268	14	118.171	157.429	167.5	NA	50.8	167.5	257.3	5	131.055	162.2	94	NA	68	94	317.2	12	123.551	139.083	127	196	59.25	127	242.35
ENSMUSG00000009596	NA	NA	NA	NA	NA	NA	NA	NA	NA	NA	NA	NA	NA	NA	NA	NA	1	157	157	157	157	157	157	157	NA	NA	NA	NA	NA	NA	NA	NA
ENSMUSG00000009614	21	95.7837	114.095	111	111	32	111	233	29	103.3	125.172	93	NA	39.8	93	268.8	14	81.0285	107.5	82	NA	23.95	82	218.45	19	87.4735	104.632	87	44	29.9	87	252.7
ENSMUSG00000009621	16	107.566	138.375	150	222	15.25	150	222	10	96.7015	121.8	109	56	38.95	109	276.85	5	118.294	135.6	135	NA	56.6	135	225.4	5	61.3603	73	63	119	27.8	63	119
ENSMUSG00000009628	7	104.921	141.571	143	NA	36.6	143	264.7	39	73.9834	99.0513	72	NA	23.6	72	240.5	21	72.1507	96.4286	68	103	22	68	240	19	68.7014	92.6316	59	29	19.9	59	203.6
ENSMUSG00000009630	16	92.6442	111.812	109.5	NA	25.75	109.5	208.75	28	88.3748	114.643	98.5	125	26.75	98.5	284.1	12	86.3393	103	92.5	NA	37.65	92.5	228.4	15	71.5106	98.1333	82	NA	15.8	82	230.6
ENSMUSG00000009633	9	76.7142	108.444	94	NA	21.2	94	186	11	77.9426	97.6364	104	NA	26	104	171.5	7	100.17	106.429	90	NA	64.1	90	161.7	12	77.4383	97.9167	92	NA	25.1	92	185.15
ENSMUSG00000009640	24	103.678	126.875	99	NA	30.6	99	275.8	41	90.8254	114.78	81	NA	31	81	291	14	82.234	98	82.5	NA	33.9	82.5	203.4	27	83.3218	112.667	91	NA	30.6	91	258.1
ENSMUSG00000009646	NA	NA	NA	NA	NA	NA	NA	NA	NA	NA	NA	NA	NA	NA	NA	NA	NA	NA	NA	NA	NA	NA	NA	NA	1	101	101	101	101	101	101	101
ENSMUSG00000009647	10	110.809	127	111	NA	51.85	111	225.1	17	58.2058	68.4118	70	NA	24.8	70	134.2	13	110.393	140.154	104	NA	31.8	104	314.6	10	91.0434	122.1	99	NA	21.7	99	238.6
ENSMUSG00000009654	2	56.3383	80.5	80.5	NA	28.75	80.5	132.25	3	131.26	134.667	121	NA	106.6	121	172.3	NA	NA	NA	NA	NA	NA	NA	NA	NA	NA	NA	NA	NA	NA	NA	NA
ENSMUSG00000009670	NA	NA	NA	NA	NA	NA	NA	NA	2	93.9628	95	95	NA	82.4	95	107.6	NA	NA	NA	NA	NA	NA	NA	NA	4	99.2215	127.5	124.5	NA	46.45	124.5	212.75
ENSMUSG00000009681	24	112.279	136.25	129	NA	25.85	129	265.35	20	69.3283	86.8	76.5	NA	28.45	76.5	195.05	9	128.256	151.444	160	NA	49.8	160	262.6	12	59.614	89.4167	79	NA	20.25	79	166.5
ENSMUSG00000009687	21	83.4336	104.952	73	139	32	73	221	19	82.0543	91.8947	85	98	42	85	159.7	18	89.3106	104	102.5	NA	36.55	102.5	185.05	9	74.1496	80.4444	80	NA	38.6	80	125.4
ENSMUSG00000009731	3	179.581	183.333	164	NA	150.5	164	229.7	1	273	273	273	273	273	273	273	1	211	211	211	211	211	211	211	NA	NA	NA	NA	NA	NA	NA	NA
ENSMUSG00000009733	18	73.1213	104.056	84.5	97	15.55	84.5	247.45	21	140.649	185.905	225	271	20	225	319	9	81.969	118.667	110	NA	27.8	110	312.8	6	78.2472	143	147	NA	12.25	147	265.75
ENSMUSG00000009739	6	173.629	196.167	146.5	NA	105.25	146.5	351.25	12	135.928	148.75	117.5	NA	85.4	117.5	275.05	9	103.776	117.889	99	NA	53	99	232.6	7	108.454	144	160	NA	26.5	160	247.7
ENSMUSG00000009741	37	136.694	184.459	189	79	19	189	340.6	63	108.875	158.286	120	NA	13.8	120	333.8	16	70.4955	95.125	61	NA	28.25	61	280.25	26	94.4707	113.538	103	51	37.5	103	260.5
ENSMUSG00000009772	4	72.3859	101.75	62.5	NA	34.45	62.5	224	NA	NA	NA	NA	NA	NA	NA	NA	NA	NA	NA	NA	NA	NA	NA	NA	1	39	39	39	39	39	39	39
ENSMUSG00000009828	18	97.293	120.333	110.5	22	22	110.5	226.75	21	87.007	133.667	137	NA	10	137	311	6	181.154	207.667	231.5	NA	77.25	231.5	297.5	20	74.5305	109.45	103.5	NA	8.8	103.5	231.35
ENSMUSG00000009863	181	77.9653	95.6077	91	77	24	91	196	166	68.7545	89.2229	76	NA	19.25	76	214.5	130	73.1843	90.9385	80	NA	18.9	80	201.4	184	70.2739	85.5109	71.5	55	22.3	71.5	198.85
ENSMUSG00000009876	7	90.1881	105.143	81	NA	41.2	81	187.8	6	87.8014	91.3333	90	NA	58.25	90	122.25	11	99.0093	110.909	97	NA	53	97	207.5	5	119.892	126.4	114	NA	85.2	114	192.4
ENSMUSG00000009894	43	106.243	127.558	119	NA	27.7	119	261.1	37	100.373	134.676	105	41	30	105	308.6	35	77.5539	98.9143	75	67	22.9	75	235.3	28	79.1629	95.2857	93	NA	30.7	93	190.4
ENSMUSG00000009905	23	115.193	136.739	109	109	39.5	109	266.3	21	144.569	166	149	NA	69	149	324	19	109.117	127	120	101	45.6	120	222.7	20	121.627	145.85	132	NA	43.6	132	305.35
ENSMUSG00000009907	73	112.106	141.014	131	NA	29.2	131	278	66	105.695	130.227	124.5	96	26.25	124.5	240.5	37	139.125	155.216	143	NA	65.8	143	263	39	99.6657	127.769	118	NA	22.9	118	237.7
ENSMUSG00000009927	1100	72.5669	86.3955	73	37	25	73	177.05	1950	71.8027	83.7856	73	NA	27	73	171	1876	68.1803	79.5693	69	48	26.75	69	163.25	2306	65.9142	76.1895	67	54	26	67	158
ENSMUSG00000009941	NA	NA	NA	NA	NA	NA	NA	NA	1	66	66	66	66	66	66	66	1	43	43	43	43	43	43	43	2	180.25	199.5	199.5	NA	122.55	199.5	276.45
ENSMUSG00000009995	22	104.949	158.773	142.5	NA	23.1	142.5	409.05	31	167.149	212.323	198	388	43.5	198	388	19	103.031	139.632	145	NA	28	145	294.8	20	109.24	125.75	122	NA	57.35	122	240.15
ENSMUSG00000010021	NA	NA	NA	NA	NA	NA	NA	NA	1	68	68	68	68	68	68	68	NA	NA	NA	NA	NA	NA	NA	NA	NA	NA	NA	NA	NA	NA	NA	NA
ENSMUSG00000010025	37	114.9	145.297	154	188	26.2	154	266.2	43	99.8878	133.233	105	NA	24.4	105	313.3	36	99.7863	120.222	98	76	35.5	98	245.75	27	108.832	133.222	133	NA	28.5	133	257.6
ENSMUSG00000010045	31	94.3517	108.516	103	74	42	103	185	33	102.886	118.485	111	NA	29.8	111	204.8	26	94.4909	106.231	105	NA	42.5	105	183.25	35	67.1102	81.7429	75	NA	15.4	75	169.8
ENSMUSG00000010047	37	90.747	110.162	107	NA	28.8	107	192.2	59	86.7723	107.356	112	130	20.8	112	198.5	45	70.7547	92.2667	79	174	13.4	79	187.2	46	82.582	101	103.5	105	25.75	103.5	208
ENSMUSG00000010048	18	119.325	134.833	124.5	NA	51.45	124.5	277.55	16	108.226	123.25	113.5	NA	50.25	113.5	224.5	7	144.67	164.857	145	NA	68.1	145	272.7	11	94.1774	121.182	117	NA	31	117	227
ENSMUSG00000010051	1	18	18	18	18	18	18	18	1	50	50	50	50	50	50	50	2	91.4549	92	92	NA	83	92	101	NA	NA	NA	NA	NA	NA	NA	NA
ENSMUSG00000010054	37	106.398	125.865	120	67	35.8	120	260.2	29	95.805	114.517	105	NA	30.6	105	216.2	18	57.3612	68.3889	60	NA	20.8	60	115.9	20	73.0907	86	86.5	66	23.6	86.5	146.45
ENSMUSG00000010057	13	89.3847	127.385	100	NA	25.6	100	276	14	91.3714	120.429	96	NA	26.7	96	254.3	9	93.8033	129.556	141	NA	26.8	141	266	15	96.0814	134.4	127	251	19.2	127	272.9
ENSMUSG00000010064	22	96.4877	138.091	115.5	50	15.1	115.5	307.9	103	94.9876	123.66	94	53	26.2	94	287.8	71	85.8483	121.972	96	NA	16.5	96	279	61	98.3644	122.246	98	NA	37	98	264
ENSMUSG00000010066	1	93	93	93	93	93	93	93	NA	NA	NA	NA	NA	NA	NA	NA	1	189	189	189	189	189	189	189	1	294	294	294	294	294	294	294
ENSMUSG00000010067	24	159.956	180.875	168.5	198	67.75	168.5	328	17	162.803	179.412	177	157	74.4	177	299.4	7	114.938	130.429	105	NA	64.6	105	229.4	17	108.54	119	116	NA	45.6	116	172
ENSMUSG00000010080	8	110.352	136	144.5	NA	37.2	144.5	239.2	5	84.8126	106.2	129	NA	30.6	129	166.8	5	112.295	144.6	174	NA	38	174	230.8	NA	NA	NA	NA	NA	NA	NA	NA
ENSMUSG00000010095	143	86.9332	108.161	97	65	26.1	97	224.9	117	105.771	130.026	120	NA	24.8	120	269.6	81	102.469	125.407	106	NA	30	106	262	55	98.4167	122.909	113	NA	30.8	113	279.4
ENSMUSG00000010097	47	145.998	204.723	207	252	22.6	207	379.5	37	112.936	162.649	151	NA	18.2	151	322.6	26	137.033	174.846	196.5	257	30	196.5	310.75	18	85.464	112.278	77.5	68	26.9	77.5	282.75
ENSMUSG00000010110	40	109.639	134.8	118	NA	35.85	118	261	73	112.977	149.329	127	118	27.6	127	350.2	42	93.7935	118.476	101.5	NA	20.45	101.5	240.55	78	81.1794	95.4359	84	46	31.7	84	181.75
ENSMUSG00000010122	4	117.524	189.75	182.5	NA	32.9	182.5	356.75	NA	NA	NA	NA	NA	NA	NA	NA	NA	NA	NA	NA	NA	NA	NA	NA	NA	NA	NA	NA	NA	NA	NA	NA
ENSMUSG00000010142	NA	NA	NA	NA	NA	NA	NA	NA	1	119	119	119	119	119	119	119	2	129.352	136	136	NA	98.2	136	173.8	NA	NA	NA	NA	NA	NA	NA	NA
ENSMUSG00000010154	3	45.1226	101.667	29	NA	13.7	29	240.5	3	174.261	183.333	212	NA	119.3	212	227.3	3	91.6062	119.333	141	NA	40.2	141	183.3	5	57.8574	64.8	64	NA	31.6	64	109.8
ENSMUSG00000010175	5	76.0052	114.8	140	NA	19.8	140	208.6	4	156.243	163.75	176.5	NA	102.05	176.5	207.6	3	60.4521	159	210	NA	24.6	210	257.7	1	66	66	66	66	66	66	66
ENSMUSG00000010205	25	98.6815	128.96	103	50	24	103	312.6	53	99.7894	121.698	104	NA	32.2	104	275.2	18	81.8247	95.8889	87.5	NA	28.75	87.5	184.3	14	101.106	113.5	117.5	NA	44.85	117.5	199.35
ENSMUSG00000010277	72	88.8226	115.75	101.5	120	28.1	101.5	301.4	66	88.8679	114.091	84.5	NA	28	84.5	254.75	27	88.644	106.926	93	NA	27.8	93	218.7	19	91.791	111.105	112	NA	34.8	112	229.1
ENSMUSG00000010290	19	139.554	163.526	151	NA	55.4	151	290.2	31	112.765	140.355	128	NA	40.5	128	284	16	96.5305	128.375	129	NA	29	129	277.25	12	65.6337	108.083	64	NA	13.3	64	322.2
ENSMUSG00000010307	459	75.8036	95.5272	85	NA	19.9	85	217	110	79.6686	100.991	85.5	46	20.9	85.5	235.4	68	81.9929	100.691	85	NA	27.1	85	197.9	85	62.3359	81.5176	69	NA	13	69	182.4
ENSMUSG00000010311	1	105	105	105	105	105	105	105	1	39	39	39	39	39	39	39	2	57.2364	63.5	63.5	NA	38.75	63.5	88.25	1	105	105	105	105	105	105	105
ENSMUSG00000010342	1	99	99	99	99	99	99	99	23	133.255	159.348	129	129	51.6	129	315.6	26	116.264	130.077	138	138	48.25	138	210	31	109.534	123.742	116	118	58.5	116	241
ENSMUSG00000010358	42	109.137	134.381	106.5	NA	33.05	106.5	263.35	21	95.5861	107.143	98	NA	47	98	189	24	95.1761	113.208	103	184	38.3	103	240.8	31	75.1401	87.9032	78	NA	27	78	155
ENSMUSG00000010362	10	58.4716	63.9	61.5	NA	35.6	61.5	115.7	23	76.7244	101.783	94	NA	22.8	94	235	14	65.4791	85.1429	67.5	93	22.9	67.5	201.1	20	75.7567	89.95	80	NA	30.85	80	143.85
ENSMUSG00000010376	183	95.309	110.186	103	NA	35.2	103	210.6	165	97.5975	111.236	99	118	37.4	99	219.4	137	86.8489	98.927	86	NA	40.6	86	196.6	157	93.6935	105.745	90	86	41.8	90	211.8
ENSMUSG00000010392	25	125.842	159.56	148	NA	34.6	148	349	17	133.886	162.294	163	NA	32.4	163	270.8	9	122.223	154.556	188	NA	36.6	188	267.4	12	115.838	123.25	121	NA	67.9	121	183.1
ENSMUSG00000010406	172	68.986	84.5	67	66	24.55	67	186.25	226	73.0428	88.2035	76	60	24.5	76	201.75	162	66.7785	80.3148	67.5	30	25.05	67.5	171.75	188	68.1276	82.633	72	84	23.7	72	184.2
ENSMUSG00000010453	29	120.856	147.621	136	NA	35.4	136	297.6	36	153.978	192.833	190.5	NA	36.75	190.5	324.25	26	104.508	131.192	123	131	30.75	123	262.75	19	144.321	168.158	134	247	72.9	134	302
ENSMUSG00000010461	NA	NA	NA	NA	NA	NA	NA	NA	3	50.0253	120.667	26	NA	16.1	26	291.5	1	21	21	21	21	21	21	21	2	88.9382	91.5	91.5	NA	72.15	91.5	110.85
ENSMUSG00000010517	25	87.2248	113.6	99	NA	25.6	99	236.2	41	65.8539	79.9024	72	NA	21	72	150	31	76.0018	103.871	122	NA	15.5	122	195.5	32	70.0361	92.0625	68.5	NA	19.1	68.5	232.6
ENSMUSG00000010529	NA	NA	NA	NA	NA	NA	NA	NA	NA	NA	NA	NA	NA	NA	NA	NA	1	98	98	98	98	98	98	98	NA	NA	NA	NA	NA	NA	NA	NA
ENSMUSG00000010538	6	107.3	113.667	106.5	NA	68.5	106.5	166.75	9	92.3072	101.889	96	54	54	96	170	7	118.564	142.714	102	NA	49.1	102	244.6	16	108.52	122	118.5	NA	45.5	118.5	193.25
ENSMUSG00000010554	20	109.327	121.25	109.5	NA	47.85	109.5	215.95	39	77.7729	109.923	100	NA	15.4	100	258.9	12	95.9006	117.583	102	NA	35.8	102	214.25	15	66.5278	86.8	77	65	16.9	77	182.7
ENSMUSG00000010592	5	15.8478	27.6	13	6	6	13	76	15	42.8037	51.5333	46	NA	19.2	46	104.2	14	36.4627	43.5714	42.5	NA	8	42.5	77.05	11	54.5694	57.4545	61	NA	32.5	61	76.5
ENSMUSG00000010607	38	76.8121	92.1842	91	NA	26.55	91	180.65	33	90.51	111.636	93	164	21.6	93	255.8	46	94.0943	110.478	99	NA	33.25	99	215.25	65	86.8586	103.077	92	NA	32.4	92	208.6
ENSMUSG00000010608	47	127.691	182.255	207	22	22	207	325.8	71	111.284	154.014	130	215	20	130	337	25	152.519	177.76	209	NA	62.4	209	316	37	129.041	175.622	155	298	30.8	155	332.2
ENSMUSG00000010609	47	102.789	130.596	100	NA	30.4	100	307.1	45	71.5889	95.3778	70	102	20	70	253.6	30	88.8976	108.467	80	NA	34.8	80	261.55	31	70.715	86	70	70	24.5	70	179
ENSMUSG00000010651	2	103.923	109.5	109.5	NA	78.45	109.5	140.55	NA	NA	NA	NA	NA	NA	NA	NA	NA	NA	NA	NA	NA	NA	NA	NA	NA	NA	NA	NA	NA	NA	NA	NA
ENSMUSG00000010660	24	78.4165	113.833	86.5	9	10.95	86.5	273.45	23	88	115.522	93	246	20.9	93	243.4	10	84.1164	120.6	111	NA	19.95	111	236.6	6	141.063	153.667	163.5	NA	73.75	163.5	216
ENSMUSG00000010663	314	90.5737	109.363	95.5	73	27.65	95.5	253.6	73	88.5939	107.384	89	118	31	89	226.6	46	72.5381	92.4565	73.5	113	23.25	73.5	205.25	24	103.157	122.5	92.5	NA	44.45	92.5	251.75
ENSMUSG00000010721	8	65.4627	94.125	68.5	NA	19.95	68.5	206.5	10	69.7904	108	81	NA	17.35	81	276.65	6	61.7104	67.8333	73.5	NA	32.5	73.5	98.5	4	79.727	85	81	NA	51.85	81	123.75
ENSMUSG00000010751	3	118.992	122	104	NA	100.4	104	156.2	1	324	324	324	324	324	324	324	1	98	98	98	98	98	98	98	2	175.157	189	189	NA	125.1	189	252.9
ENSMUSG00000010755	15	87.8518	117.533	87	NA	30.1	87	252.6	21	80.4705	99.2381	72	NA	35	72	218	11	92.2427	138.818	151	46	19.5	151	293.5	17	92.3195	125.824	121	NA	24.2	121	276.4
ENSMUSG00000010760	NA	NA	NA	NA	NA	NA	NA	NA	1	40	40	40	40	40	40	40	NA	NA	NA	NA	NA	NA	NA	NA	3	38.295	39	39	NA	30.9	39	47.1
ENSMUSG00000010796	1	156	156	156	156	156	156	156	4	76.9608	99.25	67.5	NA	38.8	67.5	204.15	2	18.8944	29	29	NA	9.2	29	48.8	3	76.9807	88.6667	98	NA	41.3	98	129.5
ENSMUSG00000010797	1	331	331	331	331	331	331	331	NA	NA	NA	NA	NA	NA	NA	NA	1	46	46	46	46	46	46	46	1	131	131	131	131	131	131	131
ENSMUSG00000010803	1	69	69	69	69	69	69	69	2	119.854	127	127	NA	89.2	127	164.8	NA	NA	NA	NA	NA	NA	NA	NA	NA	NA	NA	NA	NA	NA	NA	NA
ENSMUSG00000010825	1	82	82	82	82	82	82	82	NA	NA	NA	NA	NA	NA	NA	NA	NA	NA	NA	NA	NA	NA	NA	NA	NA	NA	NA	NA	NA	NA	NA	NA
ENSMUSG00000010830	24	79.5324	100.458	95	107	22.3	95	244.3	27	91.8709	105.926	110	NA	35.6	110	193.9	18	84.2944	107.111	100.5	NA	25.1	100.5	207.8	22	82.2986	99.3182	95.5	NA	29.2	95.5	226.2
ENSMUSG00000010911	25	85.4115	112.68	91	NA	21	91	221.2	21	87.9067	102.048	106	NA	39	106	189	21	84.9565	102.333	90	125	29	90	197	12	71.3999	104.833	67.5	20	20	67.5	293.85
ENSMUSG00000010914	46	90.5068	126.413	127	NA	17.75	127	292.75	27	84.2637	118.519	92	NA	21.4	92	263.3	20	97.1088	115.4	107	NA	28.95	107	234.05	24	78.279	98.7083	85	NA	32	85	209.5
ENSMUSG00000010936	17	101.215	140.824	124	NA	25.8	124	281.4	25	102.485	121.44	120	137	46.2	120	232.8	10	51.4452	87.1	48	NA	14.35	48	228.3	8	75.2935	105	66.5	NA	25.7	66.5	242.15
ENSMUSG00000011008	NA	NA	NA	NA	NA	NA	NA	NA	NA	NA	NA	NA	NA	NA	NA	NA	NA	NA	NA	NA	NA	NA	NA	NA	1	15	15	15	15	15	15	15
ENSMUSG00000011034	NA	NA	NA	NA	NA	NA	NA	NA	1	21	21	21	21	21	21	21	NA	NA	NA	NA	NA	NA	NA	NA	NA	NA	NA	NA	NA	NA	NA	NA
ENSMUSG00000011096	59	89.7304	108.051	101	NA	32.7	101	238.4	74	90.1006	105.716	95	NA	34	95	221.8	55	100.768	120.691	114	NA	26.4	114	215.2	43	100.125	111.14	109	NA	44.3	109	195
ENSMUSG00000011114	80	95.9762	117.763	105	NA	30.85	105	250.5	122	79.6017	96.9918	80.5	95	25.1	80.5	201.9	85	79.6752	96.1294	86	60	28.2	86	182.8	98	76.8812	95.4694	73.5	NA	23.85	73.5	199.2
ENSMUSG00000011148	NA	NA	NA	NA	NA	NA	NA	NA	2	157.683	167	167	NA	117.5	167	216.5	2	123.645	125.5	125.5	NA	106.15	125.5	144.85	1	180	180	180	180	180	180	180
ENSMUSG00000011154	NA	NA	NA	NA	NA	NA	NA	NA	2	89.7775	94.5	94.5	NA	67.95	94.5	121.05	1	133	133	133	133	133	133	133	4	65.1904	77	54.5	41	41	54.5	144.5
ENSMUSG00000011158	15	111.553	135.867	109	74	39.8	109	302.3	22	116.664	146.545	123.5	55	43.25	123.5	290.25	9	77.6038	121.222	100	NA	14.6	100	305.2	14	81.0212	103.143	88.5	NA	28.95	88.5	243.15
ENSMUSG00000011171	NA	NA	NA	NA	NA	NA	NA	NA	1	57	57	57	57	57	57	57	NA	NA	NA	NA	NA	NA	NA	NA	NA	NA	NA	NA	NA	NA	NA	NA
ENSMUSG00000011179	97	86.2452	106.165	101	56	25.8	101	220.6	232	83.8439	99.7974	88.5	86	29	88.5	208	104	80.4521	97.1923	82.5	NA	27.15	82.5	206.4	123	83.8801	98.6829	90	NA	30.2	90	188.7
ENSMUSG00000011254	19	63.127	86.1053	57	NA	19.6	57	216.3	22	81.3788	100.864	87	83	22.35	87	199.95	13	113.042	129.077	143	160	42.8	143	213.4	11	101.134	106.273	105	NA	69.5	105	170
ENSMUSG00000011256	7	107.767	111.429	108	NA	74.9	108	151.5	11	152.475	166.364	146	NA	81	146	260.5	2	58.8643	123	123	NA	25.8	123	220.2	NA	NA	NA	NA	NA	NA	NA	NA
ENSMUSG00000011257	59	86.2348	113.627	100	NA	22.8	100	258.4	125	94.9901	123.616	100	129	23.2	100	270.6	63	99.0616	118.556	96	NA	37	96	254.1	64	78.0595	92.8906	82.5	NA	27.15	82.5	194.7
ENSMUSG00000011263	12	104.549	122	107	NA	46.4	107	249.2	6	82.3762	93.3333	91	NA	40.5	91	159	NA	NA	NA	NA	NA	NA	NA	NA	2	97.8826	105	105	NA	70.8	105	139.2
ENSMUSG00000011267	2	6.9282	7	7	NA	6.1	7	7.9	16	39.3841	46.4375	39.5	NA	15.25	39.5	95.75	9	39.2386	44.1111	41	NA	18.8	41	73	13	49.3237	60.2308	55	62	20.8	55	135
ENSMUSG00000011305	23	99.4936	125.217	113	NA	32.1	113	264	1	85	85	85	85	85	85	85	NA	NA	NA	NA	NA	NA	NA	NA	1	162	162	162	162	162	162	162
ENSMUSG00000011306	21	104.813	134.571	118	NA	30	118	260	24	85.6159	103.417	95.5	NA	29.15	95.5	221.35	10	52.4449	64.8	50.5	28	19.75	50.5	121.05	20	89.7471	113.8	84	62	33.4	84	251.95
ENSMUSG00000011382	7	134.985	159.571	154	NA	51.5	154	264.8	11	137.052	147.545	127	NA	86	127	250.5	10	94.1214	117.8	107	53	38.9	107	238.05	4	99.5631	106.75	99	NA	64.7	99	159.65
ENSMUSG00000011427	5	135.986	162.2	152	NA	58	152	267.6	4	116.14	136	149	NA	54.7	149	199.1	3	88.9716	97.6667	111	NA	53.4	111	132.6	4	128.47	140	133	NA	80.4	133	209.4
ENSMUSG00000011589	NA	NA	NA	NA	NA	NA	NA	NA	2	127.475	127.5	127.5	NA	125.25	127.5	129.75	3	121.176	123	109	NA	106.3	109	149.5	3	148.98	155.333	167	NA	105.8	167	196.7
ENSMUSG00000011632	7	47.4742	51.8571	55	NA	25.2	55	80.4	8	100.177	118	120.5	189	34.9	120.5	189	1	190	190	190	190	190	190	190	3	167.582	169.667	168	NA	141	168	199.5
ENSMUSG00000011658	19	141.514	189.158	138	NA	32.2	138	478.5	26	106.07	138.654	129	51	23.75	129	281.25	17	128.444	156.706	159	NA	43.6	159	324.8	9	151.879	172.556	135	NA	92.2	135	353.4
ENSMUSG00000011751	1	275	275	275	275	275	275	275	1	374	374	374	374	374	374	374	NA	NA	NA	NA	NA	NA	NA	NA	NA	NA	NA	NA	NA	NA	NA	NA
ENSMUSG00000011752	296	113.223	127.709	121	NA	47	121	230	267	107.925	124.592	119	NA	38	119	238.2	140	92.8201	106.214	93.5	87	35.95	93.5	218.15	147	97.9163	110.014	107	107	39.3	107	186.2
ENSMUSG00000011831	41	133.706	160.585	144	155	58	144	338	34	88.3616	116.206	96	NA	21.3	96	261.6	14	80.0327	105.214	86.5	NA	26.3	86.5	249.8	11	86.0933	132.182	80	NA	19.5	80	296
ENSMUSG00000011832	6	73.0277	103.833	87	NA	24.25	87	244.5	7	77.5521	86.2857	89	NA	42.3	89	143.1	3	251.342	253.333	271	NA	216.1	271	278.2	7	62.4096	66.5714	67	NA	37.4	67	99.9
ENSMUSG00000011837	30	95.0399	115	105	NA	30	105	213.65	29	113.052	135.448	147	NA	28.4	147	228.2	25	79.3302	105.2	102	102	19.4	102	230.4	24	92.2143	103.625	114.5	NA	35.3	114.5	183.7
ENSMUSG00000011877	35	83.3979	113.543	87	NA	20.3	87	251.9	37	100.253	119.919	101	61	35	101	257.6	22	94.837	122.455	116.5	28	28.1	116.5	262.7	21	89.5944	111.19	109	109	20	109	200
ENSMUSG00000011884	14	73.6695	82.9286	82	NA	34.6	82	141.55	35	90.7195	105.229	94	NA	38.7	94	186.2	14	59.3269	75.7143	61.5	23	21.95	61.5	168.4	15	89.949	101.2	77	77	48.5	77	173.4
ENSMUSG00000011958	83	111.989	144.06	124	80	35	124	314.2	67	138.146	165.672	151	NA	40.1	151	323	38	119.589	152.974	139.5	NA	36.35	139.5	309	31	111.288	134.839	123	NA	31.5	123	281.5
ENSMUSG00000011960	31	122.738	160.548	137	NA	26.5	137	344.5	31	97.4398	129.871	118	NA	19.5	118	249	21	73.0896	132.19	106	NA	10	106	349	16	79.4601	109.75	87.5	NA	25.25	87.5	243.5
ENSMUSG00000012017	22	125.7	173.045	126	NA	32.05	126	354.6	30	75.855	125.267	105.5	NA	6.25	105.5	299.45	4	73.3867	101.25	103	NA	26.7	103	173.35	18	69.6737	100.389	66	NA	15.95	66	313.35
ENSMUSG00000012076	36	115.773	153.972	127.5	49	24.25	127.5	359.5	26	121.517	146.538	124	76	37.5	124	303.75	7	140.83	172.429	134	NA	59.4	134	303.4	13	120.943	139.923	144	150	41.8	144	259.8
ENSMUSG00000012114	19	123.008	157.316	140	NA	32.1	140	321.7	20	114.776	161.65	159	NA	25.45	159	310	5	83.2964	98.4	93	NA	42.4	93	182.6	13	97.1955	117.846	93	NA	44.2	93	254.2
ENSMUSG00000012117	20	99.1901	116.2	103.5	NA	44.6	103.5	205.4	36	74.0316	86.4722	76	NA	34.25	76	179.5	13	97.0124	113.769	93	NA	43.8	93	242.4	20	100.235	110.2	98.5	62	54.75	98.5	187.95
ENSMUSG00000012126	1	371	371	371	371	371	371	371	4	143.122	169.5	152	NA	74.15	152	289.35	NA	NA	NA	NA	NA	NA	NA	NA	2	80.9012	81	81	NA	77.4	81	84.6
ENSMUSG00000012296	16	122.902	164.562	163	NA	27.25	163	341	24	105.028	153.917	155.5	NA	19.6	155.5	319.35	10	114.243	146.4	126	NA	38.1	126	279.2	17	85.0189	106.118	100	NA	24	100	198
ENSMUSG00000012350	8	52.1838	77.375	47.5	NA	17.05	47.5	184.3	9	65.7186	70.4444	70	NA	38.6	70	106.4	4	82.7548	88.5	87	NA	55.05	87	124.05	9	60.3885	63.8889	66	NA	35.2	66	92.2
ENSMUSG00000012405	1115	87.1019	101.09	89	47	33.7	89	198	1716	81.6686	95.8024	82	65	31	82	202	1522	81.6058	94.6675	83	71	31	83	195	2155	74.7199	86.1708	74	72	31	74	179.3
ENSMUSG00000012422	81	95.4463	115.654	101	56	29	101	290	91	85.807	106.912	92	29	23.5	92	243.5	56	88.633	110.179	89.5	84	21.75	89.5	235	62	85.3166	102.903	86.5	78	29.25	86.5	195.5
ENSMUSG00000012428	14	122.004	138.429	149	NA	55.45	149	206.65	22	74.2104	109.818	94.5	27	15.4	94.5	222.65	7	84.1626	100.429	90	NA	37.6	90	187.3	13	89.6142	103.077	91	NA	34.6	91	173.6
ENSMUSG00000012429	20	74.7565	114.65	102.5	NA	10.7	102.5	276.35	23	135.313	177.652	140	NA	30.3	140	350.3	27	111.663	143.407	139	262	28.6	139	263.4	24	73.2188	110.125	93	NA	11.3	93	271
ENSMUSG00000012443	3	68.5696	131.333	124	NA	21.4	124	246.4	26	95.0864	129.038	95.5	70	26	95.5	295.5	10	98.0227	131.3	96.5	NA	33.85	96.5	324.25	12	97.8576	128.583	72	72	42.4	72	290.9
ENSMUSG00000012483	38	88.2465	118.526	117	NA	9.55	117	229.6	45	88.7439	114.867	100	32	32	100	251.2	33	76.8373	99.7879	81	84	20.6	81	240.8	58	70.1196	97.4483	69.5	NA	19	69.5	266.75
ENSMUSG00000012519	5	102.081	124.8	138	NA	39.4	138	182.6	4	145.942	162.25	149	NA	84.55	149	258.5	2	74.8999	75.5	75.5	NA	66.95	75.5	84.05	4	112.37	122	116	NA	73.6	116	178.8
ENSMUSG00000012535	39	92.9109	123.077	122	NA	22.2	122	238.2	38	85.7631	116.289	109.5	212	18.25	109.5	240.8	28	56.9331	80.5	66	NA	9.4	66	206.15	33	52.2897	72.8788	58	42	11.6	58	177.4
ENSMUSG00000012609	6	99.7761	115	106	NA	47.5	106	206	11	112.237	137.909	108	108	53	108	303	8	108.335	143.125	144.5	NA	26.55	144.5	233.85	8	70.7581	79.875	83	NA	33.2	83	127.65
ENSMUSG00000012640	19	191.858	216.526	225	NA	67	225	339	12	103.719	161.25	193	NA	13.2	193	309.9	9	92.0863	130.556	141	NA	17.2	141	225	12	123.714	140.083	146	NA	55.3	146	245.35
ENSMUSG00000012705	NA	NA	NA	NA	NA	NA	NA	NA	1	163	163	163	163	163	163	163	9	69.9211	72.2222	80	NA	46.8	80	90.8	6	66.2136	82	57	NA	41.25	57	188.25
ENSMUSG00000012777	NA	NA	NA	NA	NA	NA	NA	NA	NA	NA	NA	NA	NA	NA	NA	NA	NA	NA	NA	NA	NA	NA	NA	NA	1	135	135	135	135	135	135	135
ENSMUSG00000012848	1166	66.667	79.1278	67	54	24.25	67	169.5	2229	62.4603	73.3791	62	58	25	62	155.6	1904	61.3568	72.1922	61	45	24	61	151.85	2699	60.2374	69.9541	60	55	25	60	143.1
ENSMUSG00000012889	9	93.663	106.222	109	NA	42.4	109	162.8	NA	NA	NA	NA	NA	NA	NA	NA	NA	NA	NA	NA	NA	NA	NA	NA	NA	NA	NA	NA	NA	NA	NA	NA
ENSMUSG00000013033	60	102.836	137.983	105	72	29.95	105	309.3	47	129.467	160.745	148	NA	28.1	148	328.4	24	100.919	137.333	111	NA	24.15	111	311.6	16	119.957	140.25	109.5	72	54.25	109.5	277.5
ENSMUSG00000013076	22	80.4163	125.227	102.5	95	10.2	102.5	248.5	22	111.207	143.318	112	NA	27.35	112	304.7	8	96.6949	115.5	110.5	56	41.05	110.5	210.5	11	77.0811	86.4545	81	NA	37	81	162
ENSMUSG00000013083	3	95.9978	106	107	NA	57.5	107	153.8	2	50.6458	93	93	NA	22.8	93	163.2	2	74.6793	91	91	NA	44.2	91	137.8	3	66.6336	70.3333	82	NA	45.1	82	87.4
ENSMUSG00000013089	15	77.5593	93.9333	71	43	35.2	71	184.1	5	77.3478	118.8	116	NA	22	116	203.8	1	54	54	54	54	54	54	54	5	102.113	121.4	141	NA	43.8	141	167.6
ENSMUSG00000013150	13	80.28	98.6154	115	108	19	115	151.2	6	84.5035	110.5	105	NA	27	105	211.25	7	77.3074	98	106	NA	25.7	106	183.2	5	72.5609	95	91	NA	26.6	91	182.2
ENSMUSG00000013155	1	398	398	398	398	398	398	398	10	153.45	160.4	139	NA	111.45	139	250.85	3	126.502	161	200	NA	57.8	200	236.9	10	61.1714	71.6	69	NA	25.95	69	133.1
ENSMUSG00000013160	75	98.9257	128.187	116	NA	22.7	116	279.3	50	90.0284	107.2	106	55	24.25	106	193.25	46	104.397	120.609	103.5	NA	44.25	103.5	239.25	59	83.603	99.5763	93	NA	27	93	214.4
ENSMUSG00000013236	51	119.448	152.882	124	NA	30.5	124	360	56	131.767	161.214	150	184	43.25	150	319.5	19	104.516	133.316	123	NA	33.9	123	281.8	28	123.067	143.214	123.5	NA	42.35	123.5	255.6
ENSMUSG00000013275	42	98.7723	125.214	105	NA	23.1	105	260.9	29	103.001	132.621	105	NA	34.6	105	287.2	26	70.0614	102.769	100	NA	13	100	231.5	27	82.4235	101.222	85	NA	27.6	85	226.1
ENSMUSG00000013338	1	166	166	166	166	166	166	166	NA	NA	NA	NA	NA	NA	NA	NA	NA	NA	NA	NA	NA	NA	NA	NA	NA	NA	NA	NA	NA	NA	NA	NA
ENSMUSG00000013415	NA	NA	NA	NA	NA	NA	NA	NA	NA	NA	NA	NA	NA	NA	NA	NA	1	206	206	206	206	206	206	206	NA	NA	NA	NA	NA	NA	NA	NA
ENSMUSG00000013419	27	91.0927	115.889	106	131	32.4	106	246.4	27	92.9564	115.778	123	NA	21.9	123	202.4	20	58.7976	86.5	57.5	NA	14.35	57.5	200	14	62.4413	84.1429	61.5	NA	21	61.5	235.9
ENSMUSG00000013465	38	112.536	139.368	141	NA	25.4	141	271.05	26	104.034	128.115	117	NA	28	117	261.5	28	71.9481	106.679	94	NA	18	94	247.85	22	104.643	119.182	110.5	101	46.55	110.5	215
ENSMUSG00000013483	NA	NA	NA	NA	NA	NA	NA	NA	NA	NA	NA	NA	NA	NA	NA	NA	NA	NA	NA	NA	NA	NA	NA	NA	1	25	25	25	25	25	25	25
ENSMUSG00000013495	20	74.6117	102.2	76	NA	17.5	76	258.05	24	87.222	121.667	98.5	36	36	98.5	266.85	9	78.7131	94.2222	67	NA	37.6	67	197.6	14	122.892	134.143	116.5	115	56.65	116.5	225.6
ENSMUSG00000013523	2	148.822	162	162	NA	104.4	162	219.6	2	126.728	128	128	NA	111.8	128	144.2	3	163.962	167.333	169	NA	130.3	169	203.2	1	84	84	84	84	84	84	84
ENSMUSG00000013539	12	114.232	143.083	133.5	NA	27.85	133.5	298.8	11	184.688	218.455	258	NA	63.5	258	355.5	6	130.2	155	170.5	NA	52.5	170.5	228.75	6	176.478	195	192	NA	88.75	192	290.25
ENSMUSG00000013584	40	96.9552	109.775	98	NA	40.65	98	239.7	26	87.5542	111.654	92.5	NA	25.75	92.5	264.75	16	74.3702	83.125	73.5	53	38.25	73.5	174.5	17	97.1185	100.941	94	NA	68.2	94	140.8
ENSMUSG00000013593	234	101.818	119.496	111	102	36.65	111	236.1	198	93.1106	112.995	96	61	28.85	96	249.05	134	78.3892	93.1269	80.5	46	24.65	80.5	185.7	180	72.3855	87.4278	75	82	24.95	75	210.25
ENSMUSG00000013611	1	84	84	84	84	84	84	84	NA	NA	NA	NA	NA	NA	NA	NA	NA	NA	NA	NA	NA	NA	NA	NA	NA	NA	NA	NA	NA	NA	NA	NA
ENSMUSG00000013622	63	95.9461	111.873	102	NA	43.1	102	218	68	83.9552	95.6618	86.5	NA	32.05	86.5	183.1	72	83.4513	100.417	85	78	26.1	85	197.75	69	82.5583	97.5507	85	NA	30.8	85	203
ENSMUSG00000013629	13	88.0886	117.538	86	NA	22.8	86	284.2	30	100.944	119.467	101.5	158	35.95	101.5	248.45	17	107.546	128.294	124	NA	42	124	226.4	5	150.484	159.8	151	NA	92.8	151	225.2
ENSMUSG00000013646	22	131.698	155.864	148	NA	75.65	148	260.35	15	109.959	124.467	114	NA	49.9	114	245.6	5	131.618	165.6	179	NA	49.4	179	276.6	7	86.399	89.5714	94	NA	55.7	94	113.4
ENSMUSG00000013653	NA	NA	NA	NA	NA	NA	NA	NA	3	42.9987	46	53	NA	27.8	53	59.3	1	161	161	161	161	161	161	161	1	37	37	37	37	37	37	37
ENSMUSG00000013662	60	91.8518	120.5	101.5	NA	18.85	101.5	267.8	50	93.3078	117.48	96.5	NA	31	96.5	257.1	44	83.0753	107.795	90.5	NA	18	90.5	240.3	42	89.039	107.238	102.5	45	31.05	102.5	211.4
ENSMUSG00000013663	131	95.2023	121.58	114	93	22.5	114	267	93	94.8395	116.043	94	NA	35.6	94	256.8	42	88.24	113.405	99.5	33	32.05	99.5	243.05	44	84.0477	99.9545	96	NA	24.1	96	196.95
ENSMUSG00000013698	56	108.691	128.768	114.5	NA	37.25	114.5	277.25	51	94.3226	113.569	106	NA	26.5	106	229	28	93.5452	111.929	107	NA	32.8	107	230.35	31	92.9952	111.935	94	NA	31	94	243
ENSMUSG00000013701	80	78.5008	93.7875	78.5	70	29.85	78.5	203.1	118	82.4074	97.8644	88.5	94	30.85	88.5	200.3	86	69.2795	87.907	75	35	18	75	191.25	83	78.597	92.5904	82	NA	28.4	82	181.8
ENSMUSG00000013707	1	25	25	25	25	25	25	25	2	104.283	106	106	NA	88.9	106	123.1	3	68.1419	78.6667	51	NA	44.7	51	132	2	55.3173	60.5	60.5	NA	38.45	60.5	82.55
ENSMUSG00000013736	34	111.156	135.912	124	NA	33.9	124	280.65	27	121.263	152.963	134	NA	33.8	134	299.1	26	92.8407	125.346	110.5	36	31.5	110.5	312.25	23	74.087	99.6957	66	NA	22.1	66	239.9
ENSMUSG00000013766	4	129.692	145.25	126.5	NA	76.7	126.5	240.05	7	97.8086	122.571	87	NA	43.5	87	250.3	4	74.4004	94.25	79.5	NA	32	79.5	177.15	4	108.033	109.75	111	NA	85.75	111	132
ENSMUSG00000013787	84	105.894	131.702	103.5	68	31.9	103.5	280.8	82	93.9264	121.854	107	NA	26.2	107	263.8	54	103.093	130.296	118.5	44	28.3	118.5	277.7	48	91.5506	113.375	93	NA	31	93	272.2
ENSMUSG00000013822	61	75.3031	89.7541	85	108	24	85	172	87	72.2861	88.0115	69	67	26.9	69	190	67	92.5387	107.731	98	73	33.2	98	207.6	82	85.4431	95.0122	91	115	36.1	91	171.75
ENSMUSG00000013833	21	74.3413	94.4762	66	NA	37	66	297	28	100.292	112.679	100.5	70	43.45	100.5	212.95	14	82.4295	90.6429	88.5	NA	44.55	88.5	151.15	14	100.51	122.571	134.5	NA	25.45	134.5	190.05
ENSMUSG00000013846	9	114.989	120.556	133	NA	62.8	133	149.8	9	70.0723	107.333	111	NA	10.4	111	201	3	123.979	124.667	122	NA	111.2	122	140	5	126.751	174.8	146	NA	41.6	146	354.2
ENSMUSG00000013858	78	117.946	157.821	131	NA	23	131	361.1	57	109.749	145.982	129	NA	26.4	129	320.2	38	120.909	157.842	129.5	48	30.7	129.5	313.55	34	106.894	133.147	106	94	35.95	106	299.15
ENSMUSG00000013878	8	136.007	161.75	141.5	NA	58.85	141.5	306.55	14	117.322	138.929	109	104	49.4	109	307.45	8	118.57	145.75	154	226	48.05	154	233.8	12	133.921	158.75	136	NA	55.8	136	328.8
ENSMUSG00000013921	9	83.1228	108.667	97	NA	32.6	97	254.2	8	56.2064	61.125	56	NA	30.45	56	95.65	3	32.3165	91.3333	15	NA	9.6	15	226.5	3	33.7021	36	29	NA	24.5	29	52.4
ENSMUSG00000013973	21	62.0422	83.0476	66	NA	18	66	213	35	77.8099	110.857	80	80	15.7	80	255.5	32	92.1939	114.312	82.5	124	33.3	82.5	267.8	36	62.7433	75.3333	66	NA	23.5	66	146.5
ENSMUSG00000013974	1	89	89	89	89	89	89	89	NA	NA	NA	NA	NA	NA	NA	NA	2	143.666	155.5	155.5	NA	101.95	155.5	209.05	NA	NA	NA	NA	NA	NA	NA	NA
ENSMUSG00000013997	24	84.1305	111.083	87.5	247	33.6	87.5	247	22	88.9502	123.864	136	52	14.85	136	212.45	21	117.624	154.238	116	NA	41	116	312	17	78.6297	108.294	91	NA	14.4	91	228.6
ENSMUSG00000014030	NA	NA	NA	NA	NA	NA	NA	NA	1	84	84	84	84	84	84	84	NA	NA	NA	NA	NA	NA	NA	NA	NA	NA	NA	NA	NA	NA	NA	NA
ENSMUSG00000014039	10	184.39	202.9	233	NA	87.95	233	289.2	1	162	162	162	162	162	162	162	1	77	77	77	77	77	77	77	2	73.0342	137.5	137.5	NA	32.65	137.5	242.35
ENSMUSG00000014074	19	68.4746	90.2105	86	NA	23.8	86	175	17	79.442	96.7059	95	NA	31.4	95	181.6	9	97.7271	115.667	120	NA	40.4	120	208.6	15	87.7402	99.1333	94	NA	43.1	94	188.1
ENSMUSG00000014075	16	79.2229	95.875	74.5	39	38.5	74.5	196.25	14	97.2747	113.929	90	NA	40.1	90	233.6	22	100.789	126.227	107	77	21.05	107	265.7	19	72.7886	88.1579	73	NA	30.9	73	186.3
ENSMUSG00000014077	84	88.9211	111.857	93	42	29.15	93	257.55	46	92.3123	113	102	39	35	102	252	33	97.4276	117.636	102	NA	34.4	102	266.2	26	71.9032	90.3846	76	NA	26.75	76	181.25
ENSMUSG00000014158	4	197.54	215.75	228.5	NA	114	228.5	299.65	2	258.946	263	263	NA	221.6	263	304.4	1	148	148	148	148	148	148	148	1	43	43	43	43	43	43	43
ENSMUSG00000014164	10	183.476	204.4	146	NA	114.3	146	386.55	12	158.024	174.167	141.5	138	93.8	141.5	324.7	6	144.172	162.167	170	230	67.75	170	230	NA	NA	NA	NA	NA	NA	NA	NA
ENSMUSG00000014177	42	113.879	139.452	144.5	NA	51.3	144.5	246.7	61	98.7272	121.869	129	61	25	129	226	36	113.942	137.111	132.5	NA	24	132.5	252.5	43	85.5029	105.86	105	NA	31.1	105	219.4
ENSMUSG00000014195	72	94.0735	129.694	100.5	NA	19.1	100.5	310.35	69	101.316	141.638	122	NA	17.4	122	355.6	43	86.4696	121.07	80	NA	20	80	288.1	61	88.2485	115.066	96	NA	28	96	305
ENSMUSG00000014226	90	97.044	119.489	119	122	27.45	119	228.5	101	98.33	115.614	101	47	39	101	231	79	85.5846	104.013	94	NA	30.9	94	227.2	78	80.1086	97.7949	82	NA	23.85	82	197.4
ENSMUSG00000014232	10	126.671	151.6	129.5	98	58.95	129.5	314	7	133.372	191.286	109	NA	38.2	109	407.8	6	94.4191	105	106	NA	48.75	106	156.75	8	109.361	131.25	128.5	NA	39.5	128.5	233.85
ENSMUSG00000014243	11	112.76	134.091	98	NA	50	98	285	24	100.971	136.667	99.5	NA	27.35	99.5	309.8	18	71.0018	93.0556	70	NA	23.3	70	202.95	22	69.8263	80.5909	74.5	NA	22.6	74.5	127.75
ENSMUSG00000014245	3	128.354	129.667	137	NA	108.2	137	146	3	123.71	151.333	117	NA	63.9	117	262.8	NA	NA	NA	NA	NA	NA	NA	NA	2	114.643	188	188	NA	53.9	188	322.1
ENSMUSG00000014294	239	74.2805	86.9247	73	NA	27.9	73	176.4	242	70.7629	84.905	70.5	NA	27	70.5	180.85	192	64.727	76.2969	63	NA	24.55	63	163.8	265	69.6111	80.9774	75	76	26	75	166.4
ENSMUSG00000014301	36	102.074	117	114	NA	33.5	114	216	23	94.9537	118.652	125	NA	28.7	125	228.5	25	82.3853	100.84	99	NA	15.6	99	159.8	31	81.8394	102.129	76	NA	24.5	76	214.5
ENSMUSG00000014303	17	138.764	172.588	163	95	32.6	163	370.2	15	90.1507	116.467	89	NA	25.6	89	260	11	96.837	112.273	113	NA	38.5	113	199	12	99.473	129.917	132.5	NA	32.25	132.5	284.95
ENSMUSG00000014313	686	85.9572	99.5802	92	NA	32	92	199	683	84.0427	98.4129	88	NA	30	88	194	712	80.491	94.6882	86	69	28	86	195.35	870	76.1676	88.9448	80	62	28	80	181
ENSMUSG00000014329	40	95.7844	123.4	103.5	NA	26.9	103.5	295.2	45	108.036	132.622	132	NA	35.4	132	245.8	22	116.41	141.5	114.5	NA	42.5	114.5	285.25	14	89.3917	107.571	82	NA	35.1	82	227.3
ENSMUSG00000014349	63	117.395	133.857	115	NA	58.1	115	240.5	76	117.324	142.263	141	NA	33	141	272.5	58	103.231	124.586	108.5	109	36.05	108.5	268.15	48	103.363	119.938	115	NA	36.35	115	215.15
ENSMUSG00000014353	20	107.489	142.05	90.5	59	32.85	90.5	337.4	27	123.548	152.593	132	NA	29.4	132	308	12	83.9209	114.417	90	NA	26.45	90	284.75	17	112.307	153.706	141	NA	28.4	141	316.6
ENSMUSG00000014355	56	100.4	134.518	114	NA	19.5	114	304	74	116.75	145.473	157.5	NA	30.15	157.5	279.7	24	90.0991	115.708	95.5	279	21.75	95.5	271.65	39	86.5642	107.744	91	60	27.9	91	255.1
ENSMUSG00000014361	3	161.929	185.667	222	NA	87.9	222	258	7	128.064	185.429	240	NA	31.1	240	288	1	112	112	112	112	112	112	112	NA	NA	NA	NA	NA	NA	NA	NA
ENSMUSG00000014402	76	102.262	126.316	111	NA	28.5	111	257	56	95.5645	113.75	93.5	NA	36.5	93.5	246.5	58	97.4748	120.793	116	NA	27.1	116	234.8	66	88.3227	111.121	109	NA	25.5	109	220.5
ENSMUSG00000014418	14	158.46	184.071	193.5	NA	68.8	193.5	344.3	9	159.861	184.667	198	NA	62.6	198	309.8	8	159.415	176.875	192	NA	80.7	192	278.6	7	143.355	172.571	193	NA	63.3	193	284.4
ENSMUSG00000014426	13	139.862	155.923	150	NA	62.6	150	250.8	51	103.844	129.765	106	51	37.5	106	284.5	22	94.6847	115.045	107.5	75	29.5	107.5	212.85	27	99.0552	111.222	104	NA	45.1	104	201.3
ENSMUSG00000014444	19	108.81	135.579	125	NA	34.2	125	245.5	23	121.198	150.391	151	24	25	151	275.6	5	225.859	228.4	212	202	202	212	284	6	106.815	115	105.5	NA	65.75	105.5	183
ENSMUSG00000014470	45	117.495	147.333	115	NA	35.2	115	330.6	33	105.772	139	97	NA	33.8	97	326.8	20	117.164	135.2	147	95	36.1	147	241.8	24	88.9678	101.417	98	NA	31	98	174.6
ENSMUSG00000014496	18	105.842	145.056	140	90	18.5	140	307.45	34	116.65	144.824	126.5	236	36.55	126.5	301.1	14	93.8651	113.786	92	53	33.4	92	213.9	16	118.936	149.062	151	69	40	151	275.5
ENSMUSG00000014498	2	19.8997	26.5	26.5	NA	10.75	26.5	42.25	1	42	42	42	42	42	42	42	1	55	55	55	55	55	55	55	2	133.94	164.5	164.5	NA	78.55	164.5	250.45
ENSMUSG00000014503	11	46.9624	76.6364	39	23	15	39	217	39	44.4751	54.2564	50	39	16.4	50	115.1	17	73.7893	80.1765	79	NA	38.6	79	148.6	37	87.2905	96.4324	91	NA	37	91	181.2
ENSMUSG00000014504	54	97.2096	119.37	103	69	31.45	103	275.8	65	98.9171	131.523	119	NA	18.2	119	283.2	37	86.5808	110	96	NA	28	96	246.8	50	64.7633	82.7	76	45	11.6	76	164.75
ENSMUSG00000014547	23	109.223	125.913	86	NA	55.9	86	252.5	12	119.117	135	122	NA	48.55	122	247.15	3	82.722	111.333	83	NA	36.2	83	206.3	6	123.503	130.333	131.5	NA	80.75	131.5	176.5
ENSMUSG00000014550	9	187.751	224.111	186	NA	83	186	483.2	17	101.834	114.824	98	NA	45.8	98	199	9	77.6862	104.333	119	NA	17.8	119	174.4	12	90.2045	118.667	147	182	18.75	147	183.35
ENSMUSG00000014551	38	72.4516	93.9474	79.5	NA	21.7	79.5	209.35	37	76.603	94.3784	66	NA	25.6	66	219.2	28	83.9001	102.5	102	NA	28.35	102	217.15	44	75.5525	89.2727	89.5	38	29.9	89.5	157.1
ENSMUSG00000014554	35	124.96	158.829	157	NA	33.7	157	316.1	34	100.415	123.647	104	NA	33.45	104	255.7	26	87.9055	119.923	85.5	NA	21.25	85.5	294.25	24	66.8365	82.5	75	NA	24.15	75	183.1
ENSMUSG00000014592	26	106.038	141.538	138	NA	27.25	138	311.25	72	98.578	131.028	119.5	64	17.1	119.5	313.7	45	104.91	135.689	120	NA	17	120	296.6	67	94.8878	115.896	108	67	26.6	108	231.6
ENSMUSG00000014599	15	121.754	154	179	NA	18.4	179	241.1	9	75.8573	106.222	101	NA	17.4	101	235.2	9	96.3478	125.222	112	NA	31.8	112	235	6	99.122	114.167	92.5	NA	50.25	92.5	207.25
ENSMUSG00000014601	25	120.468	146.68	150	NA	26.8	150	277.2	25	91.7455	128.52	90	NA	28.6	90	266.8	22	81.1292	107.682	89	56	15.65	89	238.05	26	94.1618	108.731	95	NA	40.75	95	249.5
ENSMUSG00000014602	5	96.4269	133.6	141	NA	31.6	141	247.2	3	141.098	147	135	NA	105.3	135	197.1	3	75.8047	101.333	132	NA	33	132	148.2	2	132.499	134	134	NA	116	134	152
ENSMUSG00000014606	58	92.0442	112.776	107.5	117	26	107.5	265.95	78	98.4104	117.577	105	46	33.85	105	236	56	89.4863	102.946	90.5	NA	37.5	90.5	219	47	87.5345	107.447	93	146	36.3	93	271.8
ENSMUSG00000014609	NA	NA	NA	NA	NA	NA	NA	NA	NA	NA	NA	NA	NA	NA	NA	NA	NA	NA	NA	NA	NA	NA	NA	NA	1	56	56	56	56	56	56	56
ENSMUSG00000014633	28	95.7186	111.179	104.5	NA	35.75	104.5	225.3	33	95.8094	108.485	95	NA	46.4	95	190	12	87.1085	104.833	101	NA	28.15	101	189.35	29	88.8132	95.4483	100	68	45.6	100	138.6
ENSMUSG00000014668	8	159.831	192	201	NA	63.15	201	308.85	13	115.525	164.154	141	NA	22.6	141	309.8	11	92.2845	134.636	90	48	30	90	292.5	5	97.0032	122	78	NA	53.2	78	268
ENSMUSG00000014704	2	91.7497	95.5	95.5	NA	71.65	95.5	119.35	1	54	54	54	54	54	54	54	NA	NA	NA	NA	NA	NA	NA	NA	NA	NA	NA	NA	NA	NA	NA	NA
ENSMUSG00000014725	NA	NA	NA	NA	NA	NA	NA	NA	1	53	53	53	53	53	53	53	NA	NA	NA	NA	NA	NA	NA	NA	NA	NA	NA	NA	NA	NA	NA	NA
ENSMUSG00000014748	56	102.093	119.893	123	NA	35	123	227.75	53	99.7206	114.226	107	NA	37.8	107	222	23	89.3371	116.522	100	50	29.5	100	239.6	31	83.2116	96.2581	107	NA	30.5	107	163
ENSMUSG00000014763	17	104.788	141.647	133	NA	23.4	133	289.2	16	122.457	187.375	227	NA	20.25	227	308.75	9	83.9818	102.667	130	NA	31.2	130	162	17	71.8406	84.8235	80	65	26.6	80	142
ENSMUSG00000014767	17	110.283	135.471	135	NA	50.2	135	279.8	26	93.1189	116.577	105	135	26	105	246.5	13	71.268	88.6923	76	NA	26.2	76	189.4	26	72.625	92.9615	64.5	NA	26.25	64.5	238.25
ENSMUSG00000014769	311	73.0039	89.6592	76	76	23.5	76	182	311	78.206	94.4759	83	48	25	83	190.5	282	66.2576	79.1738	70.5	40	23	70.5	169	308	64.2634	78.5584	65	46	23	65	181.9
ENSMUSG00000014771	22	54.7975	94.3182	63.5	32	6.45	63.5	281.65	29	44.5768	66.9655	42	NA	11.8	42	178.2	31	68.8826	78.6129	72	NA	33	72	160	27	78.9808	90.7778	70	54	38.5	70	200.1
ENSMUSG00000014773	6	74.8541	130.833	87	NA	18	87	293.25	2	104.235	153	153	NA	52.2	153	253.8	1	236	236	236	236	236	236	236	1	11	11	11	11	11	11	11
ENSMUSG00000014776	1	32	32	32	32	32	32	32	NA	NA	NA	NA	NA	NA	NA	NA	NA	NA	NA	NA	NA	NA	NA	NA	NA	NA	NA	NA	NA	NA	NA	NA
ENSMUSG00000014778	4	166.548	175.5	175	NA	110.05	175	241.65	9	147.091	179.444	185	NA	58.8	185	316.2	3	150.494	220	296	NA	61.1	296	325.7	2	163.524	165.5	165.5	NA	142.55	165.5	188.45
ENSMUSG00000014782	9	202.652	228.778	224	NA	81.8	224	371	1	409	409	409	409	409	409	409	NA	NA	NA	NA	NA	NA	NA	NA	NA	NA	NA	NA	NA	NA	NA	NA
ENSMUSG00000014786	NA	NA	NA	NA	NA	NA	NA	NA	NA	NA	NA	NA	NA	NA	NA	NA	NA	NA	NA	NA	NA	NA	NA	NA	2	84.2615	96	96	NA	54.6	96	137.4
ENSMUSG00000014791	1	59	59	59	59	59	59	59	1	295	295	295	295	295	295	295	1	148	148	148	148	148	148	148	3	91.1248	101.667	75	NA	60.6	75	161.4
ENSMUSG00000014813	11	118.52	135.364	113	113	55	113	240.5	51	158.641	178.902	165	NA	54	165	288.5	4	139.778	173	192	NA	56.65	192	262.75	31	79.9503	112.871	114	NA	15.5	114	239.5
ENSMUSG00000014837	7	54.3876	57.8571	58	NA	31.2	58	79.9	4	165.719	205.25	198.5	NA	72.9	198.5	347.05	NA	NA	NA	NA	NA	NA	NA	NA	1	106	106	106	106	106	106	106
ENSMUSG00000014846	18	91.1826	108.944	96	NA	26.35	96	193.65	21	91.9186	110.81	90	NA	31	90	214	25	81.3305	97.24	92	138	31.2	92	163.2	23	68.5912	78.5217	76	89	34.5	76	152.5
ENSMUSG00000014850	9	50.2879	86.3333	41	NA	12.6	41	235.4	14	97.0269	113.571	101.5	85	38.75	101.5	205.4	8	94.0879	121.25	96	NA	34.45	96	274.6	11	137.757	140.545	143	NA	95.5	143	174
ENSMUSG00000014856	47	104.79	123.851	107	NA	38.8	107	277.6	38	119.224	132.395	111.5	108	50.7	111.5	249.85	38	92.4631	125.868	94.5	117	23.85	94.5	316.65	30	89.0711	107.367	86.5	NA	39.9	86.5	256.65
ENSMUSG00000014859	24	76.2801	116.583	99.5	15	15	99.5	249.25	35	136.642	162.371	152	NA	45.4	152	360.4	24	93.2789	137.917	111.5	16	16	111.5	278.25	16	106.519	128.562	141	NA	33.25	141	234.25
ENSMUSG00000014867	219	83.3655	106.018	96	33	23	96	237.3	190	87.2104	102.789	94.5	NA	29	94.5	204.1	109	70.9616	89.6422	75	65	22.4	75	196.2	136	78.76	92.0294	79	42	32.75	79	192.75
ENSMUSG00000014873	22	107.185	144.5	106.5	NA	22.5	106.5	295.65	15	113.76	143.933	160	188	28.6	160	266.4	18	84.6779	117	90.5	NA	13.85	90.5	268.85	17	79.136	105.529	70	NA	26.2	70	241.6
ENSMUSG00000014905	66	110.333	130.803	136	48	34.25	136	220.75	58	106.111	129.741	115.5	NA	27.85	115.5	266.9	39	104.597	125.308	116	NA	25.5	116	228.4	39	80.0243	105.333	103	NA	18.6	103	209.7
ENSMUSG00000014907	15	104.089	132.933	100	NA	37.6	100	283.7	26	119.816	143.615	109	55	55	109	295.75	17	82.6376	99.1176	73	61	35.6	73	222	9	107.7	134.778	117	NA	35.4	117	247.2
ENSMUSG00000014932	20	102.186	125.1	114.5	NA	29.95	114.5	228.4	32	95.7114	123.219	99	NA	27.5	99	272	14	93.4719	110.143	90.5	NA	38.45	90.5	212.55	14	109.566	121.857	127.5	140	44.65	127.5	193.05
ENSMUSG00000014956	194	108.059	127.629	118.5	119	37.65	118.5	252	155	100.354	118.323	114	38	37.1	114	221.9	101	96.5193	114.822	110	62	32	110	230	94	98.3727	117.33	108.5	NA	36.6	108.5	230.35
ENSMUSG00000014959	79	90.6124	114.165	107	107	26.9	107	243.4	101	92.17	110.03	96	NA	26	96	234	39	78.5015	99.0769	73	70	22.9	73	206.3	68	82.2447	93.5441	84.5	84	38	84.5	170.6
ENSMUSG00000014980	32	119.941	137.719	115	NA	54.1	115	302	23	99.9594	126.391	117	NA	32.2	117	288.2	30	58.3267	71.0667	61	29	22.9	61	159.45	36	87.5343	111.833	100.5	68	18.75	100.5	262
ENSMUSG00000015002	17	99.6977	117.118	102	NA	32	102	213.8	34	81.6471	119.647	108	110	14.5	108	270.05	21	113.905	135.429	137	100	26	137	254	16	141.909	157.25	143	NA	57.5	143	250.75
ENSMUSG00000015013	51	97.7533	115	107	107	35.5	107	225	41	96.3611	114.634	100	56	38	100	248	50	77.6447	97.28	89	45	25	89	197.55	51	76.1546	90.2745	76	48	32	76	181.5
ENSMUSG00000015016	12	118.174	150.917	163	NA	31.6	163	264.9	9	80.203	94.4444	100	NA	28.8	100	151.8	4	89.2609	100	109	NA	46.7	109	140.7	11	81.8478	106.909	78	NA	38	78	253
ENSMUSG00000015023	32	106.746	138.969	113	108	20.55	113	309.25	43	80.2562	105.744	103	103	20.9	103	213	20	92.7545	102.25	102.5	104	45.8	102.5	199.5	32	79.722	102.125	113	NA	16.1	113	193.45
ENSMUSG00000015027	5	90.8727	101.8	109	NA	44	109	143.4	10	119.832	126.5	115	NA	81.95	115	206.1	3	118.994	130.667	158	NA	71.6	158	170.6	6	89.9879	97.6667	90	NA	54.25	90	154.75
ENSMUSG00000015053	4	85.7132	96.25	102	NA	44.7	102	139.75	1	68	68	68	68	68	68	68	2	36.4829	66	66	NA	16.5	66	115.5	1	8	8	8	8	8	8	8
ENSMUSG00000015083	2	179.833	182	182	NA	156.8	182	207.2	3	77.2786	80	73	NA	59.5	73	105.4	3	121.689	139.667	129	NA	67.8	129	219	4	106.203	112.5	95.5	NA	78.8	95.5	170
ENSMUSG00000015085	2	194.237	203	203	NA	149.9	203	256.1	3	131.322	140.667	129	NA	88.5	129	201	3	56.7087	70.6667	41	NA	32.9	41	129.2	3	88.4612	98	67	NA	63.4	67	154.3
ENSMUSG00000015087	48	104.714	133.292	91.5	NA	31.85	91.5	306.95	52	105.086	132.731	102	60	34.2	102	278.7	27	93.7108	112.037	75	NA	45.1	75	245.9	43	73.9811	95.4419	91	NA	15.4	91	198.7
ENSMUSG00000015090	4	96.2845	139	106	NA	33.65	106	290.55	1	23	23	23	23	23	23	23	3	104.358	112.333	110	NA	67.7	110	158.6	9	96.3825	118.333	104	NA	35.4	104	254
ENSMUSG00000015092	167	85.0721	98.8144	92	80	29.3	92	190.5	141	71.5956	83.6099	79	NA	24	79	160	113	77.5939	88.7522	82	32	32	82	162.4	112	65.3851	78.3571	71.5	NA	22.1	71.5	164.9
ENSMUSG00000015094	70	83.5317	103.429	83	NA	29.45	83	232.6	73	82.1287	105.753	79	NA	28.6	79	299.6	54	102.107	130.741	122.5	NA	23.25	122.5	268.8	56	85.0322	106.768	87	NA	29.75	87	225.25
ENSMUSG00000015095	41	100.533	133.39	111	NA	27	111	286	37	139.375	170.865	132	NA	46.8	132	361.4	24	104.338	128	109.5	NA	36.75	109.5	256.05	23	126.486	147.522	113	NA	63	113	333.2
ENSMUSG00000015112	14	94.078	120.286	110.5	NA	27.8	110.5	235.5	53	107.53	125.208	130	NA	38.8	130	241	29	88.361	105.69	80	NA	31.2	80	194.8	23	81.3936	102.261	73	73	19.8	73	175.1
ENSMUSG00000015120	118	93.7128	119.288	101	NA	24.4	101	279.15	174	89.014	116.925	100.5	NA	19.65	100.5	272.35	114	81.5524	104.465	92.5	NA	22.95	92.5	214.2	130	75.8678	96.7308	79.5	78	20.8	79.5	221
ENSMUSG00000015126	23	111.368	142.957	155	69	20.5	155	251.5	24	104.243	134.167	107.5	NA	30.65	107.5	279.15	13	104.064	118.538	96	78	55.2	96	254.4	15	74.4651	82.6	79	43	37.2	79	143.7
ENSMUSG00000015127	6	138.263	157.5	131	NA	78.75	131	267.5	7	116.84	160.857	201	NA	24.9	201	260.6	4	79.9887	110.5	104.5	NA	28.2	104.5	201.2	7	179.506	185.571	201	NA	116.2	201	231.2
ENSMUSG00000015133	10	120.013	137.7	157	NA	46.95	157	221.75	12	143.768	179.917	176	92	57.85	176	297.7	9	96.8235	111.556	103	NA	41	103	192	8	123.927	140.625	136.5	NA	60.8	136.5	238.45
ENSMUSG00000015134	4	93.6973	120.5	120	NA	36.2	120	205.5	6	140.709	150	159	NA	80.25	159	198.75	5	69.8834	84.2	62	NA	38.8	62	172.2	2	120.81	122	122	NA	106.7	122	137.3
ENSMUSG00000015143	75	99.8217	122.427	120	NA	28	120	270.9	95	94.6937	120.558	112	141	27.7	112	272.6	33	83.9845	103.121	91	55	30	91	202.8	35	78.0781	102.8	87	NA	19.1	87	247
ENSMUSG00000015149	40	79.7051	104.9	79	NA	30.75	79	323.45	45	65.7362	87.9111	69	128	16.6	69	241.4	39	77.8017	106.59	90	NA	19.9	90	325.9	43	64.2487	79.3256	76	38	18.2	76	156.6
ENSMUSG00000015165	169	149.142	173.012	153	NA	54.4	153	330	233	145.407	168.991	147	NA	50	147	320.6	149	110.469	132.007	122	NA	36.4	122	273	146	116.077	134.336	121	NA	50.5	121	278.5
ENSMUSG00000015176	38	92.4552	108.158	96.5	NA	30.55	96.5	207.15	65	87.7574	100.769	97	51	31.2	97	182.4	19	86.5829	101.895	80	73	35.1	80	173.6	31	74.1023	95.8065	95	95	20.5	95	218.5
ENSMUSG00000015189	39	118.632	143.538	135	NA	36.8	135	329.7	30	115.206	135.733	112	NA	40.7	112	245.65	20	121.117	147.75	154	41	40.35	154	301.25	16	102.481	123.812	113.5	NA	34.75	113.5	253.25
ENSMUSG00000015202	14	116.125	151.857	136.5	120	22.5	136.5	274.15	5	155.202	159.6	156	NA	112.6	156	208.4	11	111.658	136.909	106	NA	41	106	249.5	8	61.4908	89.375	89.5	NA	14.05	89.5	175.25
ENSMUSG00000015214	14	174.859	194.857	203	NA	81.95	203	310.9	8	126.634	153.75	127.5	NA	55.75	127.5	293.2	13	95.5126	120.923	90	55	37.6	90	250.8	6	142.94	158.333	152	NA	79.5	152	244
ENSMUSG00000015217	75	92.2867	114.427	110	NA	23.7	110	238.3	110	86.5112	111.018	109.5	60	21	109.5	224.1	83	94.3986	116.94	123	NA	21.2	123	226.8	73	92.3611	115.603	103	NA	28.2	103	258.2
ENSMUSG00000015222	6	223.863	234	246	246	143	246	322.5	17	126.772	138.588	123	NA	72.6	123	248.2	7	183.597	212	219	NA	76.3	219	309.4	2	83.3966	86	86	NA	67.1	86	104.9
ENSMUSG00000015224	4	60.9043	98.5	49	NA	26.3	49	240	7	86.4357	103.143	79	NA	44.6	79	218.6	7	102.326	138.143	122	NA	28.2	122	269.5	5	92.2651	94.4	98	115	69	98	115
ENSMUSG00000015243	91	115.929	146.725	137	NA	28.5	137	285.5	82	103.245	142.354	125.5	NA	25	125.5	294.8	43	120.004	151.116	125	NA	30	125	292.4	32	95.7137	142.125	157	NA	15.55	157	281.9
ENSMUSG00000015247	42	109.805	135.214	119.5	NA	33.35	119.5	265.6	50	122.267	147.14	130.5	NA	32.7	130.5	272.75	27	118.678	142.185	130	45	40.1	130	254.8	28	106.365	129.036	124.5	44	27.8	124.5	231.45
ENSMUSG00000015289	33	100.149	120.909	110	51	36.6	110	295.2	36	78.89	98.3611	88	125	26.25	88	209.25	39	84.1168	94.359	89	78	29.9	89	165	43	76.2624	85.9535	81	53	37.1	81	167.4
ENSMUSG00000015290	51	84.8085	100.725	94	NA	27.5	94	197	58	91.6301	119.362	93.5	93	23.85	93.5	248.85	52	81.9099	103.577	86	NA	23.55	86	211.4	62	64.5859	79.9839	69.5	NA	21.1	69.5	194.75
ENSMUSG00000015291	92	108.767	145.446	119	126	23.3	119	333.5	55	138.758	184.055	155	NA	20.4	155	373.2	27	81.8944	117	90	44	20.8	90	298.4	31	128.392	164.419	153	NA	44.5	153	353.5
ENSMUSG00000015305	19	102.04	133.474	133	NA	29.2	133	297.9	26	81.5638	110.115	82	75	19.75	82	233.5	14	76.1776	95.1429	83	NA	24.6	83	194.75	20	98.5646	124.85	110	146	17.6	110	252.55
ENSMUSG00000015312	9	149.575	180.667	209	NA	58.6	209	252.8	21	147.713	162.762	182	NA	57	182	234	15	91.6882	130.4	88	NA	24.7	88	299.2	14	144.511	151.643	162.5	176	70.65	162.5	199.5
ENSMUSG00000015316	NA	NA	NA	NA	NA	NA	NA	NA	3	42.4709	58.6667	48	NA	17.4	48	107.4	NA	NA	NA	NA	NA	NA	NA	NA	NA	NA	NA	NA	NA	NA	NA	NA
ENSMUSG00000015335	20	92.2653	114.2	104.5	37	26.4	104.5	234.95	21	139.145	165.524	161	171	48	161	305	7	127.953	164.429	147	NA	40.1	147	265.9	14	66.0408	96.7143	87	NA	10.8	87	233.95
ENSMUSG00000015337	14	74.6527	89.3571	87	NA	22.95	87	156.1	20	77.9769	96.05	69	64	30.75	69	193.05	10	58.5103	73.6	63	NA	15.45	63	125.55	18	70.7202	82.3889	87.5	110	21.8	87.5	134.75
ENSMUSG00000015340	4	112.271	116.5	123.5	NA	77.15	123.5	146.05	3	162.442	172.667	191	NA	107.3	191	225.2	2	163.789	166	166	NA	141.7	166	190.3	1	55	55	55	55	55	55	55
ENSMUSG00000015341	96	94.1365	114.177	111.5	85	22.75	111.5	240.25	92	99.6517	126.337	118.5	NA	20.55	118.5	266	63	95.5882	119.095	107	107	32.1	107	236.8	68	110.484	129.309	126	63	39.45	126	257.1
ENSMUSG00000015342	6	111.958	161.167	177.5	NA	26.5	177.5	286.5	8	77.3842	95.875	77.5	NA	30.8	77.5	198.05	6	91.1291	100.167	100.5	NA	53	100.5	144.5	2	54.8361	64	64	NA	34.3	64	93.7
ENSMUSG00000015354	1	201	201	201	201	201	201	201	2	83.2466	84.5	84.5	NA	71.45	84.5	97.55	NA	NA	NA	NA	NA	NA	NA	NA	4	103.695	118.5	91.5	NA	63.9	91.5	210.9
ENSMUSG00000015355	2	82.5591	122.5	122.5	NA	41.05	122.5	203.95	2	157.905	159.5	159.5	NA	139.25	159.5	179.75	5	57.9168	73.8	71	NA	21.6	71	131	1	44	44	44	44	44	44	44
ENSMUSG00000015357	44	105.424	131.932	138.5	NA	23.05	138.5	231.9	50	121.093	141.72	134.5	NA	36.4	134.5	271.5	30	106.518	126.533	124	NA	36.35	124	249.35	29	111.705	133.517	98	NA	44.2	98	262
ENSMUSG00000015363	20	102.949	134.8	102.5	65	29.7	102.5	300.25	25	56.4366	78.36	65	82	15.2	65	180	14	84.4632	113.643	93	NA	22.75	93	238.15	21	87.6409	115.238	116	NA	16	116	224
ENSMUSG00000015365	NA	NA	NA	NA	NA	NA	NA	NA	4	27.487	32.75	29	NA	13.4	29	57.35	1	21	21	21	21	21	21	21	NA	NA	NA	NA	NA	NA	NA	NA
ENSMUSG00000015377	3	364.461	371.667	380	NA	290	380	447.5	7	257.763	265.143	296	NA	182.3	296	330	2	244.839	251.5	251.5	NA	199.75	251.5	303.25	4	141.221	153	137.5	NA	93.5	137.5	234.2
ENSMUSG00000015396	9	125.686	139.444	139	NA	53.6	139	202.4	4	87.8642	94	102	NA	52.75	102	124.05	3	135.28	137.333	127	NA	115.3	127	166.6	6	74.1822	83.1667	69.5	NA	42.75	69.5	139.25
ENSMUSG00000015401	NA	NA	NA	NA	NA	NA	NA	NA	1	279	279	279	279	279	279	279	NA	NA	NA	NA	NA	NA	NA	NA	2	74.619	75.5	75.5	NA	65.15	75.5	85.85
ENSMUSG00000015405	2	100.05	100.5	100.5	NA	91.95	100.5	109.05	7	107.046	129.143	158	NA	35.3	158	189.1	1	230	230	230	230	230	230	230	2	63.6867	96.5	96.5	NA	31.25	96.5	161.75
ENSMUSG00000015437	1	72	72	72	72	72	72	72	1	183	183	183	183	183	183	183	1	78	78	78	78	78	78	78	NA	NA	NA	NA	NA	NA	NA	NA
ENSMUSG00000015452	2	257.806	258	258	NA	249	258	267	NA	NA	NA	NA	NA	NA	NA	NA	NA	NA	NA	NA	NA	NA	NA	NA	NA	NA	NA	NA	NA	NA	NA	NA
ENSMUSG00000015461	30	143.547	169.1	153.5	127	50.9	153.5	306.15	61	123.919	145.443	136	NA	64	136	286	26	91.1173	112.462	95.5	52	33.25	95.5	258	25	124.229	138.2	122	NA	61.2	122	272
ENSMUSG00000015467	NA	NA	NA	NA	NA	NA	NA	NA	2	254.338	259.5	259.5	NA	213.15	259.5	305.85	NA	NA	NA	NA	NA	NA	NA	NA	NA	NA	NA	NA	NA	NA	NA	NA
ENSMUSG00000015468	7	103.917	133.571	100	NA	38.5	100	285.3	3	165.292	179.333	161	NA	107.9	161	263.6	6	180.156	207.833	181.5	NA	94.5	181.5	388	NA	NA	NA	NA	NA	NA	NA	NA
ENSMUSG00000015474	34	109.182	126.118	116	NA	43.8	116	217.2	43	98.7619	126.93	124	NA	18.4	124	249.2	27	100.991	125.222	98	NA	36	98	271.4	41	90.5176	113.439	111	NA	21	111	221
ENSMUSG00000015476	4	90.7017	95.75	89	NA	62.3	89	138.65	NA	NA	NA	NA	NA	NA	NA	NA	2	186.748	190	190	NA	158.5	190	221.5	NA	NA	NA	NA	NA	NA	NA	NA
ENSMUSG00000015478	58	90.0081	109.276	110.5	NA	24.8	110.5	217.6	40	77.1914	103.75	80.5	47	19.95	80.5	284.1	24	84.3264	105.708	105	76	19.45	105	211.55	39	111.618	128.769	110	NA	45.8	110	254.5
ENSMUSG00000015484	1	138	138	138	138	138	138	138	2	31.1769	31.5	31.5	NA	27.45	31.5	35.55	NA	NA	NA	NA	NA	NA	NA	NA	NA	NA	NA	NA	NA	NA	NA	NA
ENSMUSG00000015488	22	113.95	135.818	105	NA	33.35	105	255.4	35	108.353	123.143	132	NA	46.4	132	226.2	25	103.943	121.96	124	NA	27.8	124	212.2	14	112.643	122.143	103.5	NA	70.9	103.5	222.8
ENSMUSG00000015501	8	84.329	141.625	151.5	16	16	151.5	291	5	111.205	159.2	219	NA	32.6	219	256.8	3	42.0604	70	71	NA	14.3	71	125	2	103.029	124	124	NA	61.9	124	186.1
ENSMUSG00000015522	29	75.7697	117.586	85	26	9.8	85	267.4	33	120.74	153.909	131	NA	26.4	131	293	22	104.16	131.909	122.5	NA	27.05	122.5	236.65	21	98.7269	122.381	115	116	31	115	269
ENSMUSG00000015533	3	194.428	203	215	NA	137.6	215	260	19	126.813	145.263	139	64	52.5	139	252.1	7	177.196	189.429	154	NA	111.5	154	288.1	5	195.399	196.4	198	NA	171.8	198	220.8
ENSMUSG00000015536	38	109.107	139.105	129	63	27.1	129	297.45	30	95.6954	127.067	100	NA	28.45	100	304.65	33	104.443	124.333	101	64	36.6	101	251.4	31	93.4935	113.323	93	NA	38	93	289.5
ENSMUSG00000015542	13	82.4588	93	85	NA	33.6	85	171.4	17	98.808	117.412	100	NA	38.8	100	215.2	8	58.8934	82.75	87	NA	13.05	87	140.4	17	64.5672	75.3529	66	49	28.8	66	153.4
ENSMUSG00000015568	32	106.384	132.938	145	NA	29.55	145	262.05	45	122.865	146.578	148	NA	39.2	148	294.2	19	81.8259	104.263	83	NA	16.2	83	248.1	15	108.781	126.333	136	NA	36.7	136	223.3
ENSMUSG00000015575	119	90.9059	105.941	96	65	36.4	96	186.3	72	108.596	119.194	110	110	53.85	110	211	76	84.1102	99.75	89	NA	30.25	89	214.5	91	83.2617	96.3956	88	NA	36	88	185
ENSMUSG00000015597	15	92.3651	150	172	27	16.1	172	310.4	16	123.001	159.188	180.5	NA	29.75	180.5	287.75	7	101.259	171.143	262	NA	14.3	262	278.4	11	136.276	157.727	139	NA	59	139	279
ENSMUSG00000015599	NA	NA	NA	NA	NA	NA	NA	NA	2	60.9918	89.5	89.5	NA	30.55	89.5	148.45	NA	NA	NA	NA	NA	NA	NA	NA	1	51	51	51	51	51	51	51
ENSMUSG00000015605	18	54.6805	76.3333	65.5	NA	12.5	65.5	159.6	23	76.299	113.87	72	NA	18.1	72	275.8	19	57.6253	83.1579	65	25	13.9	65	203.6	27	76.6715	94.037	76	NA	30	76	195.8
ENSMUSG00000015619	NA	NA	NA	NA	NA	NA	NA	NA	1	313	313	313	313	313	313	313	NA	NA	NA	NA	NA	NA	NA	NA	4	81.9445	85.5	93	NA	54.55	93	105.95
ENSMUSG00000015627	NA	NA	NA	NA	NA	NA	NA	NA	NA	NA	NA	NA	NA	NA	NA	NA	1	57	57	57	57	57	57	57	NA	NA	NA	NA	NA	NA	NA	NA
ENSMUSG00000015647	9	158.611	193.667	144	NA	58.6	144	331.4	9	105.826	150.778	118	NA	27.6	118	310.6	4	104.899	140.5	112.5	NA	41.7	112.5	278.5	1	131	131	131	131	131	131	131
ENSMUSG00000015652	3	105.018	121.333	77	NA	69.8	77	203.9	3	141.907	142.667	140	NA	127.4	140	159.8	1	40	40	40	40	40	40	40	2	146.724	147	147	NA	138.9	147	155.1
ENSMUSG00000015653	13	94.0568	138.462	90	NA	25	90	287	13	109.709	142.308	103	103	26.8	103	313.2	11	76.2297	91.5455	59	NA	37	59	181	7	106.399	140.857	87	NA	53.3	87	360.7
ENSMUSG00000015656	1595	82.0171	100.635	90	40	24	90	207	1877	78.8793	97.1641	80	35	26	80	209.2	1019	67.9863	83.2689	69	51	23	69	190	1418	74.9286	89.4379	79	NA	25	79	187.15
ENSMUSG00000015659	NA	NA	NA	NA	NA	NA	NA	NA	NA	NA	NA	NA	NA	NA	NA	NA	1	87	87	87	87	87	87	87	1	35	35	35	35	35	35	35
ENSMUSG00000015668	36	82.9327	105.5	80	51	30.5	80	246.5	53	94.436	108.943	104	104	33.8	104	204	36	106.86	130.361	107	NA	44.25	107	320.75	37	98.3995	115.919	109	NA	43.6	109	258.8
ENSMUSG00000015671	214	80.6909	107.192	95	NA	16.95	95	244.35	310	89.0891	108.052	93	118	28	93	225.75	277	71.6487	91.5199	77	NA	20	77	205.6	317	67.2313	83.877	74	79	17.8	74	183.2
ENSMUSG00000015672	45	105.779	133.711	125	NA	38	125	269.8	68	89.6489	112.941	96.5	NA	20.7	96.5	249.4	49	73.7026	97.6939	97	NA	17	97	215.2	63	64.1494	79.2063	64	NA	24.2	64	171.4
ENSMUSG00000015697	24	56.2419	114.542	51.5	NA	7	51.5	288.45	32	88.7361	128.188	87.5	NA	20.65	87.5	319.05	15	122.516	158.4	152	NA	35.2	152	322.3	19	88.1535	109.579	82	NA	22.1	82	236.8
ENSMUSG00000015702	1	270	270	270	270	270	270	270	2	82.2861	86	86	NA	63.5	86	108.5	1	342	342	342	342	342	342	342	2	66.3476	86.5	86.5	NA	36.55	86.5	136.45
ENSMUSG00000015709	23	112.743	137.13	122	NA	34.5	122	261.2	31	119.717	142.742	136	136	33.5	136	302.5	14	116.986	136.429	135	145	47.15	135	256.6	19	90.8088	102.211	80	73	48.9	80	204.6
ENSMUSG00000015711	13	120.482	134.077	130	NA	46.6	130	243	22	123.157	136.818	140.5	153	58.3	140.5	228.4	22	94.901	116.182	121	NA	37.35	121	231.5	16	111.411	123	113.5	NA	60.75	113.5	221
ENSMUSG00000015714	97	91.5613	119.536	96	98	22.6	96	311.2	76	93.4079	121.5	102	NA	27	102	281	44	113.442	140.795	142	NA	31.6	142	301.8	55	84.3893	105.364	97	99	30.4	97	274.6
ENSMUSG00000015721	41	42.3762	67.6585	35	27	13	35	259	59	110.095	138.525	127	NA	23.6	127	254.5	33	120.097	141.212	142	NA	40.6	142	245.6	51	131.973	151.294	158	NA	42	158	248.5
ENSMUSG00000015733	138	101.289	125.928	109.5	61	29	109.5	260.45	93	104.835	126.484	113	NA	33.8	113	253.2	87	86.5044	103.632	92	NA	28.6	92	240.2	72	84.5443	109.958	86	NA	20.65	86	245.7
ENSMUSG00000015745	41	107.102	130.537	122	NA	35	122	246	32	94.7706	120.219	114.5	233	15.65	114.5	234.35	26	63.8794	77.2308	65	53	21.25	65	167	34	77.7608	95.1765	89.5	56	19.6	89.5	178.8
ENSMUSG00000015747	13	99.2067	117.769	121	60	34.4	121	219	12	97.7946	108.833	100	52	51.1	100	176.85	18	101.628	125.833	96.5	NA	27.9	96.5	247.3	12	99.2572	109.083	108	NA	46.2	108	163.4
ENSMUSG00000015748	14	121.978	144.571	156	163	37.5	156	240.15	27	103.903	140.593	96	75	23.6	96	280.1	8	132.177	151.375	159.5	NA	60.75	159.5	259	9	73.8482	92.3333	74	NA	30.2	74	198.8
ENSMUSG00000015749	59	95.2243	109.898	103	62	41.4	103	189.7	56	118.321	137.125	129	NA	51	129	246.25	24	119.544	133.583	138	NA	50.5	138	192.95	39	90.6231	105.564	99	NA	32.9	99	214.5
ENSMUSG00000015750	79	94.3576	112.367	104	NA	32	104	224.6	76	90.1672	110.461	99.5	124	27.5	99.5	237.75	66	83.6473	103.409	90.5	63	22.5	90.5	215.5	64	81.3018	97.3281	84	57	31.15	84	178.3
ENSMUSG00000015755	48	94.9242	121.583	107	NA	27.75	107	284.05	53	102.06	135.189	130	NA	16.2	130	295.4	33	110.433	137.606	131	NA	31.2	131	311.6	26	80.8712	103.423	106.5	115	18.25	106.5	203.5
ENSMUSG00000015757	24	114.045	145.833	134.5	NA	27.9	134.5	272.3	19	112.291	137.368	131	135	44.6	131	291.4	14	104.095	133.214	161	NA	28.95	161	234.35	16	77.8169	109.25	97.5	NA	34.25	97.5	218.75
ENSMUSG00000015759	110	90.1031	106.7	104	NA	22.45	104	198	102	82.5802	101.373	94.5	NA	25.05	94.5	198.5	92	86.6812	103.033	93	100	29.55	93	200.85	90	85.3171	96.8444	90	NA	35.9	90	193.75
ENSMUSG00000015766	22	101.565	138.636	133.5	NA	13.45	133.5	260.1	28	81.7725	106.536	103	41	36.35	103	215.6	22	74.5212	110.091	100.5	NA	11.15	100.5	234.45	20	63.6171	72.9	71	79	26.2	71	141.15
ENSMUSG00000015776	32	104.386	117	99	NA	48.65	99	205.9	33	106.207	124.364	123	NA	28.4	123	201.6	25	96.5152	122.48	107	NA	22.2	107	254	24	95.1858	124.333	101.5	NA	27.1	101.5	246.85
ENSMUSG00000015790	32	83.745	116.219	87	30	23.55	87	342.8	35	94.4773	134.543	84	NA	20.2	84	318.6	27	93.6065	116.407	98	217	30.3	98	273.7	37	58.0663	80.9189	57	NA	14.8	57	211.6
ENSMUSG00000015804	118	75.5736	95.7712	87	NA	18.85	87	198.15	123	84.5904	102.756	96	141	32.1	96	201	109	84.8735	102.486	94	NA	23.8	94	223.8	124	76.3146	95.7581	75.5	42	25.15	75.5	200.25
ENSMUSG00000015806	76	90.7892	110.092	102	90	28.75	102	220	75	96.8678	112.853	110	NA	31.9	110	216.8	61	84.731	98.7705	87	110	31	87	194	62	81.0019	91.1452	82.5	65	30.8	82.5	165.4
ENSMUSG00000015812	3	52.4955	59.3333	57	NA	30	57	90.3	3	118.891	147.667	77	NA	75.2	77	269.6	3	184.846	193	172	NA	138.7	172	262	1	109	109	109	109	109	109	109
ENSMUSG00000015837	328	97.0868	120.29	109.5	54	26.35	109.5	248.95	325	93.7129	111.818	104	73	28.2	104	219.8	227	84.0217	102.969	93	NA	22	93	204.4	221	81.9609	101.62	89	NA	21	89	210
ENSMUSG00000015839	92	105.344	130.424	134	30	28.65	134	245.9	81	93.826	123.037	114	NA	19	114	258	41	80.5727	107.293	86	164	16	86	247	68	74.9615	101.691	87.5	NA	15.35	87.5	209.7
ENSMUSG00000015846	29	93.6356	112.069	103	213	34.2	103	213	32	85.7323	108.188	93.5	NA	25.65	93.5	220.9	27	81.065	103.778	104	191	14.9	104	192.4	17	64.8464	95.2353	103	NA	5	103	167.4
ENSMUSG00000015850	1	249	249	249	249	249	249	249	1	255	255	255	255	255	255	255	1	243	243	243	243	243	243	243	3	151.896	154.667	166	NA	121	166	180.4
ENSMUSG00000015852	8	60.4443	67.5	62.5	NA	30.85	62.5	107.9	11	88.3697	96.7273	89	NA	45.5	89	168	6	95.6343	96.8333	98.5	NA	75	98.5	114.5	3	71.8329	73.3333	78	NA	56.4	78	87
ENSMUSG00000015854	NA	NA	NA	NA	NA	NA	NA	NA	NA	NA	NA	NA	NA	NA	NA	NA	1	114	114	114	114	114	114	114	NA	NA	NA	NA	NA	NA	NA	NA
ENSMUSG00000015869	65	129.495	158.308	132	NA	38.4	132	322.8	97	103.422	137.515	114	NA	23.8	114	304.8	60	106.681	130.65	113.5	NA	38.5	113.5	273.45	60	89.8855	111.567	105	NA	26	105	224.25
ENSMUSG00000015879	NA	NA	NA	NA	NA	NA	NA	NA	NA	NA	NA	NA	NA	NA	NA	NA	NA	NA	NA	NA	NA	NA	NA	NA	1	102	102	102	102	102	102	102
ENSMUSG00000015880	9	118.677	151.667	168	NA	33	168	281.8	33	77.3641	101.485	65	65	28.2	65	262.2	15	72.2981	113.8	71	NA	8.1	71	288.3	12	98.2766	129.167	90.5	NA	29.55	90.5	277.3
ENSMUSG00000015882	18	95.2106	126.111	105	31	29.8	105	300.05	17	91.736	135.824	134	NA	19.2	134	354.2	9	115.626	147.444	117	NA	39.8	117	306.6	12	105.268	118.417	119	NA	46.65	119	189.3
ENSMUSG00000015889	44	83.7427	105.886	87	NA	29.45	87	246.4	59	77.6755	102.542	81	NA	23.9	81	244.2	23	104.437	124.478	144	154	29.2	144	212	32	69.8975	92.9375	57	45	22.55	57	241.7
ENSMUSG00000015890	NA	NA	NA	NA	NA	NA	NA	NA	1	172	172	172	172	172	172	172	1	91	91	91	91	91	91	91	3	119.599	148.667	162	NA	55.8	162	232.2
ENSMUSG00000015932	345	94.595	111.817	99	61	32	99	226	544	89.6222	106.517	99.5	NA	27.15	99.5	219.55	431	86.5087	101.664	92	NA	29	92	199	364	89.6312	103.277	94	NA	32.15	94	197.7
ENSMUSG00000015937	139	94.7017	120.302	101	NA	29.8	101	277.3	103	83.6507	113.447	83	NA	17.2	83	295.4	62	79.4088	102.548	75	NA	26.05	75	241.1	61	84.7553	110.836	99	NA	23	99	271
ENSMUSG00000015942	11	109.726	146.818	112	NA	28	112	280.5	9	141.223	174.444	188	NA	40.8	188	296.4	7	134.791	152.143	137	NA	64.7	137	253.1	6	108.714	116.5	103.5	NA	72	103.5	189.5
ENSMUSG00000015943	38	88.5543	107.553	98	NA	30.5	98	230.4	42	76.2418	94.6905	84	NA	23	84	207.5	32	74.0385	92.9375	76	NA	19.65	76	216.05	54	80.4398	97.2407	80	70	28.2	80	231.25
ENSMUSG00000015944	6	110.708	156	176.5	NA	29.75	176.5	251	9	165.747	194.111	186	NA	56.8	186	321.2	4	117.89	133	113	NA	69.5	113	224.5	7	100.258	131.286	118	NA	36.5	118	247.7
ENSMUSG00000015947	5	97.5646	112.4	70	70	56.4	70	184.8	NA	NA	NA	NA	NA	NA	NA	NA	4	57.4542	74.75	63	NA	25.9	63	140.05	1	163	163	163	163	163	163	163
ENSMUSG00000015950	2	85.4166	92.5	92.5	NA	60.55	92.5	124.45	3	145.55	171	184	NA	75.1	184	257.8	1	88	88	88	88	88	88	88	2	284.45	298.5	298.5	NA	217.05	298.5	379.95
ENSMUSG00000015957	1	100	100	100	100	100	100	100	NA	NA	NA	NA	NA	NA	NA	NA	1	153	153	153	153	153	153	153	NA	NA	NA	NA	NA	NA	NA	NA
ENSMUSG00000015961	47	72.3837	97.9362	79	NA	20.6	79	232.1	61	75.3999	100.033	73	44	24	73	250	49	94.1527	113.49	114	94	30	114	235.8	37	80.4154	105.838	86	NA	26.6	86	243.2
ENSMUSG00000015966	2	59.397	107	107	NA	26.9	107	187.1	2	232.97	246	246	NA	174.9	246	317.1	NA	NA	NA	NA	NA	NA	NA	NA	3	64.5998	74.6667	83	NA	34.4	83	109.1
ENSMUSG00000015968	7	120.727	163.143	180	NA	35.7	180	245.7	3	144.992	159	138	NA	93	138	239.7	1	206	206	206	206	206	206	206	4	122.328	141.5	143	NA	61.25	143	219.65
ENSMUSG00000015970	4	33.9149	52.5	22.5	NA	18.3	22.5	128.7	13	85.0475	112.385	69	NA	32.6	69	271	6	48.4836	87.3333	60.5	NA	14	60.5	230.75	10	108.801	121.6	110.5	92	50.55	110.5	208.95
ENSMUSG00000015971	21	75.8626	105.81	102	NA	14	102	189	25	61.0316	81.12	56	NA	15.4	56	199.6	17	104.308	122.353	132	58	46.2	132	214.8	31	81.982	100.194	88	NA	25	88	212.5
ENSMUSG00000015980	9	68.3238	86.5556	68	NA	26.8	68	200.8	7	76.5843	94.5714	103	NA	28.1	103	166.1	2	93.8829	95.5	95.5	NA	79.75	95.5	111.25	5	203.507	218.8	201	NA	135.4	201	352.2
ENSMUSG00000015981	1	23	23	23	23	23	23	23	NA	NA	NA	NA	NA	NA	NA	NA	1	106	106	106	106	106	106	106	NA	NA	NA	NA	NA	NA	NA	NA
ENSMUSG00000015994	84	98.8709	118.333	99.5	77	34.15	99.5	252.7	60	89.7562	118.517	97.5	66	27.45	97.5	267.5	54	89.573	113.296	95.5	NA	36.3	95.5	248.7	55	80.3911	102.655	88	NA	23.7	88	230.5
ENSMUSG00000016018	41	104.823	132.244	116	NA	28	116	272	40	115.402	138.7	128.5	NA	39.8	128.5	265	28	110.8	131.107	133	52	40.45	133	241.1	23	77.1414	97.1304	88	NA	27.8	88	260.9
ENSMUSG00000016024	17	122.236	139.118	135	98	46.8	135	231	23	97.2385	116.87	104	NA	27.6	104	242.4	12	105.416	122.417	133	192	35.3	133	192	7	92.2214	115.571	98	NA	37.6	98	214.2
ENSMUSG00000016028	25	67.5057	105.44	90	NA	8.8	90	233.6	11	105.059	133.545	171	NA	36.5	171	228.5	8	47.2159	59.625	40.5	NA	17.2	40.5	113.8	17	53.2755	61.2941	47	45	25.8	47	134.2
ENSMUSG00000016087	16	92.1805	104.25	106	114	38.25	106	175	16	120.708	143.5	148.5	NA	30.25	148.5	265	4	57.5049	75.75	67.5	NA	22.05	67.5	141	6	128.303	131.167	130.5	NA	94.75	130.5	164.25
ENSMUSG00000016128	15	85.6715	141.667	149	NA	10.4	149	254.2	19	81.0932	111	84	NA	21.9	84	275.4	9	75.7417	111.556	48	NA	25.6	48	236	4	111.245	116.75	116	NA	74.8	116	159.75
ENSMUSG00000016179	2	82.994	89.5	89.5	NA	59.35	89.5	119.65	4	68.2996	114	91.5	NA	19	91.5	240.5	2	91.0055	121.5	121.5	NA	49.05	121.5	193.95	2	104.226	112	112	NA	75.1	112	148.9
ENSMUSG00000016181	10	82.1214	106.6	110	NA	26.8	110	194.7	23	81.5512	114.696	80	39	21	80	275.6	5	113.956	145.2	198	NA	44.4	198	220.8	6	88.5259	114	74.5	NA	41.5	74.5	261.75
ENSMUSG00000016194	1	55	55	55	55	55	55	55	1	154	154	154	154	154	154	154	NA	NA	NA	NA	NA	NA	NA	NA	NA	NA	NA	NA	NA	NA	NA	NA
ENSMUSG00000016200	4	79.0281	116	73	NA	31.9	73	260.3	3	93.6294	100.333	100	NA	61.3	100	139.6	1	39	39	39	39	39	39	39	5	87.8628	100.6	115	NA	43.4	115	125.4
ENSMUSG00000016206	9	80.7588	101.444	95	NA	29.4	95	212.8	16	158.624	174.125	168	NA	88.75	168	303.25	19	93.701	123.737	113	57	31.9	113	233.4	12	92.5324	107.25	83.5	82	46.4	83.5	181.1
ENSMUSG00000016239	NA	NA	NA	NA	NA	NA	NA	NA	NA	NA	NA	NA	NA	NA	NA	NA	2	40.7308	50	50	NA	23.9	50	76.1	NA	NA	NA	NA	NA	NA	NA	NA
ENSMUSG00000016252	417	80.0507	90.8537	81	55	34	81	180	513	79.0686	89.9318	82	58	34	82	167	411	74.5478	84.7153	74	NA	33.5	74	172.5	567	73.9748	83.5855	75	52	32	75	162.7
ENSMUSG00000016253	26	119.897	150.962	126	199	31.5	126	362	27	119.272	138.222	131	NA	43.3	131	270.8	15	114.701	127.533	132	136	63.8	132	198.4	19	90.7532	106.684	99	73	36.3	99	183.3
ENSMUSG00000016256	113	89.9119	104.389	104	NA	31	104	196	149	95.1486	106.087	101	101	36.4	101	186.4	89	96.2384	107.506	105	NA	31	105	186.8	106	83.2294	94.8868	92	101	31	92	170
ENSMUSG00000016257	67	81.8246	103.299	92	57	24.3	92	254.8	56	108.274	129.589	121.5	NA	31	121.5	253.25	26	91.7858	103.962	95	NA	34.25	95	171.75	33	71.3301	88.3636	64	NA	27	64	204.2
ENSMUSG00000016262	3	129.166	142	172	NA	77.5	172	185.5	11	62.2134	108.273	91	NA	6.5	91	265.5	4	84.7199	120.5	133.5	NA	28.95	133.5	193.85	8	131.703	158.875	187.5	NA	42.35	187.5	248.4
ENSMUSG00000016308	48	88.4145	119.312	112.5	NA	15.7	112.5	276.65	46	60.5281	79.6522	60	NA	16.25	60	190.5	41	76.2049	96.0244	68	NA	28	68	222	30	70.5082	95.0333	65.5	41	23.15	65.5	254.3
ENSMUSG00000016319	397	79.2341	95.9194	89	102	24	89	191.2	405	79.0324	94.921	86	NA	27	86	198.6	294	75.4221	90.5918	79	56	26	79	195.4	319	75.8089	90.3041	74	NA	27.9	74	198.6
ENSMUSG00000016344	94	98.045	113.979	103.5	NA	33.95	103.5	242.45	90	104.813	120.067	108.5	NA	38.9	108.5	243.85	63	99.7474	112.968	99	NA	38.4	99	206.7	69	84.9706	101.957	102	NA	24	102	191.2
ENSMUSG00000016356	2	108.628	109	109	NA	100.9	109	117.1	1	277	277	277	277	277	277	277	NA	NA	NA	NA	NA	NA	NA	NA	2	74.7395	206.5	206.5	NA	33.25	206.5	379.75
ENSMUSG00000016382	58	86.6055	106.638	93	NA	27.4	93	204.35	90	84.9345	100.967	87.5	NA	30.6	87.5	181	76	90.7384	109.132	99.5	66	34.75	99.5	235.75	69	87.2433	109.362	94	53	31.4	94	239.2
ENSMUSG00000016386	3	78.2442	101.333	49	NA	47.2	49	192.1	24	104.552	133.458	129	NA	18.8	129	246.55	10	69.3332	83.7	83	NA	28.3	83	150.5	14	84.5215	121.5	112.5	NA	15.95	112.5	300.2
ENSMUSG00000016409	15	103.682	137.067	155	NA	22.1	155	277.5	13	94.5212	117.615	102	NA	26	102	239.6	8	66.4516	84.125	74.5	NA	21.7	74.5	161.2	9	146.078	155.111	135	NA	87	135	233.8
ENSMUSG00000016427	173	75.8724	89.5896	85	111	27	85	168.2	138	69.571	84.4275	75.5	NA	22.85	75.5	168.15	158	68.5434	82.3038	72.5	34	25.85	72.5	183.15	133	68.6611	83.7669	80	60	19.6	80	174.4
ENSMUSG00000016458	49	136.723	164.816	153	NA	49.8	153	330	85	130.086	159.4	147	76	38.8	147	306.8	38	91.2606	120.842	116.5	NA	27.55	116.5	292.5	59	105.312	130.373	108	NA	23.8	108	286.8
ENSMUSG00000016477	7	91.5315	129.714	74	NA	29.5	74	267.9	10	94.1963	121.7	85.5	NA	33.35	85.5	260.1	5	87.3919	147.4	74	NA	25.2	74	339.6	9	129.467	154	160	NA	56	160	261.6
ENSMUSG00000016481	43	90.5007	117.674	96	NA	22	96	261.2	48	83.7631	101.146	86	119	29.35	86	217.2	41	59.9587	74.0244	69	52	17	69	144	46	77.4736	89.7609	81	NA	24.75	81	156.25
ENSMUSG00000016487	34	107.967	137.412	151.5	25	25	151.5	252.65	31	120.33	136.645	127	131	53.5	127	276	23	114.268	129.609	112	65	52.1	112	247.1	28	90.5682	113.286	93.5	NA	26.75	93.5	232.05
ENSMUSG00000016493	2	299.967	314.5	314.5	NA	229.45	314.5	399.55	NA	NA	NA	NA	NA	NA	NA	NA	NA	NA	NA	NA	NA	NA	NA	NA	NA	NA	NA	NA	NA	NA	NA	NA
ENSMUSG00000016494	88	111.387	130.636	124.5	89	35.75	124.5	261.4	66	88.9232	101.591	95.5	NA	30.5	95.5	184.25	49	95.0587	110.735	107	55	35.2	107	204.4	53	91.7899	106.849	101	54	32	101	202.6
ENSMUSG00000016495	24	114.455	136.875	109	77	50.35	109	313.3	33	79.3192	109.242	76	51	21.4	76	303.8	37	78.9861	99.027	97	29	28	97	211.2	33	79.9143	100.788	84	NA	22.2	84	208.8
ENSMUSG00000016496	2	121.589	122	122	NA	113	122	131	NA	NA	NA	NA	NA	NA	NA	NA	1	14	14	14	14	14	14	14	NA	NA	NA	NA	NA	NA	NA	NA
ENSMUSG00000016498	1	203	203	203	203	203	203	203	NA	NA	NA	NA	NA	NA	NA	NA	NA	NA	NA	NA	NA	NA	NA	NA	NA	NA	NA	NA	NA	NA	NA	NA
ENSMUSG00000016503	24	68.2264	84.9583	64.5	NA	31.3	64.5	166.2	58	85.9059	106.586	90	NA	27.1	90	263.75	28	108.82	132	110.5	70	39.75	110.5	310.3	42	83.0357	107.238	98	NA	29.05	98	247.7
ENSMUSG00000016510	16	88.7852	123.688	111	NA	18	111	265.25	11	130.132	147.818	154	NA	56	154	248	13	99.8819	125.385	101	NA	37.8	101	273.4	10	135.981	153.3	123	NA	74.65	123	289.15
ENSMUSG00000016520	16	118.782	139.438	126.5	NA	49.75	126.5	266	25	79.2069	93.2	79	NA	29.2	79	205.8	15	71.3083	88.1333	87	NA	17.4	87	167.6	12	57.5546	70.3333	57.5	NA	22.85	57.5	149.9
ENSMUSG00000016526	9	96.8322	116.889	124	NA	27.8	124	190.8	11	68.5586	81.3636	72	NA	25.5	72	173	6	93.9205	118.667	118.5	NA	32	118.5	196.25	7	92.8158	101.143	101	NA	48.6	101	158.1
ENSMUSG00000016528	73	83.9218	103.726	92	34	33.2	92	226.4	83	82.4358	98.988	79	50	28.3	79	197.8	66	84.6695	101.545	98.5	NA	30	98.5	193.25	43	73.9196	88	87	NA	22	87	167.8
ENSMUSG00000016534	195	101.241	122.974	109	NA	28.1	109	263	151	108.113	127.914	119	67	35	119	236	133	100.577	118.917	108	NA	33	108	231.2	100	105.32	123.84	127	NA	29.75	127	224.7
ENSMUSG00000016541	107	104.572	120.047	104	NA	41.3	104	224.7	117	106.739	123.274	121	NA	36.4	121	238.6	57	88.3815	103.14	95	59	26	95	183	81	83.1984	96.3333	90	NA	30	90	176
ENSMUSG00000016552	3	39.604	48.6667	42	NA	19.5	42	82.5	8	80.7729	103.625	88	NA	29.75	88	205.55	1	83	83	83	83	83	83	83	3	111.553	120.667	92	NA	80.3	92	181.1
ENSMUSG00000016554	88	80.7396	96	92.5	48	25.75	92.5	193.65	137	78.7279	97.8102	82	NA	25.6	82	214.2	99	81.0922	96.8586	85	NA	28.6	85	202.6	114	72.1468	86.3947	76.5	NA	24	76.5	177.05
ENSMUSG00000016559	670	90.6959	112.178	102.5	102	23.45	102.5	232.55	795	85.1021	107.777	101	NA	20	101	229	618	80.8911	101.27	90	NA	22	90	226.3	597	77.0193	96.9849	86	40	19.8	86	213.6
ENSMUSG00000016619	40	82.3124	111.35	95.5	NA	18.8	95.5	231.1	31	78.7675	94.7742	84	NA	28.5	84	179.5	19	79.342	96.8947	99	NA	21.8	99	180.7	30	77.7732	100.267	89	176	20.25	89	207.55
ENSMUSG00000016624	NA	NA	NA	NA	NA	NA	NA	NA	NA	NA	NA	NA	NA	NA	NA	NA	1	194	194	194	194	194	194	194	NA	NA	NA	NA	NA	NA	NA	NA
ENSMUSG00000016626	79	30.164	46.2658	24	NA	9.9	24	147.1	123	100.101	115.496	103	NA	46.2	103	212.6	46	106.889	115.391	126	135	45	126	158.75	82	122.826	133.537	141.5	145	44.2	141.5	205.45
ENSMUSG00000016637	25	84.1821	106.36	86	62	26.6	86	235.8	29	91.1702	103.517	90	NA	47.4	90	178.2	29	72.993	87.3103	74	NA	34.4	74	177.6	27	79.3706	97.3333	80	114	30.9	80	217.4
ENSMUSG00000016664	47	91.3049	115.787	104	97	23.8	104	252.9	54	95.9202	121.574	113.5	134	38	113.5	276.4	30	85.7069	109.9	94.5	NA	29.45	94.5	221.7	25	97.323	114.88	90	NA	39.4	90	252.4
ENSMUSG00000016756	NA	NA	NA	NA	NA	NA	NA	NA	NA	NA	NA	NA	NA	NA	NA	NA	1	259	259	259	259	259	259	259	1	48	48	48	48	48	48	48
ENSMUSG00000016757	29	86.58	119.759	100	43	27.8	100	230.6	23	105.648	117.565	110	NA	47.7	110	212.2	13	98.9701	118.231	90	NA	40.6	90	235.8	17	79.8317	93.4706	98	104	31	98	149
ENSMUSG00000016758	6	120.526	132.333	139.5	NA	66.25	139.5	199.5	6	43.2048	60.5	42.5	NA	16	42.5	138	1	110	110	110	110	110	110	110	8	51.6178	54	56.5	NA	32.35	56.5	73.85
ENSMUSG00000016763	6	93.8668	105.833	110	NA	46	110	157.75	2	118.486	120	120	NA	102.9	120	137.1	2	101.469	107.5	107.5	NA	75.55	107.5	139.45	6	74.8279	124	110	NA	14.75	110	258.25
ENSMUSG00000016831	43	92.5092	109.442	100	46	42.2	100	247.6	49	92.3126	118.776	102	NA	25	102	256.6	18	64.0706	95.9444	71	NA	13	71	269.3	24	75.5084	94.3333	75.5	NA	32.5	75.5	217.4
ENSMUSG00000016833	66	76.5515	96.7727	72.5	NA	28.5	72.5	241	76	81.1447	96.9868	84.5	84	27.75	84.5	200	66	82.4496	97.5	89.5	48	33.5	89.5	181.75	60	82.0603	97.8667	91	41	32.85	91	206.15
ENSMUSG00000016918	10	94.5699	115.7	119.5	NA	28.75	119.5	203.5	15	116.732	134.333	117	NA	51.3	117	233	5	100.739	132.8	92	NA	37.2	92	248.2	8	136.884	144	149.5	NA	82.2	149.5	197.6
ENSMUSG00000016921	160	150.524	198.306	178	NA	35	178	436.3	174	165.584	206.764	202.5	148	37	202.5	387.1	80	139.119	180.688	162	128	31.9	162	365.75	96	123.807	159.219	130.5	73	35.75	130.5	369.25
ENSMUSG00000016933	43	122.581	155.837	130	124	30	130	333.1	47	143.398	171.298	154	NA	51.2	154	331.4	20	81.3957	108.5	84.5	91	23.6	84.5	264.6	14	100.021	144.5	98.5	96	16.6	98.5	289.05
ENSMUSG00000016940	38	128.312	148.895	146	NA	45.7	146	261.15	26	95.9476	116.346	102.5	117	33.25	102.5	245.25	27	91.062	107	100	NA	28.9	100	190	30	101.449	125.333	123	NA	30.9	123	248.05
ENSMUSG00000016942	3	69.7021	71.3333	80	NA	53.9	80	82.7	1	71	71	71	71	71	71	71	NA	NA	NA	NA	NA	NA	NA	NA	NA	NA	NA	NA	NA	NA	NA	NA
ENSMUSG00000016946	22	113.927	146.5	132	132	30.9	132	295.85	36	102.974	131.167	126	NA	30.25	126	280.75	18	94.9726	119.333	113.5	NA	26.35	113.5	225.2	24	83.462	110.417	79.5	31	31	79.5	288.5
ENSMUSG00000016984	7	115.475	136.286	130	NA	54.2	130	266.5	13	96.2823	149.692	128	165	9.6	128	380.2	15	74.4807	104.667	95	NA	13.4	95	223.8	14	89.2259	116.286	132.5	NA	28.75	132.5	203.65
ENSMUSG00000017000	3	90.9908	98	103	NA	58	103	134.5	1	123	123	123	123	123	123	123	NA	NA	NA	NA	NA	NA	NA	NA	1	72	72	72	72	72	72	72
ENSMUSG00000017002	NA	NA	NA	NA	NA	NA	NA	NA	3	104.776	105.333	98	NA	97.1	98	118.7	3	99.9258	101	104	NA	84.2	104	115.7	1	62	62	62	62	62	62	62
ENSMUSG00000017003	1	72	72	72	72	72	72	72	NA	NA	NA	NA	NA	NA	NA	NA	NA	NA	NA	NA	NA	NA	NA	NA	NA	NA	NA	NA	NA	NA	NA	NA
ENSMUSG00000017004	11	78.0235	92.9091	93	51	35	93	168	1	127	127	127	127	127	127	127	2	75.1665	81.5	81.5	NA	53.15	81.5	109.85	2	53.8516	70.5	70.5	NA	29.55	70.5	111.45
ENSMUSG00000017009	124	111.024	126.984	118	113	38.9	118	219.85	111	126.938	146.73	144	NA	44	144	256.5	50	115.468	132.24	118.5	NA	36.9	118.5	230.1	56	109.959	123.25	130	146	47.75	130	220.5
ENSMUSG00000017057	25	101.603	116.4	109	109	43	109	227.2	13	82.5774	96.1538	85	41	34.6	85	168.4	4	130.942	148.5	152.5	NA	67.35	152.5	224.05	6	61.7956	85.1667	77.5	NA	20.5	77.5	170
ENSMUSG00000017119	53	93.3673	117.245	99	40	28.6	99	261.2	47	100.257	126.043	113	NA	28.5	113	261.9	39	96.5331	120.538	103	NA	20	103	217	32	84.6917	108.156	104	NA	22.85	104	237.35
ENSMUSG00000017132	19	100.429	142.421	128	NA	11.2	128	271.4	21	116.456	150.429	160	NA	24	160	290	10	72.1323	109.9	93.5	37	19	93.5	239.65	10	81.5186	95.5	84.5	78	35.35	84.5	183.8
ENSMUSG00000017144	8	121.614	134.125	131	131	60.35	131	209.35	8	110.571	142.625	159	NA	27.05	159	233.25	4	172.042	198	219	NA	82.45	219	284.15	7	111.971	140.143	107	NA	45.6	107	272.7
ENSMUSG00000017146	2	117.83	159.5	159.5	NA	62.75	159.5	256.25	9	158.326	196.556	211	NA	56.4	211	345.2	6	80.3103	114	93.5	NA	23.5	93.5	241.25	6	116.641	128.833	141	NA	58.5	141	184.75
ENSMUSG00000017167	7	116.528	153	132	NA	32.8	132	279.2	11	106.73	125.273	93	NA	50	93	253.5	2	109.599	113.5	113.5	NA	86.95	113.5	140.05	NA	NA	NA	NA	NA	NA	NA	NA
ENSMUSG00000017176	55	88.5962	104.127	91	114	33.7	91	240.6	105	94.8229	114.981	96	NA	33.2	96	260.8	75	79.6865	98.64	86	NA	30.7	86	259.8	69	99.0776	115.377	103	NA	38.2	103	269.8
ENSMUSG00000017188	60	91.4201	107.067	95.5	NA	39.8	95.5	213	72	87.5052	103.292	96.5	105	29.65	96.5	215.05	66	91.3006	105.727	98	84	29.5	98	208.5	75	72.8793	88.76	90	126	23.4	90	164
ENSMUSG00000017195	1	110	110	110	110	110	110	110	NA	NA	NA	NA	NA	NA	NA	NA	NA	NA	NA	NA	NA	NA	NA	NA	NA	NA	NA	NA	NA	NA	NA	NA
ENSMUSG00000017210	18	125.691	162.222	148	NA	27.7	148	291.4	21	111.565	146.667	174	NA	23	174	250	15	99.1682	126.267	142	NA	32.3	142	209.1	10	94.5933	106.8	103	NA	43.35	103	176.5
ENSMUSG00000017221	91	86.8376	111.989	90	NA	27	90	237	92	91.6787	112.185	108.5	NA	25	108.5	246.15	55	94.1793	110.327	95	NA	25.7	95	221.6	64	65.3702	79.8281	73	NA	22.15	73	198.8
ENSMUSG00000017264	23	93.3911	131.826	110	NA	18.5	110	300.5	33	76.5209	104.333	75	NA	17.4	75	230.8	12	94.1571	108.917	106.5	43	43	106.5	192.35	16	77.545	97.9375	85	NA	21.75	85	206
ENSMUSG00000017286	41	85.6596	110.659	106	70	20	106	287	57	85.1458	100.86	83	NA	32.4	83	196.8	45	81.9524	95.1556	94	NA	25	94	171.8	54	74.6265	94.7222	72.5	NA	21.65	72.5	193.75
ENSMUSG00000017288	13	88.471	104.615	80	NA	32.8	80	200.8	22	102.51	129.318	118.5	118	30.7	118.5	241.85	24	65.123	95.8333	77.5	38	24.75	77.5	224.65	14	90.1476	103.571	95.5	55	39.55	95.5	175.85
ENSMUSG00000017291	52	114.349	147.327	135	266	23.1	135	311.25	62	97.418	125.629	107.5	NA	22.05	107.5	280.85	28	92.0136	118.214	112	70	22.05	112	252.3	36	75.5476	105.722	83.5	NA	11.25	83.5	253.5
ENSMUSG00000017299	34	85.9305	111.588	78	NA	25.6	78	259.4	48	84.7354	109.042	93	NA	21.35	93	233.95	31	83.8642	105.29	91	125	26.5	91	234.5	34	71.0764	94.0882	72.5	NA	23.8	72.5	224.3
ENSMUSG00000017307	15	109.983	125.333	122	NA	41.9	122	234.1	13	87.8635	109.154	72	NA	39.8	72	235.8	12	112.102	163.167	116.5	NA	23.3	116.5	412.75	18	100.749	118.556	111.5	NA	37.6	111.5	239.75
ENSMUSG00000017309	9	75.8765	111	60	NA	24	60	286.6	1	141	141	141	141	141	141	141	4	52.3371	58.75	48.5	NA	32.2	48.5	99.65	2	66	82.5	82.5	NA	37.95	82.5	127.05
ENSMUSG00000017314	3	112.889	132	139	NA	58.9	139	200.2	3	55.4348	86.3333	78	NA	19.5	78	159	NA	NA	NA	NA	NA	NA	NA	NA	2	54.6626	59.5	59.5	NA	38.35	59.5	80.65
ENSMUSG00000017344	1	167	167	167	167	167	167	167	2	107.963	125	125	NA	68.3	125	181.7	1	42	42	42	42	42	42	42	1	27	27	27	27	27	27	27
ENSMUSG00000017376	19	105.961	147.263	82	NA	32.4	82	321.3	27	101.2	125.741	143	143	31.1	143	237.6	8	101.909	127.625	115	NA	34.35	115	234.1	8	108.956	153.25	122	NA	23.95	122	284.9
ENSMUSG00000017386	33	101.362	128.697	122	130	22	122	264	40	84.1871	106.6	88	NA	27.45	88	218.95	15	71.1598	99.7333	74	NA	18.7	74	192.4	25	77.4697	97.28	94	124	17.8	94	199.4
ENSMUSG00000017390	4	120.841	132	135.5	NA	73	135.5	186.1	4	64.0394	75.5	66	66	32.85	66	131.45	1	69	69	69	69	69	69	69	3	138.028	138.333	135	NA	129.6	135	149.4
ENSMUSG00000017400	NA	NA	NA	NA	NA	NA	NA	NA	1	145	145	145	145	145	145	145	NA	NA	NA	NA	NA	NA	NA	NA	NA	NA	NA	NA	NA	NA	NA	NA
ENSMUSG00000017404	1265	75.2978	87.864	79	51	28	79	175	1846	70.7145	82.117	73	52	27	73	164.75	1563	67.8141	79.0294	69	44	27	69	161.9	2134	66.0673	75.8276	66	43	27	66	156
ENSMUSG00000017405	2	44	55	55	NA	25.3	55	84.7	9	117.698	143.889	133	NA	49.6	133	300	9	151.424	198.333	142	NA	48.8	142	393.4	2	93.4666	115	115	NA	54.7	115	175.3
ENSMUSG00000017412	NA	NA	NA	NA	NA	NA	NA	NA	NA	NA	NA	NA	NA	NA	NA	NA	NA	NA	NA	NA	NA	NA	NA	NA	1	216	216	216	216	216	216	216
ENSMUSG00000017417	6	138.456	143.833	159	NA	88	159	174.75	6	102.079	113.333	126	NA	48.5	126	164	3	65.6511	74.6667	48	NA	45.3	48	122.7	3	143.847	154.333	117	NA	107.1	117	227.7
ENSMUSG00000017418	28	107.159	137.429	115.5	NA	36.7	115.5	302.75	41	156.964	186.512	176	NA	68	176	294	11	152.45	174.909	176	225	50	176	268.5	17	87.9892	128.118	150	NA	13.2	150	273.8
ENSMUSG00000017421	122	122.733	153.73	141.5	NA	35.05	141.5	342.1	107	111.79	140.065	127	NA	37.3	127	300.5	72	98.3928	124.458	106	NA	27.65	106	261.8	85	87.6762	106.129	102	78	26	102	208.4
ENSMUSG00000017428	69	95.6553	123.13	108	NA	22.8	108	271.4	80	94.9541	123.362	106.5	NA	24.95	106.5	284.3	45	91.8686	111.4	89	NA	33	89	198.8	31	95.9122	114.097	97	77	34.5	97	223
ENSMUSG00000017446	10	85.9473	95.9	87	83	40.75	87	161	5	107.953	122.2	82	NA	74.8	82	229	1	183	183	183	183	183	183	183	3	54.092	67.3333	85	NA	25.6	85	96.7
ENSMUSG00000017453	2	275.819	286.5	286.5	NA	216.75	286.5	356.25	2	72.9932	92	92	NA	41.6	92	142.4	2	84.841	90.5	90.5	NA	62.15	90.5	118.85	2	60.3158	70.5	70.5	NA	37.65	70.5	103.35
ENSMUSG00000017466	163	97.6593	112.491	103	NA	38.4	103	202.9	104	96.7761	110.038	108	NA	37.15	108	202.4	82	97.6618	111.622	108.5	101	33	108.5	192.65	73	82.4513	97.3836	86	69	31.8	86	187.6
ENSMUSG00000017478	24	99.7399	129.167	110.5	219	22.5	110.5	247.1	36	139.215	160.083	146.5	NA	59	146.5	273.75	15	137.527	163.067	174	31	31	174	258.3	14	65.4962	88.2857	69	41	17.2	69	209.3
ENSMUSG00000017485	78	129.445	153.846	146.5	NA	36.95	146.5	309.5	77	109.506	136.013	126	NA	26	126	286.8	45	100.494	125.467	95	NA	34.2	95	255.6	57	95.2016	121.579	102	NA	27.2	102	267.6
ENSMUSG00000017491	NA	NA	NA	NA	NA	NA	NA	NA	1	110	110	110	110	110	110	110	NA	NA	NA	NA	NA	NA	NA	NA	2	34.641	47.5	47.5	NA	18.25	47.5	76.75
ENSMUSG00000017493	126	77.8805	92.6825	85	107	26	85	201.75	143	94.4741	111.154	112	85	33.1	112	214.9	72	75.8874	88.3889	82	NA	29.55	82	157.05	79	85.2431	99.8228	94	NA	30.7	94	184.1
ENSMUSG00000017499	4	39.7155	70	41.5	NA	12.2	41.5	167.7	18	100.185	130.111	148.5	183	25.25	148.5	233.05	7	51.094	75.2857	56	NA	13.9	56	168.8	8	82.6562	105	76	NA	35.35	76	215.75
ENSMUSG00000017548	35	67.8665	107.314	93	16	13.4	93	240.7	57	98.2147	124.912	96	40	34.6	96	261.4	29	77.3339	114.448	97	216	10.8	97	270.2	34	76.6435	109.971	101.5	NA	12.95	101.5	207.5
ENSMUSG00000017550	6	243.765	247.833	246.5	NA	195	246.5	302.5	8	119.517	135.875	113.5	NA	61.25	113.5	250.2	2	124.9	125	125	NA	120.5	125	129.5	3	207.68	258.667	199	NA	103.6	199	455.5
ENSMUSG00000017561	21	132.073	173.524	180	NA	35	180	312	20	162.738	185.3	183	106	68.6	183	299.65	16	84.3843	117.812	94.5	NA	20.5	94.5	255	13	99.8907	127.308	83	NA	29.2	83	228.4
ENSMUSG00000017607	3	54.9953	113	166	NA	22	166	166.9	6	74.6546	95.8333	67.5	NA	35.5	67.5	188	1	221	221	221	221	221	221	221	1	109	109	109	109	109	109	109
ENSMUSG00000017615	36	88.4241	105.917	105.5	NA	32.5	105.5	208.75	43	104.981	121.163	114	NA	37.9	114	236.2	31	103.189	121.419	106	40	37.5	106	275.5	22	100.583	111.318	106	NA	54.2	106	206.5
ENSMUSG00000017631	21	95.1114	137.095	106	23	23	106	314	32	129.271	150.344	132	NA	54.85	132	342.55	15	104.713	124	118	NA	44.5	118	241.1	11	84.4527	121.182	113	NA	22.5	113	246.5
ENSMUSG00000017639	3	109.864	161.333	160	NA	41.2	160	282.4	5	92.4711	115.4	145	NA	38.2	145	181.4	5	104.021	111.2	103	NA	68.2	103	174.2	2	42.8952	65.5	65.5	NA	20.95	65.5	110.05
ENSMUSG00000017652	NA	NA	NA	NA	NA	NA	NA	NA	2	110.797	112.5	112.5	NA	94.95	112.5	130.05	3	127.168	138.333	117	NA	84.6	117	207	2	60.3738	63	63	NA	46.8	63	79.2
ENSMUSG00000017664	28	77.3061	105.786	74.5	NA	20.85	74.5	254.8	30	85.4073	113.6	80.5	NA	24.9	80.5	286.6	10	93.778	107.5	96	NA	50.95	96	220.25	23	71.1373	84.913	81	92	31.2	81	202.8
ENSMUSG00000017667	8	133.429	160.625	170	NA	46.7	170	281.95	14	73.5436	99.3571	75.5	NA	25.2	75.5	221.1	9	79.2006	105.333	75	75	21.4	75	220.6	11	53.3996	57.2727	59	59	29	59	79
ENSMUSG00000017670	24	127.153	147.667	126.5	104	44.8	126.5	282.05	19	105.296	120.368	96	NA	39.9	96	196.6	8	188.148	197	187.5	NA	122.95	187.5	298.65	12	75.8393	108.417	83	NA	20.55	83	268.75
ENSMUSG00000017677	53	198.321	246.302	267	260	28.4	267	414.2	43	185.8	214	229	229	48.6	229	342	32	163.284	197.125	223	232	27.75	223	305.85	26	189.648	229.769	247	NA	40.5	247	386.75
ENSMUSG00000017679	15	118.49	133	142	100	44	142	203.7	5	119.273	129.4	124	NA	77.2	124	209.8	12	132.413	161	142.5	NA	38.8	142.5	308.25	12	80.4013	84.3333	82.5	50	50	82.5	122.45
ENSMUSG00000017686	26	123.213	153.192	134.5	NA	27.25	134.5	293.5	41	100.263	134.22	109	NA	29	109	280	26	95.0262	121.423	101	NA	32.5	101	271.75	35	85.7103	117.743	92	NA	18	92	249.7
ENSMUSG00000017692	NA	NA	NA	NA	NA	NA	NA	NA	1	123	123	123	123	123	123	123	NA	NA	NA	NA	NA	NA	NA	NA	1	71	71	71	71	71	71	71
ENSMUSG00000017697	12	124.239	142.833	148	NA	53.45	148	234.6	12	86.675	105.167	80	77	33.65	80	217.65	4	36.0177	36.75	35	NA	29.3	35	46.65	7	71.4716	83.8571	58	NA	39.3	58	164.6
ENSMUSG00000017707	913	101.691	120.413	109	64	33	109	252	491	92.2149	112.955	99	NA	28	99	230.5	414	92.8063	112.575	106.5	98	22.65	106.5	229.75	349	87.4461	105.748	97	43	28	97	219.8
ENSMUSG00000017713	8	158.603	188.625	192.5	NA	61	192.5	309	6	164.737	177.667	166.5	NA	104.25	166.5	272.5	2	96.2808	169.5	169.5	NA	43.95	169.5	295.05	5	140.438	157.2	185	NA	74.6	185	225.6
ENSMUSG00000017715	34	95.5218	128.824	96.5	NA	23.75	96.5	303.95	39	104.558	127.769	104	NA	40.8	104	309.8	11	144.818	178.455	184	NA	37.5	184	288	17	89.5114	108	105	NA	26	105	177.6
ENSMUSG00000017716	20	69.0147	95.2	70	NA	29.95	70	306.85	65	100.424	116.123	106	NA	42.6	106	285.4	55	98.4746	114.6	110	143	38.3	110	228.6	67	111.065	127.672	111	95	45.3	111	263
ENSMUSG00000017718	5	104.507	125.6	99	NA	48	99	233	1	80	80	80	80	80	80	80	1	275	275	275	275	275	275	275	2	132.872	188	188	NA	68.3	188	307.7
ENSMUSG00000017720	NA	NA	NA	NA	NA	NA	NA	NA	NA	NA	NA	NA	NA	NA	NA	NA	1	162	162	162	162	162	162	162	NA	NA	NA	NA	NA	NA	NA	NA
ENSMUSG00000017721	57	94.9807	111.246	109	129	29.2	109	199	45	103.775	123.378	109	74	43.2	109	259.8	28	109.885	122.536	124	NA	38.25	124	180.25	34	115.464	137.088	122	123	39.7	122	274.2
ENSMUSG00000017723	NA	NA	NA	NA	NA	NA	NA	NA	NA	NA	NA	NA	NA	NA	NA	NA	NA	NA	NA	NA	NA	NA	NA	NA	4	99.4806	114.25	113	NA	51.2	113	179.05
ENSMUSG00000017724	2	105.214	129.5	129.5	NA	61.55	129.5	197.45	1	151	151	151	151	151	151	151	1	174	174	174	174	174	174	174	NA	NA	NA	NA	NA	NA	NA	NA
ENSMUSG00000017733	6	143.888	156.5	146.5	NA	85.5	146.5	260	NA	NA	NA	NA	NA	NA	NA	NA	NA	NA	NA	NA	NA	NA	NA	NA	2	80.796	82	82	NA	69.4	82	94.6
ENSMUSG00000017734	12	94.893	107.083	85.5	NA	56.05	85.5	221.2	22	85.3838	111.545	84	52	23.5	84	276.55	8	64.4075	68.625	60.5	59	38.75	60.5	102.9	9	66.0276	77.8889	57	NA	31.6	57	138.6
ENSMUSG00000017737	1	112	112	112	112	112	112	112	1	220	220	220	220	220	220	220	NA	NA	NA	NA	NA	NA	NA	NA	1	83	83	83	83	83	83	83
ENSMUSG00000017740	1	29	29	29	29	29	29	29	1	248	248	248	248	248	248	248	1	69	69	69	69	69	69	69	1	65	65	65	65	65	65	65
ENSMUSG00000017747	11	82.8171	120.909	93	NA	13.5	93	261.5	7	80.7539	154.286	88	NA	15.4	88	349.2	4	135.3	141.75	126	103	103	126	202.55	7	75.8045	95.2857	106	NA	25.3	106	168.4
ENSMUSG00000017754	17	93.4092	103.235	101	NA	43.8	101	181.8	36	109.195	119.694	119	NA	49.5	119	228.75	16	122.216	137.188	122	NA	44.5	122	231	12	109.431	115.083	108	NA	68.45	108	180.5
ENSMUSG00000017756	58	100.384	134.034	132	NA	20.4	132	294.45	27	90.4087	126.63	112	NA	18.6	112	299.3	29	121.532	154.552	159	263	38.2	159	263	20	95.2363	131.65	131	NA	17.25	131	255.85
ENSMUSG00000017760	80	111.132	132.125	116	83	39.6	116	297.8	92	112.095	131.174	122	126	41.5	122	277.45	61	118.691	136.23	122	NA	38	122	285	59	101.523	124.644	99	NA	28.7	99	297.6
ENSMUSG00000017764	6	58.6455	75.5	64.5	NA	21.75	64.5	136.75	12	122.136	161.667	108.5	NA	43.3	108.5	395.05	1	88	88	88	88	88	88	88	7	89.8319	96.4286	79	79	65.2	79	162.2
ENSMUSG00000017765	23	102.132	134.304	114	168	24	114	319.4	26	126.514	144.038	132.5	NA	49.25	132.5	264.5	11	132.005	164.455	139	NA	38	139	282.5	8	139.445	160.625	130	NA	68.95	130	283.05
ENSMUSG00000017774	41	81.0057	104.561	84	62	25	84	238	34	88.6959	114.559	97	25	25	97	263	26	87.4286	115.154	101	104	29.75	101	289.25	15	97.7752	130.067	92	NA	30.8	92	323.6
ENSMUSG00000017776	101	110.261	135.931	124	NA	30	124	299	83	110.935	131.723	121	NA	35.1	121	277.8	38	102.572	126.289	119.5	NA	27.1	119.5	239.75	62	80.9092	99.7581	89.5	58	25.3	89.5	204.55
ENSMUSG00000017778	609	86.0625	104.42	90	69	27	90	233	623	82.0517	98.7432	89	NA	28	89	211.8	713	77.6054	95.8275	85	NA	21	85	206.8	779	70.1189	85.8626	75	NA	23	75	183.1
ENSMUSG00000017781	102	84.6165	104.225	96	NA	25.05	96	210.7	89	90.8836	114.011	94	NA	26.4	94	258.8	42	78.465	99.7619	78	31	31	78	267.35	54	80.0932	96.037	92	47	24.95	92	201.85
ENSMUSG00000017801	26	102.943	142.308	124.5	NA	13.75	124.5	299.5	19	81.2496	105.842	91	96	24.2	91	225.9	19	85.1151	108.526	81	NA	24.7	81	254.1	17	93.9866	120.765	88	31	31	88	246.6
ENSMUSG00000017802	54	88.7466	107.352	97.5	136	25.6	97.5	204.4	53	89.2905	115.34	112	80	15.6	112	242.4	38	77.2263	97.5	86.5	26	22.4	86.5	209.7	32	81.5745	101.125	104	NA	16.3	104	193.15
ENSMUSG00000017817	3	63.0727	67.3333	71	NA	41.3	71	90.8	4	78.5377	80.75	78	NA	59.55	78	105.8	2	98.2853	110.5	110.5	NA	65.05	110.5	155.95	6	116.123	160	114	NA	42.5	114	369.5
ENSMUSG00000017830	5	99.9173	117.8	102	NA	50.4	102	209	2	64.3428	68	68	NA	48.2	68	87.8	5	152.257	171.8	211	NA	81.2	211	254.8	4	46.0578	93.75	27.5	NA	20.75	27.5	259.5
ENSMUSG00000017831	88	111.862	130.523	121.5	96	34.35	121.5	254.25	76	92.5514	115.513	108.5	NA	19	108.5	235.75	41	85.8857	114.732	131	NA	20	131	216	55	87.942	109.436	116	82	23.5	116	216.3
ENSMUSG00000017837	34	114.16	124.618	117	114	51.05	117	214.75	29	91.876	111.379	96	74	21.4	96	212	13	93.6649	114.231	114	44	35.6	114	209.2	19	83.1869	96.5789	102	NA	29.6	102	174.1
ENSMUSG00000017843	74	77.613	109.77	84.5	NA	15.6	84.5	267.05	94	90.1331	113.426	100.5	NA	27.65	100.5	263.9	49	66.1774	95.6531	72	52	11	72	232.6	51	90.5932	111.569	94	NA	34	94	246
ENSMUSG00000017858	24	91.3395	124.917	109.5	52	24.45	109.5	333.4	25	128.221	154.88	126	126	44.6	126	348.6	19	84.7582	119.368	70	NA	31.4	70	282.4	10	127.582	147.9	131.5	NA	48.95	131.5	260.4
ENSMUSG00000017861	12	44.4905	50.1667	40	NA	21.65	40	94.35	27	79.4569	107.444	79	NA	33	79	329.5	7	165.537	175.429	146	NA	115.4	146	282.4	13	113.581	121.538	129	NA	62.6	129	182.4
ENSMUSG00000017897	13	75.393	94.7692	89	NA	17.6	89	176.2	27	86.33	104.148	75	NA	37	75	229.6	18	52.7338	75.0556	40.5	40	19.95	40.5	183.45	18	71.3439	93.4444	71.5	NA	18.4	71.5	220.25
ENSMUSG00000017929	14	127.103	150.429	149.5	NA	45.3	149.5	276.45	25	100.893	150.88	155	NA	10.2	155	290.4	12	123.4	130.083	127	118	74.65	127	191.35	10	87.4105	95.8	77	76	46.7	77	159.2
ENSMUSG00000017969	65	80.3519	97.2769	85	32	31	85	228.4	70	64.9236	77.6714	65.5	47	23	65.5	166.35	60	69.4962	84.9333	66	68	26.9	66	208.05	69	68.6549	78.4058	64	56	33	64	160.2
ENSMUSG00000017978	2	85.4868	85.5	85.5	NA	84.15	85.5	86.85	5	159.478	181.8	208	NA	74.4	208	280	NA	NA	NA	NA	NA	NA	NA	NA	1	49	49	49	49	49	49	49
ENSMUSG00000017999	26	82.6334	110.385	91.5	155	22.25	91.5	243.5	18	75.6266	109.778	72	26	21.85	72	296	7	104.017	126.429	120	NA	39.8	120	197.5	15	66.0464	89.1333	74	23	20.6	74	193.8
ENSMUSG00000018001	42	72.9478	94.8095	79	113	24	79	240	39	90.6074	128.846	97	NA	18.4	97	315.9	31	93.6174	127.129	112	NA	15.5	112	281	28	86.6719	108.821	112.5	NA	13.1	112.5	184.6
ENSMUSG00000018008	3	81.9545	86.6667	101	NA	55.1	101	108.2	4	106.041	128.75	143	NA	45	143	192.55	1	81	81	81	81	81	81	81	5	152.554	170.4	178	NA	77.4	178	259.6
ENSMUSG00000018012	11	70.5167	99.2727	63	NA	22.5	63	259.5	9	102.93	125.889	106	NA	41	106	252.6	5	113.713	141.2	101	NA	53.6	101	289.4	8	84.6072	100.125	72	NA	44.4	72	213.75
ENSMUSG00000018040	44	88.7094	109.409	91.5	56	30	91.5	229.25	47	64.641	78.5319	67	NA	27.2	67	175	36	76.7039	96.8889	73	NA	18.75	73	209.5	52	67.952	80.6538	70	NA	29.1	70	150
ENSMUSG00000018042	161	75.7409	87.8385	76	62	31	76	181	116	87.2251	100.733	94.5	NA	31	94.5	196.25	56	95.1704	112.786	111.5	138	25.25	111.5	198.25	75	79.1189	90.4933	79	58	33.4	79	169.3
ENSMUSG00000018068	17	166.26	192.294	182	NA	66.8	182	310.2	5	72.8237	87.4	59	NA	48	59	183	5	188.549	195	196	NA	131.2	196	258	6	78.4133	107.833	88	NA	27.5	88	227.75
ENSMUSG00000018076	24	82.374	125.833	107.5	71	5.8	107.5	238.85	15	118.612	138.067	109	NA	48	109	241.3	8	102.535	124	141	NA	36	141	205.9	11	84.4495	112.455	77	NA	30	77	250
ENSMUSG00000018102	56	89.3114	104.5	98	NA	36.5	98	213	20	80.1612	97.25	76.5	118	34.25	76.5	186.4	26	74.2632	87.3462	73.5	78	31.75	73.5	195.25	25	88.0232	107.4	107	118	21.2	107	165.8
ENSMUSG00000018126	2	187.625	218	218	NA	118.1	218	317.9	NA	NA	NA	NA	NA	NA	NA	NA	1	67	67	67	67	67	67	67	NA	NA	NA	NA	NA	NA	NA	NA
ENSMUSG00000018143	13	125.719	149.154	154	NA	41.8	154	251.6	28	124.274	150.143	135.5	113	41.95	135.5	277.3	18	138.732	158.833	143	NA	64.05	143	287.35	15	71.5469	89.3333	78	127	22.2	78	177.1
ENSMUSG00000018160	32	132.917	163.062	146.5	NA	38.1	146.5	301.2	42	130.4	166.19	164.5	NA	22.15	164.5	307.75	14	96.5585	136.5	118.5	NA	19.65	118.5	258.65	14	103.222	131.929	128	167	29.55	128	283.75
ENSMUSG00000018166	2	200.554	201.5	201.5	NA	183.95	201.5	219.05	4	138.07	153.75	134.5	NA	81.85	134.5	252.6	3	89.3181	89.6667	85	NA	83.2	85	99.4	2	38.1838	49.5	49.5	NA	21.15	49.5	77.85
ENSMUSG00000018167	18	91.9906	114.333	112.5	NA	36.35	112.5	248.05	14	75.1567	100.286	69	NA	26	69	225.15	17	128.306	150.882	157	234	57.2	157	250.8	14	87.1688	104	103	NA	30.65	103	179.8
ENSMUSG00000018169	7	70.2287	108.714	81	NA	18.5	81	266	6	101.946	128.667	114.5	NA	43.5	114.5	241.75	5	61.0779	65	50	50	42	50	97	6	115.604	129.333	108.5	NA	70	108.5	229.25
ENSMUSG00000018171	77	98.827	121.714	106	47	30.8	106	267	47	95.8637	128.255	79	NA	33.3	79	332.1	40	104.015	129.85	107.5	NA	29.6	107.5	282.5	51	102.522	125.843	111	NA	37.5	111	260
ENSMUSG00000018189	26	118.589	150.269	106.5	292	39.25	106.5	322	22	83.6287	108.091	92.5	126	25.1	92.5	244.7	23	87.1655	118.087	81	48	30.9	81	297.9	22	82.7373	94.5	87	119	37.15	87	157.95
ENSMUSG00000018196	39	106.544	119.718	106	NA	47.8	106	213.9	42	86.312	105.643	96.5	NA	32.05	96.5	197.9	39	85.2867	106.026	85	NA	24.8	85	273.8	32	76.194	95.875	73.5	NA	25.85	73.5	223.55
ENSMUSG00000018199	31	92.111	117.484	121	190	28.5	121	209	10	135.678	154.5	159	NA	54.35	159	241	9	68.3861	117.111	105	NA	7.8	105	237.8	8	58.8827	87.375	76.5	NA	14.4	76.5	197.5
ENSMUSG00000018209	23	94.9579	116.304	120	NA	25.5	120	224	19	90.1329	116.737	113	NA	18.7	113	247.6	13	58.7986	83.7692	82	100	13.8	82	178	15	72.5795	101.467	89	NA	17.4	89	230.6
ENSMUSG00000018217	60	100.96	118.417	118.5	NA	30	118.5	253.5	64	93.3877	111.734	91	NA	30.75	91	222	46	92.249	109.217	96	NA	33.5	96	201.75	51	92.487	113.902	107	NA	31.5	107	241
ENSMUSG00000018238	80	29.3741	36.4375	28	37	13	28	101.95	191	70.5194	82.4346	66	NA	33.5	66	184.5	90	82.741	90.5	87.5	64	40.45	87.5	149.1	230	102.338	110.8	106.5	78	49.45	106.5	190.55
ENSMUSG00000018239	11	91.7112	147.364	139	NA	13.5	139	302.5	32	53.147	79.375	57.5	14	13.55	57.5	204.3	21	80.2758	113.667	97	207	13	97	218	32	55.2986	70.4062	50.5	70	20.75	50.5	182.55
ENSMUSG00000018286	224	72.2152	89.9821	77.5	NA	22.15	77.5	198.1	222	68.8002	84.1757	72.5	36	23.05	72.5	188.9	168	59.7608	73.6488	64	NA	19.35	64	155.95	244	59.6345	73.2008	61	NA	21.15	61	170
ENSMUSG00000018287	62	94.1316	108.984	103.5	NA	32.2	103.5	213.5	76	89.0644	112.276	100	64	21.5	100	271	52	102.487	120.558	108.5	NA	34.1	108.5	228.4	56	68.2041	88.4464	74.5	NA	24.25	74.5	200.25
ENSMUSG00000018293	462	89.5288	106.597	93	72	30	93	223.95	455	88.0977	103.58	92	57	32	92	207.3	291	85.3235	102.952	93	NA	26	93	218.5	280	86.9908	101.839	94	NA	31.95	94	204.05
ENSMUSG00000018322	21	125.341	155.857	146	NA	38	146	347	33	121.72	153.727	132	NA	22.6	132	320.4	12	79.0396	114.25	82	NA	23.95	82	277	13	118.549	143.462	133	NA	44.6	133	265.4
ENSMUSG00000018326	172	93.3829	111.727	103.5	114	32.55	103.5	226.35	171	97.5312	114.953	101	NA	33	101	222.5	95	84.6271	102.663	101	91	24.8	101	199.9	99	86.3541	100.99	90	72	35.7	90	201.5
ENSMUSG00000018334	21	131.192	158.762	149	61	43	149	313	23	122.143	163.261	178	NA	19.3	178	306.1	11	83.7494	115.727	107	NA	14.5	107	250	6	104.717	112	93	NA	75.25	93	182.75
ENSMUSG00000018339	327	95.2837	111.165	100	72	36.6	100	228.1	319	103.148	115.467	108	67	43.8	108	213.3	254	98.632	109.52	104	122	46	104	185.7	247	107.158	120.004	111	NA	48.2	111	214.5
ENSMUSG00000018340	121	92.7127	108.562	99	NA	35	99	215	116	85.1396	104.345	88	51	24.5	88	229.5	59	76.9086	90.6949	84	NA	26.4	84	173.3	54	70.863	86.4074	75.5	43	22.55	75.5	191.15
ENSMUSG00000018347	8	52.5774	69	65.5	NA	14.15	65.5	136.85	14	76.8962	111.5	82.5	NA	19.85	82.5	286.5	10	68.5277	84.5	68.5	NA	28.25	68.5	188.85	7	103.482	111.286	100	NA	63.2	100	183.4
ENSMUSG00000018362	20	79.8942	115	107	NA	12.9	107	265.3	16	78.5163	107.312	94.5	NA	20.25	94.5	244.25	12	131.514	159.417	139.5	NA	52.75	139.5	322.75	9	67.4461	78.2222	64	64	30.4	64	141.2
ENSMUSG00000018363	42	104.901	147.476	140	10	10.2	140	315.65	44	85.1954	119.659	106.5	NA	16.45	106.5	246.95	20	105.909	144.7	129	NA	29.7	129	270.55	21	68.8277	95.6667	81	42	14	81	217
ENSMUSG00000018372	12	93.9998	133.5	143.5	NA	15.5	143.5	243.8	7	167.251	227.571	278	NA	37.2	278	348.8	5	77.5466	99.6	64	NA	40.4	64	223.4	11	87.531	151.091	144	NA	10	144	352.5
ENSMUSG00000018377	56	91.3038	124.357	113.5	31	17.75	113.5	270.25	66	106.323	139.227	119.5	NA	27	119.5	297.25	29	105.051	131.069	123	NA	26.6	123	266.8	19	72.6485	82.5789	76	NA	43	76	150.3
ENSMUSG00000018378	15	103.518	141.067	119	NA	28.3	119	292	20	161.491	184.45	196	256	59	196	276.15	3	175.715	176.667	166	NA	161.5	166	199.3	5	57.7785	67.8	80	NA	25.2	80	109.4
ENSMUSG00000018379	111	121.349	166.081	152	NA	19	152	382	153	107.467	144.484	124	119	17.6	124	314.2	82	99.0449	134.378	100.5	34	29	100.5	298.5	80	93.104	131.275	108	NA	20.65	108	334.4
ENSMUSG00000018381	7	110.653	141.571	167	NA	30.3	167	237.8	2	68.2276	84	84	NA	39.9	84	128.1	1	126	126	126	126	126	126	126	1	32	32	32	32	32	32	32
ENSMUSG00000018387	NA	NA	NA	NA	NA	NA	NA	NA	3	196.393	212.667	229	NA	122.8	229	291.1	2	249.399	255.5	255.5	NA	205.55	255.5	305.45	2	106.226	134.5	134.5	NA	60.25	134.5	208.75
ENSMUSG00000018395	5	74.8736	116.6	135	NA	18.2	135	233.4	12	146.053	181.833	179.5	NA	43.9	179.5	320	7	68.3772	95.8571	79	NA	16.4	79	180.5	4	41.3891	70.5	65	NA	13.15	65	135.55
ENSMUSG00000018398	20	132.427	156.9	130.5	NA	58.3	130.5	311.8	33	101.176	131.818	103	NA	25.4	103	298.2	13	133.287	150.615	138	138	71.8	138	302	10	126.007	141.5	123	NA	64.6	123	268.65
ENSMUSG00000018401	10	201.923	210.6	226.5	NA	122.15	226.5	276.4	21	113.134	149.333	132	NA	21	132	266	13	68.3146	84.5385	69	NA	24.6	69	200.8	14	77.7987	94.5	85	NA	21.25	85	183.1
ENSMUSG00000018405	8	144.575	155.375	156.5	NA	80.1	156.5	228.85	4	61.971	88.25	51.5	NA	28.15	51.5	199.8	10	194.948	219.9	243.5	NA	88.9	243.5	335.05	8	105.422	118.5	105	NA	57.5	105	220.85
ENSMUSG00000018411	2	101.509	120	120	NA	62.4	120	177.6	NA	NA	NA	NA	NA	NA	NA	NA	1	117	117	117	117	117	117	117	NA	NA	NA	NA	NA	NA	NA	NA
ENSMUSG00000018412	37	113.044	147	162	118	13.2	162	261.8	48	99.5958	132.438	144.5	149	16.7	144.5	252.9	23	94.4891	117.913	89	126	38.3	89	244.6	27	76.7942	107.889	88	NA	12.1	88	249.7
ENSMUSG00000018415	28	131.225	152.143	155	88	48.85	155	280.45	49	100.314	116	100	NA	32.8	100	238.2	23	92.8647	108	110	NA	43.4	110	185.9	30	96.8482	108.233	95	81	43.55	95	211.1
ENSMUSG00000018417	66	109.93	133.864	119	47	35	119	276.5	90	138.089	165.978	160.5	NA	33.8	160.5	306.3	42	103.837	129.214	121.5	NA	31.25	121.5	278.75	42	88.5767	110.976	97.5	NA	25.15	97.5	214.65
ENSMUSG00000018425	46	102.818	128.652	123	NA	24	123	253	38	88.1142	112.105	98.5	NA	22.4	98.5	262.05	32	84.6518	114.031	92	24	22.65	92	265.35	21	67.5908	90.381	77	NA	18	77	212
ENSMUSG00000018427	51	113.766	149.098	138	NA	29	138	332	49	129.501	164.612	163	44	41.6	163	313.4	30	91.7964	123.2	120.5	114	18.25	120.5	251.65	27	90.2675	117.333	88	44	39.8	88	273.2
ENSMUSG00000018428	30	65.5467	106.967	70	NA	10.25	70	270.5	41	103.421	128.049	110	NA	29	110	234	23	91.3822	120.522	78	NA	29.9	78	316.5	23	94.6902	109.043	96	NA	45	96	219.5
ENSMUSG00000018433	24	75.683	101.208	81	51	23.8	81	235.3	33	101.774	126.667	129	NA	21.4	129	258.4	21	88.3314	115.286	85	NA	32	85	274	14	64.8104	86.8571	82	146	14	82	165.6
ENSMUSG00000018442	50	104.642	126.62	113.5	85	39.9	113.5	287.2	45	104.836	132.244	115	115	25.6	115	258.8	24	85.1241	100.917	89	NA	32.15	89	226.65	30	74.457	90.4667	73.5	NA	27.8	73.5	216.5
ENSMUSG00000018446	114	83.703	103.114	102.5	NA	23.3	102.5	193.05	150	87.799	107.273	97.5	57	26	97.5	244.1	104	79.2381	95.2692	87	NA	24.15	87	194.75	105	79.7462	96.8762	92	39	24.4	92	202
ENSMUSG00000018449	13	106.674	160.692	145	NA	21.4	145	323.2	13	131.033	174.462	145	267	35.2	145	294.6	9	99.2785	124	122	NA	30.6	122	244.4	23	84.0046	112.087	90	50	21.6	90	218.6
ENSMUSG00000018451	1	231	231	231	231	231	231	231	6	92.8291	97.8333	109.5	NA	57.5	109.5	127	7	114.073	134.286	136	NA	46.6	136	236.7	2	138.64	139	139	NA	130	139	148
ENSMUSG00000018470	45	117.801	137.667	127	NA	44.6	127	276.8	4	149.115	149.75	150.5	NA	132.55	150.5	165.9	1	96	96	96	96	96	96	96	2	141.032	166.5	166.5	NA	86.85	166.5	246.15
ENSMUSG00000018474	45	97.8155	134.244	98	NA	27.2	98	296.2	53	105.326	146.623	126	119	21	126	305.8	15	94.2339	127.467	118	NA	18	118	268.8	22	110.685	150.273	124	NA	21.15	124	299.95
ENSMUSG00000018476	28	117.464	150.536	139	198	40.4	139	321.2	40	142.384	176.125	187	NA	30.85	187	340.05	8	112.946	151.625	190.5	NA	29.75	190.5	254.05	7	111.227	132.286	103	NA	46.4	103	231.8
ENSMUSG00000018479	1	138	138	138	138	138	138	138	1	109	109	109	109	109	109	109	NA	NA	NA	NA	NA	NA	NA	NA	NA	NA	NA	NA	NA	NA	NA	NA
ENSMUSG00000018481	80	104.556	137.225	119	33	22.9	119	308.8	66	104.029	134	118.5	239	21	118.5	266.25	40	98.0279	119.15	110.5	135	19.85	110.5	228.2	43	77.5006	105.698	86	67	18.4	86	232.2
ENSMUSG00000018500	NA	NA	NA	NA	NA	NA	NA	NA	3	64.3123	76.3333	76	NA	32.8	76	120.1	1	56	56	56	56	56	56	56	6	78.8672	85.3333	84.5	NA	44.25	84.5	130
ENSMUSG00000018501	46	105.076	136.261	119	NA	22.25	119	272	58	112.044	146.086	153	NA	19.95	153	264.05	35	90.7909	120.686	100	NA	21.5	100	260	20	65.864	84.55	66.5	NA	27.35	66.5	165.85
ENSMUSG00000018507	3	79.2036	94	91	NA	40.6	91	149.5	4	75.819	83.5	84	NA	45.5	84	120.8	4	63.6039	67.75	58	NA	46.3	58	102.85	4	45.567	66.75	67.5	NA	14.75	67.5	117.7
ENSMUSG00000018509	46	92.4128	116.609	93	NA	37.25	93	303.25	58	74.671	94.2931	80.5	27	26.7	80.5	221.45	41	86.6343	107.634	98	NA	25	98	234	56	77.7807	95.3571	70	NA	32.75	70	212.25
ENSMUSG00000018537	28	137.772	170.107	132	105	38.15	132	315.5	24	94.8566	139.25	116	NA	14.2	116	311.95	18	76.8807	112.222	95	30	13.1	95	270.6	11	99.0787	113.818	105	NA	44.5	105	230
ENSMUSG00000018541	8	94.538	123.5	100	NA	34.95	100	259.55	13	127.429	139.615	134	NA	65.2	134	218.2	8	63.5907	102.375	88.5	NA	9.75	88.5	215.75	4	72.7406	79.25	61	NA	54.05	61	130
ENSMUSG00000018547	20	113.083	135.4	122.5	NA	46.95	122.5	275.05	18	114.776	134.167	124	NA	41.75	124	269.45	8	71.145	98.75	96	NA	20.9	96	196.45	13	79.9431	87.6154	84	NA	37.2	84	131.2
ENSMUSG00000018548	20	108.522	129.45	123	NA	32.5	123	246.15	32	133.048	152.062	135.5	NA	60.5	135.5	309.65	15	104.105	132.933	112	112	36.8	112	300.7	23	118.899	130	139	NA	59.2	139	184.1
ENSMUSG00000018554	16	87.1475	131.25	105.5	82	15.75	105.5	304.75	16	100.42	121.938	105	NA	45	105	254	8	113.917	134.375	136.5	NA	48.05	136.5	237.65	15	93.3687	113	132	NA	30.1	132	194.1
ENSMUSG00000018559	71	80.005	100.972	95	NA	19.5	95	187	86	82.7148	103.547	100	100	22	100	211.75	37	72.9972	88.8378	89	NA	22	89	178.2	37	64.0166	79.8919	70	NA	22.6	70	167.8
ENSMUSG00000018565	36	85.7467	103.611	93.5	NA	25	93.5	200.25	55	85.6564	107.745	92	42	24.7	92	243.5	40	92.7895	103.725	88.5	NA	47.75	88.5	200.35	39	91.114	105.256	88	NA	48.9	88	204.9
ENSMUSG00000018566	1	102	102	102	102	102	102	102	2	277.301	286	286	NA	223	286	349	2	146.758	149.5	149.5	NA	123.85	149.5	175.15	4	151.597	152	154	NA	137.8	154	163.4
ENSMUSG00000018567	273	94.7091	108.883	97	NA	37.6	97	220	243	89.4727	102.712	97	62	36.1	97	203.1	181	91.1123	108.077	99	NA	34	99	229	213	90.3543	100.751	95	73	38.6	95	188.4
ENSMUSG00000018570	NA	NA	NA	NA	NA	NA	NA	NA	NA	NA	NA	NA	NA	NA	NA	NA	3	68.7773	72.6667	78	NA	46.5	78	95.1	NA	NA	NA	NA	NA	NA	NA	NA
ENSMUSG00000018572	46	90.1047	117.239	105	NA	16.75	105	248.5	47	100.745	126.213	121	NA	30.9	121	238	30	84.9687	101.867	82.5	79	30.75	82.5	230.95	41	69.0649	88.561	89	NA	12	89	171
ENSMUSG00000018574	94	90.3114	115.043	98.5	NA	25.9	98.5	304.3	56	82.8343	109.286	92.5	37	21	92.5	265.25	31	86.4062	101.323	85	NA	41	85	246.5	42	75.2858	89.2619	66.5	39	33	66.5	179.35
ENSMUSG00000018583	126	80.2344	100.929	82.5	NA	27.5	82.5	213.5	166	100.739	126.482	113.5	86	19	113.5	262.5	103	92.74	115.563	108	NA	27.2	108	237.2	112	95.7224	119.545	103.5	NA	25.55	103.5	254.35
ENSMUSG00000018585	129	89.2322	103.031	92	NA	29.4	92	193.2	123	99.7768	112.813	104	NA	37	104	201.8	89	91.2562	104.573	99	NA	41.8	99	202	107	93.7187	103.692	102	71	41.3	102	171
ENSMUSG00000018593	1210	90.456	104.024	96	90	35.45	96	206	675	90.6474	104.93	98	56	31	98	203	463	87.3385	99.486	95	NA	34	95	188	453	83.3053	96.0331	85	NA	33	85	187.2
ENSMUSG00000018599	23	82.63	106.913	86	NA	22.6	86	249.6	8	137.899	178.75	181	NA	36.15	181	331.85	5	197.461	205.4	233	NA	128	233	242.6	10	94.4559	110	103.5	NA	40.85	103.5	203.35
ENSMUSG00000018604	23	107.054	131.609	113	NA	33.1	113	281.7	11	59.9243	78.8182	54	NA	21.5	54	183.5	7	100.802	114.857	92	NA	51.9	92	207.7	1	121	121	121	121	121	121	121
ENSMUSG00000018623	NA	NA	NA	NA	NA	NA	NA	NA	NA	NA	NA	NA	NA	NA	NA	NA	1	91	91	91	91	91	91	91	NA	NA	NA	NA	NA	NA	NA	NA
ENSMUSG00000018634	1	111	111	111	111	111	111	111	2	109.138	160	160	NA	54.7	160	265.3	NA	NA	NA	NA	NA	NA	NA	NA	1	107	107	107	107	107	107	107
ENSMUSG00000018648	6	30.9135	56.8333	28	NA	9.75	28	170.5	13	41.9354	50.5385	40	85	15.2	40	100.6	3	57.977	58.6667	58	NA	49	58	68.8	9	91.8037	107.667	77	NA	51.4	77	227
ENSMUSG00000018651	9	105.177	145	143	NA	20.2	143	267.4	22	123.301	170	157	NA	18.65	157	348.3	11	54.9619	91	43	20	18	43	277.5	7	96.9183	124.857	77	NA	46.3	77	273.3
ENSMUSG00000018654	1	278	278	278	278	278	278	278	NA	NA	NA	NA	NA	NA	NA	NA	NA	NA	NA	NA	NA	NA	NA	NA	NA	NA	NA	NA	NA	NA	NA	NA
ENSMUSG00000018659	62	97.8434	118.484	106.5	125	31.65	106.5	269.7	12	93.2683	104.167	100	NA	40.85	100	193	12	107.115	118.333	106.5	90	57.7	106.5	203.9	18	101.73	111.556	110.5	NA	49	110.5	190.15
ENSMUSG00000018661	20	95.0726	125.35	111.5	72	24.9	111.5	254.7	19	69.1528	93.2632	59	NA	21.7	59	198.8	11	73.2565	91.0909	58	58	33.5	58	221	11	70.3813	91.5455	57	NA	33	57	241
ENSMUSG00000018666	44	110.751	142.045	129	42	42	129	323.1	75	94.2427	127.88	107	NA	25.4	107	292	30	70.0304	110.367	66	NA	16.15	66	298.4	43	90.5817	110.093	99	109	47	99	251.4
ENSMUSG00000018669	41	89.3154	119.854	85	NA	30	85	291	35	122.058	156.114	127	NA	38.5	127	321.4	39	74.1111	101.487	84	NA	21.9	84	269.8	39	69.7153	88.2564	89	NA	19	89	197.1
ENSMUSG00000018672	48	101.654	125.458	100.5	66	36.7	100.5	284.15	36	96.9482	121.5	91.5	NA	32.5	91.5	271.5	26	99.5664	123.038	115	NA	37	115	248.75	27	72.0321	86	74	NA	36.2	74	161.7
ENSMUSG00000018677	163	86.1428	100.693	90	114	31.2	90	197.8	118	88.1507	103.559	105.5	NA	27.7	105.5	178.6	85	86.2058	98.6824	92	63	36.2	92	191.8	85	85.4914	99.8588	98	NA	28.2	98	187.4
ENSMUSG00000018678	7	140.037	152.857	160	NA	75.3	160	223.5	13	124.903	141.846	172	191	43.8	172	194.4	6	105.86	138.5	144	NA	32.5	144	225.25	4	142.47	151	134.5	NA	100.25	134.5	224.85
ENSMUSG00000018697	16	73.752	100.625	81.5	NA	14.75	81.5	229.5	35	74.2903	93.4	80	NA	22.8	80	214.8	22	80.2829	111.364	94	94	25.15	94	249.3	20	64.4833	73.15	73	73	33.05	73	118.5
ENSMUSG00000018707	81	124.597	149.321	118	NA	34	118	304	124	96.5276	118.355	105	108	33.15	105	275.25	40	97.6975	121.175	102	NA	27.7	102	257.15	27	103.77	132.333	107	44	39.6	107	269.4
ENSMUSG00000018727	20	39.4787	60.4	31.5	NA	17.65	31.5	173.1	40	53.3144	60.05	50	42	30.65	50	136.25	24	74.5549	80.2083	77.5	NA	33.95	77.5	126.85	41	82.3287	91.3171	86	66	44	86	159
ENSMUSG00000018733	7	134.426	174.857	206	NA	34.1	206	289.3	12	100.358	115.333	111	200	40.3	111	200	7	96.8668	115.429	121	NA	37	121	206.6	6	115.918	127.833	107	NA	71.75	107	213.5
ENSMUSG00000018736	47	82.0666	112.872	95	NA	15	95	253.4	49	96.051	134.408	123	NA	23.6	123	274.6	30	90.6559	120.4	93.5	NA	22.25	93.5	280.55	33	77.1356	97.4242	90	NA	19	90	198.8
ENSMUSG00000018740	42	103.712	129.548	103.5	NA	48.05	103.5	288.85	32	101.253	124.844	101.5	NA	38.5	101.5	266.45	20	111.473	129.05	107	83	46.65	107	245.5	26	101.976	127.654	98.5	176	36.75	98.5	275.25
ENSMUSG00000018750	16	97.8372	141.5	128.5	NA	16	128.5	293.25	16	113.714	132.062	117.5	NA	58.25	117.5	267.5	9	77.0911	103.889	75	NA	24	75	227.8	5	88.0176	108	98	NA	41.2	98	214.6
ENSMUSG00000018752	1	55	55	55	55	55	55	55	8	86.6133	119.5	101	NA	26.6	101	262.9	6	91.7268	106	96.5	NA	49.5	96.5	200.25	5	60.8674	72.2	84	NA	27.4	84	119.2
ENSMUSG00000018761	57	89.8014	111.947	92	49	30.2	92	264	49	83.0191	112.939	88	NA	23	88	294.6	36	72.2847	92.9444	85	NA	17.5	85	193.5	25	81.1811	93.2	82	116	31.4	82	172.8
ENSMUSG00000018765	34	87.7726	125.765	113	94	16.6	113	258.35	44	90.2209	128.932	129	46	11.9	129	272.8	32	89.4789	115.469	92	34	24.65	92	248	29	98.7221	120.517	111	124	24.2	111	205.4
ENSMUSG00000018770	970	83.1653	99.4577	91	NA	26	91	203	823	80.8598	97.5589	88	67	26	88	204.6	616	77.8628	93.6185	85	NA	24.75	85	190.5	649	75.2099	89.4268	79	NA	26	79	179
ENSMUSG00000018774	9	113.145	148	146	NA	37.8	146	311.8	11	99.4525	111.545	117	NA	44.5	117	169	4	83.1208	101.5	94.5	NA	43.15	94.5	169.65	5	105.523	115.8	95	NA	59.6	95	170.4
ENSMUSG00000018796	5	84.5031	111.4	122	NA	27.4	122	193.4	7	89.3128	106.857	92	NA	38.2	92	191.1	6	86.3835	107.333	89.5	NA	34.75	89.5	194	6	94.6666	102.167	94.5	77	56	94.5	153.5
ENSMUSG00000018800	4	145.14	158.5	126.5	NA	101.8	126.5	260	11	138.119	194.091	204	NA	50.5	204	312	7	121.015	153.286	194	NA	40.6	194	253.5	5	124.313	129	127	NA	86.4	127	175
ENSMUSG00000018809	5	89.7184	117.6	98	NA	36.2	98	230.4	5	65.5313	96.6	49	NA	30.2	49	247.4	4	107.186	128.75	150.5	NA	47.1	150.5	179.95	4	95.1103	107.75	86	NA	58.5	86	187.45
ENSMUSG00000018819	20	76.3012	102	77	NA	14.95	77	260.05	16	81.2055	96.1875	79.5	162	34.5	79.5	178.5	11	100.026	125.727	115	NA	33	115	242	18	85.193	105.333	89.5	NA	23	89.5	214.5
ENSMUSG00000018820	17	116.156	153.529	140	NA	27.8	140	301.6	14	110.181	122.643	115.5	NA	54.4	115.5	207.95	5	193.104	230	244	NA	87	244	342	14	126.086	144.643	127	NA	64.6	127	289.05
ENSMUSG00000018821	40	85.6796	100.7	95	NA	30.55	95	172.55	7	56.2627	60	47	NA	38.6	47	92	9	97.3449	109.778	122	NA	45.4	122	171	20	107.722	124.3	137.5	NA	29.9	137.5	198.6
ENSMUSG00000018822	NA	NA	NA	NA	NA	NA	NA	NA	NA	NA	NA	NA	NA	NA	NA	NA	NA	NA	NA	NA	NA	NA	NA	NA	1	118	118	118	118	118	118	118
ENSMUSG00000018830	69	101.31	125.391	107	NA	31.4	107	254.8	109	96.6173	116.321	100	NA	34.6	100	268.4	62	95.2597	111.823	93.5	NA	33.2	93.5	228	34	89.6529	110.647	97	115	24.55	97	235.7
ENSMUSG00000018841	15	97.2524	115.933	94	NA	33.7	94	240.9	28	98.3455	113.5	98	NA	44.35	98	193.6	23	82.789	98.8261	75	NA	35	75	188	13	110.321	125.538	103	NA	60.6	103	246.4
ENSMUSG00000018844	1	47	47	47	47	47	47	47	NA	NA	NA	NA	NA	NA	NA	NA	NA	NA	NA	NA	NA	NA	NA	NA	NA	NA	NA	NA	NA	NA	NA	NA
ENSMUSG00000018845	10	90.756	122.2	82.5	239	34.3	82.5	261.55	3	119.78	138.333	104	NA	71.6	104	229.1	4	69.728	72.25	62	NA	57.45	62	101.4	8	105.351	140.625	101.5	NA	46.05	101.5	359.95
ENSMUSG00000018846	71	105.088	139.38	125	123	18.5	125	297	38	84.8604	119.895	115	NA	11.4	115	258.4	21	97.673	133.476	129	63	13	129	253	31	44.979	79.3226	63	76	6	63	217.5
ENSMUSG00000018848	44	74.6476	97.1136	91.5	NA	16.15	91.5	199.5	54	81.3298	107.981	119.5	NA	21.25	119.5	215	35	67.6493	85.1143	68	NA	21.2	68	179.4	37	76.1263	91.7568	80	53	26	80	196
ENSMUSG00000018849	8	83.9634	109.25	90	NA	31.35	90	241.25	4	105.656	122.75	121	NA	51.85	121	196.1	4	114.274	132.25	110	NA	62.9	110	232.75	1	102	102	102	102	102	102	102
ENSMUSG00000018858	49	68.6706	83.9592	77	25	25	77	175	52	75.665	90.4615	76	NA	34	76	187.1	51	78.388	93.0196	87	56	23	87	170.5	62	75.6773	87.8387	79.5	NA	28.05	79.5	173.9
ENSMUSG00000018861	213	118.763	149.606	134	35	29.6	134	312.8	85	104.975	129.388	113	70	26.4	113	264.6	34	97.2828	115.382	114.5	NA	35.9	114.5	255.75	37	83.6199	103.243	88	64	26.4	88	273
ENSMUSG00000018865	1	36	36	36	36	36	36	36	1	131	131	131	131	131	131	131	NA	NA	NA	NA	NA	NA	NA	NA	NA	NA	NA	NA	NA	NA	NA	NA
ENSMUSG00000018882	40	95.5773	112.2	103	NA	30.8	103	199.3	31	91.4067	105	123	139	28.5	123	154.5	27	87.8302	99.6296	86	146	35.3	86	178.9	32	90.7787	103.375	106	NA	37.2	106	186.4
ENSMUSG00000018893	NA	NA	NA	NA	NA	NA	NA	NA	1	73	73	73	73	73	73	73	NA	NA	NA	NA	NA	NA	NA	NA	NA	NA	NA	NA	NA	NA	NA	NA
ENSMUSG00000018899	24	62.427	96.4583	59	NA	11.6	59	254.65	46	81.2658	119.63	85.5	NA	12	85.5	281.75	26	53.0909	88.0769	69.5	108	8.25	69.5	206.5	15	73.9324	97.5333	85	19	17.8	85	202.8
ENSMUSG00000018900	24	132.78	163.583	150.5	192	49.75	150.5	305.5	25	156.486	184.32	146	92	76	146	315.8	9	116.48	149.333	143	NA	36.6	143	300.4	14	117.992	133.286	130.5	NA	54.9	130.5	255.95
ENSMUSG00000018906	12	97.6876	115.25	107.5	NA	36.4	107.5	209.15	15	70.7661	93.8667	80	31	23	80	218.9	4	71.1385	107.5	60.5	NA	30.35	60.5	250.45	6	100.013	114.833	89.5	NA	54.5	89.5	213
ENSMUSG00000018907	NA	NA	NA	NA	NA	NA	NA	NA	NA	NA	NA	NA	NA	NA	NA	NA	NA	NA	NA	NA	NA	NA	NA	NA	1	271	271	271	271	271	271	271
ENSMUSG00000018909	11	96.1193	110.091	97	NA	42	97	205	32	107.934	124.375	115	NA	35.2	115	214.5	7	103.622	116.286	115	NA	50.9	115	202	14	120.485	144.429	126.5	NA	48.5	126.5	294.2
ENSMUSG00000018916	1	264	264	264	264	264	264	264	NA	NA	NA	NA	NA	NA	NA	NA	NA	NA	NA	NA	NA	NA	NA	NA	NA	NA	NA	NA	NA	NA	NA	NA
ENSMUSG00000018919	3	64.6546	83.3333	99	NA	28.8	99	126.9	1	57	57	57	57	57	57	57	3	75.5649	76.3333	70	NA	67.3	70	89.8	7	100.621	118.143	113	NA	52.5	113	230.6
ENSMUSG00000018920	20	80.5343	93.3	91.5	148	31.25	91.5	156.75	13	81.0919	92	87	NA	34.8	87	163	11	94.7377	111.182	122	NA	37.5	122	208.5	11	84.1864	96.7273	70	53	49.5	70	199.5
ENSMUSG00000018921	12	48.3027	61.5	48.5	NA	18.35	48.5	132.1	31	96.3781	124.387	104	NA	28	104	290.5	11	100.441	121.818	97	NA	44	97	247.5	9	69.3938	83.7778	74	127	27	74	143.8
ENSMUSG00000018923	23	78.9215	103.348	107	41	19.4	107	192.5	24	73.75	99.1667	101	NA	12.9	101	202.15	24	55.7864	70.5833	60	38	13.5	60	165.75	27	74.8544	93.0741	72	NA	22.8	72	195.5
ENSMUSG00000018924	1	219	219	219	219	219	219	219	NA	NA	NA	NA	NA	NA	NA	NA	NA	NA	NA	NA	NA	NA	NA	NA	NA	NA	NA	NA	NA	NA	NA	NA
ENSMUSG00000018927	4	86.2257	93.75	72.5	NA	64.2	72.5	153.05	2	210.998	216.5	216.5	NA	172.85	216.5	260.15	8	76.3993	86.875	67.5	NA	39.55	67.5	159	2	178.93	179	179	NA	174.5	179	183.5
ENSMUSG00000018930	1	164	164	164	164	164	164	164	NA	NA	NA	NA	NA	NA	NA	NA	2	102.25	128	128	NA	58.7	128	197.3	1	53	53	53	53	53	53	53
ENSMUSG00000018931	24	83.2227	113.25	96	NA	12	96	224.15	30	91.4695	104.133	85	NA	44.05	85	199.05	13	94.74	112.615	103	109	33.6	103	208.2	25	110.309	124.52	114	NA	54	114	207
ENSMUSG00000018932	28	94.3535	110.679	89	89	33.3	89	212.5	25	90.3254	106.68	98	79	32.4	98	185.6	16	89.771	108.812	100.5	42	40.75	100.5	236.75	19	101.601	109.263	106	NA	48	106	163.8
ENSMUSG00000018965	115	114.333	132.183	127	40	39.1	127	249.6	162	124.296	144.056	135	152	43.05	135	274.95	95	120.455	134.253	122	86	52.5	122	234.3	76	106.972	122.5	122.5	154	35.5	122.5	236.75
ENSMUSG00000018974	25	141.152	180.88	156	NA	23.8	156	333.4	30	97.157	117.033	113	NA	31.85	113	244.75	10	79.6396	96.8	87.5	NA	24.35	87.5	175.6	28	99.5282	130.821	119.5	NA	25.7	119.5	262.35
ENSMUSG00000018983	3	61.8951	78	52	NA	32.2	52	142	9	91.1388	108.222	83	NA	41.8	83	195.4	3	109.391	117.667	110	NA	72.2	110	168.5	2	91.7824	94.5	94.5	NA	74.25	94.5	114.75
ENSMUSG00000018995	6	156.247	168.5	161.5	NA	91.5	161.5	263.5	4	100.523	128.5	130	NA	39.85	130	215.05	11	84.5439	102.818	94	NA	25	94	181	9	99.6922	110.444	130	NA	40.6	130	150.8
ENSMUSG00000018999	21	92.8243	122.095	119	NA	12	119	235	25	95.716	113.96	112	NA	25.6	112	198.6	15	92.3485	109.733	93	NA	38.6	93	201.2	15	96.1747	101.4	98	98	51.7	98	148.2
ENSMUSG00000019027	1	21	21	21	21	21	21	21	1	118	118	118	118	118	118	118	NA	NA	NA	NA	NA	NA	NA	NA	NA	NA	NA	NA	NA	NA	NA	NA
ENSMUSG00000019039	22	90.827	126.364	84.5	NA	34.1	84.5	373.6	23	74.808	102.957	61	NA	28.3	61	268.8	13	106.074	143.154	106	NA	26.2	106	294	14	113.374	137.929	106	NA	51.85	106	263.7
ENSMUSG00000019054	118	101.874	116.508	111.5	NA	41	111.5	222.45	98	96.411	113.469	104	NA	33.65	104	213	96	95.8953	108.49	99.5	NA	45	99.5	213.25	128	83.5549	96.2812	85	67	36	85	189.9
ENSMUSG00000019055	51	89.2803	104.039	93	114	30	93	200.5	66	112.89	132.53	127.5	NA	35.5	127.5	294.5	45	102.525	116.044	117	138	39	117	195.8	48	99.8485	114.417	112	76	41.7	112	204.1
ENSMUSG00000019066	22	59.3301	70.2273	51.5	38	32.1	51.5	174.65	30	73.3477	90.7333	80	60	20.35	80	171.55	14	94.6433	110.286	110.5	98	34.95	110.5	182.8	14	77.7631	96.5	92.5	NA	33.3	92.5	177.2
ENSMUSG00000019080	9	103.891	112.889	99	NA	68.2	99	202.6	4	70.8136	105	95	NA	21.7	95	202.3	4	89.8485	90.75	85	NA	80.15	85	109.4	7	126.553	144.857	105	NA	64.4	105	260.2
ENSMUSG00000019082	15	124.033	180.6	172	NA	13.8	172	352.6	28	148.346	188.25	182	NA	41.9	182	363.65	8	129.828	185	251	NA	23.55	251	278.55	11	99.9973	128.818	83	NA	35.5	83	275
ENSMUSG00000019087	105	118.52	135.505	122	NA	51.2	122	291.8	74	115.306	142.216	125.5	62	41.85	125.5	307	56	105.342	127.982	121.5	NA	31	121.5	238.25	55	100.656	121.291	112	NA	38.9	112	236.2
ENSMUSG00000019088	11	168.828	203.182	177	NA	71.5	177	440	8	128.84	155.25	127	NA	60.75	127	323	5	101.506	144.6	141	NA	31.8	141	252	6	134.449	212.667	209.5	117	37.5	209.5	391.75
ENSMUSG00000019102	NA	NA	NA	NA	NA	NA	NA	NA	NA	NA	NA	NA	NA	NA	NA	NA	NA	NA	NA	NA	NA	NA	NA	NA	1	85	85	85	85	85	85	85
ENSMUSG00000019122	4	69.763	88	83	NA	28.45	83	154.55	2	69.2604	81	81	NA	43.2	81	118.8	NA	NA	NA	NA	NA	NA	NA	NA	1	304	304	304	304	304	304	304
ENSMUSG00000019124	NA	NA	NA	NA	NA	NA	NA	NA	5	132.126	176.4	202	NA	46	202	307.8	1	76	76	76	76	76	76	76	NA	NA	NA	NA	NA	NA	NA	NA
ENSMUSG00000019132	201	124.862	148.93	139	NA	38	139	305	130	126.421	150.654	147.5	NA	35.35	147.5	282.55	86	129.297	154.337	159.5	NA	42.25	159.5	293	49	129.507	154.102	168	NA	49	168	289.2
ENSMUSG00000019139	201	103.908	132.045	107	NA	32	107	313	196	113.908	141.714	120	NA	33.75	120	336.25	138	93.5375	119.884	103	NA	27	103	288.3	162	84.5562	111.92	87	154	21.15	87	308.55
ENSMUSG00000019143	11	135.141	156.818	111	NA	63.5	111	288	23	136.09	158.565	134	NA	55.1	134	330.6	12	118.956	146.083	111	NA	45.4	111	331.1	13	111.73	131.846	98	NA	51.4	98	248
ENSMUSG00000019158	67	73.3284	83.3284	73	NA	33.2	73	157.4	40	61.0788	72.425	70.5	NA	22.9	70.5	135.75	40	58.4607	71.025	64.5	25	25	64.5	157.1	38	59.2128	71.8947	54.5	NA	20	54.5	140.25
ENSMUSG00000019173	106	94.0873	110.755	107.5	NA	29	107.5	210.25	102	92.6351	109.843	98.5	NA	33	98.5	206.95	72	75.4854	90.7639	81	24	24	81	177.4	60	84.3549	102.317	86	NA	20.95	86	203.4
ENSMUSG00000019178	NA	NA	NA	NA	NA	NA	NA	NA	NA	NA	NA	NA	NA	NA	NA	NA	NA	NA	NA	NA	NA	NA	NA	NA	1	57	57	57	57	57	57	57
ENSMUSG00000019179	254	82.2184	99.1417	92	124	22.3	92	207	259	80.6995	97.5714	90	54	26.8	90	201.3	131	77.8126	91.7328	84	NA	29.5	84	174.5	161	74.3668	91.1677	80	NA	20	80	187
ENSMUSG00000019188	159	93.0943	112.981	97	NA	33.9	97	260.2	120	91.5972	114.825	100	82	29.8	100	258.55	68	80.3746	100.956	79	59	26.7	79	263	102	79.8465	93.2745	83	NA	35.05	83	175.95
ENSMUSG00000019189	26	131.683	158.269	161	NA	25.25	161	253	38	113.737	142.026	147.5	152	24.85	147.5	269.8	19	84.8421	113.842	133	138	17.9	133	207	19	91.7892	123.684	113	55	24.9	113	261.4
ENSMUSG00000019194	7	80.2219	105.286	112	NA	23.9	112	193.5	3	334.07	337	339	NA	287.7	339	384.9	1	165	165	165	165	165	165	165	3	123.135	124.333	128	NA	104.6	128	141.5
ENSMUSG00000019210	119	95.2267	108.571	103	NA	36.8	103	196.3	111	106.494	122.847	110	NA	38.5	110	225	74	94.6963	110.568	96	NA	28.25	96	221.7	66	82.945	95.697	91	NA	30.25	91	170.75
ENSMUSG00000019214	1	135	135	135	135	135	135	135	9	103.101	128.667	110	NA	28.2	110	214	2	144.042	159.5	159.5	NA	97.85	159.5	221.15	6	75.9272	118.167	83.5	NA	19	83.5	272
ENSMUSG00000019230	9	82.4202	112	77	NA	27.8	77	242.8	6	48.9678	58.5	57	NA	21.75	57	104	3	128.839	154.667	112	NA	71.5	112	267.7	1	7	7	7	7	7	7	7
ENSMUSG00000019232	1	101	101	101	101	101	101	101	NA	NA	NA	NA	NA	NA	NA	NA	NA	NA	NA	NA	NA	NA	NA	NA	NA	NA	NA	NA	NA	NA	NA	NA
ENSMUSG00000019235	1	202	202	202	202	202	202	202	NA	NA	NA	NA	NA	NA	NA	NA	NA	NA	NA	NA	NA	NA	NA	NA	NA	NA	NA	NA	NA	NA	NA	NA
ENSMUSG00000019254	34	100.427	135.824	116.5	140	17.9	116.5	300.5	41	139.417	181.415	149	NA	37	149	391	7	99.0866	114.286	118	NA	46.4	118	206.1	12	65.292	81.5833	58.5	NA	29.05	58.5	182.65
ENSMUSG00000019256	10	63.0614	91	78.5	NA	16.1	78.5	190.4	8	63.9316	90.75	59	59	21.2	59	213.75	8	48.5516	59.875	56.5	NA	16.55	56.5	113.55	11	89.238	106.727	123	43	35	123	189.5
ENSMUSG00000019261	30	79.0938	119.167	105.5	13	13.45	105.5	269.65	30	94.4681	112.233	101.5	66	32.1	101.5	231.65	4	199.799	210	229	NA	129.8	229	263.6	8	86.0519	117.625	78	NA	26.05	78	226.15
ENSMUSG00000019278	16	142.283	154.5	155.5	180	78.25	155.5	262.75	4	123.395	130.5	142.5	NA	77.4	142.5	166.8	5	170.617	201	129	NA	92.8	129	351.8	4	102.779	106	107	NA	76.1	107	134.5
ENSMUSG00000019295	20	108.198	136.2	107.5	NA	48.5	107.5	316.95	11	132.644	177.455	184	NA	49	184	350	17	93.279	124.588	110	NA	15.8	110	234.8	9	120.544	149.444	124	NA	49.8	124	296.4
ENSMUSG00000019297	22	82.9024	107.773	86	69	17.65	86	278.3	28	83.9865	109.929	102.5	91	21.9	102.5	253.25	24	55.5314	68.375	54	NA	22.9	54	147.15	23	74.8616	95.1304	65	38	32.1	65	235.3
ENSMUSG00000019301	84	102.286	122.417	108.5	NA	36.15	108.5	268	284	99.2936	120.085	105.5	NA	26.15	105.5	242.85	163	97.4214	120.534	109	33	30.2	109	243.9	228	89.6	109.575	102	90	26.7	102	232.65
ENSMUSG00000019302	37	140.408	174.297	167	323	40.4	167	353.2	30	94.8301	128.2	99.5	61	33.35	99.5	346.9	17	97.3477	129.412	80	NA	26.6	80	249.6	10	107.887	148.7	99.5	NA	32.4	99.5	324.25
ENSMUSG00000019303	5	62.9007	96.4	55	NA	23	55	240	14	100.134	121.714	112	NA	38.65	112	238.7	12	63.8539	85.5833	76.5	NA	16.1	76.5	190.35	14	68.3897	94.2143	75	37	25.85	75	224.9
ENSMUSG00000019312	NA	NA	NA	NA	NA	NA	NA	NA	1	305	305	305	305	305	305	305	NA	NA	NA	NA	NA	NA	NA	NA	1	50	50	50	50	50	50	50
ENSMUSG00000019320	1	262	262	262	262	262	262	262	6	63.6101	89	44	44	37.75	44	236.75	4	240.824	243.25	254	NA	197.85	254	273.6	5	141.042	142.2	133	NA	124.2	133	169.6
ENSMUSG00000019326	65	93.7439	113.985	115	NA	26.2	115	241.2	45	112.801	132.4	120	NA	33.6	120	260.2	26	116.37	131.269	119	NA	60	119	226.5	17	101.555	110.647	101	NA	49	101	179.2
ENSMUSG00000019338	18	72.1687	114.833	91.5	NA	11.5	91.5	245.25	18	125.598	164.556	179.5	NA	29.65	179.5	302.25	10	71.0223	105.5	94	NA	16.95	94	213.65	11	103.553	122.636	113	NA	39	113	232
ENSMUSG00000019359	22	150.636	174.364	151.5	NA	61.3	151.5	349.5	35	154.234	183.457	172	NA	53.2	172	323.9	18	119.086	152.389	138.5	NA	23.7	138.5	314.45	19	105.482	125.632	98	84	44.2	98	283.8
ENSMUSG00000019362	124	85.2808	99.0161	88.5	64	32.15	88.5	199	130	77.9276	92.0462	81.5	NA	29	81.5	183.9	97	79.7158	94.134	82	NA	29.8	82	173	89	85.4237	103.506	91	106	36.2	91	217.6
ENSMUSG00000019370	253	85.5631	98.9209	91	NA	30.6	91	199	200	91.279	105.81	93	NA	32.9	93	211.2	127	83.1607	98.2677	90	45	27.2	90	206.7	134	82.6392	93.6119	86	60	35.3	86	173.8
ENSMUSG00000019373	55	84.0861	112.709	97	NA	17.8	97	253.1	68	89.1076	104.206	89.5	NA	35.4	89.5	232.95	52	76.8927	93.9808	87.5	21	21	87.5	182.9	51	71.6302	86.3725	79	NA	24	79	173.5
ENSMUSG00000019428	141	85.2857	109.163	91	101	23	91	284	110	88.4759	104.227	92.5	76	35.45	92.5	211.65	92	74.9366	95.1304	77.5	NA	21.55	77.5	239.7	126	75.5883	93.3492	78.5	NA	24.75	78.5	206.75
ENSMUSG00000019432	149	106.958	136.919	109	NA	32	109	305.2	212	115.9	147.236	130	62	30	130	321.8	115	114.147	139.278	123	142	32.7	123	301.1	137	96.5597	119.766	101	93	28.6	101	272.4
ENSMUSG00000019433	37	97.0244	118.243	102	NA	33.4	102	241.4	31	105.834	126.452	103	69	45.5	103	301	19	81.753	98.2632	89	106	31.6	89	221.3	23	74.842	87.6087	80	NA	40.3	80	164
ENSMUSG00000019437	23	75.8171	102.435	63	NA	26	63	283.8	17	74.9949	95.5882	78	NA	24	78	231	17	92.0228	120.353	79	NA	26	79	283	17	74.3108	93.1176	84	NA	23.8	84	185.2
ENSMUSG00000019461	64	114.678	136.609	120	NA	42.15	120	282.7	49	105.368	127.694	131	140	34.8	131	268.4	32	102.313	119.094	114	NA	30.2	114	208.7	28	99.9868	117.821	97	NA	31.45	97	218.6
ENSMUSG00000019464	NA	NA	NA	NA	NA	NA	NA	NA	NA	NA	NA	NA	NA	NA	NA	NA	1	52	52	52	52	52	52	52	NA	NA	NA	NA	NA	NA	NA	NA
ENSMUSG00000019467	28	106.712	139.357	112.5	106	30.7	112.5	277.55	16	82.9425	130.938	66	NA	27.25	66	317.25	15	125.799	170.467	117	108	31.7	117	385.7	8	56.2594	75.875	56.5	NA	18.15	56.5	174.3
ENSMUSG00000019470	17	77.3901	107.059	83	NA	12.8	83	244.8	32	99.2968	123.906	106.5	NA	31.15	106.5	256.7	15	39.5753	58.8	39	13	12.4	39	161.7	22	61.7133	91.4545	84	NA	15.1	84	214.65
ENSMUSG00000019471	133	96.2998	112.714	104	NA	39.6	104	240.8	141	90.7023	103.532	94	80	38	94	208	105	86.8944	100.581	90	NA	32.2	90	195.8	133	86.82	99.203	84	66	39.6	84	199.2
ENSMUSG00000019478	20	110.083	133.5	132.5	126	30.75	132.5	267.75	15	110.163	126.8	102	78	46.3	102	235.1	8	70.7931	90.5	79	NA	24	79	175.45	14	102.132	111.214	99	60	60	99	210.25
ENSMUSG00000019487	18	89.0023	126.667	123	NA	14.05	123	264.6	20	122.339	154.1	152	118	33.65	152	253.15	8	72.4293	111.75	56	NA	22.05	56	262.25	11	92.9146	127.182	88	NA	26	88	260.5
ENSMUSG00000019494	128	74.1567	91.0625	77.5	29	26.35	77.5	199.6	147	80.5002	97.6531	82	NA	30.3	82	203.1	100	67.5623	80.91	69.5	29	27.75	69.5	182.05	111	73.8416	92.5315	76	NA	21	76	187
ENSMUSG00000019505	1641	86.5071	105.35	96	36	26	96	213	1499	83.1165	99.0093	88	82	26	88	203.1	1223	75.6512	91.4424	81	36	24.1	81	194	1228	79.0862	94.7834	84.5	NA	27	84.5	193
ENSMUSG00000019518	11	137.883	177.818	176	NA	44	176	306.5	12	114.668	143.167	139.5	NA	33.65	139.5	276.6	6	120.231	158.5	133	NA	47.75	133	307	8	103.968	132.75	102	NA	38.6	102	247.65
ENSMUSG00000019528	49	57.7955	78.6531	58	NA	18	58	220.6	73	68.0638	76.3014	68	NA	28.2	68	151.4	47	95.3737	106.34	98	93	36.3	98	177.4	50	110.963	124.04	137.5	NA	41.9	137.5	186.85
ENSMUSG00000019539	140	97.5715	110.429	99	75	35.85	99	216.1	172	106.572	117.18	113.5	116	47	113.5	202.45	139	104.854	116.705	107	NA	47.7	107	208.3	146	89.3748	99.2808	90.5	79	42.25	90.5	188.5
ENSMUSG00000019558	24	110.542	155.75	117.5	NA	27.3	117.5	372.2	24	105.82	139.208	126	126	26.8	126	272.35	9	76.8061	96.1111	76	NA	27.8	76	197.6	8	62.3428	87.125	63.5	NA	17.95	63.5	207.35
ENSMUSG00000019564	2	71.4143	92	92	NA	39.8	92	144.2	3	255.612	257	250	NA	230.2	250	288.7	4	66.4942	100.75	48.5	NA	33.3	48.5	241.35	2	55.4707	99	99	NA	25.2	99	172.8
ENSMUSG00000019577	6	112.157	149.667	164.5	NA	39.25	164.5	220.5	23	126.665	147.565	161	NA	46.2	161	255.6	13	123.747	130.769	130	NA	66.2	130	195.2	12	112.259	126.333	121.5	NA	54.65	121.5	228.05
ENSMUSG00000019578	61	74.4429	91.0656	76	NA	27	76	222	68	74.0929	88.3235	70.5	55	32.35	70.5	201.9	60	95.1437	121.133	99.5	NA	31.45	99.5	278.85	52	74.0074	87.5385	73	NA	26.1	73	180.8
ENSMUSG00000019579	79	90.5864	108.101	106	62	26.9	106	223	98	95.3867	115	100	NA	33.95	100	244.55	89	97.9146	112.652	104	NA	35.4	104	198.8	104	95.8114	105.808	98.5	135	43	98.5	180.35
ENSMUSG00000019590	18	82.4552	98.1111	73.5	95	44.75	73.5	195.2	9	111.066	127	109	NA	50.4	109	226	5	89.1538	97.2	104	NA	48.6	104	128	7	100.4	110.571	112	NA	53	112	177.5
ENSMUSG00000019647	14	158.213	171	174.5	144	67.3	174.5	241.75	11	108.307	129.091	146	NA	36.5	146	193	5	137.021	150.6	157	NA	73.8	157	226	7	76.6982	92.4286	93	NA	27.3	93	162.4
ENSMUSG00000019659	42	101.929	120.548	130.5	131	25.9	130.5	215.95	33	88.5273	107.364	90	NA	35.4	90	244.2	28	92.2082	112.429	97	NA	32.35	97	269.55	29	73.8507	95.931	90	74	25.4	90	237.6
ENSMUSG00000019689	107	91.7503	110.29	94	NA	31	94	224.5	80	67.6074	83.475	75.5	NA	20.9	75.5	159.8	81	73.1476	87.5309	80	NA	22	80	187	69	77.8205	93.3333	85	37	25.4	85	171.4
ENSMUSG00000019699	5	132.07	136	137	NA	96.4	137	181.4	12	131.699	152.333	154	NA	45.8	154	263.9	9	73.962	92.4444	68	NA	30.6	68	203.8	7	88.2668	124.571	155	NA	18.3	155	188.1
ENSMUSG00000019710	77	91.1217	111.584	87	NA	31.4	87	245.4	90	93.2183	126.233	89	NA	28.35	89	320.75	63	90.8633	119.444	91	NA	28.2	91	292.2	71	66.6693	87.5211	73	NA	19	73	212.5
ENSMUSG00000019715	22	79.3615	101.5	86.5	NA	25.25	86.5	287.4	44	85.5685	105.818	78.5	38	38	78.5	269	19	103.475	124	145	NA	28.9	145	199.5	23	82.8445	99.5652	92	NA	38	92	221.5
ENSMUSG00000019718	14	123.804	156.214	153.5	NA	30.55	153.5	281.65	15	140.147	170	169	NA	44.4	169	335.8	21	102.385	127.524	126	55	37	126	238	15	84.191	95	86	NA	37.7	86	156.8
ENSMUSG00000019726	8	173.224	214.125	239	NA	52.6	239	325.65	10	135.657	173.9	200.5	NA	26.05	200.5	266.55	2	127.996	128	128	NA	127.1	128	128.9	3	39.9008	54.3333	75	NA	17.4	75	76.8
ENSMUSG00000019731	19	111.596	131.211	143	143	41.9	143	212.8	30	117.566	138.4	126	NA	33.3	126	247.35	6	101.228	102.833	103	NA	78	103	125.25	10	93.0369	114.9	95.5	NA	43.95	95.5	218
ENSMUSG00000019732	NA	NA	NA	NA	NA	NA	NA	NA	3	101.023	125	133	NA	47.5	133	196.9	4	168.263	177.75	185	NA	107.55	185	237.8	1	29	29	29	29	29	29	29
ENSMUSG00000019734	22	111.339	126.864	114.5	156	47.05	114.5	251.95	9	119.537	144.222	126	NA	56.2	126	300.4	13	111.79	124.923	101	NA	62.8	101	243	13	95.3263	122.231	83	57	45.4	83	332.6
ENSMUSG00000019737	10	125.64	160.8	155	NA	40.95	155	299.2	NA	NA	NA	NA	NA	NA	NA	NA	1	25	25	25	25	25	25	25	1	49	49	49	49	49	49	49
ENSMUSG00000019738	52	91.7061	112.654	105	NA	27.65	105	232.9	53	73.3057	94.5094	70	37	19.6	70	225.8	48	83.5325	101.417	88	88	28.75	88	240.2	48	74.9473	92.7708	89	89	24	89	179.6
ENSMUSG00000019756	NA	NA	NA	NA	NA	NA	NA	NA	1	36	36	36	36	36	36	36	1	37	37	37	37	37	37	37	NA	NA	NA	NA	NA	NA	NA	NA
ENSMUSG00000019761	9	143.763	174.222	154	NA	64.8	154	314.6	6	221.77	234.5	238	NA	149.25	238	322.5	6	112.88	120.833	103	NA	81	103	202.75	9	113.982	139.889	137	NA	38.4	137	253.2
ENSMUSG00000019763	25	115.027	143.96	113	51	43.2	113	315	15	118.554	149.8	109	64	45.9	109	289.1	11	93.8225	128.182	96	229	30	96	267.5	8	80.4425	114.5	60	NA	32.7	60	295.65
ENSMUSG00000019767	NA	NA	NA	NA	NA	NA	NA	NA	NA	NA	NA	NA	NA	NA	NA	NA	NA	NA	NA	NA	NA	NA	NA	NA	1	53	53	53	53	53	53	53
ENSMUSG00000019768	20	114.115	139.25	131.5	NA	27.4	131.5	253.4	16	116.99	140.5	129	163	30.25	129	257.5	11	77.2758	105.182	98	NA	19	98	215.5	16	59.2085	77.3125	73	97	21	73	177.5
ENSMUSG00000019773	9	91.6836	129.889	121	NA	20.8	121	252.8	20	115.066	159	117.5	NA	29.95	117.5	364.6	18	79.0938	113.111	85.5	NA	25.8	85.5	230.95	16	70.8311	106.312	64.5	123	15.75	64.5	275.25
ENSMUSG00000019774	12	116.653	140	110	NA	42.85	110	248.3	12	166.033	181.833	195	NA	79.2	195	268.7	6	118.12	149	142.5	NA	48.25	142.5	265	7	42.3473	77.2857	69	NA	9.9	69	188.2
ENSMUSG00000019775	1	212	212	212	212	212	212	212	1	47	47	47	47	47	47	47	4	43.5747	46.5	41.5	NA	29.9	41.5	70.1	5	65.0464	74.2	57	NA	38.4	57	131.2
ENSMUSG00000019777	89	94.4285	116.607	103	NA	26	103	259.8	83	92.4358	115.771	100	NA	27.3	100	259.3	56	90.5757	111.429	99.5	41	30.75	99.5	232.25	62	79.7524	102.274	94.5	NA	19.05	94.5	210.95
ENSMUSG00000019779	7	57.837	77.7143	39	NA	23	39	169	3	60.2421	81	53	NA	27.8	53	153.8	4	104.805	115	120	NA	59.5	120	163.5	4	114.983	147	135.5	NA	46.25	135.5	263.85
ENSMUSG00000019782	62	73.2778	96.5645	90.5	NA	19.15	90.5	254.75	82	66.0196	87.9024	67.5	48	20	67.5	217.8	65	62.019	78.7692	62	NA	16.8	62	182.8	69	71.7644	91.5217	70	141	23	70	216.2
ENSMUSG00000019785	NA	NA	NA	NA	NA	NA	NA	NA	NA	NA	NA	NA	NA	NA	NA	NA	NA	NA	NA	NA	NA	NA	NA	NA	2	61.3433	62	62	NA	53.9	62	70.1
ENSMUSG00000019789	26	91.3267	126.538	108	NA	12.25	108	280.75	39	91.1196	129.897	108	NA	14.2	108	263	17	84.772	106.824	90	NA	14.4	90	193.4	37	85.8088	109.703	87	NA	23.8	87	262.6
ENSMUSG00000019790	16	120.43	169.875	190	NA	13	190	299.75	11	150.662	172.364	147	NA	62.5	147	294	9	198.485	220	246	NA	95	246	339.4	8	55.403	101	54.5	NA	14.35	54.5	318.1
ENSMUSG00000019791	14	95.9458	106.786	108.5	NA	35.65	108.5	170.5	29	64.6348	74.5517	63	51	30.4	63	152	19	51.8431	63.8947	52	NA	20.3	52	124.9	25	61.1627	72.2	57	NA	24	57	148.8
ENSMUSG00000019792	7	96.7965	145.714	155	NA	18.9	155	283.3	15	124.23	171.6	179	NA	27.3	179	324.9	6	98.0802	123.167	91.5	NA	45.5	91.5	268.5	7	95.4368	151.286	177	NA	16.6	177	286.5
ENSMUSG00000019794	24	70.684	115.083	74.5	38	16.3	74.5	342.2	24	111.889	146.042	128	253	32.15	128	292.8	19	126.578	171.632	156	NA	27.4	156	344.1	16	79.7491	103.125	92.5	NA	21.5	92.5	238.5
ENSMUSG00000019795	46	100.027	133.739	117.5	NA	23.25	117.5	308.25	46	117.2	134.87	133.5	NA	38.5	133.5	227.25	22	97.1288	119.545	98.5	103	35.05	98.5	237.35	53	103.637	117.34	112	NA	36.6	112	209
ENSMUSG00000019796	14	128.991	151.643	135	NA	50.8	135	300.55	6	77.0894	97.3333	91	NA	29.5	91	190	9	105.645	113.222	120	63	63	120	173.2	5	124.862	132.2	120	NA	80.6	120	193.8
ENSMUSG00000019797	26	79.7297	94	90	NA	34	90	209.25	35	75.2028	96.6571	77	34	24.4	77	245.9	17	81.947	98.8824	87	NA	23.6	87	232.6	32	57.8445	72.6875	52.5	NA	23	52.5	166.2
ENSMUSG00000019802	40	90.9481	115.5	107	NA	17.75	107	254.95	53	100.707	125.66	130	NA	31.2	130	289	23	87.1282	107.391	111	NA	34	111	178.8	33	77.8895	99.6061	87	66	24.4	87	210
ENSMUSG00000019803	1	147	147	147	147	147	147	147	8	68.0875	75.25	68	NA	40.7	68	129.95	1	53	53	53	53	53	53	53	1	74	74	74	74	74	74	74
ENSMUSG00000019804	164	93.7781	115.189	107.5	39	27.15	107.5	247.25	155	86.9928	104.426	91	87	28.4	91	200.6	107	82.5504	101.327	91	NA	27.3	91	218	97	88.7491	103.918	99	NA	34	99	191.8
ENSMUSG00000019806	13	75.7368	88.2308	83	NA	29.6	83	156.2	16	53.8654	65.3125	43.5	30	28.75	43.5	139.75	10	68.6382	83.7	69	69	25.6	69	174.5	18	84.0382	99.8889	100.5	NA	29.25	100.5	175.75
ENSMUSG00000019808	1	171	171	171	171	171	171	171	1	235	235	235	235	235	235	235	1	128	128	128	128	128	128	128	5	85.0676	110	78	NA	39.8	78	232.8
ENSMUSG00000019809	21	99.1341	131.286	129	NA	28	129	290	19	77.92	112.526	87	14	14	87	260.2	12	82.2033	112.167	142	NA	24.15	142	188.45	14	91.2791	113.857	99.5	NA	35.9	99.5	252
ENSMUSG00000019810	12	118.113	126.5	124.5	NA	62.95	124.5	185.9	16	83.7058	117.188	91	NA	14.75	91	260.25	8	93.5604	113.625	123	NA	35.3	123	197.7	1	54	54	54	54	54	54	54
ENSMUSG00000019813	10	109.282	160.4	185	NA	18.6	185	275.95	13	142.936	181.615	224	44	42.8	224	311.2	5	112.801	129.2	116	NA	54	116	204.4	17	56.8253	72.5882	48	NA	18.8	48	185.6
ENSMUSG00000019814	27	127.131	161.481	175	NA	30.3	175	273.8	20	89.3989	112.45	87.5	NA	28.75	87.5	238.05	14	85.4625	99.7857	96	NA	39.05	96	191.3	16	74.3545	81.0625	80.5	121	36.25	80.5	127
ENSMUSG00000019817	18	112.866	135.389	108.5	51	50.55	108.5	304	44	96.9028	126.091	98.5	NA	38.15	98.5	297.55	19	120.144	163.895	120	NA	34.8	120	362.8	21	112.899	167.524	148	54	40	148	416
ENSMUSG00000019818	200	105.792	128.905	110.5	NA	29.9	110.5	276.5	198	95.9557	113.717	99	NA	34.7	99	219.9	115	111.719	127.774	124	NA	39.8	124	242.9	109	111.126	128.11	114	NA	50	114	258.2
ENSMUSG00000019820	17	121.88	156.824	168	168	21	168	287	34	115.336	153.118	121	121	30.65	121	342.75	13	57.9366	77.4615	71	NA	17.2	71	193.2	15	101.786	119.867	129	204	37.2	129	205.5
ENSMUSG00000019822	38	134.05	156.289	145	NA	57.65	145	301.05	23	85.7265	114.391	94	NA	23.5	94	261.9	20	115.922	137.65	112.5	88	36.95	112.5	253.3	19	100.172	134.211	88	56	29.1	88	278.5
ENSMUSG00000019823	8	76.8166	111	84.5	NA	17.1	84.5	232.45	15	81.673	115.667	102	NA	18	102	226.5	10	85.4099	114.4	95	NA	25.45	95	253.2	4	90.906	121.25	124.5	NA	32.3	124.5	205.65
ENSMUSG00000019826	7	90.1711	111.286	113	NA	30.6	113	191.9	24	111.837	156.417	146	NA	24	146	329.25	14	87.2245	124.857	114	NA	14.65	114	253.7	9	78.9704	105.111	111	134	29.4	111	167.2
ENSMUSG00000019831	17	114.611	133.824	105	79	50.4	105	266.4	33	99.3514	121.909	119	NA	23.2	119	234.8	7	122.149	140.429	144	NA	52.2	144	224.2	3	153.778	155.333	147	NA	134.4	147	182.1
ENSMUSG00000019832	1	64	64	64	64	64	64	64	7	74.1804	83.4286	63	63	40.8	63	151.9	9	89.7694	105.333	85	NA	36.6	85	194.8	2	72.8286	73	73	NA	68.5	73	77.5
ENSMUSG00000019837	33	64.0928	86.2727	83	84	12.8	83	187.2	46	78.4658	96.587	81	NA	35.75	81	205.5	24	72.8364	95.5417	64.5	NA	24.4	64.5	230.6	24	78.1343	91	78	NA	34.3	78	178.4
ENSMUSG00000019838	1	40	40	40	40	40	40	40	8	61.3859	94.5	102.5	NA	11.7	102.5	178.45	5	85.888	145	50	NA	34.6	50	380	3	96.7771	108.333	133	NA	55.6	133	143.8
ENSMUSG00000019841	37	116.226	173.486	144	NA	7.4	144	359.2	27	113.562	165.926	186	240	15.5	186	309.9	10	189.002	213.3	229.5	NA	71.75	229.5	315.45	23	129.05	171.565	156	131	23.3	156	354.3
ENSMUSG00000019842	16	70.7732	99.625	64.5	NA	19.75	64.5	282.75	21	102.87	124.048	115	115	38	115	275	22	78.1639	102.455	86	40	23.1	86	260.6	14	52.2317	74.6429	48	145	15.65	48	183.4
ENSMUSG00000019843	26	97.7488	130.308	114	171	20.5	114	276.25	68	90.8609	128.324	104	NA	20	104	316.5	30	83.9678	117.033	97.5	41	15.9	97.5	308	43	95.8296	112.093	103	NA	29.5	103	205.6
ENSMUSG00000019845	4	91.9479	130.25	139.5	NA	29.35	139.5	218.2	7	159.782	190.143	125	NA	73.4	125	337.4	1	143	143	143	143	143	143	143	3	86.6963	90	105	NA	62.7	105	106.8
ENSMUSG00000019846	39	123.867	149.205	133	NA	35.9	133	296.5	40	120.326	138.825	114	NA	45.95	114	266.65	25	120.555	139.68	129	NA	53.8	129	249.8	18	76.6477	95.1667	83	NA	20.95	83	185.3
ENSMUSG00000019848	2	98.4124	107	107	NA	69.2	107	144.8	NA	NA	NA	NA	NA	NA	NA	NA	NA	NA	NA	NA	NA	NA	NA	NA	NA	NA	NA	NA	NA	NA	NA	NA
ENSMUSG00000019849	47	105.762	120.213	99	NA	40.5	99	220.1	43	77.3249	98.6977	88	NA	19.8	88	243.8	23	129.096	140.174	133	NA	66.8	133	235.7	32	101.281	123.281	102	217	35.45	102	231.4
ENSMUSG00000019850	2	144.319	145.5	145.5	NA	128.85	145.5	162.15	2	21.0713	40	40	NA	9.4	40	70.6	4	52.2137	84.75	83	18	18	83	153.95	3	50.8886	70	57	NA	21	57	128.1
ENSMUSG00000019851	16	113.925	132.125	149.5	NA	36.5	149.5	207.5	39	89.3998	105.513	94	NA	31.8	94	189.7	20	101.29	115.1	121.5	NA	38.5	121.5	188.95	22	84.1322	97.9545	100.5	NA	26.85	100.5	165.65
ENSMUSG00000019852	2	181.135	181.5	181.5	NA	171.15	181.5	191.85	3	93.5063	121	71	NA	49.4	71	227.6	1	58	58	58	58	58	58	58	NA	NA	NA	NA	NA	NA	NA	NA
ENSMUSG00000019853	7	104.94	115.429	129	NA	59	129	180.1	8	92.9295	105.25	101	NA	43.35	101	178.45	5	67.7607	78.4	61	NA	34.8	61	140.6	4	45.1197	67	70.5	NA	13.7	70.5	115.4
ENSMUSG00000019854	29	96.2085	140.724	92	155	28.2	92	337.4	38	113.199	132.526	121.5	NA	44.35	121.5	261.3	19	104.1	119.158	102	NA	57.2	102	222.9	11	118.254	142.091	103	NA	46.5	103	282
ENSMUSG00000019856	2	35.9444	163.5	163.5	NA	19.95	163.5	307.05	5	26.1808	84.4	16	NA	7.2	16	289.4	2	103.029	124	124	NA	61.9	124	186.1	1	285	285	285	285	285	285	285
ENSMUSG00000019857	39	94.8757	115.513	104	NA	20.3	104	213	71	76.7849	98.8873	91	NA	19	91	238.5	42	77.6981	96.2381	92	NA	13.7	92	186.65	58	58.5616	74.2241	64.5	33	17.55	64.5	157.3
ENSMUSG00000019861	16	120.552	152.75	147	NA	30.25	147	274	16	88.2286	115.938	95.5	NA	31.25	95.5	217.5	16	101.492	129.562	100.5	NA	34.25	100.5	248	9	65.5976	125.556	42	NA	14.6	42	301
ENSMUSG00000019863	7	93.1767	137.571	79	NA	23.4	79	281	4	186.835	215.75	248.5	NA	91.2	248.5	294.45	6	93.715	95.6667	98.5	NA	70.25	98.5	121.5	3	167.96	179	209	NA	110	209	227
ENSMUSG00000019864	8	128.684	154.625	105	NA	69.55	105	341.95	9	89.0851	123.333	72	38	35	72	297.2	4	154.254	159.25	150.5	NA	116.6	150.5	214.15	3	214.366	222.667	258	NA	154.5	258	266.1
ENSMUSG00000019866	5	37.1093	60.8	43	NA	12	43	143.4	1	190	190	190	190	190	190	190	1	166	166	166	166	166	166	166	1	127	127	127	127	127	127	127
ENSMUSG00000019868	26	96.5158	124.385	98.5	90	26.75	98.5	241.25	39	69.5254	97.2308	76	30	17.7	76	265.7	15	74.1277	98.3333	82	82	25.4	82	223.1	37	65.2906	84.1622	66	NA	16	66	199.6
ENSMUSG00000019872	13	104.591	129.077	122	NA	32.6	122	254.6	25	105.276	121.36	121	NA	50.2	121	212.2	18	82.2042	98.4444	80.5	73	23.4	80.5	209.2	21	93.972	104.333	96	NA	35	96	182
ENSMUSG00000019873	55	116.017	129.236	114	NA	45	114	228.6	43	111.304	132.767	119	NA	38.1	119	273	19	141.624	154.316	153	92	69.6	153	236.2	31	97.382	129.194	118	NA	15	118	255
ENSMUSG00000019874	2	100.29	130.5	130.5	NA	55.35	130.5	205.65	NA	NA	NA	NA	NA	NA	NA	NA	2	129.615	135.5	135.5	NA	99.95	135.5	171.05	2	113.583	115	115	NA	98.8	115	131.2
ENSMUSG00000019876	1	79	79	79	79	79	79	79	2	21.9089	22	22	NA	20.2	22	23.8	2	135.499	136.5	136.5	NA	121.65	136.5	151.35	6	76.0294	77.6667	78	NA	55.5	78	96
ENSMUSG00000019877	147	96.929	121.197	106	54	27.3	106	251.8	122	108.776	134.689	122	NA	28.05	122	265.5	88	97.6257	117.852	115	NA	23	115	226.6	96	98.5979	124.167	119.5	NA	25	119.5	264.25
ENSMUSG00000019878	11	195.197	216.545	195	NA	97.5	195	349.5	24	171.61	194.5	176.5	NA	62.45	176.5	320.4	8	118.022	134.375	121	NA	56.55	121	220.4	8	171.129	188.5	186.5	NA	88.1	186.5	289.85
ENSMUSG00000019880	NA	NA	NA	NA	NA	NA	NA	NA	1	66	66	66	66	66	66	66	1	231	231	231	231	231	231	231	1	135	135	135	135	135	135	135
ENSMUSG00000019883	11	67.1418	83.3636	92	51	28.5	92	139	13	90.025	118	84	NA	27.6	84	257.4	4	93.5436	105.25	107	NA	48.75	107	159.3	7	45.4466	57.2857	53	NA	17.2	53	101.8
ENSMUSG00000019888	9	98.8506	124.111	107	49	36.4	107	248.2	7	114.724	135.143	112	NA	51.9	112	225.9	7	84.9256	99.1429	94	NA	37.6	94	182.7	7	70.7565	78.8571	82	34	34	82	121.6
ENSMUSG00000019889	28	89.1677	110.429	105.5	63	23.15	105.5	233.6	16	98.5387	122.688	100.5	NA	25.75	100.5	229.75	11	92.0444	117.273	118	NA	32	118	255.5	12	72.4167	95.3333	73.5	75	23.75	73.5	242.65
ENSMUSG00000019890	1	152	152	152	152	152	152	152	NA	NA	NA	NA	NA	NA	NA	NA	NA	NA	NA	NA	NA	NA	NA	NA	NA	NA	NA	NA	NA	NA	NA	NA
ENSMUSG00000019891	9	97.7915	128.444	129	NA	26.8	129	253.6	2	120.636	133	133	NA	82.6	133	183.4	4	23.1577	74.5	23	NA	4.2	23	216.9	7	100.045	123.429	129	NA	38.1	129	221.9
ENSMUSG00000019894	NA	NA	NA	NA	NA	NA	NA	NA	19	96.6024	123.211	73	NA	36.4	73	277.7	7	139.738	151.857	162	178	72.3	162	221.4	11	113.502	124	114	NA	58.5	114	204
ENSMUSG00000019897	24	90.6267	122.292	111	NA	24.15	111	242.6	35	121.495	145.2	151	159	38.7	151	268.2	30	98.9415	125.967	123.5	39	31	123.5	249.1	29	73.0145	92.7241	89	NA	17.2	89	184.6
ENSMUSG00000019899	29	117.958	147.103	147	NA	24.2	147	263.2	47	101.707	130.936	107	NA	28.8	107	296	14	107.126	127.143	141.5	153	36.3	141.5	228.45	21	110.332	139.905	134	NA	64	134	280
ENSMUSG00000019907	56	131.299	161.982	146.5	NA	27.75	146.5	309.25	69	111.107	153.507	130	292	24	130	304	39	120.586	161.872	169	NA	20.7	169	306.3	36	111.693	150.333	148	NA	15.75	148	283.25
ENSMUSG00000019909	NA	NA	NA	NA	NA	NA	NA	NA	1	92	92	92	92	92	92	92	2	107.145	111	111	NA	84.9	111	137.1	1	178	178	178	178	178	178	178
ENSMUSG00000019916	53	97.0118	114.057	116	NA	27	116	197.6	58	104.124	130.586	130.5	129	25.35	130.5	226.1	48	86.9129	106.167	100.5	NA	22.35	100.5	205.9	38	80.6866	104.632	103	NA	31.25	103	218.75
ENSMUSG00000019917	27	120.02	151.185	126	NA	20.8	126	315	35	107.753	134.286	126	NA	30.2	126	312.2	22	120.123	139.545	127	NA	33.2	127	269.65	22	95.2007	104.818	93	135	60.25	93	192
ENSMUSG00000019920	69	100.164	129.058	120	52	25.4	120	256	69	91.4526	115.116	105	NA	23.6	105	248	53	107.227	128.528	114	NA	29.6	114	251.8	32	82.1583	107.5	91	NA	16.2	91	221.85
ENSMUSG00000019923	81	94.6479	127.716	101	61	25	101	293	68	91.8109	124.118	104.5	48	16.7	104.5	300	53	80.1019	107.623	90	NA	14.6	90	238.6	54	78.2272	97.6481	88.5	NA	19.9	88.5	204.15
ENSMUSG00000019927	44	90.8667	113.295	99.5	NA	28.3	99.5	228.55	22	110.246	130.273	125	NA	31.15	125	232.25	17	108.737	126.412	136	40	37.4	136	219.2	14	87.9727	115	106.5	NA	17.55	106.5	222.65
ENSMUSG00000019929	275	95.2338	111.182	105	75	31	105	205.2	264	92.5077	112.311	105.5	55	27	105.5	221.2	292	89.9069	109.723	100	59	22.55	100	216.35	216	83.9035	101.741	90	56	26	90	215.5
ENSMUSG00000019933	2	169.44	171.5	171.5	NA	147.65	171.5	195.35	1	69	69	69	69	69	69	69	NA	NA	NA	NA	NA	NA	NA	NA	3	144.75	188.667	239	NA	64.4	239	277.7
ENSMUSG00000019942	28	91.4552	117.5	118.5	93	15.35	118.5	235.25	90	109.566	132.656	126.5	NA	30.45	126.5	262.3	74	102.861	123.743	105.5	59	40.65	105.5	271.15	75	100.08	123.747	121	NA	24.7	121	257.7
ENSMUSG00000019943	25	108.802	139.08	144	NA	24	144	273	44	86.4116	122.909	115.5	NA	10.9	115.5	262.35	30	74.8685	106.2	73	58	14.05	73	248.45	22	94.5373	125.909	114	NA	30.35	114	242.55
ENSMUSG00000019944	36	88.8333	114.722	104	92	23.75	104	240.25	53	124.994	148.302	145	NA	39.6	145	286	35	111.077	130.229	99	NA	48.1	99	274.2	45	96.1497	126.578	130	NA	25.4	130	261
ENSMUSG00000019945	1	320	320	320	320	320	320	320	3	111.702	119.333	122	NA	73.4	122	163.4	1	184	184	184	184	184	184	184	2	118.642	122.5	122.5	NA	95.05	122.5	149.95
ENSMUSG00000019947	19	99.4727	128.105	128	91	16.4	128	220.1	17	92.5425	116.118	80	NA	34.4	80	272	10	77.5052	102.5	102	NA	16.35	102	201.45	11	61.5056	82.3636	68	NA	22	68	207.5
ENSMUSG00000019948	9	147.165	164.333	170	NA	60.6	170	252.2	9	150.035	172.889	196	206	63.4	196	271.4	5	71.5506	103.4	141	141	18.6	141	168.2	6	92.542	122.167	117.5	NA	31.75	117.5	210.75
ENSMUSG00000019951	19	109.799	148.632	130	NA	21.8	130	324.5	24	112.344	135.333	111	197	41.95	111	274.8	14	68.4874	115.071	71.5	NA	16.25	71.5	308.3	18	114.434	134.167	129.5	NA	40.2	129.5	238.55
ENSMUSG00000019952	11	105.44	159	148	NA	21.5	148	357.5	11	90.9607	117.273	91	50	33.5	91	256.5	7	109.528	127.571	86	NA	67.3	86	256.3	4	72.0917	81.25	76.5	44	44	76.5	125.15
ENSMUSG00000019960	18	71.9981	96.6667	66	127	26.3	66	207.05	9	88.5939	113.444	87	NA	30	87	224.4	11	90.7501	114.091	127	NA	28	127	219	11	91.778	112.545	103	NA	32	103	223
ENSMUSG00000019961	86	132.267	162.105	152	NA	27	152	321.25	147	131.476	162.435	147	130	35.8	147	330.2	84	111.79	139.583	125.5	NA	36	125.5	284.95	92	103.63	132.511	123	NA	22.55	123	305.35
ENSMUSG00000019966	114	111.864	137.956	125.5	NA	25.6	125.5	290.7	45	118.425	143.756	124	124	44	124	299.2	6	78.6805	112.167	87	NA	26.75	87	222.5	7	82.008	113.429	132	NA	23.3	132	189.6
ENSMUSG00000019969	44	111.076	122.477	120.5	NA	58.75	120.5	201.55	38	90.632	109.789	96	NA	26.7	96	197	21	72.1098	99.8095	60	38	31	60	275	39	96.9109	110.487	107	NA	34.2	107	194
ENSMUSG00000019970	363	98.6038	124.871	116	NA	25	116	247.9	28	110.176	129.857	120.5	NA	32.65	120.5	241.1	8	108.269	141.375	106	NA	46.1	106	345.15	20	82.9885	112.55	118	NA	17.5	118	244.3
ENSMUSG00000019971	2	183.167	198.5	198.5	NA	129.65	198.5	267.35	10	100.303	129.4	99.5	NA	36.35	99.5	240.85	4	106.529	152.5	158.5	NA	36.2	158.5	260.4	2	93.4666	152.5	152.5	NA	44.05	152.5	260.95
ENSMUSG00000019975	37	85.0748	107.432	88	NA	18.2	88	221	37	100.619	118.757	109	107	31	109	229.8	28	76.591	105.321	89	NA	19.05	89	236.7	21	104.52	117.524	130	NA	35	130	191
ENSMUSG00000019977	23	86.0439	109.826	97	NA	24.8	97	221.3	32	82.7071	111.969	91.5	NA	20.55	91.5	243.15	19	110.995	135.211	110	NA	32.6	110	269.4	16	80.4631	102.875	86	38	26.75	86	205.25
ENSMUSG00000019978	79	102.273	136.797	108	NA	18.5	108	303.6	70	110.136	140.986	131	83	32.35	131	289.45	38	109.783	128.763	124.5	NA	46.7	124.5	256.9	31	75.8972	104.935	68	NA	19.5	68	282.5
ENSMUSG00000019979	11	76.1201	101.455	62	NA	31	62	230	8	218.246	228.875	230	NA	130.95	230	320.3	9	72.8616	105.778	102	NA	18.4	102	225.4	9	164.011	182.444	185	NA	65	185	269
ENSMUSG00000019984	21	158.74	193	178	NA	56	178	302	27	96.7976	121.926	95	NA	29.7	95	251.1	12	133.748	159.5	165	NA	49.65	165	270.05	14	100.573	122.857	124	NA	42	124	280
ENSMUSG00000019986	8	99.1045	125.5	133.5	NA	32.05	133.5	200.6	15	105.998	156.2	130	NA	20.1	130	349.8	8	148.714	173.125	174	NA	57.1	174	277.65	5	89.5944	103.6	122	NA	40.8	122	138
ENSMUSG00000019987	2	114.769	118.5	118.5	NA	91.95	118.5	145.05	4	73.7669	83	79	NA	43.05	79	128.55	NA	NA	NA	NA	NA	NA	NA	NA	4	73.2537	90.75	95	NA	31.8	95	143.75
ENSMUSG00000019988	27	81.1913	116.111	114	NA	18	114	303.9	25	102.062	143.68	129	NA	12.8	129	318.8	10	118.315	134.5	129.5	NA	58.25	129.5	217.55	25	82.6531	105.68	87	NA	27.4	87	204
ENSMUSG00000019989	1	124	124	124	124	124	124	124	2	182.798	184	184	NA	165.1	184	202.9	NA	NA	NA	NA	NA	NA	NA	NA	2	38.7814	39.5	39.5	NA	32.75	39.5	46.25
ENSMUSG00000019990	4	69.3734	86	74	NA	31.05	74	157.75	3	118.126	128	102	NA	82.2	102	192	2	157.645	168.5	168.5	NA	114.95	168.5	222.05	3	21.0144	45.6667	16	NA	6.1	16	106
ENSMUSG00000019992	4	30.1643	59.25	21	NA	12.15	21	159.9	8	36.9921	51.125	32	NA	16.1	32	138.65	13	44.4681	55.9231	34	NA	22.8	34	144.6	14	71.6616	84.4286	68	NA	26.25	68	165.75
ENSMUSG00000019996	5	146.473	181.8	194	NA	57.6	194	275	13	70.9469	89.6923	99	111	18	99	174	8	111.815	125.375	100	NA	72.7	100	249.95	5	70.5281	75.4	80	NA	40.6	80	97.4
ENSMUSG00000019997	34	100.297	130.382	140	13	14.95	140	230.85	90	106.362	136.8	137	NA	13	137	245.65	133	96.1964	123.323	118	123	15.8	118	239	80	83.7365	114.263	93	NA	10	93	254.65
ENSMUSG00000019998	45	105.339	127.4	111	NA	35.6	111	243.6	37	110.74	141.865	119	NA	28.4	119	328.4	34	100.478	118.294	117.5	NA	32	117.5	218.35	19	104.895	130.316	102	148	35.2	102	272
ENSMUSG00000020000	1	90	90	90	90	90	90	90	NA	NA	NA	NA	NA	NA	NA	NA	NA	NA	NA	NA	NA	NA	NA	NA	NA	NA	NA	NA	NA	NA	NA	NA
ENSMUSG00000020003	20	125.56	169.85	153.5	NA	26.35	153.5	333.65	23	103.169	125.087	90	62	42.9	90	297.9	20	109.028	142.5	122	NA	23.8	122	258.4	17	95.973	128.529	114	NA	24	114	338.6
ENSMUSG00000020009	36	110.72	129.194	128.5	NA	39.75	128.5	237.25	44	96.1242	112.25	113.5	NA	28.55	113.5	219.75	31	80.4842	99	89	NA	21	89	248.5	24	90.2967	101.25	98	NA	41.3	98	160.4
ENSMUSG00000020014	2	104.508	106.5	106.5	NA	88.05	106.5	124.95	2	53.4416	55	55	NA	43.3	55	66.7	NA	NA	NA	NA	NA	NA	NA	NA	3	255.479	258.667	247	NA	218.2	247	307.3
ENSMUSG00000020015	24	96.4684	129.917	130.5	39	21.15	130.5	243.8	20	105.941	151.3	190.5	NA	23.3	190.5	252.55	9	95.6903	104.667	89	58	58	89	177	5	101.997	125.2	96	NA	49.2	96	254.2
ENSMUSG00000020017	NA	NA	NA	NA	NA	NA	NA	NA	NA	NA	NA	NA	NA	NA	NA	NA	2	75.9078	76.5	76.5	NA	67.95	76.5	85.05	NA	NA	NA	NA	NA	NA	NA	NA
ENSMUSG00000020018	172	67.3627	83.5174	72.5	34	18.55	72.5	179	326	72.0182	87.681	77	34	22.5	77	186.5	202	67.6234	85.8564	69	30	21	69	190.85	237	71.2181	89.2954	80	31	20	80	193.4
ENSMUSG00000020019	16	100.74	116.625	119.5	206	44.75	119.5	215.5	65	114.957	137.969	129	66	38	129	268.4	33	123.058	145.091	124	NA	51.8	124	271.2	24	81.7827	98	86.5	144	39.75	86.5	226.1
ENSMUSG00000020021	6	93.8331	143.667	148	NA	19.5	148	269	14	106.899	134.929	103.5	106	42.25	103.5	295.5	4	66.4251	79.25	57	NA	39.05	57	150.6	6	61.9778	93.6667	66.5	NA	19	66.5	219.25
ENSMUSG00000020022	164	77.4848	91.4085	80.5	64	28.15	80.5	182.7	221	77.3151	93.8416	86	93	24	86	200	190	69.576	84.9526	75.5	NA	23	75.5	187.55	197	70.4039	84.0914	79	70	21	79	162
ENSMUSG00000020023	4	44.8771	98.75	94.5	NA	8.1	94.5	195.35	13	52.3968	69.0769	42	24	23.2	42	181.4	9	71.6906	91	63	NA	29.4	63	196.8	6	71.1114	78.8333	70.5	NA	42.5	70.5	140.5
ENSMUSG00000020024	15	103.973	137.733	109	NA	41	109	313.4	12	138.227	162.083	159.5	85	61.95	159.5	280.3	10	58.3997	85.6	84.5	NA	9.6	84.5	155.05	8	37.6202	44.75	30	NA	21.1	30	97.85
ENSMUSG00000020027	133	98.2316	130.617	110	NA	20.6	110	306.2	224	98.0181	122.839	113	NA	22	113	243.55	119	97.8746	120.286	116	NA	20	116	244.3	150	97.5961	120.36	113.5	44	29.45	113.5	245.25
ENSMUSG00000020029	142	97.5105	123.634	113.5	NA	23.05	113.5	266.75	127	84.9368	112.575	98	NA	18.9	98	240.2	59	101.468	122.78	119	NA	31.3	119	230.1	78	94.495	115.462	113	NA	26.85	113	233.75
ENSMUSG00000020032	20	84.4107	118.6	125.5	NA	14.75	125.5	220.25	6	124.08	135.333	146.5	NA	64.5	146.5	177.75	NA	NA	NA	NA	NA	NA	NA	NA	5	57.7788	78.6	101	NA	20.2	101	109
ENSMUSG00000020034	26	106.375	125.654	120.5	121	37.5	120.5	262	25	109.333	140.16	129	NA	17.6	129	294	16	136.07	153.125	152.5	168	56.75	152.5	255.75	13	70.5186	101.231	106	NA	13	106	206.4
ENSMUSG00000020037	NA	NA	NA	NA	NA	NA	NA	NA	NA	NA	NA	NA	NA	NA	NA	NA	NA	NA	NA	NA	NA	NA	NA	NA	1	143	143	143	143	143	143	143
ENSMUSG00000020038	13	97.2737	146.308	134	177	14.6	134	311	25	96.5524	117.04	89	NA	29.4	89	229.6	6	98.8088	107.833	80.5	76	76	80.5	194.5	17	77.2314	86.6471	76	NA	39.8	76	171
ENSMUSG00000020042	2	159.8	170	170	NA	117.8	170	222.2	1	308	308	308	308	308	308	308	NA	NA	NA	NA	NA	NA	NA	NA	1	226	226	226	226	226	226	226
ENSMUSG00000020044	64	95.8373	111.781	106	94	33.35	106	215.05	44	101.878	121.477	117	NA	28.1	117	203.7	23	102.976	118.87	126	126	33.7	126	198.7	30	83.7075	113.1	113	16	16	113	223.95
ENSMUSG00000020048	574	90.314	114.594	102	56	23	102	250	616	105.668	126.909	121	NA	29	121	252.25	482	93.6465	113.6	107.5	93	23.05	107.5	219.95	374	95.6835	116.957	110	NA	27.65	110	243
ENSMUSG00000020053	44	84.7555	103.318	92	102	27.3	92	218.9	82	93.0346	115.049	105.5	35	30.25	105.5	252.75	76	109.549	133.118	120	NA	24.25	120	272.25	71	86.6273	104.535	108	NA	28	108	197.5
ENSMUSG00000020056	27	91.9895	105.148	99	NA	36.2	99	192.9	28	93.761	116.286	99	NA	25.15	99	244.8	20	60.9516	76.35	78	NA	30.65	78	173.55	22	93.3433	104.727	100	107	44.4	100	213.4
ENSMUSG00000020057	1	196	196	196	196	196	196	196	NA	NA	NA	NA	NA	NA	NA	NA	5	109.353	142.2	134	NA	42.2	134	243	1	75	75	75	75	75	75	75
ENSMUSG00000020059	2	41.4729	53	53	NA	23.3	53	82.7	3	169.212	174.667	202	NA	125.5	202	204.7	1	105	105	105	105	105	105	105	6	19.3938	29.8333	23	NA	6.25	23	64.5
ENSMUSG00000020063	17	104.885	126.471	114	114	28.8	114	232.2	39	95.3483	140.308	140	145	19.5	140	265.6	11	105.029	125.909	102	NA	38.5	102	246	28	61.6088	86.7857	51.5	NA	21	51.5	260.85
ENSMUSG00000020064	38	114.089	155.079	141.5	NA	17.85	141.5	331.9	32	144.279	182.594	189.5	NA	29.55	189.5	305.05	29	115.609	151.172	133	NA	24.8	133	330.8	22	79.6406	99.4545	89	NA	30.05	89	211.8
ENSMUSG00000020069	51	98.5957	134.745	92	NA	24	92	333.5	35	86.4278	111.714	110	NA	19.7	110	240.2	36	94.9644	130.278	94	94	18	94	280.5	17	95.964	124.882	96	87	30.6	96	270.6
ENSMUSG00000020070	3	143.629	160.667	143	NA	86.3	143	247.4	11	111.879	147.727	147	NA	33.5	147	345.5	4	165.152	207	205.5	NA	72.4	205.5	343.7	4	154.28	199.25	191.5	NA	65.9	191.5	343.45
ENSMUSG00000020072	NA	NA	NA	NA	NA	NA	NA	NA	1	105	105	105	105	105	105	105	NA	NA	NA	NA	NA	NA	NA	NA	1	66	66	66	66	66	66	66
ENSMUSG00000020074	46	114.03	149.435	134.5	NA	17	134.5	289.5	43	106.47	139.721	146	22	22	146	252.6	26	95.2536	141.038	142	NA	13.25	142	283.25	23	88.8244	121	114	NA	19.1	114	246
ENSMUSG00000020075	47	106.659	131.447	125	94	27	125	287.5	46	86.9604	121.87	87.5	NA	17.5	87.5	283.5	26	103.616	122.231	109	NA	53.5	109	233.5	31	88.9184	110.161	113	199	31	113	207
ENSMUSG00000020076	47	125.202	157.319	154	NA	22	154	282.3	40	97.1933	133.9	123	NA	24	123	319.35	37	103.007	130.973	109	174	27.8	109	268.8	39	80.0389	107.872	90	NA	16.3	90	216.9
ENSMUSG00000020077	21	85.5567	106.286	111	43	26	111	200	16	65.8436	80.6875	76.5	NA	23.5	76.5	163.75	15	76.6741	93	92	33	28.5	92	166.8	11	90.0275	93.2727	97	NA	55.5	97	120
ENSMUSG00000020078	48	115.06	138.521	134	60	36.05	134	276.6	58	94.3552	117.034	101.5	NA	29.1	101.5	245.25	46	106.43	121.152	113.5	NA	43.25	113.5	217	42	87.7166	105.976	98.5	NA	23.15	98.5	195.95
ENSMUSG00000020079	13	110.165	131.692	120	NA	40.8	120	249.6	24	88.5295	114	77.5	73	25.6	77.5	254	7	49.8649	83.5714	101	NA	8.5	101	164.8	15	84.0667	101.933	86	NA	36.3	86	230.5
ENSMUSG00000020081	1	152	152	152	152	152	152	152	NA	NA	NA	NA	NA	NA	NA	NA	NA	NA	NA	NA	NA	NA	NA	NA	NA	NA	NA	NA	NA	NA	NA	NA
ENSMUSG00000020083	10	57.0046	114.1	46.5	NA	11.7	46.5	309.85	28	40.4415	60	37.5	NA	10.7	37.5	155.3	12	45.665	63.4167	45.5	46	13.75	45.5	154.75	29	44.4544	51.4138	48	55	18.4	48	104
ENSMUSG00000020085	24	127.556	154.333	133.5	NA	48.65	133.5	316.85	8	116.778	132	125.5	NA	54.85	125.5	220.75	8	70.1078	100.25	47	NA	30.4	47	240.35	11	115.678	143.727	137	NA	33	137	298.5
ENSMUSG00000020086	27	78.474	98.1852	104	NA	23.2	104	167.7	37	85.8091	96.9459	82	118	37.8	82	183.6	19	103.368	121.263	139	NA	30.9	139	191.8	27	83.9174	99.5926	103	NA	30.5	103	194.3
ENSMUSG00000020087	22	112.835	130.818	105	NA	57.3	105	273.8	28	89.5603	104.679	88	58	38.75	88	202.2	14	58.6218	73.5	54	NA	23.1	54	154.45	13	119.111	134.769	134	NA	44.4	134	217.6
ENSMUSG00000020088	149	87.4439	105.242	94	30	30	94	224.8	133	91.2522	109.887	99	NA	29.6	99	227.8	94	74.8	90.5426	80	NA	22.3	80	172.7	92	87.54	105.196	83.5	NA	30	83.5	230.95
ENSMUSG00000020089	46	86.7324	103.37	92	NA	33.25	92	241.75	81	87.391	106.963	96	NA	23	96	222	58	75.3922	94.0517	79.5	NA	29	79.5	199.6	55	77.2296	89.5455	77	NA	27.7	77	166.8
ENSMUSG00000020091	74	104.394	121.73	102.5	52	39.3	102.5	268.9	86	114.98	133.628	126.5	128	45.5	126.5	263.25	32	117.683	136.656	127.5	NA	38.05	127.5	262.3	36	101.982	113.333	112.5	NA	45.75	112.5	177.75
ENSMUSG00000020092	20	120.692	140.5	138.5	NA	48.55	138.5	311.05	30	101.416	129.267	108.5	NA	31.7	108.5	270.5	12	60.4263	100.667	44.5	33	13.65	44.5	257	19	105.712	125.842	124	113	39.5	124	230
ENSMUSG00000020096	2	43.0581	60.5	60.5	NA	22.25	60.5	98.75	3	54.2431	61.6667	76	NA	30.1	76	83.2	NA	NA	NA	NA	NA	NA	NA	NA	NA	NA	NA	NA	NA	NA	NA	NA
ENSMUSG00000020097	47	96.7436	115.894	107	NA	27.3	107	215.7	52	96.879	118.808	97.5	NA	33.3	97.5	258.7	22	85.0601	106.591	92	NA	25.1	92	224.05	22	91.6619	114.909	90	176	31.65	90	282.85
ENSMUSG00000020098	10	94.5913	106.1	90.5	NA	47.65	90.5	197.05	18	95.2495	110.389	101.5	79	44.4	101.5	223	10	89.711	96.3	100	100	49.25	100	136	24	105.465	129.542	108.5	NA	39.5	108.5	218.8
ENSMUSG00000020099	2	135.831	136.5	136.5	NA	124.35	136.5	148.65	9	137.318	174.111	187	187	62.4	187	253.6	4	133.035	148.5	136	NA	75.35	136	239.15	6	74.3053	87.8333	66	NA	38	66	175.75
ENSMUSG00000020100	21	132.479	147.429	148	NA	60	148	242	17	142.549	162.412	140	238	61.8	140	273	9	60.6882	84.2222	43	39	21.6	43	193.6	6	84.5705	90.5	85	62	56.75	85	137.5
ENSMUSG00000020101	14	95.0277	99.4286	104	NA	48.45	104	129.05	6	78.7426	94.6667	101.5	NA	31.25	101.5	159	3	83.5618	87.6667	101	NA	57.8	101	108.2	1	39	39	39	39	39	39	39
ENSMUSG00000020102	6	92.9959	129.333	150	NA	25.25	150	222.75	6	93.3591	107.5	77.5	NA	64.75	77.5	219.75	4	73.5303	116.25	94.5	NA	22.3	94.5	240.65	1	299	299	299	299	299	299	299
ENSMUSG00000020105	3	29.5869	93	10	10	10	10	234.1	8	165.865	190.625	182.5	NA	71.7	182.5	309.55	4	46.6904	89.75	71	NA	13.15	71	192.6	1	20	20	20	20	20	20	20
ENSMUSG00000020107	59	109.44	136.814	119	NA	27.8	119	291.6	61	98.1204	119.361	98	189	28	98	240	68	106.437	120.779	121.5	72	38.35	121.5	210.65	50	92.9147	106.84	99	99	31.9	99	193.35
[truncated: 16,344 more rows]
