# Supplementary material for: TENT5-mediated polyadenylation of mRNAs encoding secreted proteins is essential for gametogenesis in mice
Source: Nat Commun. 2024 Jun 22;15:5331. doi: 10.1038/s41467-024-49479-4 (PMC11193744; doi:10.1038/s41467-024-49479-4)
Supplement: Supplementary file 6 — Supplementary Data 3 [file 41467_2024_49479_MOESM6_ESM.xlsx]

## Sheet: Supplementary Data 3
# Results of differential polyadenylation analysis which includes potential targets of Tent5b and Tent5c. TENT5_BC_KO - Tent5b-/- Tent5c-/-	TENT5D_WT - Tent5b+/+ Tentc+/+. Significance of poly(A) tail difference were calculated using multiple pairwise comparisons in the Mann-Whitney-Wilcoxon test	two-sided. Padj were estimated using Benjamini-Hochberg method.
ensembl_gene_id	TENT5_BC_KO_counts	TENT5_BC_KO_polya_mean	TENT5_WT_counts	TENT5_WT_polya_mean	length_diff	fold_change	padj	effect_size	significance	symbol	type
ENSMUSG00000064357	8833	55.7101	8616	58.5342	-2.82417	0.951752	2.52596e-67	negligible	FDR<0.05	mt-Atp6	NA
ENSMUSG00000064351	8915	58.3552	10902	61.2256	-2.8704	0.953118	2.0028e-52	negligible	FDR<0.05	mt-Co1	NA
ENSMUSG00000064358	7076	60.5192	7217	63.0553	-2.53607	0.95978	4.57633e-37	negligible	FDR<0.05	mt-Co3	NA
ENSMUSG00000018238	80	36.4375	191	82.4346	-45.9971	0.442017	5.89858e-23	large	FDR<0.05	Gdf9	TENT5BC potentil targets
ENSMUSG00000003555	1241	110.96	150	64.3733	46.5864	1.72369	2.12629e-19	medium	FDR<0.05	Cyp17a1	NA
ENSMUSG00000064339	16404	12.7415	13825	12.2318	0.509711	1.04167	3.6885e-19	negligible	FDR<0.05	mt-Rnr2	NA
ENSMUSG00000016626	79	46.2658	123	115.496	-69.2301	0.400584	3.35927e-17	large	FDR<0.05	Nlrp14	TENT5BC potentil targets
ENSMUSG00000042279	62	27.1774	134	55.3134	-28.136	0.491335	7.83543e-14	medium	FDR<0.05	H1f8	TENT5BC potentil targets
ENSMUSG00000064345	3806	52.5596	2200	50.4168	2.14282	1.0425	2.8422e-13	negligible	FDR<0.05	mt-Nd2	NA
ENSMUSG00000104498	131	37.9771	324	51.3765	-13.3994	0.739191	3.42291e-13	small	FDR<0.05	Gm37110	NA
ENSMUSG00000100862	1354	55.7282	1338	59.7436	-4.01543	0.932789	2.39758e-12	small	FDR<0.05	Gm10925	NA
ENSMUSG00000066867	30	21.1333	72	75.0972	-53.9639	0.281413	3.23888e-12	large	FDR<0.05	Oas1e	TENT5BC potentil targets
ENSMUSG00000105416	225	48.6356	526	59.5323	-10.8968	0.816961	2.60131e-11	small	FDR<0.05	Gm42553	NA
ENSMUSG00000101111	2029	60.8852	2357	63.3797	-2.49455	0.960641	1.05973e-10	negligible	FDR<0.05	Gm28437	NA
ENSMUSG00000064354	9489	49.0219	9887	50.1863	-1.16439	0.976799	1.0932e-10	negligible	FDR<0.05	mt-Co2	NA
ENSMUSG00000107535	142	37.7394	327	52.9755	-15.2361	0.712394	1.28981e-10	small	FDR<0.05	Gm44183	NA
ENSMUSG00000079084	149	50.5235	267	67.8202	-17.2967	0.744962	2.90648e-10	small	FDR<0.05	Ccdc82	NA
ENSMUSG00000032346	72	46.375	132	82.7652	-36.3902	0.56032	1.08891e-09	medium	FDR<0.05	Ooep	TENT5BC potentil targets
ENSMUSG00000040935	93	87.6129	160	134.113	-46.4996	0.653279	1.8921e-09	medium	FDR<0.05	Padi6	TENT5BC potentil targets
ENSMUSG00000062275	33	48.9091	57	133.491	-84.5821	0.366384	1.92771e-09	large	FDR<0.05	Fbxw24	TENT5BC potentil targets
ENSMUSG00000029223	123	81.4472	219	114.626	-33.1784	0.71055	6.18041e-09	medium	FDR<0.05	Uchl1	TENT5BC potentil targets
ENSMUSG00000004948	61	82.6066	106	142.217	-59.6104	0.580849	1.00263e-08	large	FDR<0.05	Zp3	TENT5BC potentil targets
ENSMUSG00000106634	209	49.7703	431	55.3944	-5.6241	0.898472	2.96594e-08	negligible	FDR<0.05	Gm43042	NA
ENSMUSG00000032968	2213	114.223	3605	121.444	-7.22161	0.940536	8.63128e-08	negligible	FDR<0.05	Inha	NA
ENSMUSG00000102204	130	48.7462	295	53.6237	-4.87757	0.909041	9.84375e-08	negligible	FDR<0.05	Gm36958	NA
ENSMUSG00000027248	630	107.705	633	125.392	-17.687	0.858946	1.46802e-07	small	FDR<0.05	Pdia3	NA
ENSMUSG00000057841	1391	82.5881	2585	74.1474	8.44068	1.11384	3.27979e-07	negligible	FDR<0.05	Rpl32	NA
ENSMUSG00000034758	57	70.0526	104	100.288	-30.2358	0.698511	3.91628e-07	small	FDR<0.05	Tle6	TENT5BC potentil targets
ENSMUSG00000057534	29	34.6552	145	61.3517	-26.6966	0.564861	3.96488e-07	medium	FDR<0.05	Elobl	TENT5BC potentil targets
ENSMUSG00000032623	24	29.4583	39	88.6154	-59.1571	0.332429	5.82254e-07	large	FDR<0.05	Oas1d	NA
ENSMUSG00000109909	93	52.3011	222	55.6036	-3.30253	0.940606	6.40135e-07	negligible	FDR<0.05	Gm45663	NA
ENSMUSG00000030246	368	106.973	455	131.334	-24.3612	0.814509	1.25142e-06	small	FDR<0.05	Ldhb	NA
ENSMUSG00000003814	776	105.262	611	120.106	-14.8448	0.876403	2.37168e-06	small	FDR<0.05	Calr	NA
ENSMUSG00000026249	225	125.009	457	148.792	-23.7832	0.840158	2.55438e-06	small	FDR<0.05	Serpine2	NA
ENSMUSG00000002985	480	97.4437	504	111.135	-13.6912	0.876806	2.75714e-06	small	FDR<0.05	Apoe	NA
ENSMUSG00000023279	24	36.5417	76	94.5789	-58.0373	0.386362	3.6716e-06	medium	FDR<0.05	Bmp15	NA
ENSMUSG00000015721	41	67.6585	59	138.525	-70.8669	0.48842	3.72824e-06	large	FDR<0.05	Nlrp5	TENT5BC potentil targets
ENSMUSG00000030911	62	113.742	119	168.378	-54.6362	0.675515	5.21231e-06	medium	FDR<0.05	Zp2	NA
ENSMUSG00000008668	1117	86.9785	1896	78.3091	8.66944	1.11071	1.26302e-05	negligible	FDR<0.05	Rps18	NA
ENSMUSG00000023175	367	98.6866	344	116.535	-17.8482	0.846842	1.60126e-05	small	FDR<0.05	Bsg	NA
ENSMUSG00000006205	179	114.128	533	132.203	-18.0741	0.863285	2.20535e-05	small	FDR<0.05	Htra1	NA
ENSMUSG00000041995	107	67.9439	328	69.5915	-1.64754	0.976326	2.24021e-05	negligible	FDR<0.05	Zbed3	TENT5BC potentil targets
ENSMUSG00000020415	41	63.8537	75	121.76	-57.9063	0.524422	2.38757e-05	medium	FDR<0.05	Pttg1	TENT5BC potentil targets
ENSMUSG00000046323	35	50.9429	81	80.5926	-29.6497	0.632103	4.08467e-05	small	FDR<0.05	Dppa3	TENT5BC potentil targets
ENSMUSG00000036036	48	50.4792	66	71.5	-21.0208	0.706002	4.10921e-05	small	FDR<0.05	Zfp57	TENT5BC potentil targets
ENSMUSG00000107743	83	49.7711	198	66.7828	-17.0117	0.745268	5.93565e-05	small	FDR<0.05	Gm44087	NA
ENSMUSG00000079444	60	69.4	56	103.554	-34.1536	0.670185	7.3529e-05	medium	FDR<0.05	Gm21981	NA
ENSMUSG00000024247	95	150.705	54	100.981	49.7238	1.4924	8.87173e-05	medium	FDR<0.05	Pkdcc	NA
ENSMUSG00000032191	50	34.96	118	43.7542	-8.79424	0.799008	9.66923e-05	small	FDR<0.05	Bcl2l10	TENT5BC potentil targets
ENSMUSG00000041359	23	30.6087	72	45.4306	-14.8219	0.673747	9.70815e-05	medium	FDR<0.05	Tcl1	TENT5BC potentil targets
ENSMUSG00000024661	1326	97.414	1408	104.578	-7.1641	0.931495	9.90057e-05	negligible	FDR<0.05	Fth1	NA
ENSMUSG00000020644	157	144.096	119	110.748	33.3476	1.30111	0.000197892	small	FDR<0.05	Id2	NA
ENSMUSG00000026600	455	123.98	232	141.892	-17.912	0.873763	0.000212924	small	FDR<0.05	Soat1	NA
ENSMUSG00000061353	224	143.277	50	100.48	42.7968	1.42592	0.000228456	medium	FDR<0.05	Cxcl12	NA
ENSMUSG00000041329	203	131.394	197	159.853	-28.4587	0.821969	0.000232866	small	FDR<0.05	Atp1b2	NA
ENSMUSG00000073294	24	20.0833	76	35.5395	-15.4561	0.565099	0.000246438	medium	FDR<0.05	Ezhip	NA
ENSMUSG00000025130	411	99.7616	419	113.169	-13.4079	0.881524	0.000252034	small	FDR<0.05	P4hb	NA
ENSMUSG00000024734	31	74.2903	32	128.875	-54.5847	0.576453	0.000261563	large	FDR<0.05	Zp1	TENT5BC potentil targets
ENSMUSG00000063935	27	62.5926	91	93.4286	-30.836	0.669951	0.000313509	medium	FDR<0.05	Zar1	TENT5BC potentil targets
ENSMUSG00000079435	691	85.4544	1280	76.9766	8.47785	1.11014	0.000359878	negligible	FDR<0.05	Rpl36a	NA
ENSMUSG00000038871	53	69.0377	90	101.656	-32.6178	0.679134	0.000408918	small	FDR<0.05	Bpgm	TENT5BC potentil targets
ENSMUSG00000070436	669	102.943	638	112.799	-9.85617	0.912622	0.00043835	negligible	FDR<0.05	Serpinh1	NA
ENSMUSG00000020628	22	166	27	72.4074	93.5926	2.29258	0.000451743	large	FDR<0.05	Trappc12	NA
ENSMUSG00000084897	165	161.582	118	205.127	-43.5453	0.787716	0.000469898	small	FDR<0.05	Gm14226	NA
ENSMUSG00000059070	1037	88.7416	1643	81.8484	6.89311	1.08422	0.0004847	negligible	FDR<0.05	Rpl18	NA
ENSMUSG00000006369	85	121.871	157	145.962	-24.0912	0.834949	0.000508622	small	FDR<0.05	Fbln1	NA
ENSMUSG00000050708	1342	104.961	1093	112.07	-7.10903	0.936566	0.000517519	negligible	FDR<0.05	Ftl1	NA
ENSMUSG00000032085	293	94.1331	468	81.3974	12.7357	1.15646	0.0006452	small	FDR<0.05	Tagln	NA
ENSMUSG00000069255	20	186	20	103.5	82.5	1.7971	0.000652132	large	FDR<0.05	Dusp22	NA
ENSMUSG00000020048	574	114.594	616	126.909	-12.315	0.902962	0.000686288	negligible	FDR<0.05	Hsp90b1	NA
ENSMUSG00000021248	212	101.642	221	120.91	-19.268	0.840641	0.000693456	small	FDR<0.05	Tmed10	NA
ENSMUSG00000020841	50	101.58	54	145.463	-43.883	0.698322	0.000716178	medium	FDR<0.05	Cpd	NA
ENSMUSG00000012848	1166	79.1278	2229	73.3791	5.74869	1.07834	0.000907934	negligible	FDR<0.05	Rps5	NA
ENSMUSG00000092622	34	83.6765	37	113.703	-30.0262	0.735923	0.000934268	small	FDR<0.05	Khdc3	NA
ENSMUSG00000027829	45	247.044	47	189.936	57.1083	1.30067	0.000992492	medium	FDR<0.05	Ccnl1	NA
ENSMUSG00000022234	260	94.7769	379	82.6755	12.1015	1.14637	0.00100724	small	FDR<0.05	Cct5	NA
ENSMUSG00000012405	1115	101.09	1716	95.8024	5.28724	1.05519	0.00101724	negligible	FDR<0.05	Rpl15	NA
ENSMUSG00000037852	609	132.475	544	143.077	-10.6027	0.925896	0.00102568	negligible	FDR<0.05	Cpe	NA
ENSMUSG00000039952	180	110.522	277	127.231	-16.7088	0.868673	0.00105448	small	FDR<0.05	Dag1	NA
ENSMUSG00000028412	59	143.763	41	95.8293	47.9334	1.5002	0.00109063	medium	FDR<0.05	Slc44a1	NA
ENSMUSG00000038542	22	89.7273	22	163.227	-73.5	0.549708	0.00110269	large	FDR<0.05	Pcid2	NA
ENSMUSG00000020460	1364	91.0132	2437	84.945	6.06818	1.07144	0.00111853	negligible	FDR<0.05	Rps27a	NA
ENSMUSG00000002728	33	158.303	48	102.146	56.1572	1.54977	0.00117708	large	FDR<0.05	Naa20	NA
ENSMUSG00000032215	51	150.412	69	111.594	38.8176	1.34785	0.00120141	medium	FDR<0.05	Rsl24d1	NA
ENSMUSG00000042436	92	136.033	90	108.722	27.3104	1.25119	0.00128373	small	FDR<0.05	Mfap4	NA
ENSMUSG00000033952	20	46.5	49	77.1429	-30.6429	0.602778	0.00130522	medium	FDR<0.05	Aspm	TENT5BC potentil targets
ENSMUSG00000032497	31	141.871	36	82.4444	59.4265	1.72081	0.00136931	medium	FDR<0.05	Lrrfip2	NA
ENSMUSG00000017404	1265	87.864	1846	82.117	5.74702	1.06999	0.00144154	negligible	FDR<0.05	Rpl19	NA
ENSMUSG00000040857	31	165.968	36	89.7778	76.19	1.84865	0.00146413	medium	FDR<0.05	Erf	NA
ENSMUSG00000020664	101	140.119	112	106.25	33.8688	1.31877	0.00146973	small	FDR<0.05	Dld	NA
ENSMUSG00000020368	371	122.466	397	136.224	-13.7579	0.899006	0.00154469	negligible	FDR<0.05	Canx	NA
ENSMUSG00000022037	1029	115.157	757	123.05	-7.89276	0.935857	0.0015956	negligible	FDR<0.05	Clu	NA
ENSMUSG00000030432	1280	84.9336	2483	79.3947	5.53891	1.06976	0.00167621	negligible	FDR<0.05	Rpl28	NA
ENSMUSG00000018583	126	100.929	166	126.482	-25.5534	0.797968	0.00187912	small	FDR<0.05	G3bp1	NA
ENSMUSG00000042417	23	50.9565	61	75.1803	-24.2238	0.677791	0.0019027	medium	FDR<0.05	Ccno	TENT5BC potentil targets
ENSMUSG00000024097	118	210.517	171	174.012	36.5053	1.20979	0.00191858	small	FDR<0.05	Srsf7	NA
ENSMUSG00000068917	28	255.75	26	176.538	79.2115	1.44869	0.00194098	medium	FDR<0.05	Clk2	NA
ENSMUSG00000026728	376	94.2926	389	81.8149	12.4776	1.15251	0.00202569	small	FDR<0.05	Vim	NA
ENSMUSG00000021910	156	169.769	169	137.178	32.5917	1.23759	0.00211179	small	FDR<0.05	Nisch	NA
ENSMUSG00000022793	37	138.703	33	84.9697	53.733	1.63238	0.00213332	medium	FDR<0.05	B4galt4	NA
ENSMUSG00000085079	43	57.6744	91	77.8462	-20.1717	0.740877	0.00214165	small	FDR<0.05	Khdc1b	TENT5BC potentil targets
ENSMUSG00000038900	855	94.2386	1423	85.7983	8.44028	1.09837	0.00221338	negligible	FDR<0.05	Rpl12	NA
ENSMUSG00000005683	133	117.504	126	97.1111	20.3926	1.20999	0.00226044	small	FDR<0.05	Cs	NA
ENSMUSG00000024911	20	176.95	35	108.686	68.2643	1.62809	0.00232746	large	FDR<0.05	Fibp	NA
ENSMUSG00000025980	562	112.557	380	99.7342	12.8227	1.12857	0.0023946	small	FDR<0.05	Hspd1	NA
ENSMUSG00000003380	136	112.559	149	91.7987	20.7602	1.22615	0.00244087	small	FDR<0.05	Rabac1	NA
ENSMUSG00000058569	198	116.54	162	134.704	-18.1633	0.865161	0.00244826	small	FDR<0.05	Tmed9	NA
ENSMUSG00000027087	62	133.968	126	167.627	-33.6592	0.799202	0.00251065	small	FDR<0.05	Itgav	NA
ENSMUSG00000008683	1238	90.2763	2271	84.5156	5.76062	1.06816	0.00265782	negligible	FDR<0.05	Rps15a	NA
ENSMUSG00000019689	107	110.29	80	83.475	26.8147	1.32123	0.00268943	small	FDR<0.05	Fmc1	NA
ENSMUSG00000003429	1213	84.1789	1981	78.7143	5.46461	1.06942	0.00271637	negligible	FDR<0.05	Rps11	NA
ENSMUSG00000049550	26	175.615	28	95.4643	80.1511	1.83959	0.00298127	large	FDR<0.05	Clip1	NA
ENSMUSG00000060461	25	60.36	46	98.0217	-37.6617	0.615782	0.00305733	medium	FDR<0.05	Dppa5a	TENT5BC potentil targets
ENSMUSG00000026484	53	113.17	61	153.377	-40.2072	0.737854	0.00307592	medium	FDR<0.05	Rnf2	NA
ENSMUSG00000037313	24	60.25	42	96.5476	-36.2976	0.624044	0.00307933	medium	FDR<0.05	Tacc3	NA
ENSMUSG00000054387	49	219.408	96	128.927	90.4811	1.7018	0.00318635	medium	FDR<0.05	Mdm4	NA
ENSMUSG00000020719	510	192.875	522	172.467	20.4071	1.11832	0.00341554	negligible	FDR<0.05	Ddx5	NA
ENSMUSG00000025491	35	126.143	42	90.2857	35.8571	1.39715	0.00354514	medium	FDR<0.05	Ifitm1	NA
ENSMUSG00000063334	22	152.182	34	93.0882	59.0936	1.63481	0.00359897	medium	FDR<0.05	Krr1	NA
ENSMUSG00000032959	580	98.5155	459	106.828	-8.31237	0.922189	0.00374138	negligible	FDR<0.05	Pebp1	NA
ENSMUSG00000001794	321	109.1	235	122.826	-13.7258	0.888249	0.00376582	small	FDR<0.05	Capns1	NA
ENSMUSG00000091957	837	82.7551	1334	88.524	-5.76891	0.934832	0.00377468	negligible	FDR<0.05	Rps2-ps10	NA
ENSMUSG00000035901	83	116.651	73	150.808	-34.1576	0.773503	0.00388078	small	FDR<0.05	Dennd5a	NA
ENSMUSG00000023008	46	136.174	30	87.6667	48.5072	1.55331	0.00397499	medium	FDR<0.05	Fmnl3	NA
ENSMUSG00000038859	31	114.129	22	61.0909	53.0381	1.86818	0.00398546	large	FDR<0.05	Baiap2l1	NA
ENSMUSG00000031166	24	96.6667	25	173.68	-77.0133	0.556579	0.00399666	large	FDR<0.05	Wdr13	NA
ENSMUSG00000040225	42	227.476	45	159.978	67.4984	1.42192	0.00403595	medium	FDR<0.05	Prrc2c	NA
ENSMUSG00000022420	28	128.143	22	79.5909	48.5519	1.61002	0.00405999	medium	FDR<0.05	Dnal4	NA
ENSMUSG00000059775	394	85.4619	566	76.9223	8.53967	1.11102	0.0042041	negligible	FDR<0.05	Rps26-ps1	NA
ENSMUSG00000040952	1665	76.4955	2681	72.495	4.00053	1.05518	0.00421995	negligible	FDR<0.05	Rps19	NA
ENSMUSG00000029309	281	126.797	208	111.327	15.4702	1.13896	0.00426421	small	FDR<0.05	Sparcl1	NA
ENSMUSG00000029135	245	126.306	118	103.127	23.179	1.22476	0.00426757	small	FDR<0.05	Fosl2	NA
ENSMUSG00000030269	52	96.5962	50	134.52	-37.9238	0.71808	0.00434721	medium	FDR<0.05	Mtmr14	TENT5BC potentil targets
ENSMUSG00000057522	58	149.448	76	112.118	37.3299	1.33295	0.00444176	medium	FDR<0.05	Spop	NA
ENSMUSG00000027312	23	114.435	31	186.097	-71.662	0.614921	0.00447224	large	FDR<0.05	Atrn	NA
ENSMUSG00000032323	4431	123.811	436	114.358	9.45308	1.08266	0.00454685	negligible	FDR<0.05	Cyp11a1	NA
ENSMUSG00000002010	151	126.318	136	102.691	23.6267	1.23008	0.00456636	small	FDR<0.05	Idh3g	NA
ENSMUSG00000047911	29	93.4138	40	130.85	-37.4362	0.7139	0.0047046	medium	FDR<0.05	Npm2	TENT5BC potentil targets
ENSMUSG00000044734	44	133.25	81	97.358	35.892	1.36866	0.00480157	medium	FDR<0.05	Serpinb1a	NA
ENSMUSG00000064341	5639	47.1764	4443	48.0151	-0.83863	0.982534	0.00497336	negligible	FDR<0.05	mt-Nd1	NA
ENSMUSG00000039323	97	117.691	51	150.333	-32.6426	0.782865	0.00516909	medium	FDR<0.05	Igfbp2	NA
ENSMUSG00000103998	39	48.0769	123	58.187	-10.1101	0.826249	0.00527142	small	FDR<0.05	Gm38025	NA
ENSMUSG00000073411	266	103.718	226	117.376	-13.6581	0.883638	0.00528093	small	FDR<0.05	H2-D1	NA
ENSMUSG00000031980	55	91.8545	142	116.563	-24.7088	0.788022	0.00531568	small	FDR<0.05	Agt	NA
ENSMUSG00000001864	43	105.721	62	136.258	-30.5371	0.775888	0.00533607	medium	FDR<0.05	Aif1l	NA
ENSMUSG00000055296	23	144.217	28	225.893	-81.6755	0.638433	0.00538805	large	FDR<0.05	Tmem245	NA
ENSMUSG00000050953	1058	125.757	1621	134.576	-8.8191	0.934468	0.00555239	negligible	FDR<0.05	Gja1	NA
ENSMUSG00000008136	51	132.431	46	97.3913	35.0401	1.35979	0.0056527	medium	FDR<0.05	Fhl2	NA
ENSMUSG00000017493	126	92.6825	143	111.154	-18.4713	0.833822	0.00581526	small	FDR<0.05	Igfbp4	NA
ENSMUSG00000079017	175	106.103	151	91.3974	14.7055	1.1609	0.00594793	small	FDR<0.05	Ifi27l2a	NA
ENSMUSG00000027433	64	151.125	66	108.545	42.5795	1.39227	0.00613197	medium	FDR<0.05	Xrn2	NA
ENSMUSG00000109718	21	43.1429	46	64.8913	-21.7484	0.664848	0.00619123	medium	FDR<0.05	Trim61	TENT5BC potentil targets
ENSMUSG00000018707	81	149.321	124	118.355	30.9661	1.26164	0.00621998	small	FDR<0.05	Dync1h1	NA
ENSMUSG00000028609	99	117.192	112	92.1964	24.9955	1.27111	0.00634183	small	FDR<0.05	Magoh	NA
ENSMUSG00000008393	123	108.22	299	126.258	-18.038	0.857133	0.00649145	small	FDR<0.05	Carhsp1	NA
ENSMUSG00000032267	23	178.696	32	94.0312	84.6644	1.90039	0.00649354	large	FDR<0.05	Usp28	NA
ENSMUSG00000002365	86	131.012	48	98.875	32.1366	1.32502	0.0064937	small	FDR<0.05	Snx9	NA
ENSMUSG00000022892	130	120.931	106	142.811	-21.8806	0.846787	0.00679561	small	FDR<0.05	App	NA
ENSMUSG00000059291	1086	85.3057	1815	79.7532	5.55254	1.06962	0.00690038	negligible	FDR<0.05	Rpl11	NA
ENSMUSG00000030816	26	163.077	36	105.778	57.2991	1.54169	0.00700672	medium	FDR<0.05	Rnf40	NA
ENSMUSG00000038762	40	87.425	56	120.25	-32.825	0.727027	0.00705653	medium	FDR<0.05	Abcf1	NA
ENSMUSG00000044475	34	130.059	55	92.4182	37.6406	1.40729	0.00724183	medium	FDR<0.05	Ascc1	NA
ENSMUSG00000067274	1664	80.1881	2421	83.5341	-3.34598	0.959945	0.007298	negligible	FDR<0.05	Rplp0	NA
ENSMUSG00000068739	59	128.814	79	99.9873	28.8262	1.2883	0.00737926	medium	FDR<0.05	Sars	NA
ENSMUSG00000008540	449	124.768	325	111.652	13.1161	1.11747	0.00746816	negligible	FDR<0.05	Mgst1	NA
ENSMUSG00000052305	42	36.1905	345	45.1594	-8.96894	0.801394	0.00781042	small	FDR<0.05	Hbb-bs	NA
ENSMUSG00000053332	199	144.839	346	124.96	19.8797	1.15909	0.00798043	small	FDR<0.05	Gas5	NA
ENSMUSG00000040423	27	194.037	44	144.5	49.537	1.34282	0.00811033	medium	FDR<0.05	Rc3h1	NA
ENSMUSG00000015092	167	98.8144	141	83.6099	15.2044	1.18185	0.00812283	small	FDR<0.05	Edf1	NA
ENSMUSG00000028494	85	142.565	54	104.593	37.9721	1.36305	0.0082253	small	FDR<0.05	Plin2	NA
ENSMUSG00000063236	34	169.824	37	111.135	58.6884	1.52808	0.00824889	medium	FDR<0.05	1110038F14Rik	NA
ENSMUSG00000022389	39	185.128	56	129.375	55.7532	1.43094	0.00827817	medium	FDR<0.05	Tef	NA
ENSMUSG00000059811	34	148.176	50	99.54	48.6365	1.48861	0.00832821	medium	FDR<0.05	Atl2	NA
ENSMUSG00000060938	1294	80.6283	2031	74.4185	6.20977	1.08344	0.00837511	negligible	FDR<0.05	Rpl26	NA
ENSMUSG00000024797	22	150.5	31	94.4194	56.0806	1.59395	0.00839212	medium	FDR<0.05	Vps51	NA
ENSMUSG00000074781	179	98.8045	119	120.134	-21.33	0.822449	0.008417	small	FDR<0.05	Ube2n	NA
ENSMUSG00000102070	446	50.7601	446	53.0516	-2.29148	0.956807	0.00870344	negligible	FDR<0.05	Gm28661	NA
ENSMUSG00000062580	73	111.616	86	92.1395	19.4769	1.21138	0.00888074	small	FDR<0.05	Timm17a	NA
ENSMUSG00000042390	32	146.688	52	109.135	37.5529	1.3441	0.00901521	medium	FDR<0.05	Gatad2b	NA
ENSMUSG00000031865	37	140.108	40	94.45	45.6581	1.48341	0.00904234	medium	FDR<0.05	Dctn1	NA
ENSMUSG00000060708	20	126.2	22	85.5	40.7	1.47602	0.00913679	large	FDR<0.05	Bloc1s4	NA
ENSMUSG00000002660	63	119.048	72	90.2778	28.7698	1.31868	0.0091996	small	FDR<0.05	Clpp	NA
ENSMUSG00000031386	55	117.564	55	160.945	-43.3818	0.730456	0.00930454	medium	FDR<0.05	Hcfc1	NA
ENSMUSG00000024007	21	92.5714	33	139.848	-47.2771	0.661941	0.00932674	large	FDR<0.05	Ppil1	NA
ENSMUSG00000043079	74	116.068	145	137.303	-21.2359	0.845336	0.00951638	small	FDR<0.05	Synpo	NA
ENSMUSG00000006676	69	182.899	54	119.463	63.4356	1.53101	0.00969595	medium	FDR<0.05	Usp19	NA
ENSMUSG00000029836	143	113.958	195	131.185	-17.2266	0.868684	0.00969856	small	FDR<0.05	Cbx3	NA
ENSMUSG00000025358	22	131.5	43	202.884	-71.3837	0.648155	0.0097114	medium	FDR<0.05	Cdk2	NA
ENSMUSG00000017716	20	95.2	65	116.123	-20.9231	0.81982	0.00973239	small	FDR<0.05	Birc5	TENT5BC potentil targets
ENSMUSG00000001729	148	103.338	119	132.168	-28.8302	0.781867	0.00979084	small	FDR<0.05	Akt1	NA
ENSMUSG00000007850	245	188.706	323	161.805	26.9012	1.16626	0.0099709	small	FDR<0.05	Hnrnph1	NA
ENSMUSG00000028367	312	109.721	375	97.6693	12.0518	1.12339	0.0100187	small	FDR<0.05	Txn1	NA
ENSMUSG00000029338	22	144.682	24	91.4167	53.2652	1.58266	0.0100779	large	FDR<0.05	Antxr2	NA
ENSMUSG00000030035	67	104.97	26	154	-49.0299	0.681624	0.0102177	medium	FDR<0.05	Wbp1	NA
ENSMUSG00000047945	356	102.191	338	113.456	-11.2646	0.900714	0.010229	small	FDR<0.05	Marcksl1	NA
ENSMUSG00000038462	122	119.648	142	99.1408	20.5067	1.20684	0.0102676	small	FDR<0.05	Uqcrfs1	NA
ENSMUSG00000030894	76	118.447	58	159.431	-40.9837	0.742938	0.0103397	medium	FDR<0.05	Tpp1	NA
ENSMUSG00000041130	30	220.167	36	154.278	65.8889	1.42708	0.0103828	medium	FDR<0.05	Zfp598	NA
ENSMUSG00000031825	95	123.853	88	144.341	-20.4883	0.858056	0.0104273	small	FDR<0.05	Crispld2	NA
ENSMUSG00000032712	48	171.354	43	119.907	51.4472	1.42906	0.0104707	medium	FDR<0.05	Resf1	NA
ENSMUSG00000020432	83	103.542	49	131.633	-28.0905	0.786599	0.0108971	small	FDR<0.05	Tcn2	NA
ENSMUSG00000028156	117	128.564	108	105.093	23.4715	1.22334	0.0109267	small	FDR<0.05	Eif4e	NA
ENSMUSG00000050503	60	150.133	42	100.119	50.0143	1.49955	0.0109861	medium	FDR<0.05	Fbxl22	NA
ENSMUSG00000078919	37	126.595	46	89.5217	37.0729	1.41412	0.0110007	medium	FDR<0.05	Dpm1	NA
ENSMUSG00000028692	442	102.663	356	115.972	-13.309	0.885239	0.0110636	small	FDR<0.05	Akr1a1	NA
ENSMUSG00000069117	342	68.883	477	64.5828	4.30023	1.06658	0.011084	negligible	FDR<0.05	Rps18-ps6	NA
ENSMUSG00000053329	68	119.059	63	97.2698	21.789	1.22401	0.0111366	small	FDR<0.05	Gatd3a	NA
ENSMUSG00000033685	113	107.549	355	120.679	-13.1302	0.891197	0.0111438	small	FDR<0.05	Ucp2	NA
ENSMUSG00000026341	150	120.06	157	100.771	19.2893	1.19142	0.0114449	small	FDR<0.05	Actr3	NA
ENSMUSG00000020994	37	218.297	58	167.241	51.0559	1.30528	0.0116497	medium	FDR<0.05	Pnn	NA
ENSMUSG00000030056	22	155.455	25	108.68	46.7745	1.43039	0.0118651	medium	FDR<0.05	Isy1	NA
ENSMUSG00000025955	1664	122.029	2138	114.705	7.32351	1.06385	0.012174	negligible	FDR<0.05	Akr1cl	NA
ENSMUSG00000030861	69	126.304	44	166.068	-39.7638	0.760557	0.0122247	medium	FDR<0.05	Acadsb	NA
ENSMUSG00000026439	25	104.12	21	164.048	-59.9276	0.634694	0.0123044	medium	FDR<0.05	Rbbp5	NA
ENSMUSG00000023883	59	138.576	64	98.9219	39.6544	1.40087	0.0124694	small	FDR<0.05	Phf10	NA
ENSMUSG00000019984	21	193	27	121.926	71.0741	1.58293	0.0126125	large	FDR<0.05	Med23	NA
ENSMUSG00000020472	29	136.724	50	99.78	36.9441	1.37026	0.0128805	medium	FDR<0.05	Zkscan17	NA
ENSMUSG00000119262	41	12.6585	25	7.08	5.57854	1.78793	0.0129091	medium	FDR<0.05	Snord3b1	NA
ENSMUSG00000019505	1641	105.35	1499	99.0093	6.34106	1.06405	0.0129424	negligible	FDR<0.05	Ubb	NA
ENSMUSG00000032763	28	189.464	28	116.571	72.8929	1.62531	0.0130363	medium	FDR<0.05	Ilvbl	NA
ENSMUSG00000062825	1355	108.587	1521	102.394	6.1929	1.06048	0.0132624	negligible	FDR<0.05	Actg1	NA
ENSMUSG00000034312	26	174.692	23	118.391	56.301	1.47555	0.0133515	medium	FDR<0.05	Iqsec1	NA
ENSMUSG00000022791	21	166.857	24	88.2083	78.6488	1.89163	0.0135572	large	FDR<0.05	Tnk2	NA
ENSMUSG00000020176	34	156.147	27	100.815	55.3322	1.54885	0.0135654	medium	FDR<0.05	Grb10	NA
ENSMUSG00000009470	77	121.104	88	149.693	-28.5893	0.809014	0.0136584	small	FDR<0.05	Tnpo1	NA
ENSMUSG00000024975	56	106.643	114	137.439	-30.7957	0.775931	0.0137597	small	FDR<0.05	Pdcd4	NA
ENSMUSG00000068798	70	136.714	89	105.169	31.5457	1.29995	0.0139582	small	FDR<0.05	Rap1a	NA
ENSMUSG00000032314	128	124.953	157	105.599	19.3544	1.18328	0.014001	small	FDR<0.05	Etfa	NA
ENSMUSG00000025260	148	97.7568	171	86.5556	11.2012	1.12941	0.0140034	negligible	FDR<0.05	Hsd17b10	NA
ENSMUSG00000044573	61	93.8525	86	112.5	-18.6475	0.834244	0.0141533	small	FDR<0.05	Acp1	NA
ENSMUSG00000016494	88	130.636	66	101.591	29.0455	1.28591	0.0142153	small	FDR<0.05	Cd34	NA
ENSMUSG00000003031	133	135.526	70	174.086	-38.5594	0.778503	0.0142522	small	FDR<0.05	Cdkn1b	NA
ENSMUSG00000035696	39	200.462	69	141.783	58.6789	1.41387	0.0142908	medium	FDR<0.05	Rnf38	NA
ENSMUSG00000011831	41	160.585	34	116.206	44.3795	1.3819	0.0145809	medium	FDR<0.05	Evi5	NA
ENSMUSG00000037805	996	96.1094	1860	89.7962	6.3132	1.07031	0.0147182	negligible	FDR<0.05	Rpl10a	NA
ENSMUSG00000039221	388	90.9588	467	83.6767	7.2821	1.08703	0.0147606	negligible	FDR<0.05	Rpl22l1	NA
ENSMUSG00000029062	31	104.484	38	152.053	-47.5688	0.687156	0.0148068	medium	FDR<0.05	Cdk11b	NA
ENSMUSG00000028382	74	109.068	126	133.452	-24.3848	0.817277	0.0148664	small	FDR<0.05	Ptbp3	NA
ENSMUSG00000029581	107	109.374	287	123.547	-14.1732	0.885281	0.0149571	small	FDR<0.05	Fscn1	NA
ENSMUSG00000025203	652	119.793	547	127.444	-7.6513	0.939964	0.0150092	negligible	FDR<0.05	Scd2	NA
ENSMUSG00000023991	31	164.226	73	120	44.2258	1.36855	0.0150768	medium	FDR<0.05	Foxp4	NA
ENSMUSG00000073676	541	109.713	407	99.5037	10.2098	1.10261	0.0152234	negligible	FDR<0.05	Hspe1	NA
ENSMUSG00000021116	75	126.813	118	105.271	21.5421	1.20463	0.0153889	small	FDR<0.05	Eif2s1	NA
ENSMUSG00000047714	81	138.16	73	103.589	34.5715	1.33374	0.0155611	small	FDR<0.05	Ppp1r2	NA
ENSMUSG00000025743	39	108.462	36	141.167	-32.7051	0.768323	0.0155986	medium	FDR<0.05	Sdc3	NA
ENSMUSG00000027630	23	109.652	25	178.48	-68.8278	0.614367	0.0157498	medium	FDR<0.05	Tbl1xr1	NA
ENSMUSG00000008333	85	121.847	115	98.5478	23.2992	1.23643	0.015751	small	FDR<0.05	Snrpb2	NA
ENSMUSG00000026496	74	134.459	96	105.188	29.272	1.27828	0.0157831	small	FDR<0.05	Parp1	NA
ENSMUSG00000078812	438	96.7466	521	102.85	-6.10371	0.940654	0.0157984	negligible	FDR<0.05	Eif5a	NA
ENSMUSG00000039163	27	107.556	36	72.8333	34.7222	1.47674	0.0162582	medium	FDR<0.05	Cmc1	NA
ENSMUSG00000100801	91	102.692	26	142.808	-40.1154	0.719095	0.0164098	medium	FDR<0.05	Gm15459	NA
ENSMUSG00000030770	75	98.6533	64	122.562	-23.9092	0.804923	0.0166638	small	FDR<0.05	Parva	NA
ENSMUSG00000018974	25	180.88	30	117.033	63.8467	1.54554	0.0166922	medium	FDR<0.05	Sart3	NA
ENSMUSG00000022500	105	121.838	74	103.851	17.9867	1.1732	0.0167001	small	FDR<0.05	Litaf	NA
ENSMUSG00000016308	48	119.312	46	79.6522	39.6603	1.49792	0.0168303	medium	FDR<0.05	Ube2a	NA
ENSMUSG00000017418	28	137.429	41	186.512	-49.0836	0.736834	0.016888	small	FDR<0.05	Arl5b	NA
ENSMUSG00000018040	44	109.409	47	78.5319	30.8772	1.39318	0.0171811	medium	FDR<0.05	Rrp7a	NA
ENSMUSG00000081406	35	131.2	62	93.9839	37.2161	1.39598	0.017244	medium	FDR<0.05	Rps6-ps4	NA
ENSMUSG00000022141	28	177.25	33	121.545	55.7045	1.4583	0.0172702	medium	FDR<0.05	Nipbl	NA
ENSMUSG00000032459	46	134.804	39	92.0513	42.7531	1.46445	0.0174552	medium	FDR<0.05	Mrps22	NA
ENSMUSG00000048076	355	105.676	386	113.676	-8.00011	0.929624	0.0176903	negligible	FDR<0.05	Arf1	NA
ENSMUSG00000044792	62	123.419	73	96.8493	26.57	1.27434	0.0177304	small	FDR<0.05	Isca1	NA
ENSMUSG00000017009	124	126.984	111	146.73	-19.7459	0.865427	0.0177426	small	FDR<0.05	Sdc4	NA
ENSMUSG00000063015	203	98.6108	178	112.124	-13.5128	0.879483	0.0177538	small	FDR<0.05	Ccni	NA
ENSMUSG00000026112	43	110.512	34	151.941	-41.4295	0.727332	0.0177966	medium	FDR<0.05	Coa5	NA
ENSMUSG00000027937	62	137.758	52	101.788	35.9696	1.35338	0.017942	small	FDR<0.05	Jtb	NA
ENSMUSG00000027030	34	106.941	31	155.226	-48.2846	0.688939	0.0180625	medium	FDR<0.05	Stk39	NA
ENSMUSG00000057666	1106	91.5958	1286	95.2123	-3.61645	0.962017	0.0184329	negligible	FDR<0.05	Gapdh	NA
ENSMUSG00000021785	20	177.5	31	110.613	66.8871	1.6047	0.0185765	medium	FDR<0.05	Ngly1	NA
ENSMUSG00000027422	101	126.158	98	106.347	19.8115	1.18629	0.0185788	small	FDR<0.05	Rrbp1	NA
ENSMUSG00000028833	20	108.8	25	146.2	-37.4	0.744186	0.0186151	medium	FDR<0.05	Ncdn	NA
ENSMUSG00000018727	20	60.4	40	60.05	0.35	1.00583	0.0186207	negligible	FDR<0.05	Cpsf4l	TENT5BC potentil targets
ENSMUSG00000039286	87	139.253	81	174.704	-35.4508	0.79708	0.018741	small	FDR<0.05	Fndc3b	NA
ENSMUSG00000021385	20	79.35	60	124.433	-45.0833	0.637691	0.0187685	medium	FDR<0.05	Ippk	NA
ENSMUSG00000024817	32	225.562	33	179.788	45.7746	1.2546	0.0188319	medium	FDR<0.05	Uhrf2	NA
ENSMUSG00000021996	149	99.0671	161	84.4658	14.6013	1.17287	0.0188938	small	FDR<0.05	Esd	NA
ENSMUSG00000030759	120	182.667	48	136.771	45.8958	1.33557	0.0190047	small	FDR<0.05	Far1	NA
ENSMUSG00000024959	55	122.255	42	88.1905	34.0641	1.38626	0.0190431	medium	FDR<0.05	Bad	NA
ENSMUSG00000040843	30	145.6	40	103.675	41.925	1.40439	0.0190721	medium	FDR<0.05	Tiprl	NA
ENSMUSG00000041459	117	156.41	125	193.944	-37.5337	0.806471	0.0190862	small	FDR<0.05	Tardbp	NA
ENSMUSG00000020883	24	216.417	32	141.594	74.8229	1.52843	0.019129	medium	FDR<0.05	Fbxl20	NA
ENSMUSG00000046330	1435	82.57	2327	78.2166	4.35345	1.05566	0.019144	negligible	FDR<0.05	Rpl37a	NA
ENSMUSG00000019055	51	104.039	66	132.53	-28.4911	0.785022	0.0191945	small	FDR<0.05	Plod1	NA
ENSMUSG00000027710	29	134.724	21	88.1905	46.5337	1.52765	0.0193142	medium	FDR<0.05	Acad9	NA
ENSMUSG00000013833	21	94.4762	28	112.679	-18.2024	0.838457	0.019587	small	FDR<0.05	Med16	NA
ENSMUSG00000028763	101	134.366	68	155.721	-21.3543	0.862868	0.0198481	small	FDR<0.05	Hspg2	NA
ENSMUSG00000015749	59	109.898	56	137.125	-27.2267	0.801446	0.0199182	small	FDR<0.05	Anp32e	NA
ENSMUSG00000028234	1420	86.1218	2549	81.9427	4.17911	1.051	0.0199408	negligible	FDR<0.05	Rps20	NA
ENSMUSG00000036606	65	146.385	119	114.176	32.2081	1.28209	0.0199707	small	FDR<0.05	Plxnb2	NA
ENSMUSG00000026111	48	127.604	56	97.4286	30.1756	1.30972	0.0200868	small	FDR<0.05	Unc50	NA
ENSMUSG00000027523	821	98.3825	812	103.581	-5.19882	0.949809	0.0201491	negligible	FDR<0.05	Gnas	NA
ENSMUSG00000010095	143	108.161	117	130.026	-21.8648	0.831842	0.0202044	small	FDR<0.05	Slc3a2	NA
ENSMUSG00000025728	47	108.149	28	138.571	-30.4225	0.780456	0.0205031	medium	FDR<0.05	Pigq	NA
ENSMUSG00000035505	22	154.5	36	105.417	49.0833	1.46561	0.0205433	medium	FDR<0.05	Cox18	NA
ENSMUSG00000110537	71	131.239	40	167.7	-36.4606	0.782585	0.0205698	small	FDR<0.05	Gm4316	NA
ENSMUSG00000020802	22	157.045	22	87.8636	69.1818	1.78738	0.0207523	large	FDR<0.05	Ube2o	NA
ENSMUSG00000090213	20	109.45	24	149.875	-40.425	0.730275	0.0208857	small	FDR<0.05	Tmem189	NA
ENSMUSG00000024072	77	118.584	80	142.25	-23.6656	0.833634	0.0210515	small	FDR<0.05	Yipf4	NA
ENSMUSG00000025823	143	116.531	138	131.957	-15.4251	0.883105	0.0210535	small	FDR<0.05	Pdia4	NA
ENSMUSG00000049775	1050	104.907	749	97.8171	7.08958	1.07248	0.0211702	negligible	FDR<0.05	Tmsb4x	NA
ENSMUSG00000021171	34	179.794	51	130.608	49.1863	1.3766	0.0213864	small	FDR<0.05	Esyt2	NA
ENSMUSG00000005611	24	140.708	23	104.652	36.0562	1.34453	0.0215092	small	FDR<0.05	Irag1	NA
ENSMUSG00000023904	94	89.6596	113	107.221	-17.5617	0.836211	0.0215595	small	FDR<0.05	Hcfc1r1	NA
ENSMUSG00000055737	26	183.038	44	129.477	53.5612	1.41367	0.0215936	medium	FDR<0.05	Ghr	NA
ENSMUSG00000064363	5557	49.3804	4606	49.969	-0.588532	0.988222	0.0216306	negligible	FDR<0.05	mt-Nd4	NA
ENSMUSG00000024899	83	104.06	38	137.789	-33.7292	0.755212	0.021714	medium	FDR<0.05	Papss2	NA
ENSMUSG00000024423	28	264.821	21	191.048	73.7738	1.38615	0.0218319	medium	FDR<0.05	Impact	NA
ENSMUSG00000062619	31	138.452	29	91.4828	46.9689	1.51342	0.0218487	medium	FDR<0.05	2310039H08Rik	NA
ENSMUSG00000038925	25	54.04	74	47.5541	6.48595	1.13639	0.0221346	negligible	FDR<0.05	E330034G19Rik	NA
ENSMUSG00000028086	38	183.842	21	122.667	61.1754	1.49871	0.0221468	medium	FDR<0.05	Fbxw7	NA
ENSMUSG00000004508	60	114.167	55	87.8182	26.3485	1.30003	0.0223424	small	FDR<0.05	Gab2	NA
ENSMUSG00000041841	1231	81.0179	2204	77.4406	3.57731	1.04619	0.0223826	negligible	FDR<0.05	Rpl37	NA
ENSMUSG00000033543	89	151.281	96	121.948	29.333	1.24054	0.0223946	small	FDR<0.05	Gtf2a2	NA
ENSMUSG00000020747	42	113.31	35	163.286	-49.9762	0.693934	0.0225205	medium	FDR<0.05	Tmem94	NA
ENSMUSG00000016257	67	103.299	56	129.589	-26.2908	0.797122	0.0225797	small	FDR<0.05	Prelid3b	NA
ENSMUSG00000036197	26	183.885	23	135	48.8846	1.36211	0.022968	medium	FDR<0.05	Gxylt1	NA
ENSMUSG00000028991	28	99.8214	25	151.32	-51.4986	0.659671	0.0230813	medium	FDR<0.05	Mtor	NA
ENSMUSG00000026489	55	145.327	77	118.662	26.6649	1.22471	0.0234236	small	FDR<0.05	Coq8a	NA
ENSMUSG00000028857	38	95.7368	46	120.543	-24.8066	0.79421	0.0235134	small	FDR<0.05	Tmem222	NA
ENSMUSG00000053094	35	98.2571	49	136.735	-38.4776	0.718597	0.0235803	medium	FDR<0.05	Tmem248	NA
ENSMUSG00000074060	25	92.52	38	89.5263	2.99368	1.03344	0.0236728	negligible	FDR<0.05	Fbxw15	TENT5BC potentil targets
ENSMUSG00000026594	38	162.132	50	129.18	32.9516	1.25508	0.0237007	small	FDR<0.05	Ralgps2	NA
ENSMUSG00000020653	20	138.95	35	100.029	38.9214	1.3891	0.0239808	medium	FDR<0.05	Klf11	NA
ENSMUSG00000052033	47	131.851	76	91.9605	39.8905	1.43378	0.024037	small	FDR<0.05	Pfdn4	NA
ENSMUSG00000020366	46	174.391	43	128.442	45.9494	1.35775	0.0242046	medium	FDR<0.05	Mapk9	NA
ENSMUSG00000031950	129	112.721	73	136.575	-23.8544	0.825339	0.0242876	small	FDR<0.05	Gabarapl2	NA
ENSMUSG00000009681	24	136.25	20	86.8	49.45	1.5697	0.0243782	medium	FDR<0.05	Bcr	NA
ENSMUSG00000039220	60	85.2333	65	108.538	-23.3051	0.785282	0.0243825	small	FDR<0.05	Ppp1r10	NA
ENSMUSG00000038991	184	115.603	209	126.043	-10.4398	0.917173	0.0246295	negligible	FDR<0.05	Txndc5	NA
ENSMUSG00000034108	49	116.347	52	97.5385	18.8085	1.19283	0.0247088	small	FDR<0.05	Ccs	NA
ENSMUSG00000029713	254	102.5	293	113.836	-11.3362	0.900417	0.0248415	negligible	FDR<0.05	Gnb2	NA
ENSMUSG00000021646	20	149.5	22	105.045	44.4545	1.42319	0.0249882	medium	FDR<0.05	Mccc2	NA
ENSMUSG00000046865	117	104.915	163	86.6135	18.301	1.2113	0.0251724	small	FDR<0.05	Fbl	NA
ENSMUSG00000029647	36	207.917	41	155.951	51.9654	1.33322	0.0253553	small	FDR<0.05	Pan3	NA
ENSMUSG00000028138	114	109.658	144	96.6319	13.026	1.1348	0.0254511	negligible	FDR<0.05	Adh5	NA
ENSMUSG00000005103	109	131.266	110	113.364	17.9024	1.15792	0.0257449	small	FDR<0.05	Wdr1	NA
ENSMUSG00000060743	890	98.5809	987	103.174	-4.59337	0.95548	0.0258356	negligible	FDR<0.05	H3f3a	NA
ENSMUSG00000004947	28	88.7857	34	112.588	-23.8025	0.788588	0.0258786	small	FDR<0.05	Dtx2	NA
ENSMUSG00000031371	22	83	21	121.238	-38.2381	0.684603	0.0261733	medium	FDR<0.05	Haus7	NA
ENSMUSG00000021235	21	155.619	29	98.0345	57.5846	1.58739	0.0263236	medium	FDR<0.05	Coq6	NA
ENSMUSG00000032387	37	94.027	32	124.594	-30.5667	0.754669	0.0263922	small	FDR<0.05	Rbpms2	NA
ENSMUSG00000026678	53	160.547	33	127.424	33.1229	1.25994	0.0263958	medium	FDR<0.05	Rgs5	NA
ENSMUSG00000056515	69	124.13	38	143.947	-19.8169	0.862332	0.0264228	small	FDR<0.05	Rab31	NA
ENSMUSG00000004069	51	121.039	39	92.5897	28.4495	1.30726	0.0264882	small	FDR<0.05	Dnaja3	NA
ENSMUSG00000032320	103	111.534	85	134.541	-23.0072	0.828995	0.0265707	small	FDR<0.05	Rcn2	NA
ENSMUSG00000062270	327	108.664	332	120.63	-11.9659	0.900804	0.0266581	negligible	FDR<0.05	Morf4l1	NA
ENSMUSG00000075705	33	95.4545	44	132.25	-36.7955	0.721774	0.0268806	medium	FDR<0.05	Msrb1	NA
ENSMUSG00000001248	51	185.059	34	240.059	-55	0.770889	0.0270117	medium	FDR<0.05	Gramd1a	NA
ENSMUSG00000024665	474	99.5717	54	86.9444	12.6273	1.14523	0.0271363	small	FDR<0.05	Fads2	NA
ENSMUSG00000030268	267	130.464	219	143.648	-13.184	0.90822	0.0272566	negligible	FDR<0.05	Bcat1	NA
ENSMUSG00000022280	27	99.3333	52	142.269	-42.9359	0.698207	0.0273216	medium	FDR<0.05	Rnf19a	NA
ENSMUSG00000026933	25	102.56	30	154.633	-52.0733	0.663246	0.0273832	medium	FDR<0.05	Camsap1	NA
ENSMUSG00000031393	30	134.1	27	179.481	-45.3815	0.747152	0.0273993	medium	FDR<0.05	Mecp2	NA
ENSMUSG00000020114	54	139.852	91	113.066	26.7859	1.23691	0.0274864	small	FDR<0.05	Cand1	NA
ENSMUSG00000028104	21	108.667	26	170.423	-61.7564	0.637629	0.0275067	medium	FDR<0.05	Polr3gl	NA
ENSMUSG00000003072	239	102.958	255	93.3059	9.65228	1.10345	0.0275206	negligible	FDR<0.05	Atp5d	NA
ENSMUSG00000026127	30	94.8333	53	131.491	-36.6572	0.721218	0.027521	medium	FDR<0.05	Imp4	NA
ENSMUSG00000079658	210	117.771	173	98.9653	18.8061	1.19003	0.0279724	small	FDR<0.05	Eloc	NA
ENSMUSG00000053931	209	132.498	247	116.547	15.951	1.13686	0.0280161	small	FDR<0.05	Cnn3	NA
ENSMUSG00000001018	52	162.808	65	132.092	30.7154	1.23253	0.0280212	small	FDR<0.05	Snapin	NA
ENSMUSG00000025421	41	133.829	31	97.3226	36.5067	1.37511	0.0281572	medium	FDR<0.05	Hdhd2	NA
ENSMUSG00000029661	482	107.788	448	98.9174	8.87097	1.08968	0.0282958	negligible	FDR<0.05	Col1a2	NA
ENSMUSG00000070738	32	176.844	31	123.839	53.005	1.42802	0.0283062	medium	FDR<0.05	Dgkd	NA
ENSMUSG00000030805	30	197.033	49	149.49	47.5435	1.31804	0.0283696	medium	FDR<0.05	Stx4a	NA
ENSMUSG00000001403	39	78.8205	115	104.478	-25.6577	0.75442	0.0283965	small	FDR<0.05	Ube2c	NA
ENSMUSG00000042541	172	108.762	193	96.9896	11.772	1.12137	0.0287084	negligible	FDR<0.05	Sem1	NA
ENSMUSG00000018417	66	133.864	90	165.978	-32.1141	0.806515	0.0287839	small	FDR<0.05	Myo1b	NA
ENSMUSG00000025979	79	125.329	50	94.76	30.5691	1.3226	0.0288738	small	FDR<0.05	Mob4	NA
ENSMUSG00000062328	1422	87.3748	2449	83.7297	3.64514	1.04353	0.0288971	negligible	FDR<0.05	Rpl17	NA
ENSMUSG00000000131	30	170.167	27	113.185	56.9815	1.50344	0.0291317	medium	FDR<0.05	Xpo6	NA
ENSMUSG00000030218	650	114.868	363	107.388	7.47926	1.06965	0.0292389	negligible	FDR<0.05	Mgp	NA
ENSMUSG00000029649	158	109.013	137	125.321	-16.3085	0.869866	0.0292954	small	FDR<0.05	Pomp	NA
ENSMUSG00000028798	147	95.0272	167	81.8323	13.1949	1.16124	0.0295257	small	FDR<0.05	Eif3i	NA
ENSMUSG00000048376	31	127.774	27	94.1111	33.6631	1.3577	0.0296438	medium	FDR<0.05	F2r	NA
ENSMUSG00000032216	507	119.221	578	128.277	-9.05591	0.929403	0.0297204	negligible	FDR<0.05	Nedd4	NA
ENSMUSG00000038695	24	146.958	36	101.25	45.7083	1.45144	0.0297706	medium	FDR<0.05	Josd2	NA
ENSMUSG00000037709	30	112.3	141	144.369	-32.0688	0.777869	0.0297935	small	FDR<0.05	Fam13a	NA
ENSMUSG00000026116	34	126.853	44	93.1364	33.7166	1.36201	0.0298866	small	FDR<0.05	Tmem131	NA
ENSMUSG00000005469	107	104.561	82	122.646	-18.0856	0.852539	0.0300616	small	FDR<0.05	Prkaca	NA
ENSMUSG00000010609	47	130.596	45	95.3778	35.218	1.36925	0.0301855	small	FDR<0.05	Psen2	NA
ENSMUSG00000051022	44	131.955	34	98.3824	33.5722	1.34124	0.0302618	small	FDR<0.05	Hs3st1	NA
ENSMUSG00000053819	26	113.538	45	154	-40.4615	0.737263	0.0302826	medium	FDR<0.05	Camk2d	NA
ENSMUSG00000008429	30	141.433	58	110.172	31.2609	1.28375	0.0303356	small	FDR<0.05	Herpud2	NA
ENSMUSG00000020611	37	97.5135	52	131.231	-33.7173	0.743069	0.0304213	small	FDR<0.05	Gna13	NA
ENSMUSG00000026921	42	190.238	49	147.408	42.8299	1.29055	0.0306571	small	FDR<0.05	Egfl7	NA
ENSMUSG00000021660	390	106.238	574	97.5052	8.73324	1.08957	0.0307613	negligible	FDR<0.05	Btf3	NA
ENSMUSG00000033444	28	101.107	40	136.25	-35.1429	0.742071	0.0310692	medium	FDR<0.05	Specc1l	NA
ENSMUSG00000000001	79	126.165	78	103.897	22.2671	1.21432	0.0311064	small	FDR<0.05	Gnai3	NA
ENSMUSG00000029580	2179	105.086	2516	101.135	3.95068	1.03906	0.0311424	negligible	FDR<0.05	Actb	NA
ENSMUSG00000006442	48	127.167	95	97.4211	29.7456	1.30533	0.0313515	small	FDR<0.05	Srm	NA
ENSMUSG00000006262	25	166.04	29	122.448	43.5917	1.356	0.0314581	medium	FDR<0.05	Mob1b	NA
ENSMUSG00000074698	62	147.629	73	119.644	27.9852	1.2339	0.0315265	small	FDR<0.05	Csnk2a1	NA
ENSMUSG00000028456	25	114.32	21	178.19	-63.8705	0.641561	0.0315284	medium	FDR<0.05	Unc13b	NA
ENSMUSG00000032300	42	121.524	36	89.25	32.2738	1.36161	0.0315441	medium	FDR<0.05	1700017B05Rik	NA
ENSMUSG00000038268	20	112.45	26	161.654	-49.2038	0.695622	0.0315839	medium	FDR<0.05	Ovca2	NA
ENSMUSG00000001525	543	97.4217	825	104.682	-7.26069	0.930641	0.0317019	negligible	FDR<0.05	Tubb5	NA
ENSMUSG00000031633	275	105.575	320	93.9219	11.6527	1.12407	0.0319808	negligible	FDR<0.05	Slc25a4	NA
ENSMUSG00000059714	24	162.875	22	113.045	49.8295	1.44079	0.0320152	medium	FDR<0.05	Flot1	NA
ENSMUSG00000027176	25	216.6	31	153.968	62.6323	1.40679	0.0321316	medium	FDR<0.05	Cstf3	NA
ENSMUSG00000015656	1595	100.635	1877	97.1641	3.47102	1.03572	0.0322523	negligible	FDR<0.05	Hspa8	NA
ENSMUSG00000035890	36	153.417	62	117.258	36.1586	1.30837	0.0322857	small	FDR<0.05	Rnf126	NA
ENSMUSG00000007670	54	157.981	86	131.663	26.3187	1.19989	0.0323086	small	FDR<0.05	Khsrp	NA
ENSMUSG00000033684	90	120.467	76	135.855	-15.3886	0.886728	0.0324106	small	FDR<0.05	Qsox1	NA
ENSMUSG00000021226	24	123	27	91.6667	31.3333	1.34182	0.0329417	medium	FDR<0.05	Acot2	NA
ENSMUSG00000108414	72	191.681	119	160.529	31.1511	1.19405	0.0329761	small	FDR<0.05	Snhg1	NA
ENSMUSG00000021193	57	129.491	67	97.791	31.7002	1.32416	0.0330906	small	FDR<0.05	Pitrm1	NA
ENSMUSG00000021025	54	129.111	57	95	34.1111	1.35906	0.0331652	small	FDR<0.05	Nfkbia	NA
ENSMUSG00000019302	37	174.297	30	128.2	46.0973	1.35957	0.0336069	small	FDR<0.05	Atp6v0a1	NA
ENSMUSG00000056204	29	96.9655	27	125.148	-28.1826	0.774806	0.0336918	medium	FDR<0.05	Pgpep1	NA
ENSMUSG00000004558	83	138.169	115	118.13	20.0382	1.16963	0.0338833	small	FDR<0.05	Ndrg2	NA
ENSMUSG00000027642	192	114.62	211	128.791	-14.1717	0.889964	0.0340629	small	FDR<0.05	Rpn2	NA
ENSMUSG00000030766	31	145.29	25	106.4	38.8903	1.36551	0.0341621	small	FDR<0.05	Arhgap17	NA
ENSMUSG00000034761	28	160.25	49	114.245	46.0051	1.40269	0.0341779	medium	FDR<0.05	Map4k5	NA
ENSMUSG00000001552	43	94.2093	31	126.968	-32.7584	0.741994	0.0344481	small	FDR<0.05	Jup	NA
ENSMUSG00000057863	853	83.0703	1496	79.4445	3.62582	1.04564	0.0344816	negligible	FDR<0.05	Rpl36	NA
ENSMUSG00000074665	82	100.22	44	118.955	-18.735	0.842503	0.0347613	small	FDR<0.05	Bpifb4	NA
ENSMUSG00000022231	45	125.356	137	151.985	-26.6298	0.824787	0.034842	small	FDR<0.05	Sema5a	NA
ENSMUSG00000042363	28	137.214	37	97.3784	39.8359	1.40908	0.0351477	medium	FDR<0.05	Lgalsl	NA
ENSMUSG00000031586	68	146.691	83	120.084	26.6068	1.22157	0.0352291	small	FDR<0.05	Rbpms	NA
ENSMUSG00000024197	62	133.371	59	107.78	25.5913	1.23744	0.0354742	small	FDR<0.05	Plin3	NA
ENSMUSG00000031375	294	103.806	180	95.7889	8.01723	1.0837	0.035866	negligible	FDR<0.05	Bgn	NA
ENSMUSG00000061787	1221	81.5823	2274	76.9063	4.67598	1.0608	0.0359001	negligible	FDR<0.05	Rps17	NA
ENSMUSG00000030122	324	105.972	396	113.5	-7.52778	0.933676	0.0359667	negligible	FDR<0.05	Ptms	NA
ENSMUSG00000035953	23	179	25	118.96	60.04	1.50471	0.0361762	medium	FDR<0.05	Pip4p1	NA
ENSMUSG00000021072	128	114.57	67	138.179	-23.6088	0.829144	0.0361845	small	FDR<0.05	Tmx1	NA
ENSMUSG00000040466	38	111.421	55	82.6909	28.7301	1.34744	0.0361967	medium	FDR<0.05	Blvrb	NA
ENSMUSG00000059810	38	111.526	55	147.709	-36.1828	0.75504	0.0362037	small	FDR<0.05	Rgs3	NA
ENSMUSG00000028271	41	126.317	39	83.4872	42.8299	1.51301	0.0362827	medium	FDR<0.05	Gtf2b	NA
ENSMUSG00000001870	171	126.977	25	156.04	-29.0634	0.813744	0.0363315	small	FDR<0.05	Ltbp1	NA
ENSMUSG00000025025	23	154.13	31	115.548	38.582	1.3339	0.0365555	medium	FDR<0.05	Mxi1	NA
ENSMUSG00000018042	161	87.8385	116	100.733	-12.8942	0.871995	0.0365719	small	FDR<0.05	Cyb5r3	NA
ENSMUSG00000086290	23	233.522	36	176.667	56.8551	1.32182	0.0365795	medium	FDR<0.05	Snhg12	NA
ENSMUSG00000020661	42	120.143	45	151.178	-31.0349	0.794712	0.0366494	small	FDR<0.05	Dnmt3a	NA
ENSMUSG00000004665	79	91.6456	80	74.275	17.3706	1.23387	0.0366652	small	FDR<0.05	Cnn2	NA
ENSMUSG00000006931	76	100.461	67	118.075	-17.6141	0.850822	0.0368376	small	FDR<0.05	P3h4	NA
ENSMUSG00000022109	25	151.12	34	95.2941	55.8259	1.58583	0.0369545	medium	FDR<0.05	Med4	NA
ENSMUSG00000033475	107	100.374	120	116.592	-16.2178	0.860901	0.0371226	small	FDR<0.05	Tomm6	NA
ENSMUSG00000038828	52	127.115	60	150.783	-23.6679	0.843033	0.0375264	small	FDR<0.05	Tmem214	NA
ENSMUSG00000024039	45	117.6	72	135.389	-17.7889	0.868609	0.0376471	small	FDR<0.05	Cbs	NA
ENSMUSG00000028121	42	131.952	49	90.0816	41.8707	1.46481	0.0380583	medium	FDR<0.05	Bcar3	NA
ENSMUSG00000022772	29	110.621	22	169.273	-58.652	0.653506	0.0381479	medium	FDR<0.05	Senp5	NA
ENSMUSG00000039646	30	113.067	25	148.72	-35.6533	0.760265	0.0383621	medium	FDR<0.05	Vasn	NA
ENSMUSG00000024120	40	139.575	50	97.2	42.375	1.43596	0.0383799	medium	FDR<0.05	Lrpprc	NA
ENSMUSG00000071337	46	265.696	44	219.159	46.5366	1.21234	0.0384079	small	FDR<0.05	Tia1	NA
ENSMUSG00000000823	27	209.444	30	146.067	63.3778	1.4339	0.0384694	medium	FDR<0.05	Zfp512b	NA
ENSMUSG00000039159	97	131.928	133	114.143	17.785	1.15581	0.0385508	small	FDR<0.05	Ube2h	NA
ENSMUSG00000019822	38	156.289	23	114.391	41.8982	1.36627	0.0385707	medium	FDR<0.05	Smpd2	NA
ENSMUSG00000047139	23	108.043	25	142.32	-34.2765	0.759159	0.0389664	medium	FDR<0.05	Cd24a	NA
ENSMUSG00000021711	48	115.625	31	158.258	-42.6331	0.73061	0.0390739	small	FDR<0.05	Trappc13	NA
ENSMUSG00000029311	73	97.7671	68	116.956	-19.1888	0.835932	0.0391024	small	FDR<0.05	Hsd17b11	NA
ENSMUSG00000024856	52	133.981	78	113.41	20.5705	1.18138	0.0391462	small	FDR<0.05	Cdk2ap2	NA
ENSMUSG00000020514	47	121.702	43	91.1163	30.5858	1.33568	0.0394071	medium	FDR<0.05	Mrpl22	NA
ENSMUSG00000074457	49	93	43	109.279	-16.2791	0.851032	0.0395549	small	FDR<0.05	S100a16	NA
ENSMUSG00000032253	38	174.026	22	131.773	42.2536	1.32066	0.0398014	small	FDR<0.05	Phip	NA
ENSMUSG00000039682	84	108.452	110	90.9091	17.5433	1.19298	0.0399383	small	FDR<0.05	Lap3	NA
ENSMUSG00000032280	50	125.58	22	160.909	-35.3291	0.780441	0.039988	medium	FDR<0.05	Tle3	NA
ENSMUSG00000002372	53	117.925	47	153.021	-35.0967	0.770641	0.0402382	small	FDR<0.05	Ranbp3	NA
ENSMUSG00000067147	20	105.8	26	74.8846	30.9154	1.41284	0.0403791	medium	FDR<0.05	Rpl7a-ps11	NA
ENSMUSG00000028932	117	101.496	147	86.5986	14.8971	1.17202	0.0411345	small	FDR<0.05	Psmc2	NA
ENSMUSG00000006740	113	130.903	63	157.27	-26.3672	0.832344	0.0412061	small	FDR<0.05	Kif5b	NA
ENSMUSG00000034006	29	144.276	70	108.743	35.533	1.32676	0.0412096	small	FDR<0.05	Slc66a2	NA
ENSMUSG00000035632	36	146.361	53	93.8679	52.4932	1.55922	0.0413551	medium	FDR<0.05	Cnot3	NA
ENSMUSG00000038005	36	64.3611	63	83.9048	-19.5437	0.767073	0.0416529	small	FDR<0.05	Hpf1	NA
ENSMUSG00000063052	22	97.3636	33	140.333	-42.9697	0.693803	0.0417171	medium	FDR<0.05	Lrrc40	NA
ENSMUSG00000024527	49	122.02	49	157.306	-35.2857	0.775688	0.0417784	small	FDR<0.05	Afg3l2	NA
ENSMUSG00000030096	50	108.84	93	140.817	-31.9772	0.772917	0.0419297	small	FDR<0.05	Slc6a6	NA
ENSMUSG00000032030	33	177.848	28	127.286	50.5628	1.39724	0.0419873	medium	FDR<0.05	Cul5	NA
ENSMUSG00000015363	20	134.8	25	78.36	56.44	1.72027	0.0420217	medium	FDR<0.05	Trabd	NA
ENSMUSG00000030726	24	87.875	42	136.167	-48.2917	0.645349	0.0420629	medium	FDR<0.05	Pold3	NA
ENSMUSG00000036990	24	140.208	50	178.88	-38.6717	0.783812	0.0421123	small	FDR<0.05	Otud4	NA
ENSMUSG00000029518	44	143.227	44	120.682	22.5455	1.18682	0.0421315	small	FDR<0.05	Rab35	NA
ENSMUSG00000046516	158	114.994	120	105.05	9.94367	1.09466	0.0423959	negligible	FDR<0.05	Cox17	NA
ENSMUSG00000004535	154	126.357	146	110.795	15.5626	1.14046	0.0425534	negligible	FDR<0.05	Tax1bp1	NA
ENSMUSG00000001323	37	106.622	28	143.286	-36.6641	0.744119	0.0426374	small	FDR<0.05	Srr	NA
ENSMUSG00000038976	47	127.957	46	92.7391	35.2183	1.37976	0.0428651	small	FDR<0.05	Ppp1r9b	NA
ENSMUSG00000017677	53	246.302	43	214	32.3019	1.15094	0.0431185	small	FDR<0.05	Wsb1	NA
ENSMUSG00000015335	20	114.2	21	165.524	-51.3238	0.689931	0.0432246	medium	FDR<0.05	Zdhhc12	NA
ENSMUSG00000027133	147	131.252	182	115.665	15.5869	1.13476	0.0433336	small	FDR<0.05	Nop10	NA
ENSMUSG00000067288	1598	76.3836	2523	72.2612	4.12241	1.05705	0.0433886	negligible	FDR<0.05	Rps28	NA
ENSMUSG00000001687	91	122.681	76	104.382	18.2997	1.17532	0.0433929	small	FDR<0.05	Ubl3	NA
ENSMUSG00000012117	20	116.2	36	86.4722	29.7278	1.34378	0.0435914	medium	FDR<0.05	Dhdds	NA
ENSMUSG00000057134	34	103.941	34	129.941	-26	0.799909	0.0435981	medium	FDR<0.05	Ado	NA
ENSMUSG00000033287	49	105.714	30	135.233	-29.519	0.781718	0.0438549	small	FDR<0.05	Kctd17	NA
ENSMUSG00000016495	24	136.875	33	109.242	27.6326	1.25295	0.0441654	small	FDR<0.05	Plgrkt	NA
ENSMUSG00000029833	27	170.741	37	133.135	37.6056	1.28246	0.0442006	small	FDR<0.05	Trim24	NA
ENSMUSG00000040354	41	109.585	43	79.8837	29.7016	1.37181	0.0445284	small	FDR<0.05	Mars1	NA
ENSMUSG00000027012	111	109.991	73	137.219	-27.2282	0.801572	0.0445488	small	FDR<0.05	Dync1i2	NA
ENSMUSG00000083282	72	115.486	57	145.737	-30.2507	0.792429	0.0445777	small	FDR<0.05	Ctsf	NA
ENSMUSG00000071497	61	97.459	88	80.2614	17.1977	1.21427	0.0446887	small	FDR<0.05	Nutf2-ps1	NA
ENSMUSG00000020444	63	119.222	56	98.4107	20.8115	1.21148	0.0447168	small	FDR<0.05	Guk1	NA
ENSMUSG00000024896	59	111.373	68	130.765	-19.3918	0.851704	0.0448252	small	FDR<0.05	Minpp1	NA
ENSMUSG00000026965	58	156	54	124.556	31.4444	1.25245	0.0448427	small	FDR<0.05	Anapc2	NA
ENSMUSG00000021832	113	132.735	139	114.748	17.9863	1.15675	0.0449185	small	FDR<0.05	Psmc6	NA
ENSMUSG00000022110	63	142.603	70	111.743	30.8603	1.27617	0.0449219	small	FDR<0.05	Sucla2	NA
ENSMUSG00000030647	223	107.865	161	96.1491	11.7164	1.12186	0.0449442	small	FDR<0.05	Ndufc2	NA
ENSMUSG00000022354	249	85.6948	228	95.5088	-9.81399	0.897245	0.044998	negligible	FDR<0.05	Ndufb9	NA
ENSMUSG00000027198	55	117.2	65	98.2923	18.9077	1.19236	0.045036	small	FDR<0.05	Ext2	NA
ENSMUSG00000075376	27	115.259	44	156.023	-40.7635	0.738734	0.0452952	medium	FDR<0.05	Rc3h2	NA
ENSMUSG00000038712	53	131.736	62	97.4355	34.3004	1.35203	0.0454607	small	FDR<0.05	Mindy1	NA
ENSMUSG00000041765	35	130.514	40	98.25	32.2643	1.32839	0.0458553	small	FDR<0.05	Ubac2	NA
ENSMUSG00000024335	110	138.836	116	158.336	-19.4998	0.876845	0.0459586	small	FDR<0.05	Brd2	NA
ENSMUSG00000079508	35	102.743	36	76.3333	26.4095	1.34598	0.0459694	medium	FDR<0.05	Apoo	NA
ENSMUSG00000042831	33	95.8182	32	148.469	-52.6506	0.645376	0.0460517	medium	FDR<0.05	Alkbh6	NA
ENSMUSG00000019944	36	114.722	53	148.302	-33.5797	0.773572	0.0461702	small	FDR<0.05	Rhobtb1	NA
ENSMUSG00000028790	118	106.975	134	124.075	-17.1001	0.862179	0.0462952	small	FDR<0.05	Khdrbs1	NA
ENSMUSG00000022752	61	106.344	74	129.216	-22.872	0.822995	0.0463868	small	FDR<0.05	Tomm70a	NA
ENSMUSG00000066324	58	113.948	78	133	-19.0517	0.856754	0.0464604	small	FDR<0.05	Bpnt2	NA
ENSMUSG00000040249	130	136.031	232	151.134	-15.1029	0.90007	0.0466179	negligible	FDR<0.05	Lrp1	NA
ENSMUSG00000060671	32	157.281	27	120.407	36.8738	1.30624	0.0470766	medium	FDR<0.05	Atp8b2	NA
ENSMUSG00000032279	52	101.404	81	123.037	-21.6332	0.824173	0.0471219	small	FDR<0.05	Idh3a	NA
ENSMUSG00000068856	72	142.694	86	116.512	26.1828	1.22472	0.0471594	small	FDR<0.05	Sf3b4	NA
ENSMUSG00000004631	48	113.229	54	136.37	-23.1412	0.830306	0.0471951	small	FDR<0.05	Sgce	NA
ENSMUSG00000092203	55	161.455	69	128.087	33.3676	1.26051	0.0472244	small	FDR<0.05	1110038B12Rik	NA
ENSMUSG00000018339	327	111.165	319	115.467	-4.30195	0.962743	0.0472548	negligible	FDR<0.05	Gpx3	NA
ENSMUSG00000024713	32	108.719	35	146.171	-37.4527	0.743776	0.047314	small	FDR<0.05	Pcsk5	NA
ENSMUSG00000022023	37	173.757	35	129.971	43.7853	1.33688	0.0473683	medium	FDR<0.05	Wbp4	NA
ENSMUSG00000023087	21	177.81	74	131.189	46.6203	1.35537	0.0474568	small	FDR<0.05	Noct	NA
ENSMUSG00000026960	40	147.775	30	111.4	36.375	1.32653	0.0474624	medium	FDR<0.05	Arl6ip6	NA
ENSMUSG00000022474	23	78.1304	25	108.08	-29.9496	0.722894	0.0475138	medium	FDR<0.05	Pmm1	NA
ENSMUSG00000037286	30	95.8	37	134.054	-38.2541	0.714637	0.0477323	small	FDR<0.05	Stag1	NA
ENSMUSG00000028945	120	134.992	127	114.48	20.5114	1.17917	0.0479372	small	FDR<0.05	Rheb	NA
ENSMUSG00000025027	69	119.188	50	93.28	25.9084	1.27775	0.0481521	small	FDR<0.05	Xpnpep1	NA
ENSMUSG00000031960	78	115.077	92	94.5978	20.4791	1.21649	0.0482772	small	FDR<0.05	Aars	NA
ENSMUSG00000040152	116	138.931	388	126.853	12.0779	1.09521	0.0483966	negligible	FDR<0.05	Thbs1	NA
ENSMUSG00000058301	37	164.865	48	135.792	29.0732	1.2141	0.0485653	small	FDR<0.05	Upf1	NA
ENSMUSG00000029147	78	106.731	75	87.4933	19.2374	1.21987	0.0487275	small	FDR<0.05	Ppm1g	NA
ENSMUSG00000025034	56	109.482	127	126.819	-17.3368	0.863295	0.0488439	small	FDR<0.05	Trim8	NA
ENSMUSG00000026662	44	119.841	47	145	-25.1591	0.826489	0.0488652	small	FDR<0.05	Sephs1	NA
ENSMUSG00000079215	64	120.5	47	161.362	-40.8617	0.74677	0.0488845	small	FDR<0.05	Zfp664	NA
ENSMUSG00000008763	46	124.522	45	149.378	-24.856	0.833603	0.0489825	small	FDR<0.05	Man1a2	NA
ENSMUSG00000027408	29	105.138	85	122.635	-17.4974	0.857322	0.0494052	small	FDR<0.05	Cpxm1	NA
ENSMUSG00000019849	47	120.213	43	98.6977	21.5151	1.21799	0.0496314	small	FDR<0.05	Prep	NA
ENSMUSG00000055723	34	138.647	35	112.086	26.5613	1.23697	0.0496939	small	FDR<0.05	Rras2	NA
ENSMUSG00000038127	77	164.494	58	130.724	33.7694	1.25833	0.049705	small	FDR<0.05	Ccdc50	NA
ENSMUSG00000023004	606	94.9109	999	100.007	-5.09612	0.949042	0.0498139	negligible	FDR<0.05	Tuba1b	NA
ENSMUSG00000030061	42	164.286	51	123.902	40.3838	1.32593	0.0498787	small	FDR<0.05	Uba3	NA
ENSMUSG00000036282	27	155.889	43	114.093	41.7959	1.36633	0.0498845	small	FDR<0.05	Naa30	NA
ENSMUSG00000021814	51	116.686	63	94.8571	21.8291	1.23013	0.0499281	small	FDR<0.05	Anxa7	NA
ENSMUSG00000027332	53	154.981	36	119.556	35.4256	1.29631	0.0499507	small	FDR<0.05	Ivd	NA
ENSMUSG00000052488	29	100.621	34	140.647	-40.0264	0.715413	0.0501714	small	NotSig	Cherp	NA
ENSMUSG00000025217	29	133.69	24	105.25	28.4397	1.27021	0.0503753	small	NotSig	Btrc	NA
ENSMUSG00000070858	27	108.963	32	84.4062	24.5567	1.29093	0.0505349	medium	NotSig	Gm1673	NA
ENSMUSG00000041736	85	101.459	60	82.3	19.1588	1.23279	0.0505519	small	NotSig	Tspo	NA
ENSMUSG00000024515	39	105.308	57	143.07	-37.7625	0.736056	0.0506245	small	NotSig	Smad4	NA
ENSMUSG00000021816	57	175.965	74	147.581	28.3838	1.19233	0.0506296	small	NotSig	Ppp3cb	NA
ENSMUSG00000033813	108	101.361	96	116.854	-15.4931	0.867415	0.0506497	small	NotSig	Tcea1	NA
ENSMUSG00000000339	28	120.643	33	90.3636	30.2792	1.33508	0.050706	medium	NotSig	Rtca	NA
ENSMUSG00000030612	26	75.1923	23	108.826	-33.6338	0.69094	0.0507654	medium	NotSig	Mrpl46	NA
ENSMUSG00000026003	123	131.789	105	118.305	13.4839	1.11398	0.0508271	negligible	NotSig	Acadl	NA
ENSMUSG00000029265	38	120.184	36	144.694	-24.5102	0.830607	0.0509185	small	NotSig	Dr1	NA
ENSMUSG00000049470	84	121.536	93	150.72	-29.1847	0.806365	0.0509195	small	NotSig	Aff4	NA
ENSMUSG00000021962	26	118.846	51	78.1176	40.7285	1.52137	0.0512045	small	NotSig	Dcp1a	NA
ENSMUSG00000029229	38	109.763	48	138.958	-29.1952	0.7899	0.0514094	small	NotSig	Chic2	NA
ENSMUSG00000026751	172	139.593	120	122.525	17.068	1.1393	0.0517263	small	NotSig	Nr5a1	NA
ENSMUSG00000069729	47	103.894	51	128.333	-24.4397	0.809561	0.052199	small	NotSig	Arid1b	NA
ENSMUSG00000022150	56	112.107	106	148.047	-35.94	0.757239	0.0523186	small	NotSig	Dab2	NA
ENSMUSG00000004207	728	138.504	427	147.101	-8.59658	0.94156	0.0524919	negligible	NotSig	Psap	NA
ENSMUSG00000028675	102	129.127	85	107.188	21.9392	1.20468	0.0525322	small	NotSig	Pnrc2	NA
ENSMUSG00000027613	82	87	85	100.624	-13.6235	0.864609	0.052564	small	NotSig	Eif6	NA
ENSMUSG00000048612	36	149.722	32	116.406	33.316	1.2862	0.0529574	small	NotSig	Myof	NA
ENSMUSG00000028291	59	132.576	74	106.784	25.7925	1.24154	0.0536786	small	NotSig	Akirin2	NA
ENSMUSG00000040102	26	140.615	20	166.95	-26.3346	0.84226	0.0538371	small	NotSig	Klhl42	NA
ENSMUSG00000018415	28	152.143	49	116	36.1429	1.31158	0.0539377	medium	NotSig	Gid4	NA
ENSMUSG00000031818	473	97.0909	568	91.743	5.34795	1.05829	0.0539818	negligible	NotSig	Cox4i1	NA
ENSMUSG00000040415	22	208.136	30	147.8	60.3364	1.40823	0.0540519	medium	NotSig	Dtx3	NA
ENSMUSG00000049339	38	138.553	39	110.564	27.9885	1.25314	0.0541318	small	NotSig	Retreg2	NA
ENSMUSG00000039254	29	117.103	41	157.415	-40.3112	0.743917	0.0541503	small	NotSig	Pomt1	NA
ENSMUSG00000033585	36	79.75	35	106.029	-26.2786	0.752156	0.054721	small	NotSig	Ndn	NA
ENSMUSG00000000787	266	133.18	242	146.793	-13.6129	0.907265	0.0548251	negligible	NotSig	Ddx3x	NA
ENSMUSG00000058600	1068	89.7921	1878	85.918	3.87414	1.04509	0.0549166	negligible	NotSig	Rpl30	NA
ENSMUSG00000034707	69	106.594	66	132.394	-25.7997	0.805129	0.0549469	small	NotSig	Gns	NA
ENSMUSG00000040850	41	153.049	42	115.214	37.8345	1.32838	0.0551788	small	NotSig	Psme4	NA
ENSMUSG00000021076	79	117.241	93	102.129	15.1115	1.14796	0.0551822	small	NotSig	Actr10	NA
ENSMUSG00000037992	20	156.95	26	113.154	43.7962	1.38705	0.0552073	medium	NotSig	Rara	NA
ENSMUSG00000026435	57	81.1579	64	92.7031	-11.5452	0.87546	0.0553315	negligible	NotSig	Slc45a3	NA
ENSMUSG00000038612	126	116.571	105	130.314	-13.7429	0.894541	0.0553589	negligible	NotSig	Mcl1	NA
ENSMUSG00000024862	54	155.63	62	192.661	-37.0317	0.807789	0.0554729	small	NotSig	Klc2	NA
ENSMUSG00000026872	67	139.373	81	118.272	21.1015	1.17842	0.0555343	small	NotSig	Zeb2	NA
ENSMUSG00000073702	1184	90.4873	2108	86.3719	4.11541	1.04765	0.0558214	negligible	NotSig	Rpl31	NA
ENSMUSG00000001131	119	102.58	25	134.56	-31.9802	0.762335	0.0558649	medium	NotSig	Timp1	NA
ENSMUSG00000060601	52	150.923	52	114.788	36.1346	1.31479	0.0563627	small	NotSig	Nr1h2	NA
ENSMUSG00000022551	176	114.494	170	106.594	7.9002	1.07411	0.0564156	negligible	NotSig	Cyc1	NA
ENSMUSG00000006360	75	113.76	81	100.593	13.1674	1.1309	0.0565617	small	NotSig	Crip1	NA
ENSMUSG00000060679	36	143.861	31	112.323	31.5385	1.28079	0.0567553	small	NotSig	Mrps9	NA
ENSMUSG00000030613	48	126.396	44	101.886	24.5095	1.24056	0.0569839	small	NotSig	Ccdc90b	NA
ENSMUSG00000017707	913	120.413	491	112.955	7.45773	1.06602	0.0570592	negligible	NotSig	Serinc3	NA
ENSMUSG00000073422	59	116.034	46	139.739	-23.7052	0.830361	0.0571481	small	NotSig	H2-Ke6	NA
ENSMUSG00000071415	1646	84.3858	2631	81.4664	2.91942	1.03584	0.0572211	negligible	NotSig	Rpl23	NA
ENSMUSG00000029550	96	110.865	133	127.06	-16.1956	0.872536	0.0574006	small	NotSig	Sppl3	NA
ENSMUSG00000055148	38	137.263	50	109.92	27.3432	1.24876	0.0574651	small	NotSig	Klf2	NA
ENSMUSG00000042043	100	118.55	142	105.965	12.5852	1.11877	0.0575065	small	NotSig	Tbca	NA
ENSMUSG00000028936	582	93.3213	992	86.379	6.94227	1.08037	0.0576281	negligible	NotSig	Rpl22	NA
ENSMUSG00000040667	28	153.286	57	116.088	37.198	1.32043	0.0576684	small	NotSig	Nup88	NA
ENSMUSG00000014859	24	116.583	35	162.371	-45.7881	0.718004	0.0576869	small	NotSig	E2f4	NA
ENSMUSG00000020917	174	128.649	102	112.373	16.2769	1.14485	0.0578618	small	NotSig	Acly	NA
ENSMUSG00000055681	127	97.937	135	116.393	-18.4556	0.841437	0.0579985	small	NotSig	Cope	NA
ENSMUSG00000119584	846	27.3061	1033	26.2294	1.07672	1.04105	0.0580591	negligible	NotSig	Rn18s	NA
ENSMUSG00000066306	49	160.429	83	125.904	34.525	1.27422	0.0582837	small	NotSig	Numa1	NA
ENSMUSG00000040596	23	111.304	30	157.633	-46.329	0.706097	0.0582863	medium	NotSig	Pogk	NA
ENSMUSG00000001627	38	192.026	35	155.486	36.5406	1.23501	0.058993	small	NotSig	Ifrd1	NA
ENSMUSG00000029227	39	102.154	43	133.395	-31.2415	0.765798	0.0594296	small	NotSig	Fip1l1	NA
ENSMUSG00000027201	30	222.633	75	165.747	56.8867	1.34321	0.0596515	medium	NotSig	Myef2	NA
ENSMUSG00000019814	27	161.481	20	112.45	49.0315	1.43603	0.0597262	medium	NotSig	Ltv1	NA
ENSMUSG00000027288	44	141.295	52	113.423	27.8724	1.24574	0.0597529	small	NotSig	Zfp106	NA
ENSMUSG00000024371	24	101.292	22	126.455	-25.1629	0.801012	0.0599701	small	NotSig	C2	NA
ENSMUSG00000007880	60	180.783	60	146.15	34.6333	1.23697	0.0602316	small	NotSig	Arid1a	NA
ENSMUSG00000061887	79	118.443	78	98.9615	19.4815	1.19686	0.0603319	small	NotSig	Ssbp3	NA
ENSMUSG00000025083	22	155.955	22	110.5	45.4545	1.41135	0.0603981	medium	NotSig	Afap1l2	NA
ENSMUSG00000021497	51	108.392	35	142.714	-34.3221	0.759505	0.0605334	small	NotSig	Txndc15	NA
ENSMUSG00000039354	29	116	34	84.7647	31.2353	1.36849	0.0607025	small	NotSig	Smarcal1	NA
ENSMUSG00000009549	126	112.69	111	102.604	10.0869	1.09831	0.0609189	negligible	NotSig	Srp14	NA
ENSMUSG00000006800	202	118.842	362	128.436	-9.59488	0.925295	0.0610904	negligible	NotSig	Sulf2	NA
ENSMUSG00000022614	37	128.162	32	97.9375	30.2247	1.30861	0.0612938	small	NotSig	Lmf2	NA
ENSMUSG00000001663	38	114.342	41	146.878	-32.5359	0.778483	0.0615564	small	NotSig	Gstt1	NA
ENSMUSG00000025646	23	143.348	25	93.2	50.1478	1.53807	0.0617685	medium	NotSig	Atrip	NA
ENSMUSG00000022507	33	155.485	47	119.915	35.57	1.29663	0.0619215	small	NotSig	1810013L24Rik	NA
ENSMUSG00000045107	20	96.2	20	134.3	-38.1	0.716307	0.0619531	medium	NotSig	Saysd1	NA
ENSMUSG00000075700	120	124.575	91	137.538	-12.9635	0.905747	0.0623789	negligible	NotSig	Selenot	NA
ENSMUSG00000015575	119	105.941	72	119.194	-13.2533	0.88881	0.0625517	small	NotSig	Atp6v0e	NA
ENSMUSG00000030286	78	106.641	68	124.632	-17.9913	0.855645	0.0632141	small	NotSig	Emc3	NA
ENSMUSG00000052430	35	116.343	99	144.374	-28.0309	0.805845	0.0634002	small	NotSig	Bmpr1b	NA
ENSMUSG00000032572	41	149.195	64	123.016	26.1795	1.21281	0.0635017	small	NotSig	Col6a4	NA
ENSMUSG00000000901	225	145.613	130	127.469	18.1441	1.14234	0.0635891	small	NotSig	Mmp11	NA
ENSMUSG00000031985	48	118.625	55	103.491	15.1341	1.14624	0.0636534	negligible	NotSig	Gnpat	NA
ENSMUSG00000024286	52	96.1923	65	121.415	-25.2231	0.792258	0.0637219	small	NotSig	Ccny	NA
ENSMUSG00000022961	82	150.89	114	183.316	-32.4255	0.823116	0.0638395	small	NotSig	Son	NA
ENSMUSG00000074088	30	147.3	61	117.197	30.1033	1.25686	0.0638438	small	NotSig	Snrnp40	NA
ENSMUSG00000039244	31	93.9677	20	123.3	-29.3323	0.762107	0.0639935	small	NotSig	E130309D02Rik	NA
ENSMUSG00000020642	47	112.681	21	149.81	-37.1287	0.752161	0.0640393	medium	NotSig	Rnf144a	NA
ENSMUSG00000040269	50	108.34	59	87.7966	20.5434	1.23399	0.0644841	small	NotSig	Mrps28	NA
ENSMUSG00000023047	124	115.387	212	102.387	13.0003	1.12697	0.0645648	small	NotSig	Amhr2	NA
ENSMUSG00000026374	68	135.338	71	109.014	26.3242	1.24147	0.0646377	small	NotSig	Tsn	NA
ENSMUSG00000022799	38	111.947	86	134.884	-22.9364	0.829955	0.0649502	small	NotSig	Arhgap31	NA
ENSMUSG00000034892	1765	81.7212	2733	79.2675	2.45377	1.03096	0.0649972	negligible	NotSig	Rps29	NA
ENSMUSG00000045690	342	70.3304	530	65.2226	5.10777	1.07831	0.0650108	negligible	NotSig	Wdr89	NA
ENSMUSG00000029440	26	119.231	32	79.75	39.4808	1.49506	0.0650157	medium	NotSig	Psmd9	NA
ENSMUSG00000053716	21	107.143	41	74.4878	32.6551	1.43839	0.0650629	medium	NotSig	Dusp7	NA
ENSMUSG00000033910	41	112.195	43	138.395	-26.2002	0.810686	0.0652445	small	NotSig	Gucy1a1	NA
ENSMUSG00000008348	632	108.968	620	104.082	4.8861	1.04694	0.0653624	negligible	NotSig	Ubc	NA
ENSMUSG00000037058	155	119.632	168	108.899	10.7334	1.09856	0.0657308	negligible	NotSig	Paip2	NA
ENSMUSG00000006289	33	110	59	95.2203	14.7797	1.15522	0.0657826	negligible	NotSig	Osgep	NA
ENSMUSG00000006219	20	178.05	20	126.3	51.75	1.40974	0.0658301	medium	NotSig	Fblim1	NA
ENSMUSG00000090136	87	101.563	122	90.3689	11.1944	1.12387	0.0659214	small	NotSig	Gm10177	NA
ENSMUSG00000002812	39	148.923	41	106.073	42.8499	1.40397	0.0659769	small	NotSig	Flii	NA
ENSMUSG00000028378	29	114.931	21	87.9048	27.0263	1.30745	0.0660335	small	NotSig	Ptgr1	NA
ENSMUSG00000008305	27	142	30	100.833	41.1667	1.40826	0.0660445	medium	NotSig	Tle1	NA
ENSMUSG00000068823	248	111.859	220	124.264	-12.4048	0.900174	0.066814	negligible	NotSig	Csde1	NA
ENSMUSG00000028062	87	99.8736	78	86.0128	13.8607	1.16115	0.0675629	small	NotSig	Lamtor2	NA
ENSMUSG00000020453	28	113.964	36	145	-31.0357	0.785961	0.067669	small	NotSig	Patz1	NA
ENSMUSG00000056076	88	102.727	142	87.6901	15.0371	1.17148	0.067707	small	NotSig	Eif3b	NA
ENSMUSG00000045948	87	120.23	59	99.5085	20.7214	1.20824	0.0677649	small	NotSig	Mrps12	NA
ENSMUSG00000034300	32	126.719	35	167.257	-40.5384	0.757628	0.0677717	small	NotSig	Fam53c	NA
ENSMUSG00000032026	61	91.5574	74	113.027	-21.4696	0.810049	0.0678343	small	NotSig	Rexo2	NA
ENSMUSG00000045252	20	140.65	33	96.3939	44.2561	1.45912	0.0678358	medium	NotSig	Zfp574	NA
ENSMUSG00000024816	27	100.444	27	135.815	-35.3704	0.739569	0.0679368	small	NotSig	Frmd8	NA
ENSMUSG00000050288	24	120.833	34	90.8529	29.9804	1.32999	0.0682007	medium	NotSig	Fzd2	NA
ENSMUSG00000032602	46	98.3043	32	125.75	-27.4457	0.781744	0.0682043	small	NotSig	Slc25a20	NA
ENSMUSG00000034487	35	112.371	43	137.256	-24.8844	0.818701	0.0682144	small	NotSig	Poglut3	NA
ENSMUSG00000089847	68	102.412	71	128.366	-25.9544	0.797809	0.0683903	small	NotSig	Timm10b	NA
ENSMUSG00000004099	52	88.1154	136	95.7206	-7.6052	0.920548	0.0684732	negligible	NotSig	Dnmt1	NA
ENSMUSG00000032766	48	81	28	105.107	-24.1071	0.770642	0.0687555	small	NotSig	Gng11	NA
ENSMUSG00000032178	64	115.734	81	143.062	-27.3274	0.808982	0.0687939	small	NotSig	Ilf3	NA
ENSMUSG00000032112	77	129.506	44	110.977	18.5292	1.16696	0.0689712	small	NotSig	Trappc4	NA
ENSMUSG00000056492	22	79.6364	37	116.595	-36.9582	0.683019	0.0689889	medium	NotSig	Adgrf5	NA
ENSMUSG00000020225	78	110.692	57	89.8421	20.8502	1.23208	0.0691115	small	NotSig	Tmbim4	NA
ENSMUSG00000002763	32	163.938	37	122.189	41.7483	1.34167	0.0691945	small	NotSig	Pex6	NA
ENSMUSG00000058240	23	128.696	25	88.56	40.1357	1.4532	0.0692936	medium	NotSig	Cryzl1	NA
ENSMUSG00000011114	80	117.763	122	96.9918	20.7707	1.21415	0.0695044	small	NotSig	Tbrg1	NA
ENSMUSG00000063884	32	171.969	54	130.704	41.265	1.31571	0.0697095	small	NotSig	Ptcd3	NA
ENSMUSG00000027206	93	114.054	94	96.8617	17.1921	1.17749	0.0697954	small	NotSig	Cops2	NA
ENSMUSG00000029705	52	107	70	127.029	-20.0286	0.84233	0.0699741	small	NotSig	Cux1	NA
ENSMUSG00000020755	26	133.192	26	106.385	26.8077	1.25199	0.0699785	small	NotSig	Sap30bp	NA
ENSMUSG00000039982	25	162.96	46	129.717	33.2426	1.25627	0.0700019	small	NotSig	Dtx4	NA
ENSMUSG00000015095	41	133.39	37	170.865	-37.4746	0.780677	0.0700927	small	NotSig	Fbxw5	NA
ENSMUSG00000060636	1281	85.2701	2093	82.2375	3.03264	1.03688	0.0701378	negligible	NotSig	Rpl35a	NA
ENSMUSG00000035048	64	84.2031	57	98.807	-14.6039	0.852198	0.0703337	small	NotSig	Anapc13	NA
ENSMUSG00000041426	23	128.957	22	89.0909	39.8656	1.44747	0.0710203	medium	NotSig	Hibch	NA
ENSMUSG00000020608	26	161.615	42	123.19	38.4249	1.31191	0.071112	small	NotSig	Smc6	NA
ENSMUSG00000026248	32	95.4688	33	123.727	-28.2585	0.771606	0.071166	small	NotSig	Mrpl44	NA
ENSMUSG00000025234	65	145.662	64	116.766	28.8959	1.24747	0.0711934	small	NotSig	Arih1	NA
ENSMUSG00000034118	29	158.966	29	114.31	44.6552	1.39065	0.0712173	medium	NotSig	Tpst1	NA
ENSMUSG00000026820	23	128.391	36	100.139	28.2524	1.28213	0.0713509	small	NotSig	Ptges2	NA
ENSMUSG00000038274	1004	83.1165	1512	79.7996	3.31693	1.04157	0.0713842	negligible	NotSig	Fau	NA
ENSMUSG00000026185	372	130.892	182	137.813	-6.92071	0.949782	0.0714247	negligible	NotSig	Igfbp5	NA
ENSMUSG00000000826	66	125.818	53	149.075	-23.2573	0.84399	0.0715494	small	NotSig	Dnajc5	NA
ENSMUSG00000021477	623	125.032	926	130.486	-5.45386	0.958203	0.0715837	negligible	NotSig	Ctsl	NA
ENSMUSG00000021670	68	117.574	28	84.4286	33.145	1.39258	0.0715963	small	NotSig	Hmgcr	NA
ENSMUSG00000056216	24	112.542	25	155.56	-43.0183	0.723461	0.0718244	small	NotSig	Cebpg	NA
ENSMUSG00000036850	45	118.8	54	99.5185	19.2815	1.19375	0.0719745	small	NotSig	Mrpl41	NA
ENSMUSG00000017969	65	97.2769	70	77.6714	19.6055	1.25242	0.0723606	small	NotSig	Ptgis	NA
ENSMUSG00000056917	40	113.25	32	148.5	-35.25	0.762626	0.0724291	small	NotSig	Sipa1	NA
ENSMUSG00000038145	41	159	38	122.763	36.2368	1.29518	0.0725403	small	NotSig	Snrk	NA
ENSMUSG00000041236	43	104.14	50	136.72	-32.5805	0.761699	0.0725672	small	NotSig	Vps41	NA
ENSMUSG00000105263	80	134.9	46	160.478	-25.5783	0.840612	0.0728387	small	NotSig	Gm42427	NA
ENSMUSG00000037169	27	143.185	58	116.845	26.3404	1.22543	0.0728735	small	NotSig	Mycn	NA
ENSMUSG00000024843	62	234.968	48	201.521	33.4469	1.16597	0.0729453	small	NotSig	Chka	NA
ENSMUSG00000058672	82	85.2195	61	100.328	-15.1084	0.84941	0.0731317	small	NotSig	Tubb2a	NA
ENSMUSG00000052456	80	100.3	63	115.683	-15.3825	0.867028	0.0732477	small	NotSig	Get3	NA
ENSMUSG00000044496	37	106.568	48	132.646	-26.0783	0.803399	0.0733503	small	NotSig	2510039O18Rik	NA
ENSMUSG00000012429	20	114.65	23	177.652	-63.0022	0.645362	0.0734854	medium	NotSig	Mplkip	NA
ENSMUSG00000090083	30	136.1	31	99.1935	36.9065	1.37207	0.0735964	small	NotSig	Rnf8	NA
ENSMUSG00000031538	45	79.4222	92	43.2065	36.2157	1.8382	0.0738245	medium	NotSig	Plat	NA
ENSMUSG00000026888	64	123.266	281	105.089	18.1767	1.17296	0.0738874	small	NotSig	Grb14	NA
ENSMUSG00000003435	71	147.676	81	123.704	23.9724	1.19379	0.0741618	small	NotSig	Supt5	NA
ENSMUSG00000015291	92	145.446	55	184.055	-38.6089	0.790231	0.0741971	small	NotSig	Gdi1	NA
ENSMUSG00000028668	36	92.75	40	106.275	-13.525	0.872736	0.0743797	small	NotSig	Eloa	NA
ENSMUSG00000028772	32	112.406	43	92.3721	20.0342	1.21689	0.0744676	small	NotSig	Zcchc17	NA
ENSMUSG00000025986	24	123.625	35	104.429	19.1964	1.18382	0.0746481	small	NotSig	Slc39a10	NA
ENSMUSG00000024081	23	166.348	33	126.697	39.6509	1.31296	0.0747387	small	NotSig	Cebpz	NA
ENSMUSG00000031575	34	133.824	44	99.4091	34.4144	1.34619	0.0752908	small	NotSig	Ash2l	NA
ENSMUSG00000020911	23	126.304	20	95.7	30.6043	1.31979	0.0754428	small	NotSig	Krt19	NA
ENSMUSG00000022387	48	132.979	52	169.135	-36.1554	0.786233	0.075618	small	NotSig	Brd1	NA
ENSMUSG00000024457	46	131.283	46	159.891	-28.6087	0.821074	0.0756229	small	NotSig	Trim26	NA
ENSMUSG00000095567	21	177	50	141.66	35.34	1.24947	0.0756542	small	NotSig	Noc2l	NA
ENSMUSG00000041571	187	111.118	172	122.826	-11.7079	0.904678	0.0758991	negligible	NotSig	Selenow	NA
ENSMUSG00000045996	47	149.617	75	122.64	26.977	1.21997	0.0762216	small	NotSig	Polr2k	NA
ENSMUSG00000118664	84	121.488	65	99.5846	21.9035	1.21995	0.076336	small	NotSig	AC168314.1	NA
ENSMUSG00000027255	45	116.844	58	145.672	-28.828	0.802104	0.0763838	small	NotSig	Arfgap2	NA
ENSMUSG00000028639	479	89.8685	484	94.8802	-5.01169	0.947179	0.0763911	negligible	NotSig	Ybx1	NA
ENSMUSG00000049106	28	133.893	22	107.136	26.7565	1.24974	0.0768156	small	NotSig	Dcaf5	NA
ENSMUSG00000093930	198	139.217	101	120.812	18.4053	1.15235	0.076842	small	NotSig	Hmgcs1	NA
ENSMUSG00000041773	33	91.7576	39	117.795	-26.0373	0.778961	0.0769154	small	NotSig	Enc1	NA
ENSMUSG00000022559	32	169.5	40	134.975	34.525	1.25579	0.0770171	small	NotSig	Fbxl6	NA
ENSMUSG00000022820	189	92.8148	202	83.005	9.80986	1.11818	0.0770368	negligible	NotSig	Ndufb4	NA
ENSMUSG00000037204	20	133.05	35	87.3714	45.6786	1.52281	0.0771795	medium	NotSig	Atg101	NA
ENSMUSG00000025465	180	119.2	133	105.714	13.4857	1.12757	0.0772245	small	NotSig	Echs1	NA
ENSMUSG00000029017	131	135.672	74	115.405	20.2664	1.17561	0.0773516	small	NotSig	Pmpcb	NA
ENSMUSG00000021374	30	138.067	54	108.611	29.4556	1.2712	0.0776576	small	NotSig	Nup153	NA
ENSMUSG00000035863	35	106.943	41	128.683	-21.7401	0.831057	0.0781901	small	NotSig	Palm	NA
ENSMUSG00000093674	1587	84.8299	2529	82.4053	2.42457	1.02942	0.0785743	negligible	NotSig	Rpl41	NA
ENSMUSG00000117789	22	87.6818	26	125.923	-38.2413	0.696313	0.0785811	medium	NotSig	Gm50388	NA
ENSMUSG00000046671	94	108.319	134	124.284	-15.9644	0.871548	0.0787038	small	NotSig	Mtfr1l	NA
ENSMUSG00000030884	147	123.741	160	110.206	13.5352	1.12282	0.0787178	negligible	NotSig	Uqcrc2	NA
ENSMUSG00000020482	39	141.359	45	100.956	40.4034	1.40021	0.0787463	small	NotSig	Ccdc117	NA
ENSMUSG00000050565	108	136.602	94	153.096	-16.4939	0.892264	0.0787531	small	NotSig	Tor1aip2	NA
ENSMUSG00000050043	70	99.0714	63	119.81	-20.7381	0.826908	0.0788198	small	NotSig	Tmx2	NA
ENSMUSG00000039328	30	127.367	35	90.1143	37.2524	1.41339	0.0789277	medium	NotSig	Rnf122	NA
ENSMUSG00000073435	40	120.275	31	103.484	16.7911	1.16226	0.0789755	small	NotSig	Nme3	NA
ENSMUSG00000051149	58	125.966	67	150.448	-24.4822	0.837271	0.0792493	small	NotSig	Adnp	NA
ENSMUSG00000022641	20	119.2	33	158.939	-39.7394	0.749971	0.0796742	small	NotSig	Bbx	NA
ENSMUSG00000024777	27	157.222	25	99.8	57.4222	1.57537	0.0802617	medium	NotSig	Ppp2r5b	NA
ENSMUSG00000010453	29	147.621	36	192.833	-45.2126	0.765535	0.0803447	small	NotSig	Kansl3	NA
ENSMUSG00000018669	41	119.854	35	156.114	-36.2606	0.76773	0.0808609	small	NotSig	Cdk5rap3	NA
ENSMUSG00000036256	878	110.976	631	108.431	2.54502	1.02347	0.0812367	negligible	NotSig	Igfbp7	NA
ENSMUSG00000027706	195	121.297	108	106.62	14.6771	1.13766	0.0813562	negligible	NotSig	Sec62	NA
ENSMUSG00000028409	69	129	63	104.016	24.9841	1.2402	0.0813858	small	NotSig	Smu1	NA
ENSMUSG00000029761	115	129.122	133	150.406	-21.2843	0.858488	0.0814605	small	NotSig	Cald1	NA
ENSMUSG00000021967	53	95.5472	84	117.036	-21.4885	0.816393	0.0816131	small	NotSig	Mrpl57	NA
ENSMUSG00000026238	1159	105.983	1805	108.162	-2.17958	0.979849	0.0816494	negligible	NotSig	Ptma	NA
ENSMUSG00000037465	25	107.64	27	153.074	-45.4341	0.703189	0.0818308	medium	NotSig	Klf10	NA
ENSMUSG00000003363	97	100.464	74	120.405	-19.9415	0.83438	0.0819037	small	NotSig	Pld3	NA
ENSMUSG00000027712	222	105.392	219	113.854	-8.46199	0.925677	0.0819088	negligible	NotSig	Anxa5	NA
ENSMUSG00000033545	40	193.375	76	158.684	34.6908	1.21862	0.0819123	small	NotSig	Znrf1	NA
ENSMUSG00000038383	25	92.64	40	115.425	-22.785	0.802599	0.0819314	small	NotSig	Pigu	NA
ENSMUSG00000022247	39	133.487	79	108.747	24.7403	1.2275	0.0819878	small	NotSig	Brix1	NA
ENSMUSG00000039001	1532	85.8597	2209	83.5464	2.31326	1.02769	0.0819979	negligible	NotSig	Rps21	NA
ENSMUSG00000037400	32	143.031	24	186.25	-43.2188	0.767953	0.0820952	small	NotSig	Atp11b	NA
ENSMUSG00000001891	93	116.516	59	133.932	-17.4161	0.869964	0.0823256	small	NotSig	Ugp2	NA
ENSMUSG00000027848	38	90.3421	41	108	-17.6579	0.836501	0.0823806	small	NotSig	Olfml3	NA
ENSMUSG00000049659	35	123.971	33	161	-37.0286	0.770009	0.0824826	small	NotSig	Aftph	NA
ENSMUSG00000020362	109	146.899	130	164.962	-18.0625	0.890505	0.0826117	small	NotSig	Cnot6	NA
ENSMUSG00000000827	74	146.378	99	121.899	24.4794	1.20082	0.0827162	small	NotSig	Tpd52l2	NA
ENSMUSG00000020340	56	130.732	58	105.931	24.8011	1.23413	0.0828119	small	NotSig	Cyfip2	NA
ENSMUSG00000040462	79	102.835	69	120.536	-17.7008	0.85315	0.0829743	small	NotSig	Os9	NA
ENSMUSG00000027708	43	117.093	62	104.194	12.8995	1.1238	0.0830034	negligible	NotSig	Dcun1d1	NA
ENSMUSG00000026223	268	87.8358	170	98.5882	-10.7524	0.890936	0.0830628	negligible	NotSig	Itm2c	NA
ENSMUSG00000053119	60	103.35	69	125	-21.65	0.8268	0.083089	small	NotSig	Chmp3	NA
ENSMUSG00000047731	59	114.881	49	98.898	15.9834	1.16162	0.0834396	small	NotSig	Wbp1l	NA
ENSMUSG00000091264	20	108	32	151.812	-43.8125	0.711404	0.0835296	small	NotSig	Smim13	NA
ENSMUSG00000049960	68	104.838	96	87.5521	17.2862	1.19744	0.0837873	small	NotSig	Mrps16	NA
ENSMUSG00000037440	28	106.679	28	137.036	-30.3571	0.778473	0.0838164	small	NotSig	Vnn1	NA
ENSMUSG00000038740	29	85.1379	30	108.767	-23.6287	0.782758	0.0838916	small	NotSig	Mvb12b	NA
ENSMUSG00000034075	38	89.6316	45	115.889	-26.2573	0.773427	0.0840559	small	NotSig	Zdhhc5	NA
ENSMUSG00000038648	43	110.512	78	135.949	-25.4371	0.812892	0.0845457	small	NotSig	Creb3l2	NA
ENSMUSG00000020076	47	157.319	40	133.9	23.4191	1.1749	0.084579	small	NotSig	Ddx50	NA
ENSMUSG00000031673	34	108.382	33	147.182	-38.7995	0.736384	0.0845828	medium	NotSig	Cdh11	NA
ENSMUSG00000034021	31	162.032	42	120.524	41.5084	1.3444	0.0846405	small	NotSig	Pds5b	NA
ENSMUSG00000030796	67	130.493	71	107.915	22.577	1.20921	0.0848374	small	NotSig	Tead2	NA
ENSMUSG00000024981	28	96.6429	37	126.649	-30.0058	0.763078	0.0850003	small	NotSig	Acsl5	NA
ENSMUSG00000024019	48	144.042	39	114.385	29.6571	1.25927	0.0854536	small	NotSig	Cmtr1	NA
ENSMUSG00000030224	115	113.122	126	104.063	9.05825	1.08705	0.0855147	negligible	NotSig	Strap	NA
ENSMUSG00000037787	48	103.75	45	87.0444	16.7056	1.19192	0.0857248	small	NotSig	Coa8	NA
ENSMUSG00000047126	180	124.533	147	140.177	-15.6435	0.888401	0.0857981	small	NotSig	Cltc	NA
ENSMUSG00000068184	37	113.216	33	80.9394	32.2768	1.39878	0.0858009	small	NotSig	Ndufaf2	NA
ENSMUSG00000070730	21	169.762	24	127.5	42.2619	1.33147	0.0858439	medium	NotSig	Rmdn3	NA
ENSMUSG00000037916	106	99.8019	94	85.8404	13.9615	1.16264	0.0859358	small	NotSig	Ndufv1	NA
ENSMUSG00000030942	23	148.261	20	114.15	34.1109	1.29882	0.0860365	small	NotSig	Thumpd1	NA
ENSMUSG00000019818	200	128.905	198	113.717	15.1878	1.13356	0.086404	small	NotSig	Cd164	NA
ENSMUSG00000040385	256	108.984	297	101.714	7.27057	1.07148	0.0864942	negligible	NotSig	Ppp1ca	NA
ENSMUSG00000026879	186	109.242	146	101.719	7.52276	1.07396	0.0864958	negligible	NotSig	Gsn	NA
ENSMUSG00000033088	40	122.4	48	96.2292	26.1708	1.27196	0.0865508	small	NotSig	Triobp	NA
ENSMUSG00000004642	51	142.863	80	112.45	30.4127	1.27046	0.0866075	small	NotSig	Slbp	NA
ENSMUSG00000034211	67	116	67	137.403	-21.403	0.844232	0.0866589	small	NotSig	Mrps17	NA
ENSMUSG00000025995	33	123.152	35	158.657	-35.5056	0.776212	0.0869121	small	NotSig	Wdr75	NA
ENSMUSG00000021775	36	132.167	53	161.981	-29.8145	0.815939	0.0873282	small	NotSig	Nr1d2	NA
ENSMUSG00000032468	25	149.24	29	117.31	31.9297	1.27218	0.0874806	small	NotSig	Armc8	NA
ENSMUSG00000051695	317	119.953	438	111.324	8.62848	1.07751	0.0878527	negligible	NotSig	Pcbp1	NA
ENSMUSG00000040813	53	106.642	39	95.6667	10.9748	1.11472	0.0878688	negligible	NotSig	Tex264	NA
ENSMUSG00000026766	56	108.268	63	123.698	-15.4306	0.875257	0.087923	small	NotSig	Mmadhc	NA
ENSMUSG00000024063	55	125.4	30	101	24.4	1.24158	0.0880202	small	NotSig	Lbh	NA
ENSMUSG00000005982	30	108	28	139.036	-31.0357	0.776779	0.0883692	small	NotSig	Naa60	NA
ENSMUSG00000024429	52	106.673	46	82.2609	24.4122	1.29677	0.0888573	small	NotSig	Gnl1	NA
ENSMUSG00000041550	45	140.489	58	113.345	27.1441	1.23948	0.0893349	small	NotSig	Serpina5	NA
ENSMUSG00000030852	39	158.487	28	121.643	36.8443	1.30289	0.0896435	small	NotSig	Tacc2	NA
ENSMUSG00000040681	358	111.201	467	105.133	6.06836	1.05772	0.0897056	negligible	NotSig	Hmgn1	NA
ENSMUSG00000039105	116	99.1379	167	111.246	-12.1076	0.891163	0.0898385	negligible	NotSig	Atp6v1g1	NA
ENSMUSG00000026596	23	137.783	26	97.6538	40.1288	1.41093	0.090415	medium	NotSig	Abl2	NA
ENSMUSG00000041881	292	103.767	272	93.4375	10.3296	1.11055	0.0907813	negligible	NotSig	Ndufa7	NA
ENSMUSG00000032590	28	114.607	37	91.2162	23.3909	1.25643	0.0911449	small	NotSig	Apeh	NA
ENSMUSG00000027546	45	96.4444	68	112.676	-16.232	0.855941	0.0911658	small	NotSig	Atp9a	NA
ENSMUSG00000025477	33	149.727	37	112.108	37.6192	1.33556	0.0913294	small	NotSig	Inpp5a	NA
ENSMUSG00000016940	38	148.895	26	116.346	32.5486	1.27976	0.0913369	small	NotSig	Kctd2	NA
ENSMUSG00000041308	30	133.267	43	176.07	-42.8031	0.756897	0.0915077	small	NotSig	Sntb2	NA
ENSMUSG00000015522	29	117.586	33	153.909	-36.3229	0.763998	0.0917902	small	NotSig	Arnt	NA
ENSMUSG00000036894	31	107.129	60	131.85	-24.721	0.812507	0.0923126	small	NotSig	Rap2b	NA
ENSMUSG00000007950	47	86.7234	32	109.094	-22.3703	0.794944	0.0923823	small	NotSig	Abhd8	NA
ENSMUSG00000028433	44	150.091	35	126.171	23.9195	1.18958	0.0923893	small	NotSig	Ubap2	NA
ENSMUSG00000019738	52	112.654	53	94.5094	18.1444	1.19199	0.0924648	small	NotSig	Polr2i	NA
ENSMUSG00000028541	27	96.4444	40	116.9	-20.4556	0.825017	0.0927338	small	NotSig	B4galt2	NA
ENSMUSG00000039771	62	112.629	84	134.369	-21.74	0.838207	0.0932048	small	NotSig	Polr2j	NA
ENSMUSG00000028889	22	142.045	21	110.143	31.9026	1.28965	0.0935744	small	NotSig	Yrdc	NA
ENSMUSG00000021550	30	104.367	39	86.1026	18.2641	1.21212	0.0935812	small	NotSig	2210016F16Rik	NA
ENSMUSG00000019868	26	124.385	39	97.2308	27.1538	1.27927	0.0941329	small	NotSig	Vta1	NA
ENSMUSG00000047368	30	144.533	24	106.833	37.7	1.35289	0.0946615	small	NotSig	Abhd17b	NA
ENSMUSG00000001555	64	120.422	76	139.118	-18.6965	0.865607	0.0946893	small	NotSig	Fkbp10	NA
ENSMUSG00000024870	112	130.866	95	146.463	-15.5971	0.893508	0.094759	small	NotSig	Rab1b	NA
ENSMUSG00000029038	90	117.844	79	104.608	13.2368	1.12654	0.0949102	small	NotSig	Ssu72	NA
ENSMUSG00000041303	23	161.478	21	112.238	49.2402	1.43871	0.0952483	medium	NotSig	Gtf3c3	NA
ENSMUSG00000020736	72	84.3333	39	74.9744	9.35897	1.12483	0.0953191	negligible	NotSig	Nt5c	NA
ENSMUSG00000009863	181	95.6077	166	89.2229	6.38484	1.07156	0.0954085	negligible	NotSig	Sdhb	NA
ENSMUSG00000006333	1369	87.1826	2195	82.6515	4.53113	1.05482	0.095562	negligible	NotSig	Rps9	NA
ENSMUSG00000022656	27	126.889	42	91.9048	34.9841	1.38066	0.0956806	small	NotSig	Nectin3	NA
ENSMUSG00000024359	195	119.877	185	106.384	13.4931	1.12683	0.0957005	small	NotSig	Hspa9	NA
ENSMUSG00000029802	28	102.536	26	131.038	-28.5027	0.782486	0.0964553	small	NotSig	Abcg2	NA
ENSMUSG00000072941	83	122.855	32	100.656	22.1992	1.22054	0.0968738	small	NotSig	Sod3	NA
ENSMUSG00000003234	21	140.19	33	95.8182	44.3723	1.46309	0.0970524	medium	NotSig	Abcf3	NA
ENSMUSG00000003518	25	101.6	25	129.84	-28.24	0.782502	0.097095	small	NotSig	Dusp3	NA
ENSMUSG00000022200	91	128.747	124	112.371	16.3763	1.14573	0.0971814	small	NotSig	Golph3	NA
ENSMUSG00000091512	41	159.634	46	125.87	33.7646	1.26825	0.0972741	small	NotSig	Lamtor3	NA
ENSMUSG00000044857	35	164.914	42	134.905	30.0095	1.22245	0.0974336	small	NotSig	Lemd2	NA
ENSMUSG00000018428	30	106.967	41	128.049	-21.0821	0.835359	0.0983125	small	NotSig	Akap1	NA
ENSMUSG00000030741	20	136.05	20	106.85	29.2	1.27328	0.0988841	small	NotSig	Spns1	NA
ENSMUSG00000004071	58	133.862	55	111.636	22.2257	1.19909	0.0992033	small	NotSig	Cdip1	NA
ENSMUSG00000022897	31	147.742	34	109.441	38.3008	1.34997	0.0992681	small	NotSig	Dyrk1a	NA
ENSMUSG00000020936	56	113.357	52	101.327	12.0302	1.11873	0.0993554	negligible	NotSig	Nmt1	NA
ENSMUSG00000025538	21	105.143	26	124.385	-19.2418	0.845304	0.099376	small	NotSig	Sumf2	NA
ENSMUSG00000053559	21	67.0476	40	67.6	-0.552381	0.991829	0.0994798	negligible	NotSig	Smagp	NA
ENSMUSG00000050379	26	147.346	27	106.333	41.0128	1.3857	0.0997719	small	NotSig	Septin6	NA
ENSMUSG00000031617	23	106.957	27	150.778	-43.8213	0.709365	0.0999677	medium	NotSig	Tmem184c	NA
ENSMUSG00000036667	168	145.286	62	131.581	13.7051	1.10416	0.100006	negligible	NotSig	Tcaf1	NA
ENSMUSG00000029535	28	144.821	32	106.688	38.1339	1.35744	0.100007	medium	NotSig	Triap1	NA
ENSMUSG00000028885	34	95.8235	35	129.286	-33.4622	0.741176	0.100093	small	NotSig	Smpdl3b	NA
ENSMUSG00000052957	27	114.926	27	92.1852	22.7407	1.24669	0.100241	small	NotSig	Gas1	NA
ENSMUSG00000034659	70	94.4857	88	108.034	-13.5484	0.874592	0.10029	small	NotSig	Tmem109	NA
ENSMUSG00000024594	44	122.545	53	145.208	-22.6621	0.843933	0.100714	small	NotSig	Prrc1	NA
ENSMUSG00000041712	25	117.96	33	85.1212	32.8388	1.38579	0.100783	small	NotSig	Ubr7	NA
ENSMUSG00000030102	45	169.956	64	136.656	33.2993	1.24367	0.100955	small	NotSig	Itpr1	NA
ENSMUSG00000029552	48	108.812	38	146.316	-37.5033	0.743683	0.101144	small	NotSig	Tes	NA
ENSMUSG00000028617	36	147.5	60	119.367	28.1333	1.23569	0.101303	small	NotSig	Lrrc42	NA
ENSMUSG00000020372	1286	91.4611	2121	86.6294	4.8317	1.05577	0.101714	negligible	NotSig	Rack1	NA
ENSMUSG00000023939	81	96.3086	94	76.2979	20.0108	1.26227	0.101949	small	NotSig	Mrpl14	NA
ENSMUSG00000010097	47	204.723	37	162.649	42.0748	1.25868	0.101971	small	NotSig	Nxf1	NA
ENSMUSG00000024785	25	109.88	43	84.0698	25.8102	1.30701	0.10215	small	NotSig	Rcl1	NA
ENSMUSG00000009995	22	158.773	31	212.323	-53.5499	0.74779	0.102319	small	NotSig	Taz	NA
ENSMUSG00000023068	49	88.7347	60	112.733	-23.9986	0.78712	0.102536	small	NotSig	Nus1	NA
ENSMUSG00000028322	24	122.708	27	82.1852	40.5231	1.49307	0.10254	medium	NotSig	Exosc3	NA
ENSMUSG00000026389	23	139.652	39	98.2564	41.3958	1.4213	0.102593	medium	NotSig	Steap3	NA
ENSMUSG00000034205	37	104.919	27	144.444	-39.5255	0.726362	0.102805	medium	NotSig	Loxl2	NA
ENSMUSG00000023051	26	176.769	24	120.833	55.9359	1.46292	0.102827	medium	NotSig	Tarbp2	NA
ENSMUSG00000029106	99	126.03	92	147.076	-21.0458	0.856905	0.103228	small	NotSig	Add1	NA
ENSMUSG00000035399	39	109.436	90	85.9333	23.5026	1.2735	0.103449	small	NotSig	Oser1	NA
ENSMUSG00000110386	49	113.286	32	133.562	-20.2768	0.848185	0.103527	small	NotSig	Gm42031	NA
ENSMUSG00000029823	33	181.394	42	142.976	38.4177	1.2687	0.103576	small	NotSig	Luc7l2	NA
ENSMUSG00000026895	114	103.772	100	90.23	13.5419	1.15008	0.103631	small	NotSig	Ndufa8	NA
ENSMUSG00000021945	36	171.778	26	132.038	39.7393	1.30097	0.103862	small	NotSig	Zmym2	NA
ENSMUSG00000008475	135	118.222	119	128	-9.77778	0.923611	0.103952	negligible	NotSig	Arpc5	NA
ENSMUSG00000007411	64	168.25	46	139.196	29.0543	1.20873	0.104354	small	NotSig	Mark3	NA
ENSMUSG00000028861	60	102.967	59	121.339	-18.3723	0.848587	0.104403	small	NotSig	Mrps15	NA
ENSMUSG00000037221	26	93.4231	23	121.522	-28.0987	0.768777	0.10459	small	NotSig	Mospd3	NA
ENSMUSG00000020612	289	111.235	260	124.219	-12.9839	0.895476	0.104689	negligible	NotSig	Prkar1a	NA
ENSMUSG00000017478	24	129.167	36	160.083	-30.9167	0.806871	0.104739	small	NotSig	Zc3h18	NA
ENSMUSG00000029249	30	103.667	39	134.051	-30.3846	0.773336	0.104782	small	NotSig	Rest	NA
ENSMUSG00000038418	48	109.208	38	135.605	-26.3969	0.80534	0.10482	small	NotSig	Egr1	NA
ENSMUSG00000001833	122	148.557	122	126.779	21.7787	1.17179	0.104842	small	NotSig	Septin7	NA
ENSMUSG00000001211	101	106.059	70	113.786	-7.72631	0.932098	0.10501	negligible	NotSig	Agpat3	NA
ENSMUSG00000022498	25	147.16	23	118.348	28.8122	1.24345	0.105184	small	NotSig	Txndc11	NA
ENSMUSG00000101939	52	57.3846	47	52.234	5.15057	1.09861	0.105322	negligible	NotSig	Gm28438	NA
ENSMUSG00000034295	23	103.174	37	116.757	-13.5828	0.883665	0.105357	negligible	NotSig	Fhod3	NA
ENSMUSG00000010517	25	113.6	41	79.9024	33.6976	1.42173	0.105365	medium	NotSig	Faf1	NA
ENSMUSG00000029672	41	100.22	70	120.629	-20.4091	0.830811	0.105396	small	NotSig	Fam3c	NA
ENSMUSG00000028070	84	104.321	103	89.9126	14.4088	1.16025	0.105467	small	NotSig	Naxe	NA
ENSMUSG00000019794	24	115.083	24	146.042	-30.9583	0.788017	0.105486	small	NotSig	Katna1	NA
ENSMUSG00000072694	38	103.079	53	131	-27.9211	0.786862	0.105716	small	NotSig	1500011B03Rik	NA
ENSMUSG00000020993	61	120.885	48	145.021	-24.1356	0.833572	0.105748	small	NotSig	Trappc6b	NA
ENSMUSG00000049606	43	145.837	27	107.333	38.5039	1.35873	0.105899	small	NotSig	Zfp644	NA
ENSMUSG00000109336	38	112	31	95.4516	16.5484	1.17337	0.105946	small	NotSig	Samd4b	NA
ENSMUSG00000019877	147	121.197	122	134.689	-13.4912	0.899834	0.106265	negligible	NotSig	Serinc1	NA
ENSMUSG00000039804	27	158	30	122.367	35.6333	1.2912	0.106429	small	NotSig	Ncoa5	NA
ENSMUSG00000025903	59	140.661	56	111.214	29.4467	1.26477	0.106443	small	NotSig	Lypla1	NA
ENSMUSG00000029397	23	143.522	40	113.075	30.4467	1.26926	0.106674	small	NotSig	Rchy1	NA
ENSMUSG00000001827	69	85.971	50	100.16	-14.189	0.858337	0.106831	small	NotSig	Folr1	NA
ENSMUSG00000003199	75	89.1733	67	105.955	-16.7819	0.841613	0.106891	small	NotSig	Mpnd	NA
ENSMUSG00000018196	39	119.718	42	105.643	14.0751	1.13323	0.107026	small	NotSig	Glrx2	NA
ENSMUSG00000026698	23	145.348	21	105.762	39.5859	1.37429	0.107461	small	NotSig	Pigc	NA
ENSMUSG00000051510	23	212.217	28	162.036	50.1817	1.3097	0.107601	small	NotSig	Mafg	NA
ENSMUSG00000039405	68	129.824	273	113.615	16.2081	1.14266	0.107712	small	NotSig	Prss23	NA
ENSMUSG00000021978	36	93.7222	52	114.788	-21.0662	0.816478	0.107762	small	NotSig	Extl3	NA
ENSMUSG00000000738	52	151.096	36	113.306	37.7906	1.33353	0.107769	small	NotSig	Spg7	NA
ENSMUSG00000002052	37	133.784	46	109.587	24.1968	1.2208	0.107823	small	NotSig	Supt6	NA
ENSMUSG00000038646	75	146.787	57	121.596	25.1902	1.20716	0.107831	small	NotSig	Ramac	NA
ENSMUSG00000038975	41	156.78	50	190.28	-33.4995	0.823946	0.107979	small	NotSig	Rabggtb	NA
ENSMUSG00000042985	23	135.609	33	111.939	23.6693	1.21145	0.107983	small	NotSig	Upk3b	NA
ENSMUSG00000024940	88	143.193	96	163.375	-20.1818	0.876469	0.108	small	NotSig	Ltbp3	NA
ENSMUSG00000067818	286	97.4615	327	102.587	-5.12562	0.950036	0.108325	negligible	NotSig	Myl9	NA
ENSMUSG00000029328	84	186.69	175	164.691	21.999	1.13358	0.108405	small	NotSig	Hnrnpdl	NA
ENSMUSG00000049422	462	94.1255	338	100.87	-6.74428	0.933139	0.108436	negligible	NotSig	Chchd10	NA
ENSMUSG00000029614	1165	94.4601	1836	91.146	3.31412	1.03636	0.108673	negligible	NotSig	Rpl6	NA
ENSMUSG00000020687	22	164.045	36	126.278	37.7677	1.29908	0.10902	small	NotSig	Cdc27	NA
ENSMUSG00000048078	150	130.567	360	140.05	-9.48333	0.932286	0.109045	negligible	NotSig	Tenm4	NA
ENSMUSG00000102976	39	216.026	36	175.5	40.5256	1.23092	0.109297	small	NotSig	Zc3h11a	NA
ENSMUSG00000031701	103	136.544	130	122.431	14.1129	1.11527	0.109403	negligible	NotSig	Dnaja2	NA
ENSMUSG00000032431	82	115.585	84	130.631	-15.0456	0.884824	0.109491	small	NotSig	Crtap	NA
ENSMUSG00000091845	77	71.8831	149	68.7584	3.12473	1.04545	0.109506	negligible	NotSig	Rpl36-ps12	NA
ENSMUSG00000027238	72	127.611	25	170.16	-42.5489	0.749948	0.109566	small	NotSig	Frmd5	NA
ENSMUSG00000011958	83	144.06	67	165.672	-21.6114	0.869553	0.109797	small	NotSig	Bnip2	NA
ENSMUSG00000040940	33	189.152	41	150.049	39.1027	1.2606	0.109895	small	NotSig	Arhgef1	NA
ENSMUSG00000037373	119	121.882	127	111.299	10.5831	1.09509	0.109934	negligible	NotSig	Ctbp1	NA
ENSMUSG00000067851	37	145.054	52	164.769	-19.7152	0.880347	0.109941	negligible	NotSig	Arfgef1	NA
ENSMUSG00000053522	36	108	34	84.8235	23.1765	1.27323	0.109985	small	NotSig	Lgals7	NA
ENSMUSG00000025374	40	121.975	46	94.2826	27.6924	1.29372	0.110142	small	NotSig	Nabp2	NA
ENSMUSG00000034858	46	202.913	49	170.796	32.1171	1.18804	0.110176	small	NotSig	Fam214a	NA
ENSMUSG00000041740	104	108.298	130	125.308	-17.0096	0.864257	0.110575	small	NotSig	Rnf10	NA
ENSMUSG00000048578	107	122.439	109	141.661	-19.2213	0.864314	0.110695	small	NotSig	Mlec	NA
ENSMUSG00000033916	87	93.1034	93	106.398	-13.2944	0.87505	0.110819	small	NotSig	Chmp2a	NA
ENSMUSG00000038437	30	155.567	31	189.258	-33.6914	0.821982	0.11089	small	NotSig	Mllt6	NA
ENSMUSG00000026434	63	113.714	115	129.47	-15.7553	0.878309	0.110927	small	NotSig	Nucks1	NA
ENSMUSG00000021149	33	139.394	41	107.902	31.4915	1.29185	0.111099	small	NotSig	Gtpbp4	NA
ENSMUSG00000006304	190	107.858	181	119.707	-11.8493	0.901014	0.11165	negligible	NotSig	Arpc2	NA
ENSMUSG00000055839	314	93.5955	316	86.8544	6.74111	1.07761	0.111759	negligible	NotSig	Elob	NA
ENSMUSG00000016503	24	84.9583	58	106.586	-21.6279	0.797086	0.111845	small	NotSig	Gtf3a	NA
ENSMUSG00000054408	72	134.194	64	150.75	-16.5556	0.890179	0.112006	small	NotSig	Spcs3	NA
ENSMUSG00000056211	31	171.71	50	145.12	26.5897	1.18323	0.112109	small	NotSig	R3hdm1	NA
ENSMUSG00000005615	37	161.73	20	127.2	34.5297	1.27146	0.112141	small	NotSig	Pcyt1a	NA
ENSMUSG00000013033	60	137.983	47	160.745	-22.7613	0.858401	0.112245	small	NotSig	Adgrl1	NA
ENSMUSG00000079003	26	157.077	62	117.839	39.2382	1.33298	0.112541	small	NotSig	Samd1	NA
ENSMUSG00000024091	197	128.736	241	119.772	8.96426	1.07484	0.112677	negligible	NotSig	Vapa	NA
ENSMUSG00000009281	228	108.289	473	98.6638	9.62563	1.09756	0.112696	negligible	NotSig	Rarres2	NA
ENSMUSG00000004268	70	87	83	109.928	-22.9277	0.791429	0.11277	small	NotSig	Emg1	NA
ENSMUSG00000030824	104	118.644	115	129.226	-10.5819	0.918114	0.112801	negligible	NotSig	Nucb1	NA
ENSMUSG00000001964	45	136.022	69	109.913	26.1092	1.23754	0.112828	small	NotSig	Emd	NA
ENSMUSG00000030579	21	115.048	21	89.4762	25.5714	1.28579	0.112863	small	NotSig	Tyrobp	NA
ENSMUSG00000032231	311	108.762	167	102.988	5.77403	1.05607	0.112901	negligible	NotSig	Anxa2	NA
ENSMUSG00000059995	31	146.774	33	120.364	26.4106	1.21942	0.112901	small	NotSig	Atxn7l3	NA
ENSMUSG00000020307	41	108.976	42	86.8333	22.1423	1.255	0.11297	small	NotSig	Cdc34	NA
ENSMUSG00000059119	95	136.642	97	117.742	18.8998	1.16052	0.113064	small	NotSig	Nap1l4	NA
ENSMUSG00000044791	37	177.135	38	149.737	27.3983	1.18298	0.113094	small	NotSig	Setd2	NA
ENSMUSG00000050069	48	123.958	45	102.511	21.4472	1.20922	0.113249	small	NotSig	Grem2	NA
ENSMUSG00000022010	1692	112.735	1207	116.737	-4.0019	0.965719	0.113315	negligible	NotSig	Tsc22d1	NA
ENSMUSG00000101249	413	58.5981	472	60.3835	-1.78541	0.970432	0.113361	negligible	NotSig	Gm29216	NA
ENSMUSG00000030733	29	170.966	31	133.194	37.772	1.28359	0.113444	small	NotSig	Sh2b1	NA
ENSMUSG00000064145	27	179.667	31	134.065	45.6022	1.34015	0.113515	small	NotSig	Arih2	NA
ENSMUSG00000038299	21	135.381	35	102.457	32.9238	1.32134	0.113517	small	NotSig	Wdr36	NA
ENSMUSG00000027646	29	88.5517	21	124.524	-35.9721	0.711123	0.113543	medium	NotSig	Src	NA
ENSMUSG00000034403	136	106.809	118	122	-15.1912	0.875482	0.113573	small	NotSig	Pja1	NA
ENSMUSG00000038406	40	150.75	42	125.619	25.131	1.20006	0.113705	small	NotSig	Scaf1	NA
ENSMUSG00000054843	22	147.091	48	122.542	24.5492	1.20033	0.113766	small	NotSig	Atrnl1	NA
ENSMUSG00000068267	62	79.8387	78	92.1795	-12.3408	0.866122	0.114196	small	NotSig	Cenpb	NA
ENSMUSG00000035458	98	96.1735	199	102.724	-6.55015	0.936235	0.11427	negligible	NotSig	Tnni3	NA
ENSMUSG00000030335	102	101.343	85	88.2706	13.0725	1.1481	0.114282	small	NotSig	Mrpl51	NA
ENSMUSG00000063235	45	107.244	39	93.4103	13.8342	1.1481	0.114367	negligible	NotSig	Ptpmt1	NA
ENSMUSG00000031479	31	123.387	28	101.286	22.1014	1.21821	0.114377	small	NotSig	Vps36	NA
ENSMUSG00000028757	170	113.447	251	120.992	-7.54497	0.937641	0.114464	negligible	NotSig	Ddost	NA
ENSMUSG00000026355	27	155.852	98	122	33.8519	1.27747	0.114576	small	NotSig	Mcm6	NA
ENSMUSG00000090877	36	148.333	23	114.739	33.5942	1.29279	0.114657	small	NotSig	Hspa1b	NA
ENSMUSG00000026078	79	104.392	67	85.9104	18.482	1.21513	0.11483	small	NotSig	Pdcl3	NA
ENSMUSG00000030275	40	187.925	45	160.089	27.8361	1.17388	0.115006	small	NotSig	Etnk1	NA
ENSMUSG00000027080	21	120.143	31	103.258	16.8848	1.16352	0.115018	small	NotSig	Med19	NA
ENSMUSG00000028563	38	126.342	42	101.238	25.104	1.24797	0.115173	small	NotSig	Tm2d1	NA
ENSMUSG00000022404	33	140.091	44	108.432	31.6591	1.29197	0.115255	small	NotSig	Slc25a17	NA
ENSMUSG00000015869	65	158.308	97	137.515	20.7922	1.1512	0.115579	small	NotSig	Prpsap1	NA
ENSMUSG00000046229	128	99.8438	113	92.5398	7.30393	1.07893	0.115712	negligible	NotSig	Scand1	NA
ENSMUSG00000026179	40	129.1	41	102.439	26.661	1.26026	0.115749	small	NotSig	Pnkd	NA
ENSMUSG00000026083	30	149.9	40	117.85	32.05	1.27196	0.1158	small	NotSig	Eif5b	NA
ENSMUSG00000028102	33	112.515	33	138.273	-25.7576	0.813719	0.116138	small	NotSig	Pex11b	NA
ENSMUSG00000070697	23	115.087	42	91.2857	23.8012	1.26073	0.116177	small	NotSig	Utp3	NA
ENSMUSG00000037563	1573	82.6987	2601	80.361	2.33765	1.02909	0.116332	negligible	NotSig	Rps16	NA
ENSMUSG00000046949	39	100.051	28	140.536	-40.4844	0.711928	0.116374	medium	NotSig	Nqo2	NA
ENSMUSG00000029108	34	122.471	28	94.2143	28.2563	1.29992	0.11638	small	NotSig	Pcdh7	NA
ENSMUSG00000037936	639	113.768	147	127.68	-13.9119	0.891041	0.116434	negligible	NotSig	Scarb1	NA
ENSMUSG00000035851	35	178.171	49	140.571	37.6	1.26748	0.116488	small	NotSig	Ythdc1	NA
ENSMUSG00000004040	54	149.204	58	131.448	17.7554	1.13508	0.116563	small	NotSig	Stat3	NA
ENSMUSG00000020211	49	140.245	96	121.875	18.3699	1.15073	0.116974	small	NotSig	Sf3a2	NA
ENSMUSG00000054091	113	129.425	86	144.547	-15.1217	0.895385	0.117177	negligible	NotSig	1810037I17Rik	NA
ENSMUSG00000044468	35	80.8	56	100.446	-19.6464	0.804409	0.117236	small	NotSig	Tent5c	NA
ENSMUSG00000033964	29	150.966	33	120.697	30.2685	1.25078	0.117292	small	NotSig	Zbtb41	NA
ENSMUSG00000058407	56	119.25	102	100.245	19.0049	1.18958	0.1176	small	NotSig	Txndc9	NA
ENSMUSG00000022816	80	124.3	97	111.567	12.733	1.11413	0.117886	small	NotSig	Fstl1	NA
ENSMUSG00000025404	30	143.533	58	118.431	25.1023	1.21196	0.118153	small	NotSig	R3hdm2	NA
ENSMUSG00000022307	31	131.548	38	103.079	28.4694	1.27619	0.118209	small	NotSig	Oxr1	NA
ENSMUSG00000008090	33	126.606	27	159.704	-33.0976	0.792756	0.118691	small	NotSig	Fgfrl1	NA
ENSMUSG00000004789	73	136.247	57	157.193	-20.9464	0.866747	0.118729	small	NotSig	Dlst	NA
ENSMUSG00000041453	909	95.4906	2288	90.8003	4.69039	1.05166	0.118832	negligible	NotSig	Rpl21	NA
ENSMUSG00000019857	39	115.513	71	98.8873	16.6255	1.16813	0.118972	small	NotSig	Asf1a	NA
ENSMUSG00000057530	112	116.795	134	128.903	-12.1083	0.906066	0.118981	negligible	NotSig	Ece1	NA
ENSMUSG00000029234	68	169.235	58	145.448	23.787	1.16354	0.118993	small	NotSig	Tmem165	NA
ENSMUSG00000051223	494	120.982	334	127.778	-6.79666	0.946809	0.119231	negligible	NotSig	Bzw1	NA
ENSMUSG00000038520	22	173.409	35	130.429	42.9805	1.32953	0.119366	small	NotSig	Tbc1d17	NA
ENSMUSG00000047710	24	125.708	39	93.2051	32.5032	1.34873	0.119432	small	NotSig	Champ1	NA
ENSMUSG00000045962	90	131.478	80	156.562	-25.0847	0.839778	0.119629	small	NotSig	Wnk1	NA
ENSMUSG00000032399	995	90.0683	1823	91.2688	-1.20045	0.986847	0.119665	negligible	NotSig	Rpl4	NA
ENSMUSG00000036632	28	100.393	34	119.618	-19.2248	0.839281	0.119688	small	NotSig	Alg5	NA
ENSMUSG00000042842	47	125.766	66	104.879	20.8872	1.19916	0.119841	small	NotSig	Serpinb6b	NA
ENSMUSG00000001424	71	125.718	123	112.154	13.5638	1.12094	0.120102	small	NotSig	Snd1	NA
ENSMUSG00000025289	60	90.3833	162	105.586	-15.2031	0.856013	0.120141	small	NotSig	Prdx4	NA
ENSMUSG00000038212	34	113.029	37	140.351	-27.3219	0.805332	0.120191	small	NotSig	Mfsd14b	NA
ENSMUSG00000029617	34	110.5	36	88.6667	21.8333	1.24624	0.120838	small	NotSig	Ccz1	NA
ENSMUSG00000005802	34	95.4118	25	131.32	-35.9082	0.726559	0.121284	medium	NotSig	Slc30a4	NA
ENSMUSG00000024085	53	117.453	51	141.745	-24.2923	0.82862	0.121703	small	NotSig	Man2a1	NA
ENSMUSG00000029726	33	136.848	52	109.327	27.5216	1.25174	0.121972	small	NotSig	Mepce	NA
ENSMUSG00000031622	127	100.843	129	93.2713	7.5712	1.08117	0.121991	negligible	NotSig	Sin3b	NA
ENSMUSG00000024357	35	92.8857	33	106.727	-13.8416	0.870309	0.122016	small	NotSig	Sil1	NA
ENSMUSG00000022711	22	171.909	23	125.609	46.3004	1.36861	0.122504	small	NotSig	Pmm2	NA
ENSMUSG00000028656	110	104.318	81	118.778	-14.4596	0.878263	0.122546	small	NotSig	Cap1	NA
ENSMUSG00000036932	49	131.898	48	110.479	21.4188	1.19387	0.122548	small	NotSig	Aifm1	NA
ENSMUSG00000008682	860	98.9628	1423	94.033	4.92976	1.05243	0.122633	negligible	NotSig	Rpl10	NA
ENSMUSG00000019254	34	135.824	41	181.415	-45.5911	0.748691	0.122762	small	NotSig	Ppp1r12c	NA
ENSMUSG00000053898	190	116.258	198	106.944	9.31345	1.08709	0.122919	negligible	NotSig	Ech1	NA
ENSMUSG00000004591	37	144.216	48	116.625	27.5912	1.23658	0.122973	small	NotSig	Pkn2	NA
ENSMUSG00000062980	93	135.796	117	154.94	-19.1445	0.87644	0.123332	small	NotSig	Cped1	NA
ENSMUSG00000025508	1174	81.8535	2002	78.2458	3.60774	1.04611	0.1234	negligible	NotSig	Rplp2	NA
ENSMUSG00000031451	664	134.864	500	127.138	7.72646	1.06077	0.12375	negligible	NotSig	Gas6	NA
ENSMUSG00000024068	33	131.667	33	109.818	21.8485	1.19895	0.123773	small	NotSig	Spast	NA
ENSMUSG00000051615	20	147.5	38	118.158	29.3421	1.24833	0.124075	small	NotSig	Rap2a	NA
ENSMUSG00000026361	44	145.795	52	112.615	33.1801	1.29463	0.124307	small	NotSig	Cdc73	NA
ENSMUSG00000031231	269	107.145	262	98.3626	8.78239	1.08929	0.124468	negligible	NotSig	Cox7b	NA
ENSMUSG00000034432	49	97.3469	68	110.147	-12.8001	0.883791	0.124562	negligible	NotSig	Cops8	NA
ENSMUSG00000037712	85	140.976	114	123.026	17.9502	1.14591	0.124694	small	NotSig	Fermt2	NA
ENSMUSG00000007458	123	106.285	119	120.235	-13.9507	0.883971	0.124859	negligible	NotSig	M6pr	NA
ENSMUSG00000020132	61	113.902	70	102.6	11.3016	1.11015	0.124958	negligible	NotSig	Rab21	NA
ENSMUSG00000018585	129	103.031	123	112.813	-9.782	0.91329	0.125327	negligible	NotSig	Atox1	NA
ENSMUSG00000004951	33	112.242	39	89.0256	23.2168	1.26079	0.125633	small	NotSig	Hspb1	NA
ENSMUSG00000071652	22	94.5455	26	137.885	-43.3392	0.685685	0.125704	medium	NotSig	Ints5	NA
ENSMUSG00000020029	142	123.634	127	112.575	11.059	1.09824	0.126046	negligible	NotSig	Nudt4	NA
ENSMUSG00000001270	126	120.508	173	110.341	10.1669	1.09214	0.126155	negligible	NotSig	Ckb	NA
ENSMUSG00000037514	24	103.708	35	133.6	-29.8917	0.77626	0.126545	small	NotSig	Pank2	NA
ENSMUSG00000027363	44	132.364	44	161.068	-28.7045	0.821786	0.126685	small	NotSig	Usp8	NA
ENSMUSG00000021140	30	108.533	41	137.39	-28.8569	0.789964	0.127238	small	NotSig	Pcnx	NA
ENSMUSG00000039910	149	124.832	132	111.583	13.2489	1.11874	0.127346	negligible	NotSig	Cited2	NA
ENSMUSG00000005779	257	103.84	291	95.6976	8.14287	1.08509	0.127562	negligible	NotSig	Psmb4	NA
ENSMUSG00000024360	80	108.45	103	96.8058	11.6442	1.12028	0.127637	negligible	NotSig	Etf1	NA
ENSMUSG00000021901	29	135.862	46	160.978	-25.1162	0.843978	0.127702	small	NotSig	Bap1	NA
ENSMUSG00000021134	159	210.761	170	190.188	20.5728	1.10817	0.12792	negligible	NotSig	Srsf5	NA
ENSMUSG00000000275	49	164.98	52	145.346	19.6334	1.13508	0.127971	small	NotSig	Trim25	NA
ENSMUSG00000019210	119	108.571	111	122.847	-14.2754	0.883795	0.127978	small	NotSig	Atp6v1e1	NA
ENSMUSG00000028082	25	154.2	21	114.333	39.8667	1.34869	0.128006	small	NotSig	Sh3d19	NA
ENSMUSG00000022770	30	162.367	35	123.514	38.8524	1.31456	0.128511	small	NotSig	Dlg1	NA
ENSMUSG00000019528	49	78.6531	73	76.3014	2.35169	1.03082	0.128531	negligible	NotSig	Gyg	TENT5BC potentil targets
ENSMUSG00000030738	171	99.538	184	92.0543	7.48366	1.0813	0.129285	negligible	NotSig	Eif3c	NA
ENSMUSG00000021495	23	239.826	21	193.286	46.5404	1.24079	0.129619	medium	NotSig	Fam193b	NA
ENSMUSG00000086859	44	93.3864	41	130	-36.6136	0.718357	0.12962	small	NotSig	Snhg20	NA
ENSMUSG00000022180	49	110.959	24	129.958	-18.9991	0.853806	0.129789	small	NotSig	Slc7a8	NA
ENSMUSG00000032116	115	120.139	160	107.269	12.8704	1.11998	0.130171	small	NotSig	Stt3a	NA
ENSMUSG00000027602	195	96.6718	152	105.559	-8.88742	0.915806	0.130599	negligible	NotSig	Map1lc3a	NA
ENSMUSG00000036840	26	99.6538	30	139.6	-39.9462	0.713853	0.130602	small	NotSig	Siah1a	NA
ENSMUSG00000021807	137	99.2263	190	91.1579	8.06838	1.08851	0.130626	negligible	NotSig	Rtraf	NA
ENSMUSG00000029478	42	122.905	63	140.619	-17.7143	0.874026	0.130771	negligible	NotSig	Ncor2	NA
ENSMUSG00000042772	37	160.459	43	132.837	27.6223	1.20794	0.130956	small	NotSig	Smg7	NA
ENSMUSG00000001946	30	121.267	22	98.3636	22.903	1.23284	0.131068	small	NotSig	Esam	NA
ENSMUSG00000040703	52	123.635	56	142.821	-19.1868	0.865659	0.131151	small	NotSig	Cyp2s1	NA
ENSMUSG00000059248	90	122.8	95	107.674	15.1263	1.14048	0.131512	small	NotSig	Septin9	NA
ENSMUSG00000029191	20	148.7	48	104.688	44.0125	1.42042	0.131642	small	NotSig	Rfc1	NA
ENSMUSG00000021395	160	110.456	280	119.268	-8.81161	0.926119	0.131834	negligible	NotSig	Spin1	NA
ENSMUSG00000020538	39	111.667	25	90.04	21.6267	1.24019	0.131844	small	NotSig	Srebf1	NA
ENSMUSG00000022663	31	95.4516	48	123.062	-27.6109	0.775635	0.132023	small	NotSig	Atg3	NA
ENSMUSG00000030208	44	100.614	46	116.957	-16.3429	0.860265	0.132213	small	NotSig	Emp1	NA
ENSMUSG00000042446	23	110.435	31	140.387	-29.9523	0.786645	0.132434	small	NotSig	Zmym4	NA
ENSMUSG00000071657	32	100.656	37	127.135	-26.4789	0.791726	0.132525	small	NotSig	Bscl2	NA
ENSMUSG00000037965	25	279.12	25	231.8	47.32	1.20414	0.132597	small	NotSig	Zc3h7a	NA
ENSMUSG00000045438	40	107.85	25	124.72	-16.87	0.864737	0.132685	small	NotSig	Cox19	NA
ENSMUSG00000021103	27	116	26	144.269	-28.2692	0.804052	0.132698	small	NotSig	Mnat1	NA
ENSMUSG00000018379	111	166.081	153	144.484	21.5974	1.14948	0.133018	small	NotSig	Srsf1	NA
ENSMUSG00000035268	58	123.397	49	104.469	18.9272	1.18117	0.133421	small	NotSig	Pkig	NA
ENSMUSG00000034252	28	191.393	60	159.017	32.3762	1.2036	0.133452	small	NotSig	Senp6	NA
ENSMUSG00000052512	24	157.167	34	122.765	34.402	1.28023	0.133634	small	NotSig	Nav2	NA
ENSMUSG00000038502	187	128.064	175	111.051	17.0127	1.1532	0.134105	negligible	NotSig	Ptov1	NA
ENSMUSG00000021178	111	104.333	134	118.463	-14.1294	0.880727	0.134204	negligible	NotSig	Psmc1	NA
ENSMUSG00000027472	55	128.218	67	155.955	-27.737	0.822147	0.134293	small	NotSig	Pdrg1	NA
ENSMUSG00000024767	83	134.663	69	110.957	23.7061	1.21365	0.134386	small	NotSig	Otub1	NA
ENSMUSG00000028603	118	107.627	99	122.081	-14.4537	0.881606	0.134449	small	NotSig	Scp2	NA
ENSMUSG00000040550	33	115.97	26	146.808	-30.838	0.789943	0.134543	small	NotSig	Otud6b	NA
ENSMUSG00000041203	119	104.235	115	122.617	-18.3821	0.850086	0.134617	small	NotSig	Trir	NA
ENSMUSG00000024308	73	115.603	74	133.878	-18.2756	0.863491	0.134773	small	NotSig	Tapbp	NA
ENSMUSG00000007815	324	118.117	323	107.17	10.947	1.10215	0.13479	negligible	NotSig	Rhoa	NA
ENSMUSG00000035198	26	102.654	24	137.5	-34.8462	0.746573	0.134802	medium	NotSig	Tubg1	NA
ENSMUSG00000042626	59	108.407	40	143.275	-34.8682	0.756634	0.135173	small	NotSig	Shc1	NA
ENSMUSG00000005610	501	125.208	498	133.139	-7.93097	0.940431	0.135215	negligible	NotSig	Eif4g2	NA
ENSMUSG00000025935	113	107.478	114	120.491	-13.0134	0.891998	0.135227	small	NotSig	Tram1	NA
ENSMUSG00000029512	42	157.071	35	189	-31.9286	0.831066	0.135247	small	NotSig	Ulk1	NA
ENSMUSG00000033307	335	95.1642	694	99.4294	-4.26522	0.957103	0.135453	negligible	NotSig	Mif	NA
ENSMUSG00000031760	101	110.802	31	98.3226	12.4794	1.12692	0.135577	small	NotSig	Mt3	NA
ENSMUSG00000031012	23	143.13	21	103.19	39.94	1.38705	0.135589	small	NotSig	Cask	NA
ENSMUSG00000040463	79	129	119	108.076	20.9244	1.19361	0.13575	small	NotSig	Mybbp1a	NA
ENSMUSG00000024659	45	114.067	22	134.5	-20.4333	0.848079	0.136547	small	NotSig	Anxa1	NA
ENSMUSG00000034595	20	117	20	164.6	-47.6	0.710814	0.136687	medium	NotSig	Ppp1r18	NA
ENSMUSG00000031858	28	201.286	25	158.4	42.8857	1.27074	0.136776	small	NotSig	Mau2	NA
ENSMUSG00000032582	31	142.645	31	184.516	-41.871	0.773077	0.137457	small	NotSig	Rbm6	NA
ENSMUSG00000036636	27	127.852	20	173.7	-45.8481	0.73605	0.137616	small	NotSig	Clcn7	NA
ENSMUSG00000054226	27	142.741	38	122	20.7407	1.17001	0.137654	small	NotSig	Tprkb	NA
ENSMUSG00000074238	43	128.977	27	159.519	-30.5418	0.808538	0.137753	small	NotSig	Ap1ar	NA
ENSMUSG00000024487	62	126.468	50	108.12	18.3477	1.1697	0.137855	small	NotSig	Yipf5	NA
ENSMUSG00000032115	93	127.796	67	141.896	-14.0998	0.900632	0.13786	small	NotSig	Hyou1	NA
ENSMUSG00000002477	81	117.914	175	108.783	9.13072	1.08394	0.137865	negligible	NotSig	Snrpd1	NA
ENSMUSG00000001100	61	130.492	71	111.042	19.4495	1.17515	0.13795	small	NotSig	Poldip2	NA
ENSMUSG00000035545	21	294.381	31	230.968	63.4132	1.27455	0.138159	small	NotSig	Leng8	NA
ENSMUSG00000040374	46	138.065	59	122	16.0652	1.13168	0.138251	small	NotSig	Pex2	NA
ENSMUSG00000030284	25	121.12	22	154.227	-33.1073	0.785335	0.138363	medium	NotSig	Creld1	NA
ENSMUSG00000029455	267	101.019	209	108.986	-7.96692	0.926899	0.138813	negligible	NotSig	Aldh2	NA
ENSMUSG00000026365	612	129.593	776	133.918	-4.32439	0.967709	0.138888	negligible	NotSig	Cfh	NA
ENSMUSG00000029729	43	105.233	50	124.08	-18.8474	0.848102	0.138992	small	NotSig	Zkscan1	NA
ENSMUSG00000067212	53	113.151	58	96.6379	16.513	1.17088	0.139126	small	NotSig	H2-T23	NA
ENSMUSG00000045896	32	101.594	43	114.093	-12.4993	0.890447	0.139296	negligible	NotSig	Paip2b	NA
ENSMUSG00000064036	25	165.64	21	116.81	48.8305	1.41804	0.139509	medium	NotSig	Mro	NA
ENSMUSG00000032340	47	111.404	66	123.818	-12.4139	0.899741	0.139732	negligible	NotSig	Neo1	NA
ENSMUSG00000034757	37	116.784	33	134.788	-18.0041	0.866426	0.139752	small	NotSig	Tmub2	NA
ENSMUSG00000029767	157	134.006	157	145.013	-11.0064	0.924101	0.139858	negligible	NotSig	Calu	NA
ENSMUSG00000031358	30	92.8	36	120.694	-27.8944	0.768884	0.140308	small	NotSig	Msl3	NA
ENSMUSG00000031628	39	99.9231	39	119.231	-19.3077	0.838065	0.14045	small	NotSig	Casp3	NA
ENSMUSG00000031592	29	121.517	22	164.455	-42.9373	0.738911	0.140461	small	NotSig	Pcm1	NA
ENSMUSG00000047675	1575	87.073	2897	85.1136	1.95945	1.02302	0.140468	negligible	NotSig	Rps8	NA
ENSMUSG00000043391	26	148.731	43	130.023	18.7075	1.14388	0.140557	small	NotSig	2510009E07Rik	NA
ENSMUSG00000022427	107	110.542	94	96.1277	14.4144	1.14995	0.140791	small	NotSig	Tomm22	NA
ENSMUSG00000027940	204	124.127	177	107.785	16.3421	1.15162	0.141301	small	NotSig	Tpm3	NA
ENSMUSG00000003346	73	86.2329	100	98.73	-12.4971	0.873421	0.141331	small	NotSig	Abhd17a	NA
ENSMUSG00000032803	103	132.291	182	113.703	18.588	1.16348	0.141578	small	NotSig	Cdv3	NA
ENSMUSG00000112449	49	124.327	35	95.1714	29.1551	1.30634	0.141582	small	NotSig	Srp54b	NA
ENSMUSG00000024516	29	103.172	29	130.103	-26.931	0.793003	0.141616	small	NotSig	Sec11c	NA
ENSMUSG00000002845	25	198.64	31	155.806	42.8335	1.27492	0.142349	small	NotSig	Tmem39a	NA
ENSMUSG00000026739	37	134.324	39	105.795	28.5295	1.26967	0.142783	small	NotSig	Bmi1	NA
ENSMUSG00000021959	33	131.939	31	110.323	21.6168	1.19594	0.143101	small	NotSig	Lats2	NA
ENSMUSG00000024566	20	209.8	28	169.5	40.3	1.23776	0.143202	small	NotSig	Atp9b	NA
ENSMUSG00000020265	103	105.437	129	119.62	-14.1833	0.881431	0.14323	small	NotSig	Sumo3	NA
ENSMUSG00000036698	22	118.091	30	148.867	-30.7758	0.793266	0.143332	small	NotSig	Ago2	NA
ENSMUSG00000025785	24	173.75	40	141.1	32.65	1.2314	0.143443	small	NotSig	Exosc7	NA
ENSMUSG00000020184	27	165.296	30	130.667	34.6296	1.26502	0.143596	small	NotSig	Mdm2	NA
ENSMUSG00000031149	36	83.8611	20	99.1	-15.2389	0.846227	0.143647	small	NotSig	Praf2	NA
ENSMUSG00000086841	74	132.568	134	116.172	16.3959	1.14114	0.143769	small	NotSig	2410006H16Rik	NA
ENSMUSG00000046432	119	96.5546	266	100.451	-3.89651	0.96121	0.143929	negligible	NotSig	Bex3	NA
ENSMUSG00000006373	201	119.647	154	111.331	8.3156	1.07469	0.144589	negligible	NotSig	Pgrmc1	NA
ENSMUSG00000034544	20	88.15	32	112.312	-24.1625	0.784864	0.144849	small	NotSig	Rsrc1	NA
ENSMUSG00000022570	22	73.7727	27	104.556	-30.7828	0.705584	0.144878	small	NotSig	Gfus	NA
ENSMUSG00000024501	43	126.465	76	114.855	11.6099	1.10108	0.144925	negligible	NotSig	Dpysl3	NA
ENSMUSG00000056612	184	97.538	208	104.418	-6.88023	0.934109	0.145024	negligible	NotSig	Ppp1r14b	NA
ENSMUSG00000015023	32	138.969	43	105.744	33.2246	1.3142	0.145108	small	NotSig	Ddx19a	NA
ENSMUSG00000022889	41	111.878	45	96.8	15.078	1.15576	0.145128	negligible	NotSig	Mrpl39	NA
ENSMUSG00000062937	36	121.139	37	95.5135	25.6254	1.26829	0.145199	small	NotSig	Mtap	NA
ENSMUSG00000032135	28	170.5	33	145.636	24.8636	1.17072	0.145765	small	NotSig	Mcam	NA
ENSMUSG00000022841	195	111.774	156	117.949	-6.17436	0.947652	0.14593	negligible	NotSig	Ap2m1	NA
ENSMUSG00000028557	79	111.873	77	131.429	-19.5552	0.851211	0.1461	small	NotSig	Rnf11	NA
ENSMUSG00000042834	70	115.371	87	138.632	-23.2608	0.832212	0.146151	small	NotSig	Nrep	NA
ENSMUSG00000025534	45	109	45	129.733	-20.7333	0.840185	0.146333	small	NotSig	Gusb	NA
ENSMUSG00000078941	67	125.015	74	108.351	16.6636	1.15379	0.146712	small	NotSig	Ak6	NA
ENSMUSG00000066705	24	83.1667	54	104.5	-21.3333	0.795853	0.1468	small	NotSig	Fxyd6	NA
ENSMUSG00000024325	26	112.5	40	152.45	-39.95	0.737947	0.146979	small	NotSig	Ring1	NA
ENSMUSG00000035443	39	100.641	37	85.2162	15.4248	1.18101	0.147107	small	NotSig	Thyn1	NA
ENSMUSG00000031508	49	205.265	36	235.25	-29.9847	0.872541	0.147119	small	NotSig	Ankrd10	NA
ENSMUSG00000060572	80	111.713	210	128.271	-16.5589	0.870907	0.147261	small	NotSig	Mfap2	NA
ENSMUSG00000030216	53	114.34	56	131.625	-17.2854	0.868677	0.147316	small	NotSig	Wbp11	NA
ENSMUSG00000005204	49	114.449	63	147.778	-33.3288	0.774467	0.147397	small	NotSig	Senp3	NA
ENSMUSG00000003808	33	155.848	35	124.171	31.6771	1.25511	0.147597	small	NotSig	Farsa	NA
ENSMUSG00000023170	30	158.533	40	135.75	22.7833	1.16783	0.147606	small	NotSig	Gps2	NA
ENSMUSG00000041431	24	83.4583	78	104.308	-20.8494	0.800117	0.147682	small	NotSig	Ccnb1	NA
ENSMUSG00000058927	21	101.238	20	75.75	25.4881	1.33648	0.147707	small	NotSig	Gm10053	NA
ENSMUSG00000063888	65	105.138	93	117.57	-12.4314	0.894263	0.147894	small	NotSig	Rpl7l1	NA
ENSMUSG00000024087	112	113.848	172	127.797	-13.9483	0.890855	0.147993	negligible	NotSig	Cyp1b1	NA
ENSMUSG00000022562	21	112	26	166.731	-54.7308	0.671742	0.148612	medium	NotSig	Oplah	NA
ENSMUSG00000039195	111	107.532	45	92.9778	14.5538	1.15653	0.148853	small	NotSig	1110008P14Rik	NA
ENSMUSG00000002833	32	108.781	33	86.4545	22.3267	1.25825	0.148875	small	NotSig	Hdgfl2	NA
ENSMUSG00000028334	35	102.029	58	86.7414	15.2872	1.17624	0.148892	small	NotSig	Nans	NA
ENSMUSG00000042978	38	113.842	39	145.077	-31.2348	0.784702	0.149357	small	NotSig	Sbk1	NA
ENSMUSG00000055320	30	189.967	47	157.255	32.7113	1.20801	0.149426	small	NotSig	Tead1	NA
ENSMUSG00000021614	71	141.93	28	158.536	-16.6061	0.895253	0.149486	small	NotSig	Vcan	NA
ENSMUSG00000020078	48	138.521	58	117.034	21.4864	1.18359	0.149636	small	NotSig	Vps26a	NA
ENSMUSG00000038400	39	130.744	30	107.333	23.4103	1.21811	0.149716	small	NotSig	Pmepa1	NA
ENSMUSG00000005846	67	125.433	125	111.928	13.5048	1.12066	0.149851	negligible	NotSig	Rsl1d1	NA
ENSMUSG00000037236	125	135.072	158	151.241	-16.1685	0.893094	0.150063	negligible	NotSig	Matr3	NA
ENSMUSG00000072949	35	89.2286	31	107.645	-18.4166	0.828914	0.150074	small	NotSig	Acot1	NA
ENSMUSG00000035754	32	103.688	58	87.4483	16.2392	1.1857	0.15061	small	NotSig	Wdr18	NA
ENSMUSG00000032855	37	166.027	35	195.057	-29.0301	0.851171	0.150835	small	NotSig	Pkd1	NA
ENSMUSG00000020929	51	103.314	54	126.352	-23.0381	0.817667	0.150935	small	NotSig	Eftud2	NA
ENSMUSG00000056537	67	138.925	76	121.355	17.5701	1.14478	0.15095	small	NotSig	Rlim	NA
ENSMUSG00000056121	43	108.581	27	130.481	-21.9001	0.832159	0.151014	small	NotSig	Fez2	NA
ENSMUSG00000026349	33	210.152	38	183.921	26.2305	1.14262	0.151189	small	NotSig	Ccnt2	NA
ENSMUSG00000021037	143	111.622	132	121.591	-9.96853	0.918016	0.151282	negligible	NotSig	Ahsa1	NA
ENSMUSG00000030619	20	133.7	35	86.1714	47.5286	1.55156	0.151321	medium	NotSig	Eed	NA
ENSMUSG00000078784	130	120.862	123	113.024	7.83715	1.06934	0.151441	negligible	NotSig	Rbis	NA
ENSMUSG00000032621	22	248.864	35	212.971	35.8922	1.16853	0.151474	small	NotSig	Srek1	NA
ENSMUSG00000025733	52	119.962	40	146.675	-26.7135	0.817873	0.151678	small	NotSig	Rhot2	NA
ENSMUSG00000039087	26	136.5	23	105.478	31.0217	1.29411	0.151991	small	NotSig	Rreb1	NA
ENSMUSG00000037072	229	119.297	202	127.51	-8.21296	0.93559	0.152009	negligible	NotSig	Selenof	NA
ENSMUSG00000030659	26	102.769	25	120.76	-17.9908	0.85102	0.15203	small	NotSig	Nucb2	NA
ENSMUSG00000043252	52	112.596	60	133.867	-21.2705	0.841107	0.152038	small	NotSig	Tmem64	NA
ENSMUSG00000071650	127	129.929	133	143.466	-13.537	0.905643	0.152113	negligible	NotSig	Ganab	NA
ENSMUSG00000025393	843	103.932	933	100.239	3.69337	1.03685	0.152199	negligible	NotSig	Atp5b	NA
ENSMUSG00000058655	169	122.976	285	111.175	11.8009	1.10615	0.152279	negligible	NotSig	Eif4b	NA
ENSMUSG00000036057	20	140.85	33	181.818	-40.9682	0.774675	0.152316	small	NotSig	Ptpn23	NA
ENSMUSG00000033880	112	115.107	59	129.576	-14.4691	0.888335	0.152319	small	NotSig	Lgals3bp	NA
ENSMUSG00000068551	49	157.306	37	137.27	20.0359	1.14596	0.152577	small	NotSig	Zfp467	NA
ENSMUSG00000032381	55	99.2545	56	119.732	-20.4776	0.828972	0.152616	small	NotSig	Ciao2a	NA
ENSMUSG00000035469	32	129.156	28	155.786	-26.6295	0.829064	0.152695	small	NotSig	Rcbtb1	NA
ENSMUSG00000019539	140	110.429	172	117.18	-6.75166	0.942382	0.152991	negligible	NotSig	Rcn3	NA
ENSMUSG00000035629	21	125.429	33	100.455	24.974	1.24861	0.15314	small	NotSig	Rubcn	NA
ENSMUSG00000031207	75	123.92	79	139.291	-15.3711	0.889647	0.153321	small	NotSig	Msn	NA
ENSMUSG00000018001	42	94.8095	39	128.846	-34.0366	0.735835	0.153458	small	NotSig	Cyth3	NA
ENSMUSG00000054814	34	115.382	41	94.0244	21.358	1.22715	0.153789	small	NotSig	Usp46	NA
ENSMUSG00000045658	26	118.923	31	98.3226	20.6005	1.20952	0.153868	small	NotSig	Pid1	NA
ENSMUSG00000026176	118	114.924	103	99.7573	15.1664	1.15203	0.153968	small	NotSig	Ctdsp1	NA
ENSMUSG00000045503	44	93.9545	54	79.6296	14.3249	1.17989	0.154148	small	NotSig	Sys1	NA
ENSMUSG00000039114	193	114.943	65	98.4923	16.4507	1.16703	0.154419	small	NotSig	Nrn1	NA
ENSMUSG00000038095	37	177.054	33	151.576	25.4783	1.16809	0.154547	small	NotSig	Sbno1	NA
ENSMUSG00000022329	33	119	35	91.3143	27.6857	1.30319	0.154579	small	NotSig	Stk3	NA
ENSMUSG00000004610	200	88.37	142	76.9577	11.4123	1.14829	0.154586	negligible	NotSig	Etfb	NA
ENSMUSG00000025381	155	94.7484	165	87.6485	7.0999	1.081	0.154713	negligible	NotSig	Cnpy2	NA
ENSMUSG00000022556	31	183.903	31	141.29	42.6129	1.3016	0.155034	small	NotSig	Hsf1	NA
ENSMUSG00000043962	80	125.438	99	141.596	-16.1585	0.885883	0.155117	small	NotSig	Thrap3	NA
ENSMUSG00000032324	181	137.227	132	127.273	9.95379	1.07821	0.155507	negligible	NotSig	Tspan3	NA
ENSMUSG00000039662	20	101.9	20	166.85	-64.95	0.610728	0.155512	medium	NotSig	Icmt	NA
ENSMUSG00000078619	37	145.054	38	121.342	23.7119	1.19541	0.155565	small	NotSig	Smarcd2	NA
ENSMUSG00000024168	38	124.316	25	106.84	17.4758	1.16357	0.1559	small	NotSig	Tmem204	NA
ENSMUSG00000029156	40	138.675	27	173.111	-34.4361	0.801075	0.155912	small	NotSig	Sgcb	NA
ENSMUSG00000039081	34	119.794	31	96.3226	23.4715	1.24368	0.156007	small	NotSig	Zfp503	NA
ENSMUSG00000051669	60	115.7	20	89.05	26.65	1.29927	0.156529	small	NotSig	AU021092	NA
ENSMUSG00000035575	34	104.618	36	134	-29.3824	0.780729	0.156737	small	NotSig	Utp6	NA
ENSMUSG00000046879	34	117.676	40	98.275	19.4015	1.19742	0.156884	small	NotSig	Irgm1	NA
ENSMUSG00000026456	35	128.371	23	173.87	-45.4981	0.73832	0.157132	small	NotSig	Cyb5r1	NA
ENSMUSG00000030583	34	121.088	28	145.071	-23.9832	0.83468	0.15719	small	NotSig	Sipa1l3	NA
ENSMUSG00000049751	405	89.6988	478	85.9958	3.70295	1.04306	0.157606	negligible	NotSig	Rpl36al	NA
ENSMUSG00000021552	45	130.089	45	103.644	26.4444	1.25515	0.157866	small	NotSig	Gkap1	NA
ENSMUSG00000017485	78	153.846	77	136.013	17.8332	1.13111	0.157983	small	NotSig	Top2b	NA
ENSMUSG00000042590	27	114.778	33	91.3939	23.3838	1.25586	0.158023	small	NotSig	Ipo11	NA
ENSMUSG00000034377	36	116	48	142.021	-26.0208	0.816782	0.158481	small	NotSig	Tulp4	NA
ENSMUSG00000007777	39	127.282	34	97.2647	30.0173	1.30861	0.15851	small	NotSig	0610009B22Rik	NA
ENSMUSG00000018861	213	149.606	85	129.388	20.2174	1.15625	0.158544	small	NotSig	Fdxr	NA
ENSMUSG00000022255	62	140.226	74	124.77	15.4555	1.12387	0.158784	small	NotSig	Mtdh	NA
ENSMUSG00000033319	38	92.9737	32	116.156	-23.1826	0.800419	0.158798	small	NotSig	Fem1c	NA
ENSMUSG00000038150	67	124.104	66	104.03	20.0742	1.19296	0.158941	small	NotSig	Ormdl3	NA
ENSMUSG00000035941	26	144.923	53	116.962	27.9608	1.23906	0.158947	small	NotSig	Ibtk	NA
ENSMUSG00000042557	30	108.433	31	136.871	-28.4376	0.79223	0.159525	small	NotSig	Sin3a	NA
ENSMUSG00000020091	74	121.73	86	133.628	-11.8982	0.91096	0.159539	negligible	NotSig	Eif4ebp2	NA
ENSMUSG00000031503	174	132.546	129	122.977	9.56923	1.07781	0.159604	negligible	NotSig	Col4a2	NA
ENSMUSG00000075254	118	136.551	69	151.957	-15.4057	0.898618	0.159841	negligible	NotSig	Heg1	NA
ENSMUSG00000040435	21	130.667	29	164.655	-33.9885	0.793578	0.159869	small	NotSig	Ppp1r15a	NA
ENSMUSG00000017831	88	130.523	76	115.513	15.0096	1.12994	0.160066	small	NotSig	Rab5a	NA
ENSMUSG00000024222	273	114.974	120	107.208	7.76603	1.07244	0.160627	negligible	NotSig	Fkbp5	NA
ENSMUSG00000032570	43	140.651	45	115.689	24.9623	1.21577	0.160783	small	NotSig	Atp2c1	NA
ENSMUSG00000078578	258	125.229	295	114.786	10.4422	1.09097	0.160834	negligible	NotSig	Ube2d3	NA
ENSMUSG00000000168	51	139.941	35	121.086	18.8555	1.15572	0.160864	small	NotSig	Dlat	NA
ENSMUSG00000030161	105	118.724	112	107.589	11.1345	1.10349	0.160911	negligible	NotSig	Gabarapl1	NA
ENSMUSG00000027601	46	140.13	37	118.703	21.4277	1.18052	0.160973	small	NotSig	Mtfr1	NA
ENSMUSG00000018509	46	116.609	58	94.2931	22.3156	1.23666	0.161296	small	NotSig	Cenpv	NA
ENSMUSG00000001383	72	96.4444	76	110	-13.5556	0.876768	0.161397	small	NotSig	Zmat2	NA
ENSMUSG00000058546	1913	79.4276	3317	76.7902	2.63743	1.03435	0.161398	negligible	NotSig	Rpl23a	NA
ENSMUSG00000034610	41	147.415	97	171.68	-24.2658	0.858657	0.161477	small	NotSig	Tut4	NA
ENSMUSG00000013593	234	119.496	198	112.995	6.50078	1.05753	0.161541	negligible	NotSig	Ndufs2	NA
ENSMUSG00000031700	55	125.873	21	104.571	21.3013	1.2037	0.161571	small	NotSig	Gpt2	NA
ENSMUSG00000003134	33	155.636	23	121.957	33.6798	1.27616	0.161783	small	NotSig	Tbc1d8	NA
ENSMUSG00000035596	37	94.4054	38	122.237	-27.8314	0.772315	0.161828	small	NotSig	Mboat7	NA
ENSMUSG00000026087	55	90.2545	127	79.4961	10.7585	1.13533	0.161873	small	NotSig	Mrpl30	NA
ENSMUSG00000029233	25	92.56	28	120.643	-28.0829	0.767223	0.161887	small	NotSig	Srd5a3	NA
ENSMUSG00000078348	89	106.584	98	94.6327	11.9516	1.12629	0.161897	small	NotSig	Sf3b5	NA
ENSMUSG00000030603	101	123.802	84	101.655	22.1472	1.21787	0.162053	small	NotSig	Psmc4	NA
ENSMUSG00000002748	40	121.475	59	140.593	-19.1182	0.864017	0.162213	small	NotSig	Baz1b	NA
ENSMUSG00000019139	201	132.045	196	141.714	-9.66951	0.931768	0.162242	negligible	NotSig	Isyna1	NA
ENSMUSG00000032126	52	109.808	44	130.909	-21.1014	0.838809	0.162341	small	NotSig	Hmbs	NA
ENSMUSG00000038121	37	120.135	56	140.286	-20.1506	0.85636	0.162344	small	NotSig	Fam210a	NA
ENSMUSG00000046311	22	131.773	27	98.5556	33.2172	1.33704	0.162348	small	NotSig	Zfp62	NA
ENSMUSG00000078921	25	132.6	25	106.4	26.2	1.24624	0.162392	small	NotSig	Tgtp2	NA
ENSMUSG00000063931	33	118.697	30	98.8667	19.8303	1.20058	0.162434	small	NotSig	Pepd	NA
ENSMUSG00000061477	1170	87.8667	1958	85.3815	2.48515	1.02911	0.162898	negligible	NotSig	Rps7	NA
ENSMUSG00000052146	1115	78.687	1789	75.2471	3.43993	1.04572	0.162935	negligible	NotSig	Rps10	NA
ENSMUSG00000061981	34	103.176	43	126.86	-23.684	0.813307	0.16296	small	NotSig	Flot2	NA
ENSMUSG00000046718	518	110.353	458	106.336	4.01704	1.03778	0.163072	negligible	NotSig	Bst2	NA
ENSMUSG00000001305	25	125.92	26	100.038	25.8815	1.25872	0.163172	small	NotSig	Rrp15	NA
ENSMUSG00000027509	58	143.776	56	119.321	24.4544	1.20495	0.163197	small	NotSig	Rae1	NA
ENSMUSG00000023886	196	121.117	227	131.198	-10.0809	0.923163	0.163383	negligible	NotSig	Smoc2	NA
ENSMUSG00000036707	65	127.723	55	109.164	18.5594	1.17001	0.163554	small	NotSig	Cab39	NA
ENSMUSG00000070047	61	140.033	58	159.793	-19.7603	0.876338	0.163621	small	NotSig	Fat1	NA
ENSMUSG00000028879	66	111.939	67	142.06	-30.1203	0.787974	0.163657	small	NotSig	Stx12	NA
ENSMUSG00000043866	121	103.215	102	98.1765	5.03841	1.05132	0.16367	negligible	NotSig	Taf10	NA
ENSMUSG00000002881	45	130.911	56	112.161	18.7504	1.16717	0.16436	small	NotSig	Nab1	NA
ENSMUSG00000025630	85	105.106	120	91.125	13.9809	1.15343	0.16461	negligible	NotSig	Hprt	NA
ENSMUSG00000012017	22	173.045	30	125.267	47.7788	1.38142	0.164749	small	NotSig	Scarf2	NA
ENSMUSG00000029322	96	99.3646	85	86.5412	12.8234	1.14818	0.16493	small	NotSig	Plac8	NA
ENSMUSG00000004880	26	176.077	38	144.579	31.498	1.21786	0.165252	small	NotSig	Lbr	NA
ENSMUSG00000032194	37	135.486	48	118.167	17.3198	1.14657	0.165359	small	NotSig	Kank2	NA
ENSMUSG00000031984	24	124.25	39	102.59	21.6603	1.21113	0.165369	small	NotSig	2810004N23Rik	NA
ENSMUSG00000014554	35	158.829	34	123.647	35.1815	1.28453	0.165631	small	NotSig	Dguok	NA
ENSMUSG00000026849	30	112.8	39	85.6667	27.1333	1.31673	0.165729	small	NotSig	Tor1a	NA
ENSMUSG00000026926	55	135.909	41	113.659	22.2506	1.19577	0.166001	small	NotSig	Pmpca	NA
ENSMUSG00000058793	27	152.296	35	124.114	28.182	1.22707	0.166261	small	NotSig	Cds2	NA
ENSMUSG00000021987	34	152.824	22	126.955	25.869	1.20377	0.166302	small	NotSig	Mtmr6	NA
ENSMUSG00000031095	24	120.333	23	90.3043	30.029	1.33253	0.166539	small	NotSig	Cul4b	NA
ENSMUSG00000044894	240	98.15	253	94.2609	3.88913	1.04126	0.166563	negligible	NotSig	Uqcrq	NA
ENSMUSG00000062127	25	125.04	23	95.5217	29.5183	1.30902	0.166717	small	NotSig	Cttnbp2nl	NA
ENSMUSG00000044345	28	136.821	33	111.333	25.4881	1.22893	0.166868	small	NotSig	Marveld1	NA
ENSMUSG00000018433	24	101.208	33	126.667	-25.4583	0.799013	0.166965	small	NotSig	Nol11	NA
ENSMUSG00000028530	111	143.342	210	124.048	19.2947	1.15554	0.167151	small	NotSig	Jak1	NA
ENSMUSG00000003038	352	118.858	651	120.935	-2.07753	0.982821	0.167227	negligible	NotSig	Hmgn2	NA
ENSMUSG00000023977	22	137.818	31	188.548	-50.7302	0.730943	0.167283	small	NotSig	Ubr2	NA
ENSMUSG00000040331	59	143	105	128.362	14.6381	1.11404	0.167322	negligible	NotSig	Nsmce4a	NA
ENSMUSG00000029034	49	110.531	29	141.138	-30.6073	0.783139	0.167479	small	NotSig	Ints11	NA
ENSMUSG00000035107	25	141.48	24	115.542	25.9383	1.22449	0.167554	small	NotSig	Dcbld2	NA
ENSMUSG00000021048	27	115.074	52	94.8654	20.2087	1.21302	0.167591	small	NotSig	Mthfd1	NA
ENSMUSG00000026727	51	102.176	67	113.403	-11.2265	0.901003	0.16761	negligible	NotSig	Rsu1	NA
ENSMUSG00000050148	48	91.4167	69	106.42	-15.0036	0.859015	0.167629	small	NotSig	Ubqln2	NA
ENSMUSG00000017548	35	107.314	57	124.912	-17.598	0.859117	0.167775	small	NotSig	Suz12	NA
ENSMUSG00000042548	20	172.7	45	131.844	40.8556	1.30988	0.167955	small	NotSig	Asxl1	NA
ENSMUSG00000028173	69	116.609	61	137.082	-20.4733	0.850649	0.168013	small	NotSig	Wls	NA
ENSMUSG00000063316	821	80.2083	1238	77.1147	3.09358	1.04012	0.168041	negligible	NotSig	Rpl27	NA
ENSMUSG00000020219	102	115.108	139	104.065	11.0431	1.10612	0.168088	negligible	NotSig	Timm13	NA
ENSMUSG00000024587	66	122.53	70	106.643	15.8874	1.14898	0.168138	negligible	NotSig	Nars	NA
ENSMUSG00000039735	30	143.167	31	111.194	31.9731	1.28754	0.168249	small	NotSig	Fnbp1l	NA
ENSMUSG00000025326	71	120.113	72	138.167	-18.054	0.869332	0.168553	small	NotSig	Ube3a	NA
ENSMUSG00000026103	80	254.088	162	234.611	19.4764	1.08302	0.168758	negligible	NotSig	Gls	NA
ENSMUSG00000021607	41	109.732	54	131.685	-21.9535	0.833288	0.169086	small	NotSig	Mrpl36	NA
ENSMUSG00000031255	61	128.82	50	162.18	-33.3603	0.794301	0.169095	small	NotSig	Sytl4	NA
ENSMUSG00000061111	65	148.246	95	126.274	21.9725	1.17401	0.169407	small	NotSig	Mcrip1	NA
ENSMUSG00000020923	79	121.848	91	104.538	17.3096	1.16558	0.169679	small	NotSig	Ubtf	NA
ENSMUSG00000027303	73	133.329	59	120.695	12.6339	1.10468	0.169706	negligible	NotSig	Ptpra	NA
ENSMUSG00000052833	73	117.342	86	130.442	-13.0994	0.899577	0.16999	negligible	NotSig	Sae1	NA
ENSMUSG00000021703	42	126.81	83	147.108	-20.2989	0.862014	0.170012	small	NotSig	Serinc5	NA
ENSMUSG00000030744	1271	83.2006	2086	80.7637	2.43697	1.03017	0.170215	negligible	NotSig	Rps3	NA
ENSMUSG00000005813	30	169.9	38	142.605	27.2947	1.1914	0.170347	small	NotSig	Metap1	NA
ENSMUSG00000056820	58	121.517	50	103.02	18.4972	1.17955	0.170358	small	NotSig	Tsnax	NA
ENSMUSG00000074748	101	128.297	76	117.158	11.1391	1.09508	0.170465	negligible	NotSig	Atxn7l3b	NA
ENSMUSG00000039382	24	124.167	25	150	-25.8333	0.827778	0.170654	small	NotSig	Wdr45	NA
ENSMUSG00000031924	127	113.646	66	99.2727	14.3729	1.14478	0.170939	small	NotSig	Cyb5b	NA
ENSMUSG00000057342	28	134.464	24	109.25	25.2143	1.23079	0.171334	small	NotSig	Sphk2	NA
ENSMUSG00000059208	113	140.018	163	120.387	19.6312	1.16307	0.171544	small	NotSig	Hnrnpm	NA
ENSMUSG00000006818	112	121.518	91	103.967	17.5508	1.16881	0.171615	small	NotSig	Sod2	NA
ENSMUSG00000027599	34	123.941	54	101.481	22.4597	1.22132	0.171649	small	NotSig	Armc1	NA
ENSMUSG00000025403	24	137.292	59	108.695	28.5968	1.26309	0.171902	small	NotSig	Shmt2	NA
ENSMUSG00000040084	21	71.2381	70	84.6286	-13.3905	0.841774	0.171944	negligible	NotSig	Bub1b	NA
ENSMUSG00000013622	63	111.873	68	95.6618	16.2113	1.16946	0.171944	small	NotSig	Atraid	NA
ENSMUSG00000018189	26	150.269	22	108.091	42.1783	1.39021	0.17198	small	NotSig	Uchl5	NA
ENSMUSG00000017291	52	147.327	62	125.629	21.6979	1.17271	0.172112	small	NotSig	Taok1	NA
ENSMUSG00000036594	48	80.9375	33	94.9697	-14.0322	0.852246	0.172235	small	NotSig	H2-Aa	NA
ENSMUSG00000025558	24	146.042	67	174.97	-28.9285	0.834666	0.172402	small	NotSig	Dock9	NA
ENSMUSG00000071078	23	133.783	20	100.6	33.1826	1.32985	0.172658	small	NotSig	Nr2c2ap	NA
ENSMUSG00000015461	30	169.1	61	145.443	23.6574	1.16266	0.1727	small	NotSig	Atf6b	NA
ENSMUSG00000024780	22	206.409	24	162.208	44.2008	1.27249	0.17275	small	NotSig	Cdc37l1	NA
ENSMUSG00000005625	111	99.3243	127	112.228	-12.904	0.88502	0.172992	negligible	NotSig	Psmd4	NA
ENSMUSG00000000378	35	134.2	30	111.033	23.1667	1.20865	0.173173	small	NotSig	Ccm2	NA
ENSMUSG00000001416	193	119.855	257	108.603	11.2518	1.1036	0.173325	negligible	NotSig	Cct3	NA
ENSMUSG00000075467	42	108.452	44	92.3864	16.066	1.1739	0.173543	small	NotSig	Dnlz	NA
ENSMUSG00000063800	32	122.969	55	104.473	18.496	1.17704	0.17382	small	NotSig	Prpf38a	NA
ENSMUSG00000025795	20	142.9	28	114.536	28.3643	1.24765	0.174032	small	NotSig	Rassf3	NA
ENSMUSG00000027104	41	132.683	51	113.137	19.5457	1.17276	0.174093	small	NotSig	Atf2	NA
ENSMUSG00000024218	24	131.042	28	99.8214	31.2202	1.31276	0.174337	small	NotSig	Taf11	NA
ENSMUSG00000032437	85	106.729	101	116.842	-10.1122	0.913454	0.174623	negligible	NotSig	Stt3b	NA
ENSMUSG00000095687	193	92.4301	175	83.0686	9.36148	1.1127	0.174895	negligible	NotSig	Rnaset2a	NA
ENSMUSG00000058267	69	122.913	63	102.683	20.2305	1.19702	0.175255	small	NotSig	Mrps14	NA
ENSMUSG00000029998	120	105.808	72	114.847	-9.03889	0.921296	0.175485	negligible	NotSig	Pcyox1	NA
ENSMUSG00000020889	31	116.742	26	97.8462	18.8958	1.19312	0.175754	small	NotSig	Nr1d1	NA
ENSMUSG00000038708	27	203.889	33	160.576	43.3131	1.26974	0.1763	small	NotSig	Golga4	NA
ENSMUSG00000028447	84	112.821	70	108.343	4.47857	1.04134	0.17647	negligible	NotSig	Dctn3	NA
ENSMUSG00000024645	30	120.367	35	151.914	-31.5476	0.792333	0.177339	small	NotSig	Timm21	NA
ENSMUSG00000027160	22	103.045	28	136.75	-33.7045	0.753532	0.177359	small	NotSig	Ccdc34	NA
ENSMUSG00000038000	22	97.8182	28	123.143	-25.3247	0.794347	0.177443	small	NotSig	Acd	NA
ENSMUSG00000031954	90	100.644	99	110.333	-9.68889	0.912185	0.177474	negligible	NotSig	Cfdp1	NA
ENSMUSG00000020715	31	133.935	41	108.976	24.9599	1.22904	0.177721	small	NotSig	Ern1	NA
ENSMUSG00000027074	25	119.44	26	153.808	-34.3677	0.776554	0.17789	small	NotSig	Slc43a3	NA
ENSMUSG00000021520	264	98.6477	187	107.968	-9.32019	0.913676	0.178045	negligible	NotSig	Uqcrb	NA
ENSMUSG00000069014	65	123.446	95	107.811	15.6356	1.14503	0.178194	negligible	NotSig	Gm5641	NA
ENSMUSG00000047260	53	102.585	49	117.939	-15.3539	0.869815	0.178195	small	NotSig	Emc6	NA
ENSMUSG00000014177	42	139.452	61	121.869	17.5835	1.14428	0.1784	small	NotSig	Tvp23b	NA
ENSMUSG00000029076	180	105.8	164	116.762	-10.9622	0.906115	0.178636	negligible	NotSig	Sdf4	NA
ENSMUSG00000029070	38	108.263	49	134.184	-25.9205	0.806828	0.179041	small	NotSig	Mxra8	NA
ENSMUSG00000025958	35	137.343	32	114.062	23.2804	1.2041	0.179172	small	NotSig	Creb1	NA
ENSMUSG00000024909	66	103.045	59	94.4237	8.62173	1.09131	0.179326	negligible	NotSig	Efemp2	NA
ENSMUSG00000032480	39	149.231	61	124.803	24.4275	1.19573	0.179347	small	NotSig	Dhx30	NA
ENSMUSG00000005371	56	166.804	37	143.054	23.7495	1.16602	0.179501	small	NotSig	Fbxo11	NA
ENSMUSG00000049516	26	101.385	28	122.429	-21.044	0.828112	0.179687	small	NotSig	Spty2d1	NA
ENSMUSG00000028756	41	111.39	71	95.5211	15.8691	1.16613	0.179936	small	NotSig	Pink1	NA
ENSMUSG00000003810	20	113.5	31	88.4839	25.0161	1.28272	0.179942	small	NotSig	Mast2	NA
ENSMUSG00000034088	207	120.367	246	114.012	6.35495	1.05574	0.179979	negligible	NotSig	Hdlbp	NA
ENSMUSG00000038319	36	130.694	37	162.757	-32.0623	0.803005	0.18002	small	NotSig	Kcnh2	NA
ENSMUSG00000039108	46	126.13	94	100.574	25.556	1.2541	0.180269	small	NotSig	Lsm14b	TENT5BC potentil targets
ENSMUSG00000039218	82	181.256	119	163.496	17.7603	1.10863	0.180307	negligible	NotSig	Srrm2	NA
ENSMUSG00000019158	67	83.3284	40	72.425	10.9034	1.15055	0.180422	small	NotSig	Tmem160	NA
ENSMUSG00000026750	177	91.1186	196	77.9031	13.2156	1.16964	0.180497	small	NotSig	Psmb7	NA
ENSMUSG00000020087	22	130.818	28	104.679	26.1396	1.24971	0.180562	small	NotSig	Tysnd1	NA
ENSMUSG00000027531	57	118.211	40	144.9	-26.6895	0.815808	0.181039	small	NotSig	Impa1	NA
ENSMUSG00000042305	26	109.308	32	135.031	-25.7236	0.809499	0.181164	small	NotSig	Tmem183a	NA
ENSMUSG00000019370	253	98.9209	200	105.81	-6.88905	0.934892	0.181297	negligible	NotSig	Calm3	NA
ENSMUSG00000027870	196	121.015	38	104.921	16.0943	1.15339	0.181303	small	NotSig	Hao2	NA
ENSMUSG00000073684	29	147.379	27	104.185	43.1941	1.41459	0.181388	medium	NotSig	Faap20	NA
ENSMUSG00000020646	54	141.648	126	129.127	12.5212	1.09697	0.181525	negligible	NotSig	Mboat2	NA
ENSMUSG00000026377	30	95.9667	51	109.627	-13.6608	0.875389	0.181835	small	NotSig	Nifk	NA
ENSMUSG00000021243	49	94.5102	58	111.793	-17.2829	0.845403	0.181867	small	NotSig	Fcf1	NA
ENSMUSG00000052102	38	123.395	43	151.674	-28.2797	0.81355	0.18205	small	NotSig	Gnpda1	NA
ENSMUSG00000019066	22	70.2273	30	90.7333	-20.5061	0.773996	0.182161	small	NotSig	Rab3d	NA
ENSMUSG00000024926	27	158.074	20	125.95	32.1241	1.25505	0.182182	small	NotSig	Kat5	NA
ENSMUSG00000021192	29	112.483	28	145.143	-32.6601	0.77498	0.182535	small	NotSig	Golga5	NA
ENSMUSG00000032717	24	138.708	46	123.87	14.8388	1.11979	0.183457	negligible	NotSig	Mdfi	NA
ENSMUSG00000059263	48	150.062	45	127.156	22.9069	1.18015	0.183488	small	NotSig	Usp47	NA
ENSMUSG00000031347	50	92.9	44	103.045	-10.1455	0.901544	0.183522	negligible	NotSig	Cetn2	NA
ENSMUSG00000040234	37	113.622	36	139.806	-26.1839	0.812712	0.183634	small	NotSig	Tm7sf3	NA
ENSMUSG00000070327	87	174.54	77	153.468	21.0727	1.13731	0.183673	negligible	NotSig	Rnf213	NA
ENSMUSG00000001052	37	115	47	138.83	-23.8298	0.828352	0.183832	small	NotSig	Sec24b	NA
ENSMUSG00000041057	35	157.771	44	133.386	24.3851	1.18282	0.184333	small	NotSig	Wdr43	NA
ENSMUSG00000022678	32	139.344	31	121.032	18.3115	1.15129	0.184582	small	NotSig	Nde1	NA
ENSMUSG00000024735	129	123.775	177	117.435	6.34017	1.05399	0.184589	negligible	NotSig	Prpf19	NA
ENSMUSG00000021218	211	104.066	253	94.1502	9.91615	1.10532	0.184623	negligible	NotSig	Gdi2	NA
ENSMUSG00000022528	37	126.081	40	102.175	23.9061	1.23397	0.184995	small	NotSig	Hes1	NA
ENSMUSG00000027443	84	93.4524	48	105.438	-11.9851	0.88633	0.185294	small	NotSig	Cst12	NA
ENSMUSG00000019804	164	115.189	155	104.426	10.7632	1.10307	0.185319	negligible	NotSig	Snx3	NA
ENSMUSG00000034473	21	89.9048	31	117.419	-27.5146	0.765672	0.185423	small	NotSig	Sec22a	NA
ENSMUSG00000021866	32	105.844	37	126.216	-20.3725	0.838591	0.185614	small	NotSig	Anxa11	NA
ENSMUSG00000004364	62	94.5645	75	112.733	-18.1688	0.838834	0.185716	small	NotSig	Cul3	NA
ENSMUSG00000038507	34	116.971	48	93.7292	23.2414	1.24796	0.185996	small	NotSig	Parp12	NA
ENSMUSG00000062797	36	99.7222	41	70.2439	29.4783	1.41966	0.186051	small	NotSig	Hikeshi	NA
ENSMUSG00000031431	48	112.25	73	130.178	-17.9281	0.86228	0.186167	small	NotSig	Tsc22d3	NA
ENSMUSG00000036687	29	97.6207	35	119.286	-21.665	0.818377	0.186193	small	NotSig	Tmem184a	NA
ENSMUSG00000026618	61	165.049	35	145.114	19.9349	1.13737	0.186575	small	NotSig	Iars2	NA
ENSMUSG00000087679	46	116.174	35	141.771	-25.5975	0.819445	0.186649	small	NotSig	Tmem250-ps	NA
ENSMUSG00000025510	170	113.976	137	126.752	-12.7754	0.89921	0.186854	negligible	NotSig	Cd151	NA
ENSMUSG00000022350	21	135.095	24	97.9167	37.1786	1.3797	0.186871	small	NotSig	Washc5	NA
ENSMUSG00000023075	76	118.671	52	144.481	-25.8097	0.821362	0.186934	small	NotSig	Akirin1	NA
ENSMUSG00000020877	24	121.083	22	91.2273	29.8561	1.32727	0.186954	small	NotSig	Scrn2	NA
ENSMUSG00000019659	42	120.548	33	107.364	13.184	1.1228	0.187386	small	NotSig	Ccdc12	NA
ENSMUSG00000026398	156	136.519	265	124.223	12.2966	1.09899	0.187954	negligible	NotSig	Nr5a2	NA
ENSMUSG00000026254	69	120.478	91	98.7802	21.698	1.21966	0.188102	small	NotSig	Eif4e2	NA
ENSMUSG00000090553	127	98.7323	239	107.481	-8.74889	0.918601	0.188313	negligible	NotSig	Snrpe	NA
ENSMUSG00000055013	36	125.5	33	102.636	22.8636	1.22276	0.188334	small	NotSig	Agap1	NA
ENSMUSG00000006050	98	97.0612	77	104.87	-7.80891	0.925537	0.188457	negligible	NotSig	Sra1	NA
ENSMUSG00000031969	49	155.51	34	141.147	14.3631	1.10176	0.188499	negligible	NotSig	Acad8	NA
ENSMUSG00000006589	72	112.597	78	103.641	8.9562	1.08642	0.188566	negligible	NotSig	Aprt	NA
ENSMUSG00000098234	58	127.948	112	111.661	16.2876	1.14587	0.188589	small	NotSig	Snhg6	NA
ENSMUSG00000029710	32	130.281	38	150.526	-20.2451	0.865505	0.188638	small	NotSig	Ephb4	NA
ENSMUSG00000032097	126	140.302	155	131.161	9.1403	1.06969	0.188672	negligible	NotSig	Ddx6	NA
ENSMUSG00000025825	114	100.412	96	108.521	-8.10855	0.925281	0.189139	negligible	NotSig	Iscu	NA
ENSMUSG00000041895	38	98.8158	60	122.367	-23.5509	0.807538	0.189325	small	NotSig	Wipi1	NA
ENSMUSG00000025968	66	139.212	52	122.115	17.0967	1.14	0.18958	small	NotSig	Ndufs1	NA
ENSMUSG00000068874	37	102.135	30	124.867	-22.7315	0.817954	0.189693	small	NotSig	Selenbp1	NA
ENSMUSG00000025451	71	128.451	78	113.91	14.5404	1.12765	0.189745	negligible	NotSig	Paip1	NA
ENSMUSG00000020315	206	138.505	159	127.352	11.1527	1.08757	0.189796	negligible	NotSig	Sptbn1	NA
ENSMUSG00000033392	44	151.659	36	173.694	-22.0354	0.873137	0.190013	small	NotSig	Clasp2	NA
ENSMUSG00000002984	31	111.452	51	93	18.4516	1.1984	0.190117	small	NotSig	Tomm40	NA
ENSMUSG00000090862	660	96.6606	1149	92.7328	3.92779	1.04236	0.190134	negligible	NotSig	Rps13	NA
ENSMUSG00000021131	188	109.957	304	115.428	-5.47018	0.952609	0.190146	negligible	NotSig	Erh	NA
ENSMUSG00000017858	24	124.917	25	154.88	-29.9633	0.806538	0.190151	small	NotSig	Ift52	NA
ENSMUSG00000022337	29	138.966	25	117.44	21.5255	1.18329	0.190206	small	NotSig	Emc2	NA
ENSMUSG00000020328	35	129.857	51	112.157	17.7003	1.15782	0.190243	small	NotSig	Nudcd2	NA
ENSMUSG00000021629	32	107.406	38	141.368	-33.9622	0.759761	0.190589	small	NotSig	Slc30a5	NA
ENSMUSG00000071172	243	136.239	336	125.985	10.2536	1.08139	0.190675	negligible	NotSig	Srsf3	NA
ENSMUSG00000031807	112	99.4464	125	90.248	9.19843	1.10192	0.190681	negligible	NotSig	Pgls	NA
ENSMUSG00000030101	44	115.295	29	126.621	-11.3252	0.910558	0.190935	negligible	NotSig	Sumf1	NA
ENSMUSG00000023852	24	134.5	31	165.903	-31.4032	0.810714	0.191249	small	NotSig	Chd1	NA
ENSMUSG00000021669	26	161.269	29	128.138	33.1313	1.25856	0.191331	small	NotSig	Cert1	NA
ENSMUSG00000032875	39	124.744	59	147.068	-22.3242	0.848205	0.191377	small	NotSig	Arhgef17	NA
ENSMUSG00000030180	24	169.833	36	143.583	26.25	1.18282	0.191755	small	NotSig	Kdm5a	NA
ENSMUSG00000118125	25	110.32	44	96.1818	14.1382	1.14699	0.191984	small	NotSig	Gm50387	NA
ENSMUSG00000030849	28	122.786	39	146.872	-24.0861	0.836006	0.192535	small	NotSig	Fgfr2	NA
ENSMUSG00000038546	37	169.243	52	142.346	26.8971	1.18896	0.192607	small	NotSig	Ranbp9	NA
ENSMUSG00000045973	65	136.092	82	124.012	12.0801	1.09741	0.192657	negligible	NotSig	Slc25a51	NA
ENSMUSG00000023723	53	100.906	48	119.5	-18.5943	0.844399	0.192787	small	NotSig	Mrps23	NA
ENSMUSG00000036620	112	111.839	149	127.396	-15.5567	0.877887	0.192853	small	NotSig	Mgat4b	NA
ENSMUSG00000030007	218	98.2706	257	93.2179	5.05274	1.0542	0.192893	negligible	NotSig	Cct7	NA
ENSMUSG00000026034	101	246.198	143	231.182	15.0162	1.06495	0.192917	negligible	NotSig	Clk1	NA
ENSMUSG00000007739	197	108.279	263	102	6.27919	1.06156	0.192996	negligible	NotSig	Cct4	NA
ENSMUSG00000074207	141	105.468	38	100.579	4.88914	1.04861	0.193028	negligible	NotSig	Adh1	NA
ENSMUSG00000042942	29	193.552	51	161.471	32.0811	1.19868	0.193202	small	NotSig	Greb1l	NA
ENSMUSG00000119851	38	14.7105	27	22.7778	-8.06725	0.645828	0.193347	small	NotSig	Snord3b4	NA
ENSMUSG00000018363	42	147.476	44	119.659	27.8171	1.23247	0.193503	small	NotSig	Smurf2	NA
ENSMUSG00000039016	117	101.154	105	89.9905	11.1634	1.12405	0.193684	small	NotSig	Timm8b	NA
ENSMUSG00000021548	20	148.15	34	114.471	33.6794	1.29422	0.194029	small	NotSig	Ccnh	NA
ENSMUSG00000028066	23	145.957	46	125.087	20.8696	1.16684	0.194074	small	NotSig	Pmf1	NA
ENSMUSG00000037351	62	130.984	68	143.441	-12.4573	0.913154	0.194201	negligible	NotSig	Actr1b	NA
ENSMUSG00000041415	26	162.115	31	135.516	26.5993	1.19628	0.194305	small	NotSig	Dicer1	NA
ENSMUSG00000003068	67	142.746	94	150.755	-8.00905	0.946874	0.194836	negligible	NotSig	Stk11	NA
ENSMUSG00000003345	90	107.478	85	88.9176	18.5601	1.20873	0.195056	small	NotSig	Csnk1g2	NA
ENSMUSG00000029247	97	113.155	197	122.919	-9.76414	0.920564	0.195343	negligible	NotSig	Paics	NA
ENSMUSG00000046691	50	120.96	46	144.478	-23.5183	0.837219	0.195479	small	NotSig	Chtf8	NA
ENSMUSG00000022437	69	89.8841	81	100.074	-10.19	0.898175	0.195838	negligible	NotSig	Samm50	NA
ENSMUSG00000039298	31	125.387	46	107.37	18.0175	1.16781	0.195911	small	NotSig	Cdk5rap2	NA
ENSMUSG00000030835	41	111.951	43	130.93	-18.979	0.855045	0.195966	small	NotSig	Nomo1	NA
ENSMUSG00000030811	25	145.48	29	124.345	21.1352	1.16997	0.196185	small	NotSig	Fbxl19	NA
ENSMUSG00000025209	21	119.095	23	94.4348	24.6605	1.26114	0.196227	small	NotSig	Twnk	NA
ENSMUSG00000054452	837	104.153	270	110.019	-5.86559	0.946685	0.196559	negligible	NotSig	Tle5	NA
ENSMUSG00000020677	20	108.2	27	128.481	-20.2815	0.842145	0.196602	small	NotSig	Ddx52	NA
ENSMUSG00000020955	27	129.37	42	97.3333	32.037	1.32915	0.196677	small	NotSig	Ap4s1	NA
ENSMUSG00000057193	35	143.657	30	120.233	23.4238	1.19482	0.197146	small	NotSig	Slc44a2	NA
ENSMUSG00000025872	36	104.611	43	81.2093	23.4018	1.28817	0.197181	small	NotSig	Thoc3	NA
ENSMUSG00000022175	67	119.478	50	110.82	8.65761	1.07812	0.197271	negligible	NotSig	Lrp10	NA
ENSMUSG00000031523	20	160.95	32	131.125	29.825	1.22745	0.197556	small	NotSig	Dlc1	NA
ENSMUSG00000030067	30	108.933	24	124.083	-15.15	0.877905	0.197625	small	NotSig	Foxp1	NA
ENSMUSG00000020706	33	128.091	44	110.136	17.9545	1.16302	0.198156	small	NotSig	Ftsj3	NA
ENSMUSG00000020790	33	128.788	21	157.286	-28.4978	0.818815	0.198247	small	NotSig	Ankfy1	NA
ENSMUSG00000023965	26	145.269	40	118.525	26.7442	1.22564	0.198407	small	NotSig	Fbxl17	NA
ENSMUSG00000020956	29	85.4828	28	107.214	-21.7315	0.797308	0.198707	small	NotSig	Dtd2	NA
ENSMUSG00000028743	77	104.234	73	87.6438	16.5899	1.18929	0.199087	small	NotSig	Akr7a5	NA
ENSMUSG00000034064	21	112.476	26	141.654	-29.1777	0.794021	0.199144	small	NotSig	Poglut1	NA
ENSMUSG00000010608	47	182.255	71	154.014	28.2412	1.18337	0.199254	small	NotSig	Rbm25	NA
ENSMUSG00000035342	62	138.613	69	118.333	20.2796	1.17138	0.199991	small	NotSig	Lzts2	NA
ENSMUSG00000015289	33	120.909	36	98.3611	22.548	1.22924	0.200739	small	NotSig	Lage3	NA
ENSMUSG00000001056	112	100.009	124	92.7097	7.29925	1.07873	0.200762	negligible	NotSig	Nhp2	NA
ENSMUSG00000038371	25	153.84	32	134.406	19.4337	1.14459	0.201031	small	NotSig	Sbf2	NA
ENSMUSG00000046402	118	101.805	66	90.0152	11.7899	1.13098	0.20105	small	NotSig	Rbp1	NA
ENSMUSG00000031453	32	106.062	27	136.148	-30.0856	0.779023	0.20119	small	NotSig	Rasa3	NA
ENSMUSG00000030870	57	118.263	64	143.625	-25.3618	0.823416	0.201448	small	NotSig	Ubfd1	NA
ENSMUSG00000020392	24	99.4583	44	117.955	-18.4962	0.843192	0.201573	small	NotSig	Cdkn2aipnl	NA
ENSMUSG00000074480	30	132.7	31	152.645	-19.9452	0.869336	0.20167	small	NotSig	Mex3a	NA
ENSMUSG00000020390	117	158.205	152	145.086	13.1196	1.09043	0.201753	negligible	NotSig	Ube2b	NA
ENSMUSG00000028820	131	120.534	188	129.479	-8.94437	0.93092	0.201973	negligible	NotSig	Sfpq	NA
ENSMUSG00000030652	22	102.591	29	128.655	-26.0643	0.79741	0.202402	small	NotSig	Coq7	NA
ENSMUSG00000045302	38	148.947	44	127.568	21.3792	1.16759	0.20263	small	NotSig	Preb	NA
ENSMUSG00000020397	40	131.775	55	111.818	19.9568	1.17848	0.202653	small	NotSig	Med7	NA
ENSMUSG00000002043	33	131.303	38	110.789	20.5136	1.18516	0.202658	small	NotSig	Trappc6a	NA
ENSMUSG00000002767	49	101.224	62	88.8226	12.4019	1.13963	0.202678	small	NotSig	Mrpl2	NA
ENSMUSG00000078453	55	85.2182	76	99.1711	-13.9529	0.859305	0.20292	small	NotSig	Abracl	NA
ENSMUSG00000027770	24	169	35	143.4	25.6	1.17852	0.202991	small	NotSig	Dhx36	NA
ENSMUSG00000056305	25	126.4	48	100.25	26.15	1.26085	0.203008	small	NotSig	Usp39	NA
ENSMUSG00000028495	1197	89.5188	1989	86.7456	2.7732	1.03197	0.203796	negligible	NotSig	Rps6	NA
ENSMUSG00000029657	85	142.224	67	125.03	17.1937	1.13752	0.204361	small	NotSig	Hsph1	NA
ENSMUSG00000065954	90	151.078	54	130.389	20.6889	1.15867	0.204455	small	NotSig	Tacc1	NA
ENSMUSG00000001985	29	161	35	189.343	-28.3429	0.850309	0.204872	small	NotSig	Grik3	NA
ENSMUSG00000024736	33	130.636	26	153.346	-22.7098	0.851905	0.205026	small	NotSig	Tmem132a	NA
ENSMUSG00000027589	38	158.974	42	183.738	-24.7644	0.865219	0.205146	small	NotSig	Pcmtd2	NA
ENSMUSG00000044252	36	117.472	21	158.333	-40.8611	0.74193	0.205654	medium	NotSig	Osbpl1a	NA
ENSMUSG00000028937	58	110.276	41	131.22	-20.9437	0.840392	0.206035	small	NotSig	Acot7	NA
ENSMUSG00000024104	40	175.925	32	132.188	43.7375	1.33087	0.206355	small	NotSig	Washc2	NA
ENSMUSG00000036822	32	103.156	27	131.556	-28.3993	0.784127	0.206593	small	NotSig	Topors	NA
ENSMUSG00000015837	328	120.29	325	111.818	8.47117	1.07576	0.206765	negligible	NotSig	Sqstm1	NA
ENSMUSG00000019326	65	113.985	45	132.4	-18.4154	0.860911	0.207112	small	NotSig	Aoc3	NA
ENSMUSG00000024217	83	113.964	138	105.899	8.0653	1.07616	0.207268	negligible	NotSig	Snrpc	NA
ENSMUSG00000037296	47	135.681	35	117.657	18.0237	1.15319	0.207292	small	NotSig	Lsm1	NA
ENSMUSG00000039007	51	117.451	75	104.813	12.6376	1.12057	0.207648	small	NotSig	Cpq	NA
ENSMUSG00000029777	49	111.265	84	95.7381	15.5272	1.16218	0.207859	small	NotSig	Gars	NA
ENSMUSG00000106918	109	107.486	147	103.517	3.96923	1.03834	0.208022	negligible	NotSig	Mrpl33	NA
ENSMUSG00000037331	59	136.458	49	121.918	14.5393	1.11925	0.208047	negligible	NotSig	Larp1	NA
ENSMUSG00000033715	183	131.667	324	122.63	9.03704	1.07369	0.208167	negligible	NotSig	Akr1c14	NA
ENSMUSG00000025982	106	165.302	129	147.411	17.891	1.12137	0.208291	negligible	NotSig	Sf3b1	NA
ENSMUSG00000059316	25	94.84	22	113.545	-18.7055	0.83526	0.208368	small	NotSig	Slc27a4	NA
ENSMUSG00000032637	55	168.055	77	146.13	21.9247	1.15004	0.208445	small	NotSig	Atxn2l	NA
ENSMUSG00000028691	869	109.588	598	112.769	-3.1812	0.97179	0.208486	negligible	NotSig	Prdx1	NA
ENSMUSG00000024045	32	219.938	57	196.175	23.7621	1.12113	0.208804	small	NotSig	Akap8	NA
ENSMUSG00000016559	670	112.178	795	107.777	4.40025	1.04083	0.208853	negligible	NotSig	H3f3b	NA
ENSMUSG00000022210	35	104.657	27	123.593	-18.9354	0.846791	0.208881	small	NotSig	Dhrs4	NA
ENSMUSG00000027871	4602	124.194	1719	127.799	-3.60446	0.971796	0.209122	negligible	NotSig	Hsd3b1	NA
ENSMUSG00000034723	23	112.391	35	132.686	-20.2944	0.847049	0.209167	small	NotSig	Tmx4	NA
ENSMUSG00000005483	79	105.987	54	115.63	-9.64229	0.916611	0.20931	negligible	NotSig	Dnajb1	NA
ENSMUSG00000042197	34	127.765	44	142.841	-15.0762	0.894455	0.209618	negligible	NotSig	Zfp451	NA
ENSMUSG00000047777	50	130.26	66	108.591	21.6691	1.19955	0.209693	small	NotSig	Phf13	NA
ENSMUSG00000024604	47	105.447	48	122.958	-17.5115	0.857582	0.20972	small	NotSig	Rbm22	NA
ENSMUSG00000072692	57	71.5263	102	63.7157	7.81063	1.12259	0.209977	small	NotSig	Rpl37rt	NA
ENSMUSG00000042650	54	108.648	92	122.087	-13.4388	0.889924	0.210343	negligible	NotSig	Alkbh5	NA
ENSMUSG00000038848	41	144.024	56	118.625	25.3994	1.21411	0.210376	small	NotSig	Ythdf1	NA
ENSMUSG00000068523	259	112.127	270	120.13	-8.00222	0.933387	0.210414	negligible	NotSig	Gng5	NA
ENSMUSG00000055762	218	92.0642	267	86.1311	5.93313	1.06888	0.210726	negligible	NotSig	Eef1d	NA
ENSMUSG00000021000	63	149.397	43	129.814	19.5829	1.15085	0.210752	small	NotSig	Mia2	NA
ENSMUSG00000041846	40	142.025	49	122.571	19.4536	1.15871	0.211438	small	NotSig	Ppp4r3a	NA
ENSMUSG00000024043	47	118.34	136	131.515	-13.1743	0.899827	0.211675	negligible	NotSig	Arhgap28	NA
ENSMUSG00000018537	28	170.107	24	139.25	30.8571	1.2216	0.211946	small	NotSig	Pcgf2	NA
ENSMUSG00000001909	28	130.786	41	107.098	23.6882	1.22118	0.212566	small	NotSig	Trmt1	NA
ENSMUSG00000057133	27	162	26	188.923	-26.9231	0.857492	0.212933	small	NotSig	Chd6	NA
ENSMUSG00000020519	26	107.269	39	92.6154	14.6538	1.15822	0.212962	small	NotSig	Sap30l	NA
ENSMUSG00000004319	35	116.286	28	141.286	-25	0.823054	0.213124	small	NotSig	Clcn3	NA
ENSMUSG00000021900	45	125.711	42	114.167	11.5444	1.10112	0.213309	small	NotSig	Btd	NA
ENSMUSG00000059851	20	170.65	20	204.75	-34.1	0.833455	0.213345	small	NotSig	Kmt5c	NA
ENSMUSG00000026696	63	136.81	38	118.158	18.6516	1.15785	0.213365	small	NotSig	Vamp4	NA
ENSMUSG00000030588	39	109.026	55	121.327	-12.3016	0.898608	0.213763	negligible	NotSig	Yif1b	NA
ENSMUSG00000023020	119	114.059	104	105.462	8.59729	1.08152	0.213799	negligible	NotSig	Cox14	NA
ENSMUSG00000024425	330	123.167	201	131.418	-8.25124	0.937214	0.213864	negligible	NotSig	Ndfip1	NA
ENSMUSG00000061315	541	97.5379	911	93.0823	4.45557	1.04787	0.213889	negligible	NotSig	Naca	NA
ENSMUSG00000027109	53	140.453	58	120.517	19.9356	1.16542	0.213936	small	NotSig	Sp3	NA
ENSMUSG00000002804	30	116.9	25	97.8	19.1	1.1953	0.213941	small	NotSig	Nudt14	NA
ENSMUSG00000035232	22	92.9091	24	115.708	-22.7992	0.802959	0.214048	small	NotSig	Pdk3	NA
ENSMUSG00000064289	23	179.348	26	146.385	32.9632	1.22518	0.214198	small	NotSig	Tank	NA
ENSMUSG00000022571	31	112.71	45	141.4	-28.6903	0.797098	0.214226	small	NotSig	Pycrl	NA
ENSMUSG00000025492	271	113.251	226	107.438	5.81287	1.0541	0.214244	negligible	NotSig	Ifitm3	NA
ENSMUSG00000024422	29	138.276	33	173.03	-34.7544	0.799142	0.214398	small	NotSig	Dhx16	NA
ENSMUSG00000028416	176	88.9943	157	96.2102	-7.21587	0.924999	0.214509	negligible	NotSig	Bag1	NA
ENSMUSG00000037902	29	120.552	25	139.28	-18.7283	0.865535	0.214774	small	NotSig	Sirpa	NA
ENSMUSG00000045103	21	169.619	31	153.194	16.4255	1.10722	0.21489	negligible	NotSig	Dmd	NA
ENSMUSG00000075701	77	122.182	68	108.074	14.1083	1.13054	0.214916	negligible	NotSig	Selenos	NA
ENSMUSG00000024924	33	163.576	38	136.553	27.0231	1.1979	0.215199	small	NotSig	Vldlr	NA
ENSMUSG00000042599	30	139.6	33	165.545	-25.9455	0.843273	0.215477	small	NotSig	Kdm7a	NA
ENSMUSG00000001829	32	98.2188	25	118.36	-20.1412	0.829831	0.215519	small	NotSig	Clpb	NA
ENSMUSG00000037601	134	93.5597	131	101.015	-7.45557	0.926194	0.21554	negligible	NotSig	Nme1	NA
ENSMUSG00000098557	29	137.414	27	114.704	22.7101	1.19799	0.215686	small	NotSig	Kctd12	NA
ENSMUSG00000029119	36	111.083	24	136.542	-25.4583	0.813549	0.215929	small	NotSig	Man2b2	NA
ENSMUSG00000031834	26	139.885	50	115.62	24.2646	1.20987	0.215931	small	NotSig	Pik3r2	NA
ENSMUSG00000034484	52	127.942	47	112.17	15.7721	1.14061	0.216131	small	NotSig	Snx2	NA
ENSMUSG00000035637	76	110.197	106	91.4434	18.754	1.20509	0.216141	small	NotSig	Grhpr	NA
ENSMUSG00000030868	50	131.46	37	154.135	-22.6751	0.852888	0.216322	small	NotSig	Dctn5	NA
ENSMUSG00000021578	30	124.567	29	105.138	19.4287	1.18479	0.216537	small	NotSig	Ccdc127	NA
ENSMUSG00000021238	52	104.481	54	119.593	-15.1118	0.873639	0.216604	small	NotSig	Aldh6a1	NA
ENSMUSG00000023830	23	150.826	29	129.207	21.6192	1.16732	0.216986	small	NotSig	Igf2r	NA
ENSMUSG00000034192	42	100.738	75	91.0267	9.71143	1.10669	0.217547	negligible	NotSig	Lsm3	NA
ENSMUSG00000040549	38	141.158	39	121.462	19.6964	1.16216	0.217604	small	NotSig	Ckap5	NA
ENSMUSG00000051727	162	130.031	161	139.472	-9.44119	0.932308	0.217653	negligible	NotSig	Kctd14	NA
ENSMUSG00000022677	52	149.327	54	121.481	27.8454	1.22922	0.217784	small	NotSig	Cep20	NA
ENSMUSG00000026189	26	103.538	30	115.633	-12.0949	0.895403	0.21785	negligible	NotSig	Pecr	NA
ENSMUSG00000022241	41	98.2683	39	105.154	-6.88555	0.934519	0.217873	negligible	NotSig	Tars	NA
ENSMUSG00000003848	32	152.344	38	130.842	21.5016	1.16433	0.217917	small	NotSig	Nob1	NA
ENSMUSG00000074182	20	140.35	32	120.531	19.8188	1.16443	0.217927	small	NotSig	Znhit6	NA
ENSMUSG00000002997	642	126.863	405	131.398	-4.5346	0.965489	0.218004	negligible	NotSig	Prkar2b	NA
ENSMUSG00000057554	34	150.441	32	174.938	-24.4963	0.859971	0.218032	small	NotSig	Lgals8	NA
ENSMUSG00000058587	46	112.87	53	134.623	-21.7531	0.838414	0.218185	small	NotSig	Tmod3	NA
ENSMUSG00000028793	58	114.741	123	125.537	-10.7952	0.914007	0.218212	negligible	NotSig	Rnf19b	NA
ENSMUSG00000032171	78	117.064	53	106.585	10.4792	1.09832	0.218298	negligible	NotSig	Pin1	NA
ENSMUSG00000025094	45	210.444	135	185.778	24.6667	1.13278	0.218472	small	NotSig	Slc18a2	NA
ENSMUSG00000027746	42	124.024	54	109.759	14.2646	1.12996	0.218783	small	NotSig	Ufm1	NA
ENSMUSG00000089715	67	115.149	49	135.735	-20.5854	0.848341	0.21881	small	NotSig	Cbx6	NA
ENSMUSG00000035376	41	91.6829	55	81.6364	10.0466	1.12306	0.218827	negligible	NotSig	Hacd2	NA
ENSMUSG00000063511	23	138.957	32	120.969	17.9878	1.1487	0.219218	negligible	NotSig	Snrnp70	NA
ENSMUSG00000023018	25	124.84	54	143.278	-18.4378	0.871314	0.219401	negligible	NotSig	Smarcd1	NA
ENSMUSG00000031839	182	104.126	172	111.942	-7.81549	0.930183	0.219721	negligible	NotSig	Hsbp1	NA
ENSMUSG00000041697	587	96.477	456	91.5921	4.8849	1.05333	0.219936	negligible	NotSig	Cox6a1	NA
ENSMUSG00000022106	32	112.688	44	136.568	-23.8807	0.825137	0.220264	small	NotSig	Rcbtb2	NA
ENSMUSG00000001098	48	114.854	47	95.9149	18.9393	1.19746	0.220751	small	NotSig	Kctd10	NA
ENSMUSG00000031765	379	120.264	351	115.168	5.09576	1.04425	0.22079	negligible	NotSig	Mt1	NA
ENSMUSG00000027108	56	105.75	73	84.1644	21.5856	1.25647	0.221059	small	NotSig	Ola1	NA
ENSMUSG00000058230	54	107.019	50	120.34	-13.3215	0.889301	0.221244	negligible	NotSig	Arhgap35	NA
ENSMUSG00000029730	32	137.75	85	116.765	20.9853	1.17972	0.221332	small	NotSig	Mcm7	NA
ENSMUSG00000056770	45	127.756	53	112.264	15.4914	1.13799	0.221433	small	NotSig	Setd3	NA
ENSMUSG00000029364	97	114.835	69	100.667	14.1684	1.14075	0.221624	small	NotSig	Wsb2	NA
ENSMUSG00000015766	22	138.636	28	106.536	32.1006	1.30131	0.221884	small	NotSig	Eps8	NA
ENSMUSG00000060073	213	104.69	203	99.1921	5.49802	1.05543	0.221978	negligible	NotSig	Psma3	NA
ENSMUSG00000021417	78	101.526	83	115.253	-13.7274	0.880894	0.222025	negligible	NotSig	Eci2	NA
ENSMUSG00000025647	151	106.364	72	118.583	-12.2191	0.896958	0.22209	negligible	NotSig	Shisa5	NA
ENSMUSG00000009090	26	94.6923	22	112.455	-17.7622	0.84205	0.222134	small	NotSig	Ap1b1	NA
ENSMUSG00000058351	25	91.28	31	76.4194	14.8606	1.19446	0.222504	small	NotSig	Smim4	NA
ENSMUSG00000036893	37	167.622	36	141.639	25.9827	1.18344	0.22274	small	NotSig	Ehmt1	NA
ENSMUSG00000028843	78	104.936	79	96.0759	8.85995	1.09222	0.223095	negligible	NotSig	Sh3bgrl3	NA
ENSMUSG00000020422	163	147.883	32	125.375	22.5084	1.17953	0.223224	small	NotSig	Tns3	NA
ENSMUSG00000000732	25	170.96	30	143.2	27.76	1.19385	0.223537	small	NotSig	Icosl	NA
ENSMUSG00000004451	43	116.023	38	104.579	11.4443	1.10943	0.223898	negligible	NotSig	Ralb	NA
ENSMUSG00000034566	347	91.0922	348	93.4368	-2.34456	0.974907	0.223914	negligible	NotSig	Atp5h	NA
ENSMUSG00000074364	69	114.232	69	102.913	11.3188	1.10998	0.224064	negligible	NotSig	Ehd2	NA
ENSMUSG00000027566	229	95.6288	246	88.7073	6.9215	1.07803	0.224158	negligible	NotSig	Psma7	NA
ENSMUSG00000021716	25	140.76	32	116.938	23.8225	1.20372	0.224646	small	NotSig	Srek1ip1	NA
ENSMUSG00000000355	35	150.343	29	117.586	32.7567	1.27858	0.224748	small	NotSig	Mcts1	NA
ENSMUSG00000003444	52	84.4231	46	98.3696	-13.9465	0.858224	0.224803	small	NotSig	Med29	NA
ENSMUSG00000051469	39	143.974	35	118.371	25.6029	1.21629	0.225268	small	NotSig	Zfp24	NA
ENSMUSG00000024790	22	141.773	28	119.679	22.0942	1.18461	0.225526	small	NotSig	Sac3d1	NA
ENSMUSG00000020430	42	105.69	58	92.6207	13.0698	1.14111	0.225607	small	NotSig	Pes1	NA
ENSMUSG00000063410	32	129.812	51	105.353	24.4596	1.23217	0.225625	small	NotSig	Stk24	NA
ENSMUSG00000041763	42	152.024	57	137.737	14.287	1.10373	0.226003	negligible	NotSig	Tpp2	NA
ENSMUSG00000029152	106	108.594	146	121.432	-12.8372	0.894285	0.226036	negligible	NotSig	Ociad1	NA
ENSMUSG00000030611	71	114.423	55	105	9.42254	1.08974	0.226209	negligible	NotSig	Mrps11	NA
ENSMUSG00000037470	54	122.963	43	142.605	-19.6417	0.862265	0.2266	small	NotSig	Uggt1	NA
ENSMUSG00000062054	73	112.973	49	106.796	6.17668	1.05784	0.226618	negligible	NotSig	Iah1	NA
ENSMUSG00000067071	20	152.35	22	105.909	46.4409	1.4385	0.226628	small	NotSig	Hes6	NA
ENSMUSG00000020388	203	133.591	55	125.818	7.77295	1.06178	0.226638	negligible	NotSig	Pdlim4	NA
ENSMUSG00000032334	44	114.227	23	128.913	-14.6858	0.88608	0.226875	small	NotSig	Loxl1	NA
ENSMUSG00000067365	35	114.114	23	149.087	-34.9727	0.765421	0.22699	small	NotSig	Tmem128	NA
ENSMUSG00000091896	131	121.397	142	112.444	8.95328	1.07962	0.227199	negligible	NotSig	Ube2d2a	NA
ENSMUSG00000019916	53	114.057	58	130.586	-16.5296	0.87342	0.227279	small	NotSig	P4ha1	NA
ENSMUSG00000042558	33	172.97	32	136.844	36.1259	1.26399	0.22732	small	NotSig	Adprs	NA
ENSMUSG00000079562	79	132.405	72	112.014	20.3912	1.18204	0.227391	small	NotSig	Maea	NA
ENSMUSG00000043207	48	118.562	30	101.667	16.8958	1.16619	0.227452	small	NotSig	Zmpste24	NA
ENSMUSG00000020115	27	176.741	23	145.609	31.132	1.21381	0.227458	small	NotSig	Tbk1	NA
ENSMUSG00000034022	27	141.704	43	118.163	23.5409	1.19922	0.227577	small	NotSig	Cpsf1	NA
ENSMUSG00000018965	115	132.183	162	144.056	-11.8729	0.917581	0.227681	negligible	NotSig	Ywhah	NA
ENSMUSG00000014355	56	134.518	74	145.473	-10.9551	0.924693	0.22781	negligible	NotSig	Anapc1	NA
ENSMUSG00000047044	35	164	37	138.162	25.8378	1.18701	0.227969	small	NotSig	D030056L22Rik	NA
ENSMUSG00000011837	30	115	29	135.448	-20.4483	0.849033	0.228017	small	NotSig	Snapc2	NA
ENSMUSG00000020003	20	169.85	23	125.087	44.763	1.35786	0.228075	small	NotSig	Pex7	NA
ENSMUSG00000066415	37	105.27	46	129	-23.7297	0.816049	0.228268	small	NotSig	Msl2	NA
ENSMUSG00000027367	41	123.951	58	109.017	14.934	1.13699	0.228528	negligible	NotSig	Stard7	NA
ENSMUSG00000045752	22	150.591	30	122.533	28.0576	1.22898	0.228604	small	NotSig	Tssc4	NA
ENSMUSG00000026174	22	149.273	41	121.317	27.9557	1.23043	0.228607	small	NotSig	Cnot9	NA
ENSMUSG00000005142	20	111.05	43	130.605	-19.5547	0.850276	0.228789	small	NotSig	Man2b1	NA
ENSMUSG00000027247	53	117.245	49	126.388	-9.14247	0.927663	0.229221	negligible	NotSig	Arhgap1	NA
ENSMUSG00000033128	35	117.743	49	133.102	-15.3592	0.884606	0.229268	small	NotSig	Gga1	NA
ENSMUSG00000026269	42	126.738	49	142.102	-15.3639	0.891881	0.22929	small	NotSig	Rnpepl1	NA
ENSMUSG00000041378	54	94.7593	38	101.737	-6.97758	0.931415	0.22957	negligible	NotSig	Cldn5	NA
ENSMUSG00000022283	394	90.2741	659	93.6115	-3.33742	0.964348	0.229648	negligible	NotSig	Pabpc1	NA
ENSMUSG00000034190	43	125.419	26	102.923	22.4955	1.21857	0.229673	small	NotSig	Chmp7	NA
ENSMUSG00000113902	245	89.6653	255	86.3961	3.26923	1.03784	0.229771	negligible	NotSig	Ndufb1	NA
ENSMUSG00000029068	59	258.322	67	235.582	22.7399	1.09653	0.23002	negligible	NotSig	Ccnl2	NA
ENSMUSG00000028995	121	143.322	28	163.5	-20.1777	0.876589	0.230027	small	NotSig	Fam126a	NA
ENSMUSG00000072704	56	122.214	59	141.085	-18.8705	0.866247	0.230032	small	NotSig	Smim10l1	NA
ENSMUSG00000039852	57	154.772	67	133.97	20.8018	1.15527	0.230785	small	NotSig	Rere	NA
ENSMUSG00000079020	20	136.35	30	113.9	22.45	1.1971	0.23083	small	NotSig	Slc45a4	NA
ENSMUSG00000031274	34	169.912	33	195.667	-25.7549	0.868374	0.230993	small	NotSig	Col4a5	NA
ENSMUSG00000003402	110	114.936	110	122.655	-7.71818	0.937074	0.231331	negligible	NotSig	Prkcsh	NA
ENSMUSG00000024146	63	106.175	58	123.241	-17.0668	0.861517	0.231706	small	NotSig	Cript	NA
ENSMUSG00000031197	48	140.708	71	128.042	12.6661	1.09892	0.232289	negligible	NotSig	Vbp1	NA
ENSMUSG00000008167	27	173.222	20	146.1	27.1222	1.18564	0.232344	small	NotSig	Fbxw9	NA
ENSMUSG00000026021	133	107.805	156	99.4231	8.38143	1.0843	0.232445	negligible	NotSig	Sumo1	NA
ENSMUSG00000035027	96	92.9896	110	88.8182	4.1714	1.04697	0.232531	negligible	NotSig	Map2k2	NA
ENSMUSG00000028583	60	120.333	68	131.338	-11.0049	0.916209	0.232547	negligible	NotSig	Pdpn	NA
ENSMUSG00000035372	23	128.522	20	109.45	19.0717	1.17425	0.232772	small	NotSig	1810055G02Rik	NA
ENSMUSG00000003731	32	166.031	50	133.48	32.5513	1.24387	0.232827	small	NotSig	Kpna6	NA
ENSMUSG00000021458	23	180.783	28	214.607	-33.8245	0.842389	0.233014	small	NotSig	Aopep	NA
ENSMUSG00000058558	824	92.4794	1468	89.8297	2.64967	1.0295	0.233076	negligible	NotSig	Rpl5	NA
ENSMUSG00000054309	52	125.673	53	105.679	19.9938	1.18919	0.233181	small	NotSig	Cpsf3	NA
ENSMUSG00000030282	30	108.233	25	145.88	-37.6467	0.741934	0.233366	small	NotSig	Cmas	NA
ENSMUSG00000021948	51	148.235	157	170.248	-22.0131	0.8707	0.23339	small	NotSig	Prkcd	NA
ENSMUSG00000027435	36	131.806	26	113.462	18.344	1.16168	0.233521	small	NotSig	Cd93	NA
ENSMUSG00000005481	29	153.828	45	124.578	29.2498	1.23479	0.23389	small	NotSig	Ddx39a	NA
ENSMUSG00000030655	34	196.353	49	219.49	-23.1369	0.894588	0.234055	small	NotSig	Smg1	NA
ENSMUSG00000029994	46	140.37	85	124.788	15.5813	1.12486	0.234572	negligible	NotSig	Anxa4	NA
ENSMUSG00000042210	25	130.08	36	99.2222	30.8578	1.311	0.234846	small	NotSig	Abhd14a	NA
ENSMUSG00000028882	37	128.973	51	113.451	15.522	1.13682	0.234937	small	NotSig	Ppp1r8	NA
ENSMUSG00000028760	59	129.881	40	143.55	-13.6686	0.904781	0.235102	negligible	NotSig	Eif4g3	NA
ENSMUSG00000038604	21	156.857	20	118.3	38.5571	1.32593	0.235272	small	NotSig	Ripor1	NA
ENSMUSG00000031697	22	126.864	39	103.897	22.9662	1.22105	0.235358	small	NotSig	Orc6	NA
ENSMUSG00000032294	209	105.258	269	110.286	-5.02787	0.954411	0.235394	negligible	NotSig	Pkm	NA
ENSMUSG00000004285	137	107.197	112	97.7679	9.42922	1.09645	0.235639	negligible	NotSig	Atp6v1f	NA
ENSMUSG00000032649	22	168.773	22	140.773	28	1.1989	0.235839	small	NotSig	Colgalt2	NA
ENSMUSG00000038622	30	89.0333	37	108.216	-19.1829	0.822736	0.235857	small	NotSig	Med30	NA
ENSMUSG00000021262	57	113.193	59	120.78	-7.58668	0.937186	0.236163	negligible	NotSig	Evl	NA
ENSMUSG00000030304	48	128.958	43	108.674	20.2839	1.18665	0.236193	small	NotSig	Ergic2	NA
ENSMUSG00000017778	609	104.42	623	98.7432	5.67718	1.05749	0.236343	negligible	NotSig	Cox7c	NA
ENSMUSG00000056962	26	155.731	33	126.121	29.6096	1.23477	0.23668	small	NotSig	Jmjd6	NA
ENSMUSG00000007029	38	123.053	71	106.775	16.278	1.15245	0.236887	small	NotSig	Vars	NA
ENSMUSG00000015478	58	109.276	40	103.75	5.52586	1.05326	0.237261	negligible	NotSig	Rnf5	NA
ENSMUSG00000014769	311	89.6592	311	94.4759	-4.81672	0.949016	0.237488	negligible	NotSig	Psmb1	NA
ENSMUSG00000033209	23	131	24	109.5	21.5	1.19635	0.237515	small	NotSig	Ttc28	NA
ENSMUSG00000024234	23	113.565	22	139.455	-25.8893	0.814353	0.237644	small	NotSig	Mtpap	NA
ENSMUSG00000055436	69	211.333	86	188.733	22.6008	1.11975	0.238327	small	NotSig	Srsf11	NA
ENSMUSG00000034168	32	108.625	41	100.463	8.16159	1.08124	0.23856	negligible	NotSig	Irf2bpl	NA
ENSMUSG00000040818	34	111.059	45	131.711	-20.6523	0.8432	0.238652	small	NotSig	Dennd6a	NA
ENSMUSG00000032547	54	116.815	56	104.25	12.5648	1.12053	0.238802	negligible	NotSig	Ryk	NA
ENSMUSG00000020585	577	117.024	597	120.853	-3.82833	0.968322	0.238888	negligible	NotSig	Laptm4a	NA
ENSMUSG00000031578	25	102.4	22	137.5	-35.1	0.744727	0.239185	small	NotSig	Mak16	NA
ENSMUSG00000038416	52	146.404	52	127.654	18.75	1.14688	0.239278	small	NotSig	Cdc16	NA
ENSMUSG00000045193	52	139.615	75	126.627	12.9887	1.10257	0.239292	negligible	NotSig	Cirbp	NA
ENSMUSG00000036737	24	122.417	22	155.273	-32.8561	0.788398	0.239308	small	NotSig	Oxsr1	NA
ENSMUSG00000031731	46	134.304	59	121.203	13.101	1.10809	0.239778	negligible	NotSig	Ap1g1	NA
ENSMUSG00000006519	58	80.1897	61	92.8689	-12.6792	0.863472	0.239963	small	NotSig	Cyba	NA
ENSMUSG00000028458	37	128.541	55	106.709	21.8314	1.20459	0.240138	small	NotSig	Tesk1	NA
ENSMUSG00000020629	33	114.848	23	136.304	-21.4559	0.842589	0.240281	small	NotSig	Adi1	NA
ENSMUSG00000014402	76	126.316	56	113.75	12.5658	1.11047	0.240322	negligible	NotSig	Tsg101	NA
ENSMUSG00000021038	38	132.526	38	113.526	19	1.16736	0.240384	small	NotSig	Vipas39	NA
ENSMUSG00000026615	61	120.066	67	102.627	17.4387	1.16992	0.240509	small	NotSig	Eprs	NA
ENSMUSG00000031353	382	99.1963	366	103.981	-4.78454	0.953986	0.240533	negligible	NotSig	Rbbp7	NA
ENSMUSG00000006412	85	119.694	82	111.305	8.38924	1.07537	0.24067	negligible	NotSig	Pfdn2	NA
ENSMUSG00000032040	42	121.619	44	113.205	8.4145	1.07433	0.24171	negligible	NotSig	Dcps	NA
ENSMUSG00000033467	21	94.4286	29	120.586	-26.1576	0.783079	0.242165	small	NotSig	Crlf2	NA
ENSMUSG00000029840	115	123.652	128	136.727	-13.0744	0.904376	0.24279	negligible	NotSig	Mtpn	NA
ENSMUSG00000038141	27	208.259	23	155.522	52.7375	1.3391	0.242796	small	NotSig	Tmem181a	NA
ENSMUSG00000035152	65	127.169	50	110.62	16.5492	1.1496	0.242841	small	NotSig	Ap2b1	NA
ENSMUSG00000017421	122	153.73	107	140.065	13.6641	1.09756	0.242983	negligible	NotSig	Zfp207	NA
ENSMUSG00000020064	38	155.079	32	182.594	-27.5148	0.849311	0.243134	small	NotSig	Herc4	NA
ENSMUSG00000000631	45	120.4	23	142.652	-22.2522	0.844011	0.243332	small	NotSig	Myo18a	NA
ENSMUSG00000005370	21	141.048	42	109.452	31.5952	1.28867	0.243392	small	NotSig	Msh6	NA
ENSMUSG00000021911	22	135.818	21	169.571	-33.7532	0.80095	0.243486	small	NotSig	Parg	NA
ENSMUSG00000027189	54	143.13	60	150.383	-7.2537	0.951765	0.243492	negligible	NotSig	Trim44	NA
ENSMUSG00000021947	44	120.068	86	101.965	18.1031	1.17754	0.243552	small	NotSig	Cryl1	NA
ENSMUSG00000063694	209	104.684	196	110.561	-5.87701	0.946844	0.243665	negligible	NotSig	Cycs	NA
ENSMUSG00000027782	58	130.741	66	150.636	-19.895	0.867927	0.244277	small	NotSig	Kpna4	NA
ENSMUSG00000071533	96	126.635	110	140.882	-14.2464	0.898877	0.244691	negligible	NotSig	Pcnp	NA
ENSMUSG00000022890	470	102.304	500	99.478	2.82626	1.02841	0.244813	negligible	NotSig	Atp5j	NA
ENSMUSG00000024260	23	191	22	144.682	46.3182	1.32014	0.244908	small	NotSig	Sap130	NA
ENSMUSG00000025871	85	104.376	45	124.911	-20.5346	0.835606	0.245098	small	NotSig	4833439L19Rik	NA
ENSMUSG00000034868	172	126.076	115	120.73	5.34515	1.04427	0.245287	negligible	NotSig	Myl12b	NA
ENSMUSG00000021546	472	126.195	579	121.166	5.02911	1.04151	0.245323	negligible	NotSig	Hnrnpk	NA
ENSMUSG00000002325	58	126.207	25	151.8	-25.5931	0.831402	0.245474	small	NotSig	Irf9	NA
ENSMUSG00000022895	43	114.674	65	132.108	-17.4333	0.868037	0.245579	small	NotSig	Ets2	NA
ENSMUSG00000038812	100	111.18	143	102.944	8.23594	1.08	0.245655	negligible	NotSig	Trmt112	NA
ENSMUSG00000024304	23	104.217	35	123.829	-19.6112	0.841626	0.245855	small	NotSig	Cdh2	NA
ENSMUSG00000058709	49	120.327	37	88.2432	32.0833	1.36358	0.245941	small	NotSig	Egln2	NA
ENSMUSG00000001707	29	120.966	30	101.567	19.3989	1.191	0.246045	small	NotSig	Eef1e1	NA
ENSMUSG00000041632	21	130.905	29	109.034	21.8703	1.20058	0.246111	small	NotSig	Mrps27	NA
ENSMUSG00000020935	54	98.3333	79	117.215	-18.8819	0.838913	0.246362	small	NotSig	Dcakd	NA
ENSMUSG00000020964	65	138.4	68	122.676	15.7235	1.12817	0.246403	small	NotSig	Sel1l	NA
ENSMUSG00000022550	49	165.531	71	146.113	19.4179	1.1329	0.24661	small	NotSig	Adck5	NA
ENSMUSG00000022521	39	140.667	59	156.102	-15.435	0.901122	0.246973	small	NotSig	Crebbp	NA
ENSMUSG00000069662	257	111.335	261	116.042	-4.70752	0.959433	0.24742	negligible	NotSig	Marcks	NA
ENSMUSG00000028465	67	116.881	75	136.067	-19.1861	0.858995	0.247461	small	NotSig	Tln1	NA
ENSMUSG00000029484	79	105.608	55	137.545	-31.9379	0.767801	0.2478	small	NotSig	Anxa3	NA
ENSMUSG00000027668	21	125.619	46	107.022	18.5973	1.17377	0.2478	small	NotSig	Mfn1	NA
ENSMUSG00000050088	44	142.318	47	161.234	-18.9159	0.882681	0.247821	small	NotSig	1600012H06Rik	NA
ENSMUSG00000053580	33	159.727	93	138.161	21.566	1.15609	0.248435	small	NotSig	Tanc2	NA
ENSMUSG00000021549	37	166.622	33	142.03	24.5913	1.17314	0.24886	small	NotSig	Rasa1	NA
ENSMUSG00000020171	33	98.697	43	117.93	-19.2333	0.83691	0.248945	small	NotSig	Yeats4	NA
ENSMUSG00000001962	33	107.152	40	117.6	-10.4485	0.911152	0.248966	negligible	NotSig	Fam50a	NA
ENSMUSG00000037808	29	211.138	30	176.9	34.2379	1.19354	0.249173	small	NotSig	Fam76b	NA
ENSMUSG00000021645	30	87.0333	45	103.533	-16.5	0.840631	0.249368	small	NotSig	Smn1	NA
ENSMUSG00000021687	36	120.389	25	99.72	20.6689	1.20727	0.249596	small	NotSig	Scamp1	NA
ENSMUSG00000062115	31	165.452	36	196	-30.5484	0.844141	0.249872	small	NotSig	Rai1	NA
ENSMUSG00000005936	32	148	49	125.98	22.0204	1.17479	0.250241	small	NotSig	Kctd20	NA
ENSMUSG00000029020	25	124.68	30	101.5	23.18	1.22837	0.250353	small	NotSig	Mfn2	NA
ENSMUSG00000000959	65	114.292	75	103.947	10.3456	1.09953	0.250512	negligible	NotSig	Oxa1l	NA
ENSMUSG00000024927	49	107.347	50	123.42	-16.0731	0.869769	0.251026	small	NotSig	Rela	NA
ENSMUSG00000052428	86	114.14	77	104.636	9.50317	1.09082	0.251435	negligible	NotSig	Tmco1	NA
ENSMUSG00000055319	38	112.605	31	137.419	-24.8141	0.819428	0.251713	small	NotSig	Sec23ip	NA
ENSMUSG00000018425	46	128.652	38	112.105	16.5469	1.1476	0.251831	small	NotSig	Dhx40	NA
ENSMUSG00000054455	80	118.787	67	135.015	-16.2274	0.87981	0.252016	small	NotSig	Vapb	NA
ENSMUSG00000026211	87	157.046	235	135.553	21.4928	1.15856	0.252139	small	NotSig	Obsl1	NA
ENSMUSG00000035437	38	130.263	25	151.96	-21.6968	0.85722	0.252162	small	NotSig	Rabgap1	NA
ENSMUSG00000036580	21	128.476	26	97.3077	31.1685	1.32031	0.252226	small	NotSig	Spg20	NA
ENSMUSG00000030188	27	158.556	25	133.32	25.2356	1.18929	0.252325	small	NotSig	Magohb	NA
ENSMUSG00000024287	24	152.25	24	123.125	29.125	1.23655	0.252384	small	NotSig	Thoc1	NA
ENSMUSG00000006299	122	118.066	108	128.148	-10.0826	0.921321	0.252728	negligible	NotSig	Aamp	NA
ENSMUSG00000031502	298	129.651	204	123.814	5.83728	1.04715	0.252919	negligible	NotSig	Col4a1	NA
ENSMUSG00000000078	36	135.111	36	114.5	20.6111	1.18001	0.252965	small	NotSig	Klf6	NA
ENSMUSG00000020986	45	130.556	61	147.279	-16.7231	0.886452	0.253869	small	NotSig	Sec23a	NA
ENSMUSG00000057614	31	120.097	29	142.103	-22.0067	0.845136	0.254636	small	NotSig	Gnai1	NA
ENSMUSG00000045969	35	112.257	55	105.2	7.05714	1.06708	0.255071	negligible	NotSig	Ing1	NA
ENSMUSG00000056999	49	141	57	125.439	15.5614	1.12406	0.255321	small	NotSig	Ide	NA
ENSMUSG00000022463	80	121.688	48	138.333	-16.6458	0.879669	0.255532	small	NotSig	Srebf2	NA
ENSMUSG00000026643	61	188.492	49	166.469	22.0224	1.13229	0.255664	small	NotSig	Nmt2	NA
ENSMUSG00000031948	87	92.2414	120	82.175	10.0664	1.1225	0.255682	negligible	NotSig	Kars	NA
ENSMUSG00000020009	36	129.194	44	112.25	16.9444	1.15095	0.25577	small	NotSig	Ifngr1	NA
ENSMUSG00000006932	367	132.272	268	127.407	4.86576	1.03819	0.25589	negligible	NotSig	Ctnnb1	NA
ENSMUSG00000031591	81	142.617	85	152.8	-10.1827	0.933359	0.256125	negligible	NotSig	Asah1	NA
ENSMUSG00000027660	64	162.391	36	143.611	18.7795	1.13077	0.256508	small	NotSig	Skil	NA
ENSMUSG00000000439	20	97.2	21	117.286	-20.0857	0.828745	0.256515	small	NotSig	Mkrn2	NA
ENSMUSG00000055553	41	107.049	60	92.0667	14.9821	1.16273	0.256677	small	NotSig	Kxd1	NA
ENSMUSG00000020894	46	192.239	44	163.932	28.3073	1.17268	0.256742	small	NotSig	Vamp2	NA
ENSMUSG00000053080	42	157.571	41	133.976	23.5958	1.17612	0.256772	small	NotSig	2700081O15Rik	NA
ENSMUSG00000038545	34	136.853	37	117.243	19.6097	1.16726	0.256816	small	NotSig	Cul7	NA
ENSMUSG00000029213	39	114.333	53	128.264	-13.9308	0.89139	0.256842	small	NotSig	Commd8	NA
ENSMUSG00000002524	115	120.522	124	108.532	11.9895	1.11047	0.256854	negligible	NotSig	Puf60	NA
ENSMUSG00000021190	246	127.191	41	114.195	12.9959	1.1138	0.257143	small	NotSig	Lgmn	NA
ENSMUSG00000033020	79	92.8481	89	84.191	8.65709	1.10283	0.257213	negligible	NotSig	Polr2f	NA
ENSMUSG00000024187	47	125.766	84	142.869	-17.1031	0.880288	0.257398	small	NotSig	Fam234a	NA
ENSMUSG00000048368	36	138.667	55	124.291	14.3758	1.11566	0.257513	small	NotSig	Omd	NA
ENSMUSG00000039844	43	131.419	33	117.939	13.4792	1.11429	0.257645	negligible	NotSig	Rapgef1	NA
ENSMUSG00000024974	37	96.9189	54	116.093	-19.1737	0.834842	0.257918	small	NotSig	Smc3	NA
ENSMUSG00000004070	36	87.5	45	99.5556	-12.0556	0.878906	0.257992	negligible	NotSig	Hmox2	NA
ENSMUSG00000056209	55	95.0364	75	103.973	-8.93697	0.914046	0.258037	negligible	NotSig	Npm3	NA
ENSMUSG00000052534	97	113.144	83	125.639	-12.4942	0.900554	0.258186	negligible	NotSig	Pbx1	NA
ENSMUSG00000031441	53	139.943	29	158.552	-18.6083	0.882636	0.258497	small	NotSig	Atp11a	NA
ENSMUSG00000040521	26	131.5	33	108.879	22.6212	1.20777	0.25851	small	NotSig	Tsfm	NA
ENSMUSG00000035370	20	106.15	27	122	-15.85	0.870082	0.258609	small	NotSig	Gm49322	NA
ENSMUSG00000025016	183	113.541	148	124.176	-10.6347	0.914358	0.258782	negligible	NotSig	Tm9sf3	NA
ENSMUSG00000073131	38	120.184	45	135.156	-14.9713	0.889229	0.258942	small	NotSig	Vma21	NA
ENSMUSG00000020843	29	106.586	52	119.904	-13.3176	0.888931	0.259283	small	NotSig	Timm22	NA
ENSMUSG00000009741	37	184.459	63	158.286	26.1737	1.16536	0.259292	small	NotSig	Ubp1	NA
ENSMUSG00000029610	24	99.7917	38	87.8684	11.9232	1.13569	0.25958	small	NotSig	Aimp2	NA
ENSMUSG00000020170	32	160.031	39	143.949	16.0825	1.11172	0.259723	negligible	NotSig	Frs2	NA
ENSMUSG00000015672	45	133.711	68	112.941	20.7699	1.1839	0.260092	small	NotSig	Mrpl32	NA
ENSMUSG00000041360	45	111.911	35	100.543	11.3683	1.11307	0.260521	negligible	NotSig	Pum3	NA
ENSMUSG00000031838	23	100.261	42	113.619	-13.3582	0.88243	0.260536	small	NotSig	Ifi30	NA
ENSMUSG00000029922	65	116.292	45	103.622	12.6701	1.12227	0.260671	negligible	NotSig	Mkrn1	NA
ENSMUSG00000031808	52	139.481	50	165.26	-25.7792	0.844008	0.260738	small	NotSig	Slc27a1	NA
ENSMUSG00000005672	30	131.9	50	110.36	21.54	1.19518	0.261389	small	NotSig	Kit	NA
ENSMUSG00000059430	68	92.4853	116	84.1897	8.29564	1.09854	0.261529	negligible	NotSig	Actg2	NA
ENSMUSG00000061306	89	112.888	67	122.761	-9.87355	0.919571	0.261671	negligible	NotSig	Slc38a10	NA
ENSMUSG00000027447	450	94.2711	644	96.1134	-1.84224	0.980833	0.261788	negligible	NotSig	Cst3	NA
ENSMUSG00000019362	124	99.0161	130	92.0462	6.96998	1.07572	0.261967	negligible	NotSig	D8Ertd738e	NA
ENSMUSG00000033021	27	119.259	35	156.829	-37.5693	0.760443	0.261974	small	NotSig	Gmppa	NA
ENSMUSG00000036992	30	129.8	33	108.212	21.5879	1.1995	0.261995	small	NotSig	Nxt1	NA
ENSMUSG00000027907	218	108.573	204	114.608	-6.03445	0.947347	0.262119	negligible	NotSig	S100a11	NA
ENSMUSG00000045414	70	123.6	74	110.635	12.9649	1.11719	0.262177	negligible	NotSig	Dipk2a	NA
ENSMUSG00000055024	41	146.415	53	124.17	22.2448	1.17915	0.262353	small	NotSig	Ep300	NA
ENSMUSG00000021276	22	127.318	30	101.3	26.0182	1.25684	0.262423	small	NotSig	Cinp	NA
ENSMUSG00000002580	70	90.0571	44	101.909	-11.8519	0.883701	0.26246	small	NotSig	Mien1	NA
ENSMUSG00000037487	76	167.895	73	154.411	13.4838	1.08732	0.262594	negligible	NotSig	Ubr5	NA
ENSMUSG00000060904	80	105.55	97	118.753	-13.2026	0.888823	0.262674	negligible	NotSig	Arl1	NA
ENSMUSG00000037013	76	135.447	122	150.844	-15.3969	0.897929	0.262893	negligible	NotSig	Ss18	NA
ENSMUSG00000031988	20	120.45	30	97.2333	23.2167	1.23877	0.263082	small	NotSig	Vps26b	NA
ENSMUSG00000001082	41	148.683	38	128.842	19.8408	1.15399	0.263285	negligible	NotSig	Mfsd10	NA
ENSMUSG00000020109	33	121.121	38	140.342	-19.2209	0.863043	0.263395	small	NotSig	Dnajb12	NA
ENSMUSG00000033735	58	101.069	69	93.6522	7.41679	1.0792	0.263503	negligible	NotSig	Spr	NA
ENSMUSG00000015697	24	114.542	32	128.188	-13.6458	0.893548	0.263708	negligible	NotSig	Setdb1	NA
ENSMUSG00000004393	32	121.844	35	104.086	17.758	1.17061	0.263862	small	NotSig	Ddx56	NA
ENSMUSG00000001435	68	132.412	40	112.95	19.4618	1.1723	0.264164	small	NotSig	Col18a1	NA
ENSMUSG00000060279	35	125.2	39	110.103	15.0974	1.13712	0.264739	negligible	NotSig	Ap2a1	NA
ENSMUSG00000006498	169	123.615	200	131.65	-8.03462	0.93897	0.26474	negligible	NotSig	Ptbp1	NA
ENSMUSG00000031783	64	108.078	81	97.4815	10.5966	1.1087	0.264862	negligible	NotSig	Polr2c	NA
ENSMUSG00000021371	23	91.913	29	118.552	-26.6387	0.775299	0.264871	small	NotSig	Mcur1	NA
ENSMUSG00000087412	28	107.107	52	91.2115	15.8956	1.17427	0.264982	small	NotSig	Gm15501	NA
ENSMUSG00000041530	25	163.92	23	144.043	19.8765	1.13799	0.265056	small	NotSig	Ago1	NA
ENSMUSG00000022774	47	141.085	65	132.985	8.10049	1.06091	0.265121	negligible	NotSig	Ncbp2	NA
ENSMUSG00000030983	56	96.2321	57	87.5789	8.6532	1.0988	0.265201	negligible	NotSig	Bccip	NA
ENSMUSG00000079108	29	126.138	52	103.885	22.2533	1.21421	0.265592	small	NotSig	Srp54c	NA
ENSMUSG00000039115	67	121.433	57	114.632	6.80126	1.05933	0.265662	negligible	NotSig	Itga9	NA
ENSMUSG00000038803	190	119.737	176	113.352	6.38457	1.05633	0.266142	negligible	NotSig	Ost4	NA
ENSMUSG00000015668	36	105.5	53	108.943	-3.4434	0.968393	0.266159	negligible	NotSig	Pdzd11	NA
ENSMUSG00000030560	41	132.073	32	115.125	16.9482	1.14722	0.266208	small	NotSig	Ctsc	NA
ENSMUSG00000058318	31	169.645	39	199.872	-30.2266	0.84877	0.266356	small	NotSig	Phf21a	NA
ENSMUSG00000041168	101	118.455	75	105.173	13.2821	1.12629	0.266367	negligible	NotSig	Lonp1	NA
ENSMUSG00000019969	44	122.477	38	109.789	12.6878	1.11556	0.266433	small	NotSig	Psen1	NA
ENSMUSG00000013160	75	128.187	50	107.2	20.9867	1.19577	0.266444	small	NotSig	Atp6v0d1	NA
ENSMUSG00000051853	95	110.695	92	119.065	-8.37048	0.929698	0.266676	negligible	NotSig	Arf3	NA
ENSMUSG00000029776	83	113.964	84	127.012	-13.048	0.897269	0.266692	negligible	NotSig	Hibadh	NA
ENSMUSG00000061119	24	97.0833	22	115.545	-18.4621	0.840218	0.266742	small	NotSig	Prcp	NA
ENSMUSG00000058886	24	147.042	32	183.188	-36.1458	0.802684	0.267286	small	NotSig	Deaf1	NA
ENSMUSG00000046519	26	92.4615	26	112.231	-19.7692	0.823852	0.268096	small	NotSig	Golph3l	NA
ENSMUSG00000037251	21	102.952	21	127.238	-24.2857	0.809132	0.268144	small	NotSig	Pomk	NA
ENSMUSG00000028969	36	143.444	25	112.84	30.6044	1.27122	0.268169	small	NotSig	Cdk5	NA
ENSMUSG00000028745	189	91.7566	189	100.492	-8.73545	0.913073	0.268404	negligible	NotSig	Capzb	NA
ENSMUSG00000022031	51	96.0784	45	115.578	-19.4993	0.831288	0.269155	small	NotSig	Elp3	NA
ENSMUSG00000021040	104	110.01	105	96.9429	13.0668	1.13479	0.26918	negligible	NotSig	Slirp	NA
ENSMUSG00000007892	2439	82.0357	3737	80.7667	1.26901	1.01571	0.26969	negligible	NotSig	Rplp1	NA
ENSMUSG00000032883	21	110.619	25	77.68	32.939	1.42404	0.270038	small	NotSig	Acsl3	NA
ENSMUSG00000025060	28	132.893	40	158.525	-25.6321	0.838309	0.270092	small	NotSig	Slk	NA
ENSMUSG00000008200	38	244.184	33	216.758	27.4266	1.12653	0.270854	small	NotSig	Fnbp4	NA
ENSMUSG00000067150	24	99.25	32	122.125	-22.875	0.812692	0.270856	small	NotSig	Xpo5	NA
ENSMUSG00000036817	35	161.286	45	138.289	22.9968	1.1663	0.270955	small	NotSig	Sun1	NA
ENSMUSG00000014856	47	123.851	38	132.395	-8.54367	0.935468	0.271031	negligible	NotSig	Tmem208	NA
ENSMUSG00000017631	21	137.095	32	150.344	-13.2485	0.911879	0.271224	negligible	NotSig	Abr	NA
ENSMUSG00000027935	27	92.0741	23	80.2174	11.8567	1.14781	0.271368	small	NotSig	Rab13	NA
ENSMUSG00000027953	28	181.143	35	157.029	24.1143	1.15357	0.271461	small	NotSig	Slc50a1	NA
ENSMUSG00000033917	47	120.255	56	109.357	10.8982	1.09966	0.271692	negligible	NotSig	Gde1	NA
ENSMUSG00000039958	28	180.429	20	223.8	-43.3714	0.806205	0.272241	small	NotSig	Etfbkmt	NA
ENSMUSG00000032796	26	180	80	160.85	19.15	1.11906	0.27229	small	NotSig	Lama1	NA
ENSMUSG00000000563	219	108.128	278	101.662	6.46598	1.0636	0.272413	negligible	NotSig	Atp5pb	NA
ENSMUSG00000090000	73	133	76	118.539	14.4605	1.12199	0.27243	negligible	NotSig	Ier3ip1	NA
ENSMUSG00000025862	65	149.092	52	131.192	17.9	1.13644	0.272603	small	NotSig	Stag2	NA
ENSMUSG00000003604	23	78.1304	35	86.7714	-8.64099	0.900417	0.272683	negligible	NotSig	Aven	NA
ENSMUSG00000027864	29	115.379	29	135.172	-19.7931	0.853571	0.272823	small	NotSig	Ptgfrn	NA
ENSMUSG00000031134	33	99.3333	39	115.692	-16.359	0.858599	0.272905	small	NotSig	Rbmx	NA
ENSMUSG00000026761	34	154.353	27	131.37	22.9826	1.17494	0.272932	small	NotSig	Orc4	NA
ENSMUSG00000028657	102	113.775	52	129.423	-15.6486	0.87909	0.273666	small	NotSig	Ppt1	NA
ENSMUSG00000090137	1426	86.3065	1916	84.69	1.61647	1.01909	0.27406	negligible	NotSig	Uba52	NA
ENSMUSG00000048120	35	103.343	20	128.85	-25.5071	0.80204	0.274061	small	NotSig	Entpd1	NA
ENSMUSG00000040888	24	96.2917	54	70.1111	26.1806	1.37342	0.274112	small	NotSig	Gfer	NA
ENSMUSG00000064215	294	112.514	163	107.761	4.75287	1.04411	0.274118	negligible	NotSig	Ifi27	NA
ENSMUSG00000032035	44	110.477	34	125.206	-14.7286	0.882365	0.27419	small	NotSig	Ets1	NA
ENSMUSG00000026276	53	144.075	47	127.936	16.1393	1.12615	0.275143	small	NotSig	Septin2	NA
ENSMUSG00000079477	175	118.731	178	114.056	4.67525	1.04099	0.275185	negligible	NotSig	Rab7	NA
ENSMUSG00000014956	194	127.629	155	118.323	9.30629	1.07865	0.275363	negligible	NotSig	Ppp1cb	NA
ENSMUSG00000027018	34	115.029	60	136.617	-21.5873	0.841987	0.275736	small	NotSig	Hat1	NA
ENSMUSG00000051483	52	105.231	47	92	13.2308	1.14381	0.275826	negligible	NotSig	Cbr1	NA
ENSMUSG00000025858	83	141.373	72	126.194	15.179	1.12028	0.27619	negligible	NotSig	Get4	NA
ENSMUSG00000024121	285	107.663	222	112.883	-5.21972	0.95376	0.276206	negligible	NotSig	Atp6v0c	NA
ENSMUSG00000042594	22	118.045	24	142	-23.9545	0.831306	0.276343	small	NotSig	Sh2b3	NA
ENSMUSG00000028469	34	179.441	54	156.296	23.1449	1.14808	0.276417	small	NotSig	Npr2	NA
ENSMUSG00000034254	51	112.059	55	127.382	-15.323	0.879708	0.276736	small	NotSig	Agpat1	NA
ENSMUSG00000029863	28	131.464	53	145.17	-13.7055	0.90559	0.276842	negligible	NotSig	Casp2	NA
ENSMUSG00000030826	127	124.189	82	118.805	5.3841	1.04532	0.277059	negligible	NotSig	Bcat2	NA
ENSMUSG00000045294	48	115.917	59	108.119	7.79802	1.07212	0.277112	negligible	NotSig	Insig1	NA
ENSMUSG00000027346	20	143.8	27	179.593	-35.7926	0.800701	0.277192	small	NotSig	Gpcpd1	NA
ENSMUSG00000028277	64	121.234	59	136.966	-15.7317	0.885141	0.277501	negligible	NotSig	Ube2j1	NA
ENSMUSG00000047238	22	122.864	27	148.741	-25.8771	0.826025	0.277653	small	NotSig	Mageh1	NA
ENSMUSG00000021969	38	157.842	39	180.667	-22.8246	0.873665	0.27785	small	NotSig	Zdhhc20	NA
ENSMUSG00000018567	273	108.883	243	102.712	6.17085	1.06008	0.27785	negligible	NotSig	Gabarap	NA
ENSMUSG00000022742	28	130.036	22	148.682	-18.6461	0.874591	0.278022	small	NotSig	Cpox	NA
ENSMUSG00000040209	20	148.15	23	177.13	-28.9804	0.836389	0.278496	small	NotSig	Zfp704	NA
ENSMUSG00000021731	29	94.2069	52	107.038	-12.8316	0.880122	0.278497	small	NotSig	Mrps30	NA
ENSMUSG00000000253	27	121.37	47	102.085	19.2853	1.18891	0.278535	small	NotSig	Gmpr	NA
ENSMUSG00000031392	54	154.519	50	172.84	-18.3215	0.893997	0.278654	negligible	NotSig	Irak1	NA
ENSMUSG00000059751	93	100.796	106	91.1132	9.68249	1.10627	0.278754	negligible	NotSig	Rps3a3	NA
ENSMUSG00000027533	76	115.579	183	105.792	9.7866	1.09251	0.278796	negligible	NotSig	Fabp5	NA
ENSMUSG00000032386	20	137.4	22	165.818	-28.4182	0.828618	0.278803	small	NotSig	Trip4	NA
ENSMUSG00000017837	34	124.618	29	111.379	13.2383	1.11886	0.278957	small	NotSig	Nkiras2	NA
ENSMUSG00000042211	32	131.719	28	164.429	-32.7098	0.80107	0.279373	small	NotSig	Fbxo38	NA
ENSMUSG00000062373	33	141.182	73	125.11	16.0722	1.12847	0.279463	small	NotSig	Tmem65	NA
ENSMUSG00000038369	21	134.905	24	117.083	17.8214	1.15221	0.279816	small	NotSig	Ncoa6	NA
ENSMUSG00000037523	21	116.952	26	141.308	-24.3553	0.827643	0.279847	small	NotSig	Mavs	NA
ENSMUSG00000097328	26	116.615	26	96.5769	20.0385	1.20749	0.280203	small	NotSig	Tnfsf12	NA
ENSMUSG00000018666	44	142.045	75	127.88	14.1655	1.11077	0.280583	negligible	NotSig	Cbx1	NA
ENSMUSG00000025790	48	125.188	64	115.188	10	1.08681	0.280618	negligible	NotSig	Slco3a1	NA
ENSMUSG00000032594	57	140.561	61	155.705	-15.1435	0.902742	0.281426	negligible	NotSig	Ip6k1	NA
ENSMUSG00000004626	32	122.156	24	141.75	-19.5938	0.861772	0.281796	negligible	NotSig	Stxbp2	NA
ENSMUSG00000032557	40	146.225	29	170.828	-24.6026	0.85598	0.281968	small	NotSig	Uba5	NA
ENSMUSG00000032553	41	105.171	53	125.981	-20.8104	0.834813	0.282303	small	NotSig	Srprb	NA
ENSMUSG00000095304	26	91.7692	37	81.2973	10.4719	1.12881	0.282322	small	NotSig	Plac9a	NA
ENSMUSG00000025351	363	96.0193	415	102.236	-6.21686	0.939191	0.282324	negligible	NotSig	Cd63	NA
ENSMUSG00000045665	39	110.872	38	115.079	-4.20715	0.963441	0.282359	negligible	NotSig	Mfsd5	NA
ENSMUSG00000046668	31	113.806	41	131.512	-17.7057	0.865368	0.282454	small	NotSig	Cxxc5	NA
ENSMUSG00000016427	173	89.5896	138	84.4275	5.16206	1.06114	0.282895	negligible	NotSig	Ndufa1	NA
ENSMUSG00000048833	30	98.8	28	113.75	-14.95	0.868571	0.28293	small	NotSig	Slc39a9	NA
ENSMUSG00000059436	70	123.2	68	135.588	-12.3882	0.908633	0.283165	negligible	NotSig	Max	NA
ENSMUSG00000042745	53	107.491	65	119.462	-11.971	0.899792	0.284028	small	NotSig	Id1	NA
ENSMUSG00000027506	40	102.275	95	112.116	-9.84079	0.912227	0.284699	negligible	NotSig	Tpd52	NA
ENSMUSG00000008730	50	144.8	48	133.125	11.675	1.0877	0.284779	negligible	NotSig	Hipk1	NA
ENSMUSG00000035397	20	91.6	21	121.333	-29.7333	0.754945	0.284801	small	NotSig	Klf16	NA
ENSMUSG00000011306	21	134.571	24	103.417	31.1548	1.30125	0.284893	small	NotSig	Sugp1	NA
ENSMUSG00000025103	91	118.253	88	114.284	3.96866	1.03473	0.285044	negligible	NotSig	Btbd1	NA
ENSMUSG00000025437	39	153.821	32	131.375	22.4455	1.17085	0.285054	small	NotSig	Usp33	NA
ENSMUSG00000052139	58	99.6552	51	95.1373	4.51792	1.04749	0.285118	negligible	NotSig	Babam2	NA
ENSMUSG00000062169	61	108.377	67	94.8806	13.4965	1.14225	0.285187	small	NotSig	Cnih4	NA
ENSMUSG00000026500	68	98.8382	51	88.9608	9.87745	1.11103	0.285217	negligible	NotSig	Cox20	NA
ENSMUSG00000063882	325	86.9231	383	91.235	-4.31191	0.952738	0.285801	negligible	NotSig	Uqcrh	NA
ENSMUSG00000024387	141	98.766	151	93.0397	5.72622	1.06155	0.285835	negligible	NotSig	Csnk2b	NA
ENSMUSG00000047921	27	95	37	117.162	-22.1622	0.810842	0.285854	small	NotSig	Trappc9	NA
ENSMUSG00000032526	29	142.897	41	125.805	17.0917	1.13586	0.285868	small	NotSig	Ss18l2	NA
ENSMUSG00000029513	25	156.8	29	131.276	25.5241	1.19443	0.285898	small	NotSig	Prkab1	NA
ENSMUSG00000024982	28	129.964	48	148	-18.0357	0.878137	0.286381	negligible	NotSig	Zdhhc6	NA
ENSMUSG00000071655	108	99.8611	146	110.438	-10.5772	0.904225	0.286447	negligible	NotSig	Ubxn1	NA
ENSMUSG00000056608	23	177.826	23	143.739	34.087	1.23714	0.286588	small	NotSig	Chd9	NA
ENSMUSG00000006941	66	116.045	69	102.362	13.6831	1.13367	0.286743	small	NotSig	Eif1b	NA
ENSMUSG00000025967	550	84.5764	1010	79.9584	4.61795	1.05775	0.287163	negligible	NotSig	Eef1b2	NA
ENSMUSG00000056692	69	116.464	59	106.136	10.3282	1.09731	0.287477	negligible	NotSig	Ilrun	NA
ENSMUSG00000030342	66	127.864	76	117.763	10.1005	1.08577	0.287547	negligible	NotSig	Cd9	NA
ENSMUSG00000002416	141	94.7801	121	102.802	-8.02151	0.921971	0.28814	negligible	NotSig	Ndufb2	NA
ENSMUSG00000026342	24	121.417	30	151.4	-29.9833	0.801959	0.288256	small	NotSig	Slc35f5	NA
ENSMUSG00000020260	81	130.074	77	117.377	12.6975	1.10818	0.288681	negligible	NotSig	Pofut2	NA
ENSMUSG00000024528	21	99.8095	28	124.071	-24.2619	0.804452	0.288771	small	NotSig	Srfbp1	NA
ENSMUSG00000046470	48	102.792	49	115.204	-12.4124	0.892257	0.288805	negligible	NotSig	Sox18	NA
ENSMUSG00000021024	171	107.579	188	102.08	5.49916	1.05387	0.288888	negligible	NotSig	Psma6	NA
ENSMUSG00000000184	79	103.772	131	112.916	-9.14388	0.919021	0.289312	negligible	NotSig	Ccnd2	NA
ENSMUSG00000028134	25	240.12	35	206.543	33.5771	1.16257	0.290365	small	NotSig	Ptbp2	NA
ENSMUSG00000000605	47	147.085	31	164.355	-17.2697	0.894924	0.290569	negligible	NotSig	Clcn4	NA
ENSMUSG00000035847	31	146.065	22	162.909	-16.8446	0.896601	0.290907	small	NotSig	Ids	NA
ENSMUSG00000037062	82	127.451	88	114.091	13.3603	1.1171	0.291842	negligible	NotSig	Sh3glb1	NA
ENSMUSG00000024811	88	146.193	77	133.013	13.1802	1.09909	0.292162	negligible	NotSig	Tnks2	NA
ENSMUSG00000018476	28	150.536	40	176.125	-25.5893	0.85471	0.292311	small	NotSig	Kdm6b	NA
ENSMUSG00000041225	27	153.667	45	123.244	30.4222	1.24684	0.29246	small	NotSig	Arhgap12	NA
[truncated: 14,895 more rows]
