# Supplementary material for: TENT5-mediated polyadenylation of mRNAs encoding secreted proteins is essential for gametogenesis in mice
Source: Nat Commun. 2024 Jun 22;15:5331. doi: 10.1038/s41467-024-49479-4 (PMC11193744; doi:10.1038/s41467-024-49479-4)
Supplement: Supplementary file 7 — Supplementary Data 4 [file 41467_2024_49479_MOESM7_ESM.xlsx]

## Sheet: Supplementary Data 4
# Results of differential polyadenylation analysis which includes potential targets of Tent5b. TENT5B_GFP_hom - Tent5b gfp/gfp	TENT5_WT - Tent5b wt/wt. Significance of poly(A) tail difference were calculated using multiple pairwise comparisons in the Mann-Whitney-Wilcoxon test	two-sided. Padj were estimated using Benjamini-Hochberg method.
ensembl_gene_id	TENT5_WT_counts	TENT5_WT_polya_mean	TENT5B_GFP_hom_counts	TENT5B_GFP_hom_polya_mean	length_diff	fold_change	padj	effect_size	significance	symbol	type
ENSMUSG00000106634	431	55.3944	513	77.8869	22.4925	1.40604	1.81878e-33	medium	FDR<0.05	Gm43042	NA
ENSMUSG00000064357	8616	58.5342	9226	60.7142	2.17994	1.03724	5.10864e-30	negligible	FDR<0.05	mt-Atp6	NA
ENSMUSG00000105416	526	59.5323	635	79.2157	19.6834	1.33063	3.71069e-29	small	FDR<0.05	Gm42553	NA
ENSMUSG00000104498	324	51.3765	403	72.5608	21.1843	1.41233	2.47082e-26	medium	FDR<0.05	Gm37110	NA
ENSMUSG00000079641	1981	82.1005	3107	67.3566	-14.7438	0.820417	1.14563e-23	small	FDR<0.05	Rpl39	NA
ENSMUSG00000064358	7217	63.0553	9500	64.7042	1.64892	1.02615	3.52333e-22	negligible	FDR<0.05	mt-Co3	NA
ENSMUSG00000102204	295	53.6237	358	73.2849	19.6612	1.36665	1.25882e-21	medium	FDR<0.05	Gm36958	NA
ENSMUSG00000064351	10902	61.2256	7173	62.7895	1.56384	1.02554	1.66253e-21	negligible	FDR<0.05	mt-Co1	NA
ENSMUSG00000007892	3737	80.7667	4919	72.3883	-8.37837	0.896265	9.2843e-18	small	FDR<0.05	Rplp1	NA
ENSMUSG00000041995	328	69.5915	230	87.3565	17.7651	1.25528	1.73145e-17	small	FDR<0.05	Zbed3	TENT5BC potentil targets
ENSMUSG00000064339	13825	12.2318	25660	11.187	-1.04473	0.914589	4.31065e-17	negligible	FDR<0.05	mt-Rnr2	NA
ENSMUSG00000018238	191	82.4346	230	110.8	28.3654	1.3441	1.10499e-16	medium	FDR<0.05	Gdf9	TENT5BC potentil targets
ENSMUSG00000046364	2525	80.701	3430	72.0169	-8.68408	0.892392	2.19592e-13	small	FDR<0.05	Rpl27a	NA
ENSMUSG00000107535	327	52.9755	373	67.8713	14.8958	1.28118	4.9646e-13	small	FDR<0.05	Gm44183	NA
ENSMUSG00000064354	9887	50.1863	9556	50.9568	0.770476	1.01535	5.18611e-13	negligible	FDR<0.05	mt-Co2	NA
ENSMUSG00000064370	5008	54.7953	4223	56.4161	1.62073	1.02958	1.33747e-12	negligible	FDR<0.05	mt-Cytb	NA
ENSMUSG00000027871	1719	127.799	1208	107.8	-19.9991	0.843511	9.85165e-12	small	FDR<0.05	Hsd3b1	NA
ENSMUSG00000032968	3605	121.444	3115	111.75	-9.69446	0.920174	1.51312e-10	negligible	FDR<0.05	Inha	NA
ENSMUSG00000057534	145	61.3517	214	84.2523	22.9006	1.37327	2.20012e-10	medium	FDR<0.05	Elobl	TENT5BC potentil targets
ENSMUSG00000053332	346	124.96	465	89.2817	-35.6778	0.714485	2.80912e-10	medium	FDR<0.05	Gas5	NA
ENSMUSG00000034758	104	100.288	71	159.451	59.1622	1.58992	3.22916e-10	large	FDR<0.05	Tle6	TENT5BC potentil targets
ENSMUSG00000024608	2664	74.0908	4452	66.4283	-7.66249	0.89658	7.66272e-10	negligible	FDR<0.05	Rps14	NA
ENSMUSG00000037805	1860	89.7962	2196	76.2227	-13.5736	0.84884	8.69191e-10	small	FDR<0.05	Rpl10a	NA
ENSMUSG00000074129	2281	83.3485	3339	74.1797	-9.16884	0.889994	1.63167e-09	small	FDR<0.05	Rpl13a	NA
ENSMUSG00000030744	2086	80.7637	3050	71.742	-9.0217	0.888295	1.68847e-09	small	FDR<0.05	Rps3	NA
ENSMUSG00000032191	118	43.7542	146	58.0822	14.328	1.32746	2.83461e-09	medium	FDR<0.05	Bcl2l10	TENT5BC potentil targets
ENSMUSG00000109909	222	55.6036	241	72.1909	16.5873	1.29831	2.92795e-09	small	FDR<0.05	Gm45663	NA
ENSMUSG00000037742	7354	89.4965	6248	84.1714	-5.32505	0.9405	4.36534e-09	negligible	FDR<0.05	Eef1a1	NA
ENSMUSG00000071866	1436	110.142	1287	98.6752	-11.4668	0.89589	5.63715e-09	small	FDR<0.05	Ppia	NA
ENSMUSG00000050953	1621	134.576	881	117.444	-17.1324	0.872694	7.88727e-09	small	FDR<0.05	Gja1	NA
ENSMUSG00000107743	198	66.7828	171	80.8363	14.0534	1.21043	1.27227e-08	small	FDR<0.05	Gm44087	NA
ENSMUSG00000101111	2357	63.3797	2715	64.4435	1.06374	1.01678	1.5236e-08	negligible	FDR<0.05	Gm28437	NA
ENSMUSG00000045128	2771	82.6435	3601	74.9894	-7.654	0.907385	1.54352e-08	negligible	FDR<0.05	Rpl18a	NA
ENSMUSG00000063935	91	93.4286	78	138.538	45.1099	1.48283	2.51029e-08	large	FDR<0.05	Zar1	TENT5BC potentil targets
ENSMUSG00000050621	1927	88.0036	2551	80.0768	-7.9268	0.909926	3.94204e-08	negligible	FDR<0.05	Rps27rt	NA
ENSMUSG00000079084	267	67.8202	388	76.7758	8.95555	1.13205	7.10538e-08	negligible	FDR<0.05	Ccdc82	NA
ENSMUSG00000037563	2601	80.361	2938	72.9755	-7.38552	0.908096	7.49224e-08	negligible	FDR<0.05	Rps16	NA
ENSMUSG00000028081	2120	87.6679	2371	79.6078	-8.06016	0.90806	7.79636e-08	negligible	FDR<0.05	Rps3a1	NA
ENSMUSG00000073702	2108	86.3719	2468	79.4121	-6.95984	0.91942	8.61926e-08	negligible	FDR<0.05	Rpl31	NA
ENSMUSG00000091957	1334	88.524	2288	79.0822	-9.44182	0.893342	1.02285e-07	small	FDR<0.05	Rps2-ps10	NA
ENSMUSG00000062647	1608	78.51	1567	69.0357	-9.47421	0.879325	1.17207e-07	small	FDR<0.05	Rpl7a	NA
ENSMUSG00000026238	1805	108.162	1367	97.6042	-10.5581	0.902387	1.27442e-07	negligible	FDR<0.05	Ptma	NA
ENSMUSG00000026043	455	109.011	290	81.3	-27.711	0.745796	1.38847e-07	small	FDR<0.05	Col3a1	NA
ENSMUSG00000058600	1878	85.918	2220	76.8153	-9.10268	0.894054	2.79495e-07	negligible	FDR<0.05	Rpl30	NA
ENSMUSG00000041857	86	45.4767	161	58.3478	12.8711	1.28303	3.26952e-07	small	FDR<0.05	Oosp1	TENT5BC potentil targets
ENSMUSG00000057113	969	94.8865	793	78.8651	-16.0214	0.831152	4.49637e-07	small	FDR<0.05	Npm1	NA
ENSMUSG00000064341	4443	48.0151	4406	48.8366	0.821507	1.01711	4.79053e-07	negligible	FDR<0.05	mt-Nd1	NA
ENSMUSG00000057666	1286	95.2123	873	83.4765	-11.7358	0.876741	5.32702e-07	small	FDR<0.05	Gapdh	NA
ENSMUSG00000073294	76	35.5395	78	50.9359	15.3964	1.43322	6.14176e-07	medium	FDR<0.05	Ezhip	NA
ENSMUSG00000093674	2529	82.4053	3121	75.3034	-7.10187	0.913818	6.42211e-07	negligible	FDR<0.05	Rpl41	NA
ENSMUSG00000012405	1716	95.8024	2155	86.1708	-9.63168	0.899463	6.46555e-07	negligible	FDR<0.05	Rpl15	NA
ENSMUSG00000034892	2733	79.2675	3041	73.9697	-5.29772	0.933166	7.49121e-07	negligible	FDR<0.05	Rps29	NA
ENSMUSG00000001525	825	104.682	511	89.6243	-15.0582	0.856154	8.10353e-07	small	FDR<0.05	Tubb5	NA
ENSMUSG00000054717	213	122.549	168	88.3155	-34.2338	0.720653	8.42814e-07	medium	FDR<0.05	Hmgb2	NA
ENSMUSG00000009927	1950	83.7856	2306	76.1895	-7.59614	0.909338	9.80562e-07	negligible	FDR<0.05	Rps25	NA
ENSMUSG00000078365	36	42.1389	42	67.1667	25.0278	1.59394	1.07124e-06	large	FDR<0.05	Mos	NA
ENSMUSG00000019528	73	76.3014	50	124.04	47.7386	1.62566	1.13748e-06	large	FDR<0.05	Gyg	TENT5BC potentil targets
ENSMUSG00000003970	1859	89.184	1949	80.9405	-8.24349	0.907568	1.53283e-06	negligible	FDR<0.05	Rpl8	NA
ENSMUSG00000008682	1423	94.033	1428	84.6926	-9.34045	0.900668	1.88053e-06	negligible	FDR<0.05	Rpl10	NA
ENSMUSG00000014503	39	54.2564	37	96.4324	42.176	1.77735	1.88453e-06	large	FDR<0.05	Pkd2l2	NA
ENSMUSG00000060461	46	98.0217	33	163.545	65.5237	1.66846	2.01146e-06	large	FDR<0.05	Dppa5a	TENT5BC potentil targets
ENSMUSG00000055430	241	142.71	184	109.717	-32.9922	0.768816	2.0467e-06	small	FDR<0.05	Nap1l5	NA
ENSMUSG00000090841	793	102.744	833	89.6603	-13.0837	0.872657	2.33424e-06	small	FDR<0.05	Myl6	NA
ENSMUSG00000022858	179	143.592	119	100.05	-43.5418	0.696768	2.7725e-06	medium	FDR<0.05	Tra2b	NA
ENSMUSG00000103998	123	58.187	174	71.2529	13.0659	1.22455	2.78342e-06	small	FDR<0.05	Gm38025	NA
ENSMUSG00000009013	367	115.605	365	91.1726	-24.4323	0.788657	2.97976e-06	small	FDR<0.05	Dynll1	NA
ENSMUSG00000057322	1846	82.5867	2576	76.2737	-6.31299	0.923559	2.99583e-06	negligible	FDR<0.05	Rpl38	NA
ENSMUSG00000039001	2209	83.5464	2635	76.5302	-7.01623	0.91602	3.8968e-06	negligible	FDR<0.05	Rps21	NA
ENSMUSG00000015671	310	108.052	317	83.877	-24.1746	0.776268	3.91826e-06	small	FDR<0.05	Psma2	NA
ENSMUSG00000029430	422	106.822	356	87.4972	-19.3251	0.819091	4.01564e-06	small	FDR<0.05	Ran	NA
ENSMUSG00000025955	2138	114.705	1594	101.406	-13.2994	0.884056	4.09747e-06	negligible	FDR<0.05	Akr1cl	NA
ENSMUSG00000049517	2448	80.7717	2978	74.2851	-6.48656	0.919693	4.43355e-06	negligible	FDR<0.05	Rps23	NA
ENSMUSG00000071528	248	111.101	274	88.927	-22.1738	0.800417	5.38564e-06	small	FDR<0.05	Atp5md	NA
ENSMUSG00000062997	1622	85.3872	2121	78.5007	-6.88647	0.91935	5.41585e-06	negligible	FDR<0.05	Rpl35	NA
ENSMUSG00000017778	623	98.7432	779	85.8626	-12.8805	0.869555	5.80927e-06	small	FDR<0.05	Cox7c	NA
ENSMUSG00000038393	614	120.984	305	100.039	-20.9444	0.826883	6.59762e-06	small	FDR<0.05	Txnip	NA
ENSMUSG00000050708	1093	112.07	794	100.509	-11.5607	0.896843	7.06409e-06	small	FDR<0.05	Ftl1	NA
ENSMUSG00000101249	472	60.3835	392	64.3622	3.97877	1.06589	7.36362e-06	small	FDR<0.05	Gm29216	NA
ENSMUSG00000062683	460	99.2174	506	84.5375	-14.6798	0.852044	8.65397e-06	small	FDR<0.05	Atp5g2	NA
ENSMUSG00000045291	59	49.8814	78	67.3333	17.452	1.34987	9.2261e-06	small	FDR<0.05	E330021D16Rik	NA
ENSMUSG00000061787	2274	76.9063	2734	70.7228	-6.18358	0.919596	9.34026e-06	negligible	FDR<0.05	Rps17	NA
ENSMUSG00000025290	2619	79.895	3086	73.2045	-6.69053	0.916259	1.00792e-05	negligible	FDR<0.05	Rps24	NA
ENSMUSG00000024661	1408	104.578	891	94.2357	-10.3424	0.901103	1.10392e-05	small	FDR<0.05	Fth1	NA
ENSMUSG00000054428	294	111.167	288	86.1667	-25	0.775112	1.19021e-05	small	FDR<0.05	Atpif1	NA
ENSMUSG00000017404	1846	82.117	2134	75.8276	-6.28946	0.923409	1.42655e-05	negligible	FDR<0.05	Rpl19	NA
ENSMUSG00000066463	42	42.8333	62	57.9839	15.1505	1.35371	1.43697e-05	medium	FDR<0.05	Omt2a	NA
ENSMUSG00000042417	61	75.1803	57	109.474	34.2934	1.45615	1.56433e-05	medium	FDR<0.05	Ccno	TENT5BC potentil targets
ENSMUSG00000041453	2288	90.8003	2184	84.9061	-5.89413	0.935087	1.73115e-05	negligible	FDR<0.05	Rpl21	NA
ENSMUSG00000063694	196	110.561	168	85.8988	-24.6624	0.776934	1.75622e-05	small	FDR<0.05	Cycs	NA
ENSMUSG00000005610	498	133.139	259	107.629	-25.5092	0.808401	1.75872e-05	small	FDR<0.05	Eif4g2	NA
ENSMUSG00000035530	720	120.899	491	105.888	-15.0106	0.875841	1.83511e-05	small	FDR<0.05	Eif1	NA
ENSMUSG00000046330	2327	78.2166	2810	72.9601	-5.25645	0.932796	1.91947e-05	negligible	FDR<0.05	Rpl37a	NA
ENSMUSG00000047215	741	112.841	714	101.041	-11.8001	0.895427	1.95649e-05	small	FDR<0.05	Rpl9	NA
ENSMUSG00000038750	50	45.56	98	56	10.44	1.22915	2.17655e-05	small	FDR<0.05	Omt2b	TENT5BC potentil targets
ENSMUSG00000023886	227	131.198	130	98.8923	-32.3059	0.753762	2.45986e-05	small	FDR<0.05	Smoc2	NA
ENSMUSG00000048758	1675	88.7534	1618	81.3708	-7.3826	0.916819	2.47264e-05	negligible	FDR<0.05	Rpl29	NA
ENSMUSG00000038925	74	47.5541	90	56.4333	8.87928	1.18672	2.55448e-05	small	FDR<0.05	E330034G19Rik	NA
ENSMUSG00000000740	2785	79.1695	3265	73.4879	-5.68158	0.928235	2.62628e-05	negligible	FDR<0.05	Rpl13	NA
ENSMUSG00000018727	40	60.05	41	91.3171	31.2671	1.52068	2.67116e-05	large	FDR<0.05	Cpsf4l	TENT5BC potentil targets
ENSMUSG00000029247	197	122.919	155	91.3742	-31.5446	0.74337	2.84141e-05	small	FDR<0.05	Paics	NA
ENSMUSG00000008393	299	126.258	249	101.618	-24.6391	0.804851	2.89969e-05	small	FDR<0.05	Carhsp1	NA
ENSMUSG00000036513	38	128.211	52	75.4038	-52.8067	0.588125	3.31841e-05	large	FDR<0.05	Commd2	NA
ENSMUSG00000020857	682	91.0293	830	80.8193	-10.21	0.887838	3.51338e-05	small	FDR<0.05	Nme2	NA
ENSMUSG00000058546	3317	76.7902	4044	71.7292	-5.06094	0.934094	3.63562e-05	negligible	FDR<0.05	Rpl23a	NA
ENSMUSG00000007872	295	123.01	213	96.7606	-26.2496	0.786606	3.73874e-05	small	FDR<0.05	Id3	NA
ENSMUSG00000027342	189	123.185	158	93.7468	-29.4383	0.761024	4.19541e-05	small	FDR<0.05	Pcna	NA
ENSMUSG00000059005	592	121.096	275	98.3673	-22.729	0.812306	5.01569e-05	small	FDR<0.05	Hnrnpa3	NA
ENSMUSG00000028234	2549	81.9427	2978	76.6488	-5.29397	0.935394	5.05965e-05	negligible	FDR<0.05	Rps20	NA
ENSMUSG00000047675	2897	85.1136	3263	79.4649	-5.64866	0.933634	5.06417e-05	negligible	FDR<0.05	Rps8	NA
ENSMUSG00000060636	2093	82.2375	2832	75.584	-6.65342	0.919095	5.18981e-05	negligible	FDR<0.05	Rpl35a	NA
ENSMUSG00000029223	219	114.626	135	135.652	21.0263	1.18343	5.36099e-05	small	FDR<0.05	Uchl1	TENT5BC potentil targets
ENSMUSG00000025351	415	102.236	443	84.9571	-17.279	0.830989	5.90492e-05	small	FDR<0.05	Cd63	NA
ENSMUSG00000035262	438	110.265	215	91.3349	-18.93	0.828323	6.02908e-05	small	FDR<0.05	Amh	NA
ENSMUSG00000025362	1867	88.8656	1443	82.1712	-6.69439	0.924668	6.40811e-05	negligible	FDR<0.05	Rps26	NA
ENSMUSG00000070436	638	112.799	421	96.715	-16.0844	0.857407	6.56577e-05	small	FDR<0.05	Serpinh1	NA
ENSMUSG00000062006	1790	83.2402	2592	76.5386	-6.70164	0.91949	7.19551e-05	negligible	FDR<0.05	Rpl34	NA
ENSMUSG00000020390	152	145.086	121	97.4298	-47.6558	0.671533	7.38244e-05	medium	FDR<0.05	Ube2b	NA
ENSMUSG00000037894	627	115.061	583	100.187	-14.8736	0.870732	8.31274e-05	small	FDR<0.05	H2az1	NA
ENSMUSG00000036372	161	129.503	127	102.126	-27.3771	0.788599	8.81287e-05	small	FDR<0.05	Tmem258	NA
ENSMUSG00000029614	1836	91.146	2045	83.6758	-7.47017	0.918042	9.22458e-05	negligible	FDR<0.05	Rpl6	NA
ENSMUSG00000085079	91	77.8462	91	102.044	24.1978	1.31084	9.54557e-05	small	FDR<0.05	Khdc1b	TENT5BC potentil targets
ENSMUSG00000057863	1496	79.4445	2117	72.6504	-6.79407	0.91448	9.843e-05	negligible	FDR<0.05	Rpl36	NA
ENSMUSG00000041459	125	193.944	79	126.392	-67.5516	0.651695	9.84386e-05	medium	FDR<0.05	Tardbp	NA
ENSMUSG00000034566	348	93.4368	333	77.2102	-16.2266	0.826336	0.000104114	small	FDR<0.05	Atp5h	NA
ENSMUSG00000022010	1207	116.737	801	104.272	-12.4644	0.893226	0.000104361	negligible	FDR<0.05	Tsc22d1	NA
ENSMUSG00000071415	2631	81.4664	2934	75.7982	-5.66813	0.930424	0.000115043	negligible	FDR<0.05	Rpl23	NA
ENSMUSG00000004677	31	152.452	21	60.2857	-92.1659	0.395442	0.000117087	large	FDR<0.05	Myo9b	NA
ENSMUSG00000013593	198	112.995	180	87.4278	-25.5672	0.773732	0.000118352	small	FDR<0.05	Ndufs2	NA
ENSMUSG00000001891	59	133.932	45	86.3111	-47.6211	0.644439	0.000118936	large	FDR<0.05	Ugp2	NA
ENSMUSG00000032518	2554	85.6053	2739	80.6725	-4.93282	0.942377	0.000124334	negligible	FDR<0.05	Rpsa	NA
ENSMUSG00000006333	2195	82.6515	2362	77.2426	-5.40889	0.934558	0.000126223	negligible	FDR<0.05	Rps9	NA
ENSMUSG00000057278	338	100.305	329	84.6991	-15.6056	0.844418	0.000127582	small	FDR<0.05	Snrpg	NA
ENSMUSG00000021131	304	115.428	260	97.2462	-18.1815	0.842486	0.000131768	small	FDR<0.05	Erh	NA
ENSMUSG00000074061	23	102.348	23	173.174	70.8261	1.69201	0.000131779	large	FDR<0.05	Fbxw19	TENT5BC potentil targets
ENSMUSG00000063457	2330	85.712	2714	81.6824	-4.02963	0.952986	0.00013529	negligible	FDR<0.05	Rps15	NA
ENSMUSG00000036781	352	109.102	379	92.1346	-16.9677	0.844479	0.000139651	small	FDR<0.05	Rps27l	NA
ENSMUSG00000032056	64	43.3281	156	51.3846	8.05649	1.18594	0.000146892	small	FDR<0.05	Btg4	NA
ENSMUSG00000054134	35	65.4571	57	94.3684	28.9113	1.44168	0.000161696	medium	FDR<0.05	Umodl1	TENT5BC potentil targets
ENSMUSG00000032083	117	107.829	144	84.7153	-23.1138	0.785644	0.000162062	small	FDR<0.05	Apoa1	NA
ENSMUSG00000027523	812	103.581	569	91.6643	-11.917	0.884951	0.000170546	small	FDR<0.05	Gnas	NA
ENSMUSG00000019139	196	141.714	162	111.92	-29.7945	0.789756	0.000173095	small	FDR<0.05	Isyna1	NA
ENSMUSG00000015165	233	168.991	146	134.336	-34.6558	0.794926	0.000174499	small	FDR<0.05	Hnrnpl	NA
ENSMUSG00000020644	119	110.748	86	78.5581	-32.1898	0.709342	0.000179785	small	FDR<0.05	Id2	NA
ENSMUSG00000024734	32	128.875	40	177.25	48.375	1.37536	0.000179798	large	FDR<0.05	Zp1	TENT5BC potentil targets
ENSMUSG00000032959	459	106.828	428	95.757	-11.0709	0.896367	0.000187978	small	FDR<0.05	Pebp1	NA
ENSMUSG00000032038	224	124.893	159	101.151	-23.7419	0.809902	0.000195029	small	FDR<0.05	St3gal4	NA
ENSMUSG00000039208	106	129.009	93	91.7527	-37.2567	0.711209	0.00020471	medium	FDR<0.05	Metrnl	NA
ENSMUSG00000008683	2271	84.5156	2652	78.6851	-5.83049	0.931013	0.000214649	negligible	FDR<0.05	Rps15a	NA
ENSMUSG00000041841	2204	77.4406	2711	72.2988	-5.14178	0.933604	0.000219101	negligible	FDR<0.05	Rpl37	NA
ENSMUSG00000028691	598	112.769	609	101.527	-11.2421	0.900308	0.00023259	small	FDR<0.05	Prdx1	NA
ENSMUSG00000074060	38	89.5263	20	148.2	58.6737	1.65538	0.000247404	large	FDR<0.05	Fbxw15	TENT5BC potentil targets
ENSMUSG00000105589	24	110.208	21	173.81	63.6012	1.5771	0.000248343	large	FDR<0.05	Fbxw14	TENT5BC potentil targets
ENSMUSG00000030678	85	163.741	47	104.723	-59.0178	0.639567	0.000252752	medium	FDR<0.05	Maz	NA
ENSMUSG00000052144	82	121.902	62	79.7742	-42.1282	0.65441	0.000256559	medium	FDR<0.05	Ppp4r2	NA
ENSMUSG00000047126	147	140.177	81	103.778	-36.3991	0.740335	0.000257602	small	FDR<0.05	Cltc	NA
ENSMUSG00000025428	612	106.431	458	91.7336	-14.6977	0.861904	0.0002674	small	FDR<0.05	Atp5a1	NA
ENSMUSG00000063882	383	91.235	432	79.1134	-12.1216	0.867139	0.000280618	small	FDR<0.05	Uqcrh	NA
ENSMUSG00000064363	4606	49.969	3437	50.6797	0.710709	1.01422	0.000282985	negligible	FDR<0.05	mt-Nd4	NA
ENSMUSG00000074895	30	85.0667	21	137.571	52.5048	1.61722	0.000286369	large	FDR<0.05	Eif4e1b	TENT5BC potentil targets
ENSMUSG00000035458	199	102.724	242	82.3636	-20.36	0.801798	0.000288328	small	FDR<0.05	Tnni3	NA
ENSMUSG00000036748	59	120.407	76	82.0395	-38.3673	0.681353	0.000294466	medium	FDR<0.05	Cuedc2	NA
ENSMUSG00000032192	32	147.438	28	79.8571	-67.5804	0.541634	0.00030799	large	FDR<0.05	Gnb5	NA
ENSMUSG00000032080	202	122.064	185	105.449	-16.6157	0.863877	0.000314366	small	FDR<0.05	Apoa4	NA
ENSMUSG00000025393	933	100.239	799	89.3379	-10.9011	0.891249	0.000316237	negligible	FDR<0.05	Atp5b	NA
ENSMUSG00000038274	1512	79.7996	1817	72.7722	-7.02745	0.911936	0.00032051	negligible	FDR<0.05	Fau	NA
ENSMUSG00000014769	311	94.4759	308	78.5584	-15.9174	0.831518	0.000325677	small	FDR<0.05	Psmb1	NA
ENSMUSG00000086859	41	130	69	29.4203	-100.58	0.22631	0.000346649	large	FDR<0.05	Snhg20	NA
ENSMUSG00000060126	5015	76.9743	5641	72.7516	-4.22264	0.945142	0.000360558	negligible	FDR<0.05	Tpt1	NA
ENSMUSG00000078812	521	102.85	432	89.8102	-13.0401	0.873213	0.00036259	small	FDR<0.05	Eif5a	NA
ENSMUSG00000024072	80	142.25	63	97.8889	-44.3611	0.688147	0.000364881	medium	FDR<0.05	Yipf4	NA
ENSMUSG00000075023	31	53.4516	33	69.7879	16.3363	1.30563	0.000368593	small	FDR<0.05	Accsl	TENT5BC potentil targets
ENSMUSG00000038650	105	116.781	135	87.563	-29.218	0.749805	0.000369178	small	FDR<0.05	Rnh1	NA
ENSMUSG00000040322	34	149.853	21	84.9048	-64.9482	0.566587	0.000395495	large	FDR<0.05	Slc25a24	NA
ENSMUSG00000020460	2437	84.945	2616	80.3265	-4.61856	0.945629	0.000412779	negligible	FDR<0.05	Rps27a	NA
ENSMUSG00000096276	41	61.2683	40	87.675	26.4067	1.431	0.000425232	large	FDR<0.05	Gm2042	NA
ENSMUSG00000060036	1456	80.397	1164	72.5232	-7.87378	0.902064	0.000436709	negligible	FDR<0.05	Rpl3	NA
ENSMUSG00000030002	46	209.978	39	118.205	-91.7731	0.56294	0.000455247	large	FDR<0.05	Dusp11	NA
ENSMUSG00000062275	57	133.491	39	181.821	48.3293	1.36204	0.000460608	medium	FDR<0.05	Fbxw24	TENT5BC potentil targets
ENSMUSG00000110001	113	39.1062	157	44.7898	5.68361	1.14534	0.000476327	negligible	FDR<0.05	C86187	NA
ENSMUSG00000003068	94	150.755	57	98.6491	-52.1062	0.654366	0.000480648	medium	FDR<0.05	Stk11	NA
ENSMUSG00000024007	33	139.848	37	90.9459	-48.9025	0.650318	0.000495676	medium	FDR<0.05	Ppil1	NA
ENSMUSG00000031825	88	144.341	44	108.273	-36.0682	0.750118	0.000500236	medium	FDR<0.05	Crispld2	NA
ENSMUSG00000035227	164	125.927	136	97.0735	-28.8533	0.770872	0.00050226	small	FDR<0.05	Spcs2	NA
ENSMUSG00000075002	44	107.295	26	154.731	47.4353	1.4421	0.000507561	large	FDR<0.05	Ftdc1	TENT5BC potentil targets
ENSMUSG00000063316	1238	77.1147	1401	70.1056	-7.00906	0.909109	0.00051863	negligible	FDR<0.05	Rpl27	NA
ENSMUSG00000062270	332	120.63	225	103.373	-17.2562	0.856949	0.000534183	small	FDR<0.05	Morf4l1	NA
ENSMUSG00000059796	678	112.606	492	96.2398	-16.3664	0.854658	0.000539567	small	FDR<0.05	Eif4a1	NA
ENSMUSG00000023175	344	116.535	229	98.6638	-17.8711	0.846646	0.000556137	small	FDR<0.05	Bsg	NA
ENSMUSG00000022890	500	99.478	466	85.8863	-13.5917	0.863369	0.000556901	small	FDR<0.05	Atp5j	NA
ENSMUSG00000059291	1815	79.7532	2174	74.8767	-4.87644	0.938856	0.000567374	negligible	FDR<0.05	Rpl11	NA
ENSMUSG00000050565	94	153.096	65	112.292	-40.8034	0.733478	0.000569109	medium	FDR<0.05	Tor1aip2	NA
ENSMUSG00000014813	51	178.902	31	112.871	-66.031	0.63091	0.000575287	large	FDR<0.05	Stc1	NA
ENSMUSG00000066867	72	75.0972	80	93.5	18.4028	1.24505	0.000578894	small	FDR<0.05	Oas1e	TENT5BC potentil targets
ENSMUSG00000027239	97	117.278	84	87.119	-30.1593	0.74284	0.000598484	medium	FDR<0.05	Mdk	NA
ENSMUSG00000039831	207	134.425	140	107.386	-27.0394	0.798852	0.000609307	small	FDR<0.05	Arhgap29	NA
ENSMUSG00000074578	100	143.64	146	111.26	-32.3797	0.774577	0.000614761	small	FDR<0.05	Zfas1	NA
ENSMUSG00000016921	174	206.764	96	159.219	-47.5456	0.770049	0.000629951	small	FDR<0.05	Srsf6	NA
ENSMUSG00000022892	106	142.811	56	104.589	-38.222	0.73236	0.000635037	medium	FDR<0.05	App	NA
ENSMUSG00000052430	99	144.374	52	100.577	-43.7968	0.696643	0.000675596	medium	FDR<0.05	Bmpr1b	NA
ENSMUSG00000014313	683	98.4129	870	88.9448	-9.46806	0.903793	0.000680458	negligible	FDR<0.05	Cox6c	NA
ENSMUSG00000026484	61	153.377	31	100.194	-53.1835	0.65325	0.000685426	medium	FDR<0.05	Rnf2	NA
ENSMUSG00000054455	67	135.015	48	90.9583	-44.0566	0.673691	0.00068716	medium	FDR<0.05	Vapb	NA
ENSMUSG00000042406	108	167.731	53	127.66	-40.0711	0.7611	0.000692669	medium	FDR<0.05	Atf4	NA
ENSMUSG00000032346	132	82.7652	191	107.236	24.4705	1.29566	0.0007078	small	FDR<0.05	Ooep	TENT5BC potentil targets
ENSMUSG00000018417	90	165.978	42	110.976	-55.0016	0.668621	0.000722232	medium	FDR<0.05	Myo1b	NA
ENSMUSG00000031729	76	163.263	35	106.4	-56.8632	0.651709	0.000725721	medium	FDR<0.05	Ist1	NA
ENSMUSG00000028495	1989	86.7456	1928	82.4274	-4.31821	0.95022	0.00072782	negligible	FDR<0.05	Rps6	NA
ENSMUSG00000027875	269	127.268	253	105.526	-21.742	0.829163	0.000747497	small	FDR<0.05	Hmgcs2	NA
ENSMUSG00000020163	255	96.4588	363	83.6309	-12.828	0.867011	0.000750505	small	FDR<0.05	Uqcr11	NA
ENSMUSG00000004789	57	157.193	49	103.449	-53.744	0.658102	0.000756738	medium	FDR<0.05	Dlst	NA
ENSMUSG00000019539	172	117.18	146	99.2808	-17.8994	0.847249	0.000800855	small	FDR<0.05	Rcn3	NA
ENSMUSG00000027828	284	121.035	170	99.9647	-21.0705	0.825914	0.000822111	small	FDR<0.05	Ssr3	NA
ENSMUSG00000074369	59	45.1864	78	50.4615	5.2751	1.11674	0.000826075	negligible	FDR<0.05	Obox2	NA
ENSMUSG00000063229	368	101.891	330	86.7788	-15.1125	0.85168	0.000827622	small	FDR<0.05	Ldha	NA
ENSMUSG00000069919	30	57.9333	73	40.0274	-17.9059	0.690922	0.000837359	large	FDR<0.05	Hba-a1	NA
ENSMUSG00000055681	135	116.393	140	89.75	-26.6426	0.771097	0.000842363	small	FDR<0.05	Cope	NA
ENSMUSG00000031875	137	115.124	84	84.7857	-30.3384	0.736472	0.000847929	small	FDR<0.05	Cmtm3	NA
ENSMUSG00000075706	276	103.692	358	89.8827	-13.8093	0.866823	0.000853782	small	FDR<0.05	Gpx4	NA
ENSMUSG00000067847	151	98.1258	137	79.3577	-18.7682	0.808734	0.000867732	small	FDR<0.05	Romo1	NA
ENSMUSG00000028936	992	86.379	1459	79.2317	-7.14737	0.917256	0.000873989	negligible	FDR<0.05	Rpl22	NA
ENSMUSG00000025358	43	202.884	20	108.45	-94.4337	0.534543	0.000892269	large	FDR<0.05	Cdk2	NA
ENSMUSG00000092622	37	113.703	29	157.31	43.6076	1.38352	0.000918646	large	FDR<0.05	Khdc3	NA
ENSMUSG00000068823	220	124.264	135	94.3852	-29.8785	0.759556	0.000934374	small	FDR<0.05	Csde1	NA
ENSMUSG00000022836	229	131.153	112	102.786	-28.3671	0.783709	0.000938212	small	FDR<0.05	Mylk	NA
ENSMUSG00000037035	453	143.543	210	123.143	-20.4002	0.857881	0.000963965	small	FDR<0.05	Inhbb	NA
ENSMUSG00000054310	44	43.9773	56	57.3571	13.3799	1.30425	0.00102986	small	FDR<0.05	Obox1	TENT5BC potentil targets
ENSMUSG00000036138	86	140.384	47	94.6596	-45.7241	0.674292	0.00107894	medium	FDR<0.05	Acaa1a	NA
ENSMUSG00000042541	193	96.9896	196	78.3163	-18.6733	0.807471	0.00108258	small	FDR<0.05	Sem1	NA
ENSMUSG00000029229	48	138.958	62	92.129	-46.8293	0.662998	0.00108691	medium	FDR<0.05	Chic2	NA
ENSMUSG00000021458	28	214.607	31	131.419	-83.1878	0.612372	0.00112905	large	FDR<0.05	Aopep	NA
ENSMUSG00000036438	467	113.991	384	98.4766	-15.5149	0.863894	0.00116722	small	FDR<0.05	Calm2	NA
ENSMUSG00000005732	226	117.283	170	95.5765	-21.7067	0.81492	0.00123182	small	FDR<0.05	Ranbp1	NA
ENSMUSG00000035278	80	134.35	66	89.2727	-45.0773	0.664479	0.00123658	medium	FDR<0.05	Plekhj1	NA
ENSMUSG00000028779	66	120.561	54	89.8889	-30.6717	0.745591	0.00124436	medium	FDR<0.05	Pef1	NA
ENSMUSG00000006304	181	119.707	114	89.0351	-30.6721	0.743774	0.00125788	small	FDR<0.05	Arpc2	NA
ENSMUSG00000024515	57	143.07	36	83.4167	-59.6535	0.583047	0.00128945	medium	FDR<0.05	Smad4	NA
ENSMUSG00000028865	37	83.4595	29	121.034	37.575	1.45022	0.00129276	medium	FDR<0.05	Cd164l2	TENT5BC potentil targets
ENSMUSG00000024039	72	135.389	33	89.7879	-45.601	0.663185	0.00131117	medium	FDR<0.05	Cbs	NA
ENSMUSG00000069744	196	97.4847	184	77.1467	-20.338	0.791373	0.00132191	small	FDR<0.05	Psmb3	NA
ENSMUSG00000017221	92	112.185	64	79.8281	-32.3567	0.711577	0.00133367	medium	FDR<0.05	Psmd3	NA
ENSMUSG00000068220	363	85.1047	439	72.4533	-12.6514	0.851343	0.00133492	small	FDR<0.05	Lgals1	NA
ENSMUSG00000028795	39	123	35	76.2571	-46.7429	0.619977	0.0013501	medium	FDR<0.05	Ccdc28b	NA
ENSMUSG00000022884	376	164.987	251	140.506	-24.4807	0.85162	0.00135839	small	FDR<0.05	Eif4a2	NA
ENSMUSG00000029761	133	150.406	76	110.842	-39.5639	0.736953	0.00141833	small	FDR<0.05	Cald1	NA
ENSMUSG00000100862	1338	59.7436	1337	60.9723	1.22868	1.02057	0.00142725	negligible	FDR<0.05	Gm10925	NA
ENSMUSG00000061477	1958	85.3815	2420	80.0475	-5.33399	0.937528	0.00145113	negligible	FDR<0.05	Rps7	NA
ENSMUSG00000016626	123	115.496	82	133.537	18.0407	1.1562	0.00146812	small	FDR<0.05	Nlrp14	TENT5BC potentil targets
ENSMUSG00000091537	169	111.178	185	91.0973	-20.0802	0.819386	0.00146841	small	FDR<0.05	Tma7	NA
ENSMUSG00000028861	59	121.339	40	77.025	-44.314	0.634792	0.00150596	medium	FDR<0.05	Mrps15	NA
ENSMUSG00000053907	114	185.447	49	130.796	-54.6515	0.705299	0.00154063	medium	FDR<0.05	Mat2a	NA
ENSMUSG00000021520	187	107.968	211	86.8863	-21.0817	0.804741	0.00154405	small	FDR<0.05	Uqcrb	NA
ENSMUSG00000027602	152	105.559	143	86.8322	-18.727	0.822592	0.00157526	small	FDR<0.05	Map1lc3a	NA
ENSMUSG00000026360	352	124.753	360	105.694	-19.0584	0.847231	0.00157705	small	FDR<0.05	Rgs2	NA
ENSMUSG00000039108	94	100.574	68	124.529	23.9549	1.23818	0.00157838	small	FDR<0.05	Lsm14b	TENT5BC potentil targets
ENSMUSG00000029649	137	125.321	113	102.735	-22.5867	0.81977	0.00161711	small	FDR<0.05	Pomp	NA
ENSMUSG00000079523	989	99.4793	779	92.1181	-7.36117	0.926003	0.00163901	negligible	FDR<0.05	Tmsb10	NA
ENSMUSG00000033685	355	120.679	213	104.761	-15.9183	0.868094	0.00166811	small	FDR<0.05	Ucp2	NA
ENSMUSG00000053929	78	117.667	55	88.1455	-29.5212	0.749112	0.00168177	small	FDR<0.05	Cyhr1	NA
ENSMUSG00000072772	208	93.6202	241	80.2614	-13.3588	0.857309	0.00172086	small	FDR<0.05	Grcc10	NA
ENSMUSG00000069682	521	86.0749	539	75.1558	-10.919	0.873145	0.00173875	small	FDR<0.05	Gm10275	NA
ENSMUSG00000038991	209	126.043	148	105.392	-20.6512	0.836158	0.00174904	small	FDR<0.05	Txndc5	NA
ENSMUSG00000067288	2523	72.2612	3013	67.313	-4.94822	0.931523	0.00175706	negligible	FDR<0.05	Rps28	NA
ENSMUSG00000059734	140	96.0143	126	73.6905	-22.3238	0.767495	0.00177465	small	FDR<0.05	Ndufs8	NA
ENSMUSG00000020064	32	182.594	22	99.4545	-83.1392	0.544677	0.00177858	large	FDR<0.05	Herc4	NA
ENSMUSG00000048078	360	140.05	148	117.635	-22.4149	0.839951	0.00180751	small	FDR<0.05	Tenm4	NA
ENSMUSG00000067787	49	125.51	30	77.2333	-48.2769	0.615355	0.00182888	medium	FDR<0.05	Blcap	NA
ENSMUSG00000001794	235	122.826	166	103.06	-19.7653	0.839078	0.00183316	small	FDR<0.05	Capns1	NA
ENSMUSG00000033307	694	99.4294	527	88.759	-10.6704	0.892684	0.00183362	small	FDR<0.05	Mif	NA
ENSMUSG00000051223	334	127.778	202	107.183	-20.5953	0.83882	0.0018447	small	FDR<0.05	Bzw1	NA
ENSMUSG00000002289	104	129.385	63	98.381	-31.0037	0.760376	0.00189974	small	FDR<0.05	Angptl4	NA
ENSMUSG00000014504	65	131.523	50	82.7	-48.8231	0.628787	0.00191407	medium	FDR<0.05	Srp19	NA
ENSMUSG00000020601	205	133.298	91	104.22	-29.0778	0.781858	0.00191483	small	FDR<0.05	Trib2	NA
ENSMUSG00000028484	83	131.398	59	94.3898	-37.0078	0.718353	0.00193002	medium	FDR<0.05	Psip1	NA
ENSMUSG00000016559	795	107.777	597	96.9849	-10.7924	0.899864	0.00193004	negligible	FDR<0.05	H3f3b	NA
ENSMUSG00000060475	76	132.368	75	93.0133	-39.3551	0.702685	0.0019333	medium	FDR<0.05	Wtap	NA
ENSMUSG00000053279	608	109.041	358	96.3101	-12.7311	0.883245	0.00193405	small	FDR<0.05	Aldh1a1	NA
ENSMUSG00000032323	436	114.358	202	97.495	-16.8627	0.852544	0.00193581	small	FDR<0.05	Cyp11a1	NA
ENSMUSG00000010110	73	149.329	78	95.4359	-53.8929	0.639099	0.00194705	medium	FDR<0.05	Stx5a	NA
ENSMUSG00000039286	81	174.704	27	111.741	-62.963	0.639601	0.00200131	medium	FDR<0.05	Fndc3b	NA
ENSMUSG00000059070	1643	81.8484	2228	76.3829	-5.46559	0.933223	0.00200768	negligible	FDR<0.05	Rpl18	NA
ENSMUSG00000038828	60	150.783	36	102.861	-47.9222	0.682178	0.00201563	medium	FDR<0.05	Tmem214	NA
ENSMUSG00000002014	175	108.863	213	84.7746	-24.0882	0.778729	0.00203541	small	FDR<0.05	Ssr4	NA
ENSMUSG00000051149	67	150.448	40	97.875	-52.5728	0.650558	0.00203991	medium	FDR<0.05	Adnp	NA
ENSMUSG00000037709	141	144.369	72	108.653	-35.716	0.752606	0.00205337	small	FDR<0.05	Fam13a	NA
ENSMUSG00000067274	2421	83.5341	2506	79.4581	-4.07598	0.951206	0.00209048	negligible	FDR<0.05	Rplp0	NA
ENSMUSG00000028382	126	133.452	73	105.11	-28.3428	0.787619	0.00218634	small	FDR<0.05	Ptbp3	NA
ENSMUSG00000074781	119	120.134	69	86.6377	-33.4968	0.721173	0.0022315	medium	FDR<0.05	Ube2n	NA
ENSMUSG00000009079	147	163.973	79	121.987	-41.9854	0.743949	0.00223205	small	FDR<0.05	Ewsr1	NA
ENSMUSG00000022124	36	188.5	30	106.433	-82.0667	0.564633	0.00227198	medium	FDR<0.05	Fbxl3	NA
ENSMUSG00000062456	1565	78.6198	1906	73.9853	-4.6345	0.941052	0.00228938	negligible	FDR<0.05	Rpl9-ps6	NA
ENSMUSG00000010045	33	118.485	35	81.7429	-36.742	0.689901	0.00229035	medium	FDR<0.05	Tmem115	NA
ENSMUSG00000020372	2121	86.6294	2339	81.6952	-4.93425	0.943042	0.00230401	negligible	FDR<0.05	Rack1	NA
ENSMUSG00000020349	162	125.605	104	101.067	-24.5376	0.804644	0.0023114	small	FDR<0.05	Ppp2ca	NA
ENSMUSG00000027531	40	144.9	24	82.4167	-62.4833	0.568783	0.00233141	large	FDR<0.05	Impa1	NA
ENSMUSG00000043716	1966	88.4166	2076	83.9297	-4.48691	0.949253	0.00233962	negligible	FDR<0.05	Rpl7	NA
ENSMUSG00000025142	41	136.878	46	86.4565	-50.4215	0.631632	0.00236357	medium	FDR<0.05	Aspscr1	NA
ENSMUSG00000090553	239	107.481	246	90.2886	-17.1926	0.840041	0.00237784	small	FDR<0.05	Snrpe	NA
ENSMUSG00000049775	749	97.8171	784	89.3648	-8.45229	0.913591	0.00239313	negligible	FDR<0.05	Tmsb4x	NA
ENSMUSG00000003429	1981	78.7143	1996	73.8547	-4.85958	0.938263	0.002439	negligible	FDR<0.05	Rps11	NA
ENSMUSG00000027248	633	125.392	411	113.696	-11.6959	0.906725	0.00252928	negligible	FDR<0.05	Pdia3	NA
ENSMUSG00000028034	118	166.212	67	121.09	-45.1223	0.728525	0.00253118	small	FDR<0.05	Fubp1	NA
ENSMUSG00000020255	73	86.1781	57	105.246	19.0675	1.22126	0.00253152	small	FDR<0.05	D10Wsu102e	NA
ENSMUSG00000060743	987	103.174	917	94.4907	-8.68353	0.915836	0.00268414	negligible	FDR<0.05	H3f3a	NA
ENSMUSG00000036036	66	71.5	78	87.0513	15.5513	1.2175	0.00270467	small	FDR<0.05	Zfp57	TENT5BC potentil targets
ENSMUSG00000069769	95	142.2	49	100.571	-41.6286	0.707253	0.00273619	medium	FDR<0.05	Msi2	NA
ENSMUSG00000078566	53	127.698	49	84	-43.6981	0.657801	0.00275183	medium	FDR<0.05	Bnip3	NA
ENSMUSG00000020484	122	129.68	111	104.829	-24.8515	0.808363	0.00281556	small	FDR<0.05	Xbp1	NA
ENSMUSG00000032288	116	124.25	97	94.0722	-30.1778	0.75712	0.00283753	small	FDR<0.05	Imp3	NA
ENSMUSG00000042167	50	182.04	20	110	-72.04	0.604263	0.00284662	medium	FDR<0.05	Tent2	NA
ENSMUSG00000018501	58	146.086	20	84.55	-61.5362	0.578768	0.0029262	large	FDR<0.05	Ncor1	NA
ENSMUSG00000026365	776	133.918	558	122.077	-11.8405	0.911584	0.00297002	negligible	FDR<0.05	Cfh	NA
ENSMUSG00000001168	21	62.5238	23	100.435	37.911	1.60634	0.00306094	large	FDR<0.05	Oas1h	TENT5BC potentil targets
ENSMUSG00000016541	117	123.274	81	96.3333	-26.9402	0.78146	0.00307371	small	FDR<0.05	Atxn10	NA
ENSMUSG00000060802	657	119.489	418	108.077	-11.412	0.904493	0.00308086	negligible	FDR<0.05	B2m	NA
ENSMUSG00000024896	68	130.765	34	91.7941	-38.9706	0.701979	0.00318034	medium	FDR<0.05	Minpp1	NA
ENSMUSG00000001248	34	240.059	20	150.9	-89.1588	0.628596	0.00320942	large	FDR<0.05	Gramd1a	NA
ENSMUSG00000034158	89	145.034	54	108.796	-36.2374	0.750145	0.00321686	small	FDR<0.05	Lrrc58	NA
ENSMUSG00000059218	44	82.7955	47	109.085	26.2897	1.31753	0.00325105	medium	FDR<0.05	Pramel26	TENT5BC potentil targets
ENSMUSG00000044627	356	98.7079	373	87.9544	-10.7534	0.891058	0.00330891	small	FDR<0.05	Swi5	NA
ENSMUSG00000024583	243	118.255	184	100.478	-17.7769	0.849673	0.0035617	small	FDR<0.05	Txnl1	NA
ENSMUSG00000029422	63	173.937	31	113.484	-60.4526	0.652444	0.00359679	medium	FDR<0.05	Rsrc2	NA
ENSMUSG00000031320	2377	87.013	2319	82.2971	-4.71593	0.945802	0.00365117	negligible	FDR<0.05	Rps4x	NA
ENSMUSG00000048076	386	113.676	272	99.0956	-14.5806	0.871736	0.00365954	small	FDR<0.05	Arf1	NA
ENSMUSG00000015575	72	119.194	91	96.3956	-22.7988	0.808726	0.00366101	small	FDR<0.05	Atp6v0e	NA
ENSMUSG00000042354	53	172.698	36	107.5	-65.1981	0.622474	0.00367166	medium	FDR<0.05	Gnl3	NA
ENSMUSG00000022781	58	140.828	24	90.1667	-50.6609	0.640263	0.00367408	medium	FDR<0.05	Pak2	NA
ENSMUSG00000024902	61	103.148	43	75.4419	-27.7057	0.731398	0.00371571	medium	FDR<0.05	Mrpl11	NA
ENSMUSG00000001864	62	136.258	51	106.569	-29.6894	0.782109	0.00377133	medium	FDR<0.05	Aif1l	NA
ENSMUSG00000025967	1010	79.9584	1209	73.3333	-6.62508	0.917143	0.00377235	negligible	FDR<0.05	Eef1b2	NA
ENSMUSG00000029163	41	123.659	28	80.1071	-43.5514	0.647809	0.00377533	medium	FDR<0.05	Emilin1	NA
ENSMUSG00000039568	35	122.571	20	76.55	-46.0214	0.624534	0.00378126	large	FDR<0.05	Ubald1	NA
ENSMUSG00000015672	68	112.941	63	79.2063	-33.7348	0.701306	0.00378629	medium	FDR<0.05	Mrpl32	NA
ENSMUSG00000002017	84	138.762	56	99.5536	-39.2083	0.717442	0.00390059	medium	FDR<0.05	Fam98a	NA
ENSMUSG00000004455	148	129.493	129	106.093	-23.4002	0.819294	0.00392587	small	FDR<0.05	Ppp1cc	NA
ENSMUSG00000007891	288	122.816	211	108.664	-14.1525	0.884767	0.0039262	small	FDR<0.05	Ctsd	NA
ENSMUSG00000023104	62	135.452	40	91	-44.4516	0.671827	0.00394784	medium	FDR<0.05	Rfc2	NA
ENSMUSG00000074366	25	48.6	57	65.8246	17.2246	1.35441	0.00395627	medium	FDR<0.05	Obox5	TENT5BC potentil targets
ENSMUSG00000054087	30	109.133	22	145.409	36.2758	1.3324	0.00396822	medium	FDR<0.05	Fbxw28	TENT5BC potentil targets
ENSMUSG00000031673	33	147.182	23	82.8696	-64.3123	0.563042	0.00406083	large	FDR<0.05	Cdh11	NA
ENSMUSG00000021840	68	149.574	30	97.1	-52.4735	0.649179	0.00408479	medium	FDR<0.05	Mapk1ip1l	NA
ENSMUSG00000032905	57	130.561	45	99.1778	-31.3836	0.759626	0.00413295	medium	FDR<0.05	Atg12	NA
ENSMUSG00000008668	1896	78.3091	2067	71.8447	-6.46437	0.917451	0.00427119	negligible	FDR<0.05	Rps18	NA
ENSMUSG00000036256	631	108.431	472	97.9449	-10.4861	0.903292	0.00430304	negligible	FDR<0.05	Igfbp7	NA
ENSMUSG00000036093	35	147.8	31	103.387	-44.4129	0.699507	0.00433507	medium	FDR<0.05	Arl5a	NA
ENSMUSG00000006369	157	145.962	97	124.794	-21.168	0.854976	0.00435306	small	FDR<0.05	Fbln1	NA
ENSMUSG00000058443	1231	84.0008	1294	77.6685	-6.33234	0.924616	0.00442858	negligible	FDR<0.05	Rpl10-ps3	NA
ENSMUSG00000016257	56	129.589	33	88.3636	-41.2256	0.681875	0.0044314	medium	FDR<0.05	Prelid3b	NA
ENSMUSG00000027087	126	167.627	80	137.6	-30.027	0.82087	0.00443415	small	FDR<0.05	Itgav	NA
ENSMUSG00000051727	161	139.472	118	113.178	-26.2941	0.811474	0.00447562	small	FDR<0.05	Kctd14	NA
ENSMUSG00000021901	46	160.978	22	102.591	-58.3874	0.637297	0.00453389	medium	FDR<0.05	Bap1	NA
ENSMUSG00000005483	54	115.63	57	84.2281	-31.4016	0.72843	0.00458069	medium	FDR<0.05	Dnajb1	NA
ENSMUSG00000006728	364	115.052	241	99.195	-15.8572	0.862174	0.00461584	small	FDR<0.05	Cdk4	NA
ENSMUSG00000036523	128	186.5	56	139.804	-46.6964	0.749617	0.00466539	small	FDR<0.05	Greb1	NA
ENSMUSG00000031950	73	136.575	67	102.254	-34.3216	0.748698	0.00473891	medium	FDR<0.05	Gabarapl2	NA
ENSMUSG00000030779	70	152.714	42	106.19	-46.5238	0.695354	0.00481744	small	FDR<0.05	Rbbp6	NA
ENSMUSG00000042729	28	126.5	24	64.125	-62.375	0.506917	0.00482963	large	FDR<0.05	Wdr74	NA
ENSMUSG00000018669	35	156.114	39	88.2564	-67.8579	0.565332	0.00487505	large	FDR<0.05	Cdk5rap3	NA
ENSMUSG00000004948	106	142.217	92	162.88	20.6635	1.1453	0.00487673	small	FDR<0.05	Zp3	TENT5BC potentil targets
ENSMUSG00000002395	128	98.0625	180	75.5111	-22.5514	0.77003	0.00489918	small	FDR<0.05	Use1	NA
ENSMUSG00000006299	108	128.148	103	97.2621	-30.886	0.758982	0.00490709	small	FDR<0.05	Aamp	NA
ENSMUSG00000053559	40	67.6	34	85.9706	18.3706	1.27175	0.00495481	small	FDR<0.05	Smagp	NA
ENSMUSG00000027472	67	155.955	55	107.655	-48.3007	0.690291	0.00496141	medium	FDR<0.05	Pdrg1	NA
ENSMUSG00000002997	405	131.398	199	112.794	-18.6036	0.858418	0.00497872	small	FDR<0.05	Prkar2b	NA
ENSMUSG00000028060	44	214.682	26	132.154	-82.528	0.61558	0.00498717	medium	FDR<0.05	Khdc4	NA
ENSMUSG00000041740	130	125.308	69	94.5942	-30.7135	0.754895	0.0050322	small	FDR<0.05	Rnf10	NA
ENSMUSG00000038544	24	140.167	25	88.68	-51.4867	0.632675	0.00510574	large	FDR<0.05	Inip	NA
ENSMUSG00000030868	37	154.135	36	95.8056	-58.3296	0.621569	0.00515333	medium	FDR<0.05	Dctn5	NA
ENSMUSG00000061983	1231	88.4858	1194	82.2111	-6.27473	0.929088	0.00516586	negligible	FDR<0.05	Rps12	NA
ENSMUSG00000035161	29	156.448	22	73.1364	-83.3119	0.46748	0.0051711	large	FDR<0.05	Ints6	NA
ENSMUSG00000058558	1468	89.8297	1386	84.1032	-5.72653	0.936251	0.00522941	negligible	FDR<0.05	Rpl5	NA
ENSMUSG00000034412	40	145.8	40	100.9	-44.9	0.692044	0.00525799	medium	FDR<0.05	Tbc1d10a	NA
ENSMUSG00000005625	127	112.228	128	85.4062	-26.8221	0.761004	0.00528202	small	FDR<0.05	Psmd4	NA
ENSMUSG00000006800	362	128.436	144	108.889	-19.5476	0.847804	0.00532492	small	FDR<0.05	Sulf2	NA
ENSMUSG00000042079	253	123.625	162	102.617	-21.0072	0.830072	0.00532678	small	FDR<0.05	Hnrnpf	NA
ENSMUSG00000021286	42	136.81	57	95.7193	-41.0902	0.699654	0.00533456	medium	FDR<0.05	Zfyve21	NA
ENSMUSG00000036446	143	121.406	105	100.695	-20.7104	0.829412	0.00536613	small	FDR<0.05	Lum	NA
ENSMUSG00000074457	43	109.279	47	87.2553	-22.0238	0.798463	0.00538547	small	FDR<0.05	S100a16	NA
ENSMUSG00000041359	72	45.4306	73	56.411	10.9804	1.2417	0.00539418	small	FDR<0.05	Tcl1	TENT5BC potentil targets
ENSMUSG00000024742	26	84.2692	20	56.05	-28.2192	0.66513	0.00539956	medium	FDR<0.05	Fen1	NA
ENSMUSG00000028692	356	115.972	315	100.238	-15.7338	0.864331	0.00540813	small	FDR<0.05	Akr1a1	NA
ENSMUSG00000046718	458	106.336	445	92.5753	-13.761	0.87059	0.00540948	small	FDR<0.05	Bst2	NA
ENSMUSG00000022721	20	152.15	26	87.5	-64.65	0.57509	0.00541672	large	FDR<0.05	Trmt2a	NA
ENSMUSG00000028676	85	203.071	54	150.926	-52.1447	0.743219	0.0054209	small	FDR<0.05	Srsf10	NA
ENSMUSG00000027907	204	114.608	123	96.9919	-17.616	0.846293	0.00542943	small	FDR<0.05	S100a11	NA
ENSMUSG00000030516	52	150.231	39	93.0769	-57.1538	0.61956	0.00544858	medium	FDR<0.05	Tjp1	NA
ENSMUSG00000029599	59	109.373	36	76.8611	-32.5118	0.702744	0.00548027	medium	FDR<0.05	Ddx54	NA
ENSMUSG00000020585	597	120.853	460	107.465	-13.3874	0.889226	0.00552334	negligible	FDR<0.05	Laptm4a	NA
ENSMUSG00000031536	23	159.609	28	96.0357	-63.573	0.601695	0.00554518	large	FDR<0.05	Polb	NA
ENSMUSG00000018593	675	104.93	453	96.0331	-8.89726	0.915208	0.00558576	negligible	FDR<0.05	Sparc	NA
ENSMUSG00000105987	89	158.146	52	124.231	-33.9153	0.785544	0.00562026	medium	FDR<0.05	AI506816	NA
ENSMUSG00000027546	68	112.676	38	79.6316	-33.0449	0.706728	0.00576889	medium	FDR<0.05	Atp9a	NA
ENSMUSG00000026662	47	145	28	100.929	-44.0714	0.696059	0.005771	medium	FDR<0.05	Sephs1	NA
ENSMUSG00000070394	119	95.6387	151	87.0993	-8.53932	0.910713	0.00578266	negligible	FDR<0.05	Tmem256	NA
ENSMUSG00000025232	91	121.297	62	95.8387	-25.458	0.790118	0.00578877	small	FDR<0.05	Hexa	NA
ENSMUSG00000041891	82	138.451	39	97.641	-40.8102	0.705238	0.00579284	medium	FDR<0.05	Lman1	NA
ENSMUSG00000028412	41	95.8293	30	143.067	47.2374	1.49293	0.00579812	medium	FDR<0.05	Slc44a1	NA
ENSMUSG00000060147	345	109.675	333	95.018	-14.6573	0.866357	0.00579933	small	FDR<0.05	Serpinb6a	NA
ENSMUSG00000031451	500	127.138	296	112.747	-14.3914	0.886805	0.00582019	negligible	FDR<0.05	Gas6	NA
ENSMUSG00000109511	47	124.383	42	82.7381	-41.6449	0.665188	0.00582425	medium	FDR<0.05	Nup62	NA
ENSMUSG00000109718	46	64.8913	44	81.1591	16.2678	1.25069	0.00583516	small	FDR<0.05	Trim61	TENT5BC potentil targets
ENSMUSG00000032026	74	113.027	56	81	-32.027	0.716643	0.00586344	small	FDR<0.05	Rexo2	NA
ENSMUSG00000009575	67	165.627	43	107.512	-58.1152	0.649119	0.00589303	medium	FDR<0.05	Cbx5	NA
ENSMUSG00000003731	50	133.48	20	84.15	-49.33	0.630432	0.00596172	medium	FDR<0.05	Kpna6	NA
ENSMUSG00000017776	83	131.723	62	99.7581	-31.9648	0.757333	0.00596405	small	FDR<0.05	Crk	NA
ENSMUSG00000029471	46	163.413	26	94.4615	-68.9515	0.578054	0.00596643	medium	FDR<0.05	Camkk2	NA
ENSMUSG00000000420	84	125.774	43	95.0233	-30.7506	0.755509	0.00598232	medium	FDR<0.05	Galnt1	NA
ENSMUSG00000005447	46	109.522	65	77.4615	-32.0602	0.707271	0.00599731	medium	FDR<0.05	Pafah1b3	NA
ENSMUSG00000022462	180	153.339	98	124.571	-28.7675	0.812393	0.0060049	small	FDR<0.05	Slc38a2	NA
ENSMUSG00000029451	20	64.7	20	95.85	31.15	1.48145	0.00601901	medium	FDR<0.05	Pramel27	NA
ENSMUSG00000047721	117	89.9316	147	73.4694	-16.4622	0.816947	0.00602434	small	FDR<0.05	Bola2	NA
ENSMUSG00000028898	27	152.333	23	84.6957	-67.6377	0.555989	0.00604998	large	FDR<0.05	Trnau1ap	NA
ENSMUSG00000001774	44	184.909	21	117.952	-66.9567	0.637894	0.00609714	medium	FDR<0.05	Chordc1	NA
ENSMUSG00000031508	36	235.25	25	163.2	-72.05	0.69373	0.00609835	medium	FDR<0.05	Ankrd10	NA
ENSMUSG00000021072	67	138.179	51	99.2157	-38.9634	0.718022	0.00612918	medium	FDR<0.05	Tmx1	NA
ENSMUSG00000098274	1590	77.7931	1680	72.3387	-5.45439	0.929886	0.00615315	negligible	FDR<0.05	Rpl24	NA
ENSMUSG00000024538	163	142.656	104	123.24	-19.4161	0.863896	0.00632383	small	FDR<0.05	Ppic	NA
ENSMUSG00000000441	69	139.159	32	89.1562	-50.0032	0.640677	0.00632901	medium	FDR<0.05	Raf1	NA
ENSMUSG00000046668	41	131.512	33	91.8182	-39.694	0.698172	0.00633662	medium	FDR<0.05	Cxxc5	NA
ENSMUSG00000021248	221	120.91	136	104.588	-16.3213	0.865013	0.00635444	small	FDR<0.05	Tmed10	NA
ENSMUSG00000030861	44	166.068	29	113.172	-52.8958	0.681482	0.00636745	medium	FDR<0.05	Acadsb	NA
ENSMUSG00000022521	59	156.102	26	107.423	-48.6786	0.688161	0.00637309	medium	FDR<0.05	Crebbp	NA
ENSMUSG00000006169	80	131.113	43	92.814	-38.2985	0.707896	0.00640396	small	FDR<0.05	Clint1	NA
ENSMUSG00000039753	55	162.109	31	103.387	-58.722	0.637762	0.00642016	medium	FDR<0.05	Fbxl5	NA
ENSMUSG00000003031	70	174.086	53	121.887	-52.1989	0.700154	0.00643272	medium	FDR<0.05	Cdkn1b	NA
ENSMUSG00000019897	35	145.2	29	92.7241	-52.4759	0.638596	0.00644108	medium	FDR<0.05	Ccdc59	NA
ENSMUSG00000069867	26	37.3077	59	43.1864	5.87875	1.15757	0.00644397	small	FDR<0.05	Pabpn1l	NA
ENSMUSG00000034807	79	153.987	25	99.24	-54.7473	0.644469	0.00646092	medium	FDR<0.05	Colgalt1	NA
ENSMUSG00000048755	27	134.593	34	88.3235	-46.2691	0.656229	0.00646758	large	FDR<0.05	Mcat	NA
ENSMUSG00000067365	23	149.087	41	84.7073	-64.3796	0.568174	0.0064926	large	FDR<0.05	Tmem128	NA
ENSMUSG00000024646	694	117.82	778	109.352	-8.4677	0.92813	0.00655543	negligible	FDR<0.05	Cyb5a	NA
ENSMUSG00000045503	54	79.6296	37	107.405	27.7758	1.34881	0.00662396	medium	FDR<0.05	Sys1	NA
ENSMUSG00000021775	53	161.981	25	107	-54.9811	0.660571	0.00663882	medium	FDR<0.05	Nr1d2	NA
ENSMUSG00000035958	29	175.517	26	100.231	-75.2865	0.571059	0.00664227	large	FDR<0.05	Tdp2	NA
ENSMUSG00000005873	153	102.935	107	85.3645	-17.5702	0.829308	0.00674574	small	FDR<0.05	Reep5	NA
ENSMUSG00000046432	266	100.451	217	88.8525	-11.5986	0.884535	0.00689343	small	FDR<0.05	Bex3	NA
ENSMUSG00000027984	119	118.403	87	95.9655	-22.4378	0.810497	0.00693205	small	FDR<0.05	Hadh	NA
ENSMUSG00000086841	134	116.172	228	94.9386	-21.233	0.817227	0.00704453	small	FDR<0.05	2410006H16Rik	NA
ENSMUSG00000028998	233	91.5322	239	79.8243	-11.7079	0.87209	0.00711198	small	FDR<0.05	Tomm7	NA
ENSMUSG00000024862	62	192.661	43	136.279	-56.3822	0.707351	0.00711562	medium	FDR<0.05	Klc2	NA
ENSMUSG00000032366	470	119.33	246	102.415	-16.9152	0.858249	0.00714642	small	FDR<0.05	Tpm1	NA
ENSMUSG00000057411	51	129.157	51	94.9804	-34.1765	0.735388	0.00720165	small	FDR<0.05	Antkmt	NA
ENSMUSG00000028557	77	131.429	34	92.5882	-38.8403	0.704476	0.00727758	medium	FDR<0.05	Rnf11	NA
ENSMUSG00000024043	136	131.515	77	101.182	-30.3329	0.769357	0.00736804	small	FDR<0.05	Arhgap28	NA
ENSMUSG00000104960	61	121.475	92	84.1848	-37.2906	0.693019	0.00737598	medium	FDR<0.05	Snhg8	NA
ENSMUSG00000032216	578	128.277	304	114.118	-14.1584	0.889626	0.0073895	negligible	FDR<0.05	Nedd4	NA
ENSMUSG00000040935	160	134.113	133	153.669	19.5567	1.14582	0.00743978	small	FDR<0.05	Padi6	TENT5BC potentil targets
ENSMUSG00000022948	28	62.5357	56	81.6786	19.1429	1.30611	0.00744739	small	FDR<0.05	Setd4	TENT5BC potentil targets
ENSMUSG00000032330	315	101.486	333	88.967	-12.5187	0.876645	0.00746039	small	FDR<0.05	Cox7a2	NA
ENSMUSG00000015290	58	119.362	62	79.9839	-39.3782	0.670095	0.00763138	medium	FDR<0.05	Ubl4a	NA
ENSMUSG00000069917	405	45.3432	969	42.6109	-2.73227	0.939742	0.00764081	negligible	FDR<0.05	Hba-a2	NA
ENSMUSG00000031532	118	114.686	62	86.3065	-28.38	0.752543	0.0076464	small	FDR<0.05	Saraf	NA
ENSMUSG00000034932	86	96.8721	91	73.5385	-23.3336	0.759129	0.00772775	small	FDR<0.05	Mrpl54	NA
ENSMUSG00000066324	78	133	47	107.362	-25.6383	0.807231	0.00773737	small	FDR<0.05	Bpnt2	NA
ENSMUSG00000029246	40	139.825	31	94.0968	-45.7282	0.672961	0.00778798	medium	FDR<0.05	Ppat	NA
ENSMUSG00000003555	150	64.3733	76	71.5132	7.13982	1.11091	0.0077959	negligible	FDR<0.05	Cyp17a1	NA
ENSMUSG00000075254	69	151.957	26	101.115	-50.8411	0.665423	0.00784311	medium	FDR<0.05	Heg1	NA
ENSMUSG00000004285	112	97.7679	121	80.1405	-17.6274	0.819702	0.00787471	small	FDR<0.05	Atp6v1f	NA
ENSMUSG00000040952	2681	72.495	3173	68.8875	-3.60748	0.950238	0.00799439	negligible	FDR<0.05	Rps19	NA
ENSMUSG00000042682	145	121.262	126	100.73	-20.5319	0.830682	0.00804053	small	FDR<0.05	Selenok	NA
ENSMUSG00000028044	102	113.627	92	87.2826	-26.3448	0.768147	0.00806529	small	FDR<0.05	Cks1b	NA
ENSMUSG00000024335	116	158.336	62	125.952	-32.3846	0.795469	0.00815437	small	FDR<0.05	Brd2	NA
ENSMUSG00000066979	72	122.653	68	91.7647	-30.8881	0.748167	0.00815523	small	FDR<0.05	Bub3	NA
ENSMUSG00000026239	38	130.026	48	81.6042	-48.4221	0.627597	0.00819865	medium	FDR<0.05	Pde6d	NA
ENSMUSG00000052997	75	146.187	47	103.064	-43.1228	0.705015	0.00820016	medium	FDR<0.05	Uba2	NA
ENSMUSG00000035674	203	94.2956	218	79.7385	-14.557	0.845623	0.00820759	small	FDR<0.05	Ndufa3	NA
ENSMUSG00000043962	99	141.596	62	107.823	-33.7734	0.761481	0.00828397	small	FDR<0.05	Thrap3	NA
ENSMUSG00000023004	999	100.007	780	92.8077	-7.19931	0.928012	0.00830642	negligible	FDR<0.05	Tuba1b	NA
ENSMUSG00000038612	105	130.314	50	97.72	-32.5943	0.749879	0.00839975	small	FDR<0.05	Mcl1	NA
ENSMUSG00000073422	46	139.739	36	91.9444	-47.7947	0.657972	0.00840636	medium	FDR<0.05	H2-Ke6	NA
ENSMUSG00000038717	324	95.8611	377	88.8011	-7.06005	0.926351	0.00841804	negligible	FDR<0.05	Atp5l	NA
ENSMUSG00000031796	49	160.571	43	106.07	-54.5017	0.660577	0.00845067	medium	FDR<0.05	Cfap20	NA
ENSMUSG00000022487	23	64.1739	21	109.429	45.2547	1.70519	0.00847849	large	FDR<0.05	Gtsf1	NA
ENSMUSG00000021290	257	96.8599	243	85.6008	-11.2591	0.883759	0.00856247	small	FDR<0.05	Atp5mpl	NA
ENSMUSG00000059447	106	140.83	87	112.276	-28.5543	0.797243	0.0085677	small	FDR<0.05	Hadhb	NA
ENSMUSG00000058569	162	134.704	152	115.618	-19.0853	0.858317	0.00861316	small	FDR<0.05	Tmed9	NA
ENSMUSG00000022752	74	129.216	46	94.6087	-34.6075	0.732174	0.00863769	medium	FDR<0.05	Tomm70a	NA
ENSMUSG00000027673	189	93.963	156	80.1474	-13.8155	0.852968	0.00864198	small	FDR<0.05	Ndufb5	NA
ENSMUSG00000074794	97	146.68	90	119.867	-26.8137	0.817196	0.00864841	small	FDR<0.05	Arrdc3	NA
ENSMUSG00000029394	124	131.669	75	100.16	-31.5094	0.760693	0.008725	small	FDR<0.05	Cdk2ap1	NA
ENSMUSG00000020982	25	173.12	23	108.217	-64.9026	0.6251	0.00876246	medium	FDR<0.05	Nemf	NA
ENSMUSG00000027620	168	195.179	103	163.34	-31.8388	0.836874	0.00878545	small	FDR<0.05	Rbm39	NA
ENSMUSG00000014355	74	145.473	39	107.744	-37.7294	0.740643	0.00883897	small	FDR<0.05	Anapc1	NA
ENSMUSG00000053841	58	145.362	25	94.52	-50.8421	0.650238	0.00890437	medium	FDR<0.05	Txlna	NA
ENSMUSG00000034317	47	144.574	25	90.92	-53.6545	0.62888	0.00894388	medium	FDR<0.05	Trim59	NA
ENSMUSG00000008200	33	216.758	29	141.448	-75.3093	0.652564	0.0090497	medium	FDR<0.05	Fnbp4	NA
ENSMUSG00000028741	90	116.067	85	94.6471	-21.4196	0.815454	0.00910909	small	FDR<0.05	Mrto4	NA
ENSMUSG00000046999	35	142.514	30	91.5333	-50.981	0.642275	0.00916747	medium	FDR<0.05	1110032F04Rik	NA
ENSMUSG00000037722	47	132.468	26	88.3077	-44.1604	0.666634	0.00922339	medium	FDR<0.05	Gnpnat1	NA
ENSMUSG00000020537	49	135.878	34	95.1765	-40.7011	0.700458	0.00926063	small	FDR<0.05	Drg2	NA
ENSMUSG00000070493	588	99.8282	716	91.9274	-7.90086	0.920855	0.00938966	negligible	FDR<0.05	Chchd2	NA
ENSMUSG00000038268	26	161.654	26	103.923	-57.7308	0.642874	0.00960053	large	FDR<0.05	Ovca2	NA
ENSMUSG00000018572	47	126.213	41	88.561	-37.6518	0.70168	0.00962509	medium	FDR<0.05	Phf23	NA
ENSMUSG00000020849	476	110.261	292	95.6986	-14.5619	0.867932	0.00974905	small	FDR<0.05	Ywhae	NA
ENSMUSG00000003824	37	66.1622	37	93.7838	27.6216	1.41748	0.00976309	medium	FDR<0.05	Syce2	TENT5BC potentil targets
ENSMUSG00000040957	154	119.857	158	96.9684	-22.8888	0.809033	0.00981949	small	FDR<0.05	Cables1	NA
ENSMUSG00000054364	98	118.745	53	90.1321	-28.6128	0.75904	0.00990504	small	FDR<0.05	Rhob	NA
ENSMUSG00000027999	36	125.444	39	86.7436	-38.7009	0.69149	0.00995645	medium	FDR<0.05	Pla2g12a	NA
ENSMUSG00000029661	448	98.9174	200	87.26	-11.6574	0.88215	0.0099682	negligible	FDR<0.05	Col1a2	NA
ENSMUSG00000026234	357	92.7339	202	79.8663	-12.8676	0.861242	0.0102171	small	FDR<0.05	Ncl	NA
ENSMUSG00000003199	67	105.955	73	80.2055	-25.7497	0.756975	0.0102338	small	FDR<0.05	Mpnd	NA
ENSMUSG00000020780	65	129.492	51	97.1569	-32.3354	0.750291	0.0102533	small	FDR<0.05	Srp68	NA
ENSMUSG00000031353	366	103.981	232	88.4138	-15.5671	0.850289	0.0102682	small	FDR<0.05	Rbbp7	NA
ENSMUSG00000072872	93	117.473	55	81.3818	-36.0913	0.69277	0.010362	small	FDR<0.05	Rybp	NA
ENSMUSG00000023944	1311	102.264	655	94.2855	-7.97842	0.921982	0.0104265	negligible	FDR<0.05	Hsp90ab1	NA
ENSMUSG00000032999	44	60.8636	65	75.3231	14.4594	1.23757	0.0104524	small	FDR<0.05	Nlrp4f	TENT5BC potentil targets
ENSMUSG00000035242	606	111.7	464	98.75	-12.9497	0.884067	0.0106163	small	FDR<0.05	Oaz1	NA
ENSMUSG00000032423	103	137.33	51	103.412	-33.9183	0.753016	0.0106189	small	FDR<0.05	Syncrip	NA
ENSMUSG00000029066	73	123.411	85	92.8824	-30.5286	0.752626	0.0107308	small	FDR<0.05	Mrpl20	NA
ENSMUSG00000029710	38	150.526	25	109.36	-41.1663	0.726517	0.0107616	medium	FDR<0.05	Ephb4	NA
ENSMUSG00000060032	68	122.559	63	94.9841	-27.5747	0.775008	0.0107747	small	FDR<0.05	H2aj	NA
ENSMUSG00000058291	45	140.133	37	91.2162	-48.9171	0.650924	0.0108083	medium	FDR<0.05	Zfp68	NA
ENSMUSG00000003604	35	86.7714	27	120.556	33.7841	1.38935	0.0108146	medium	FDR<0.05	Aven	NA
ENSMUSG00000026154	33	126.333	27	77.4444	-48.8889	0.613017	0.0108183	medium	FDR<0.05	Sdhaf4	NA
ENSMUSG00000019210	111	122.847	66	95.697	-27.1499	0.778994	0.0108719	small	FDR<0.05	Atp6v1e1	NA
ENSMUSG00000031167	416	103.274	442	89.6516	-13.6225	0.868094	0.0109268	small	FDR<0.05	Rbm3	NA
ENSMUSG00000020368	397	136.224	196	119.837	-16.3874	0.879702	0.0109618	small	FDR<0.05	Canx	NA
ENSMUSG00000021178	134	118.463	89	92.2247	-26.238	0.778513	0.0110107	small	FDR<0.05	Psmc1	NA
ENSMUSG00000039361	104	151.038	56	113.518	-37.5206	0.751582	0.011027	small	FDR<0.05	Picalm	NA
ENSMUSG00000001729	119	132.168	75	98.0133	-34.1547	0.741581	0.0110654	small	FDR<0.05	Akt1	NA
ENSMUSG00000024726	45	118.556	42	83.8333	-34.7222	0.707123	0.0110872	medium	FDR<0.05	Carnmt1	NA
ENSMUSG00000035901	73	150.808	55	118.382	-32.4264	0.784983	0.0111875	small	FDR<0.05	Dennd5a	NA
ENSMUSG00000009470	88	149.693	57	111.386	-38.3072	0.744095	0.0112082	small	FDR<0.05	Tnpo1	NA
ENSMUSG00000032085	468	81.3974	407	73.0491	-8.3483	0.897438	0.0113519	negligible	FDR<0.05	Tagln	NA
ENSMUSG00000073676	407	99.5037	388	87.8711	-11.6326	0.883094	0.0113579	small	FDR<0.05	Hspe1	NA
ENSMUSG00000038871	90	101.656	89	114.843	13.1871	1.12972	0.0114461	small	FDR<0.05	Bpgm	TENT5BC potentil targets
ENSMUSG00000047911	40	130.85	40	160.35	29.5	1.22545	0.0115312	medium	FDR<0.05	Npm2	TENT5BC potentil targets
ENSMUSG00000034880	63	86.746	62	110.113	23.3669	1.26937	0.0115377	medium	FDR<0.05	Mrpl34	NA
ENSMUSG00000022982	709	88.2807	662	81.4985	-6.78219	0.923175	0.0115396	negligible	FDR<0.05	Sod1	NA
ENSMUSG00000003184	34	136.529	32	89.125	-47.4044	0.65279	0.0116827	medium	FDR<0.05	Irf3	NA
ENSMUSG00000031060	48	117.292	31	74.8065	-42.4852	0.637781	0.0117219	medium	FDR<0.05	Rbm10	NA
ENSMUSG00000000787	242	146.793	128	123.094	-23.6996	0.838551	0.0118222	small	FDR<0.05	Ddx3x	NA
ENSMUSG00000090733	526	91.1863	617	83.9919	-7.19442	0.921102	0.0118349	negligible	FDR<0.05	Rps27	NA
ENSMUSG00000078974	258	91.6357	327	81.8563	-9.77939	0.89328	0.0118545	small	FDR<0.05	Sec61g	NA
ENSMUSG00000001131	25	134.56	26	86.1538	-48.4062	0.640263	0.0118731	large	FDR<0.05	Timp1	NA
ENSMUSG00000031505	38	127.447	43	100.023	-27.4241	0.78482	0.0119761	medium	FDR<0.05	Naxd	NA
ENSMUSG00000023456	249	107.578	248	95.996	-11.5823	0.892336	0.0121362	small	FDR<0.05	Tpi1	NA
ENSMUSG00000024425	201	131.418	182	112.824	-18.5937	0.858514	0.0122201	small	FDR<0.05	Ndfip1	NA
ENSMUSG00000007458	119	120.235	83	91.9518	-28.2835	0.764766	0.0122359	small	FDR<0.05	M6pr	NA
ENSMUSG00000035189	41	176.512	22	113.545	-62.9667	0.643273	0.0123602	medium	FDR<0.05	Ano4	NA
ENSMUSG00000024975	114	137.439	58	107.224	-30.2145	0.78016	0.0123992	small	FDR<0.05	Pdcd4	NA
ENSMUSG00000029762	28	107.357	21	70.7143	-36.6429	0.658683	0.0125794	medium	FDR<0.05	Akr1b8	NA
ENSMUSG00000023861	71	102.254	76	79.0526	-23.2009	0.773104	0.0126784	small	FDR<0.05	Mpc1	NA
ENSMUSG00000025151	380	130.468	208	114.207	-16.2617	0.875359	0.0126896	small	FDR<0.05	Maged1	NA
ENSMUSG00000061981	43	126.86	27	86.3704	-40.4901	0.68083	0.0127079	medium	FDR<0.05	Flot2	NA
ENSMUSG00000022634	35	136.743	22	92.1818	-44.561	0.674125	0.012709	medium	FDR<0.05	Yaf2	NA
ENSMUSG00000026249	457	148.792	463	137.231	-11.561	0.922301	0.0128825	negligible	FDR<0.05	Serpine2	NA
ENSMUSG00000063550	26	141.423	24	83.5417	-57.8814	0.590722	0.0129307	large	FDR<0.05	Nup98	NA
ENSMUSG00000035215	108	104.407	134	89.5149	-14.8925	0.857362	0.0130014	small	FDR<0.05	Lsm7	NA
ENSMUSG00000029427	34	140.294	33	93.4848	-46.8093	0.666349	0.013015	medium	FDR<0.05	Zcchc8	NA
ENSMUSG00000026421	211	98.2038	189	87.7937	-10.4101	0.893995	0.0130517	small	FDR<0.05	Csrp1	NA
ENSMUSG00000055789	36	110.639	32	163.781	53.1424	1.48032	0.0130626	medium	FDR<0.05	Ftdc2	TENT5BC potentil targets
ENSMUSG00000029076	164	116.762	127	97.315	-19.4472	0.833446	0.0131097	small	FDR<0.05	Sdf4	NA
ENSMUSG00000040746	42	150.643	29	104.034	-46.6084	0.690603	0.013133	medium	FDR<0.05	Rnf167	NA
ENSMUSG00000002416	121	102.802	168	86.2679	-16.5338	0.839168	0.0133315	small	FDR<0.05	Ndufb2	NA
ENSMUSG00000036545	152	140.678	88	116.784	-23.8935	0.830154	0.0133775	small	FDR<0.05	Adamts2	NA
ENSMUSG00000051768	41	133.098	26	80.8462	-52.2514	0.60742	0.0134897	medium	FDR<0.05	Xrcc1	NA
ENSMUSG00000031590	50	110.54	36	84.5278	-26.0122	0.76468	0.0135587	small	FDR<0.05	Frg1	NA
ENSMUSG00000014771	29	66.9655	27	90.7778	23.8123	1.35559	0.0135709	small	FDR<0.05	Pdcd2	NA
ENSMUSG00000042737	77	99.3117	87	77.6322	-21.6795	0.781702	0.0136472	small	FDR<0.05	Dpm3	NA
ENSMUSG00000034120	231	163.182	130	138.315	-24.8664	0.847615	0.0137058	small	FDR<0.05	Srsf2	NA
ENSMUSG00000030879	103	103.913	93	79.6022	-24.3105	0.766049	0.0137933	small	FDR<0.05	Mrpl17	NA
ENSMUSG00000047694	27	136.148	30	97.8	-38.3481	0.718335	0.0138379	medium	FDR<0.05	Yipf6	NA
ENSMUSG00000036390	63	144.27	37	102.757	-41.5131	0.712254	0.0139045	medium	FDR<0.05	Gadd45a	NA
ENSMUSG00000032399	1823	91.2688	1595	87.674	-3.59481	0.960613	0.0139608	negligible	FDR<0.05	Rpl4	NA
ENSMUSG00000035191	72	52.2361	143	55.965	3.72892	1.07139	0.0140599	negligible	FDR<0.05	Rfpl4	NA
ENSMUSG00000095567	50	141.66	35	92.0286	-49.6314	0.649644	0.0140604	medium	FDR<0.05	Noc2l	NA
ENSMUSG00000038975	50	190.28	26	132.577	-57.7031	0.696746	0.0141793	medium	FDR<0.05	Rabggtb	NA
ENSMUSG00000001017	122	130.213	77	100.416	-29.7975	0.771163	0.0142243	small	FDR<0.05	Chtop	NA
ENSMUSG00000074102	41	117.415	27	81.3333	-36.0813	0.692702	0.014261	medium	FDR<0.05	Rbm15b	NA
ENSMUSG00000028773	123	117.268	88	98.1023	-19.166	0.836563	0.0142687	small	FDR<0.05	Fabp3	NA
ENSMUSG00000008540	325	111.652	296	99.2804	-12.3719	0.889193	0.01429	small	FDR<0.05	Mgst1	NA
ENSMUSG00000041028	131	126.122	94	103.457	-22.6647	0.820296	0.0144352	small	FDR<0.05	Ghitm	NA
ENSMUSG00000030695	663	119.735	428	108.43	-11.3046	0.905586	0.0145065	negligible	FDR<0.05	Aldoa	NA
ENSMUSG00000022674	45	135.067	30	94.6333	-40.4333	0.700642	0.014513	medium	FDR<0.05	Ube2v2	NA
ENSMUSG00000118383	108	186.944	60	145.6	-41.3444	0.778841	0.0145635	small	FDR<0.05	Gm50321	NA
ENSMUSG00000047799	27	98.6667	32	116.438	17.7708	1.18011	0.0146003	small	FDR<0.05	Oog4	NA
ENSMUSG00000032737	61	147.148	47	104	-43.1475	0.706774	0.0146172	small	FDR<0.05	Inppl1	NA
ENSMUSG00000048087	52	98.2115	79	77.2152	-20.9963	0.786213	0.0146178	small	FDR<0.05	Gm4737	NA
ENSMUSG00000030057	374	134.428	339	120.363	-14.065	0.895372	0.0146212	small	FDR<0.05	Cnbp	NA
ENSMUSG00000002058	62	138.984	65	108.569	-30.4146	0.781164	0.0146603	small	FDR<0.05	Unc119	NA
ENSMUSG00000050737	161	118.578	79	97.1013	-21.4764	0.818883	0.01474	small	FDR<0.05	Ptges	NA
ENSMUSG00000001127	33	198.303	31	111.742	-86.5611	0.563491	0.0147473	large	FDR<0.05	Araf	NA
ENSMUSG00000074754	23	134.913	25	83.2	-51.713	0.616694	0.014855	large	FDR<0.05	Smim26	NA
ENSMUSG00000030218	363	107.388	342	98.3099	-9.07849	0.915461	0.0148551	negligible	FDR<0.05	Mgp	NA
ENSMUSG00000060703	66	147.288	56	107.214	-40.0736	0.727923	0.0149814	small	FDR<0.05	Cd302	NA
ENSMUSG00000037060	74	101.068	88	81.8636	-19.2039	0.809989	0.014983	small	FDR<0.05	Cavin3	NA
ENSMUSG00000002748	59	140.593	26	98.0385	-42.5548	0.69732	0.01501	medium	FDR<0.05	Baz1b	NA
ENSMUSG00000027997	71	135.31	63	104.19	-31.1194	0.770014	0.0150204	small	FDR<0.05	Casp6	NA
ENSMUSG00000036376	25	134	22	87.0455	-46.9545	0.649593	0.0150668	medium	FDR<0.05	Abt1	NA
ENSMUSG00000063052	33	140.333	27	96.3333	-44	0.686461	0.0151014	medium	FDR<0.05	Lrrc40	NA
ENSMUSG00000071650	133	143.466	67	115.851	-27.6154	0.807513	0.0151822	small	FDR<0.05	Ganab	NA
ENSMUSG00000022234	379	82.6755	260	91.1577	8.48223	1.1026	0.0152445	negligible	FDR<0.05	Cct5	NA
ENSMUSG00000031613	97	130.856	79	101.316	-29.5392	0.774261	0.0152749	small	FDR<0.05	Hpgd	NA
ENSMUSG00000038121	56	140.286	46	101.826	-38.4596	0.725848	0.0153279	medium	FDR<0.05	Fam210a	NA
ENSMUSG00000054091	86	144.547	64	111.391	-33.1559	0.770621	0.0153347	small	FDR<0.05	1810037I17Rik	NA
ENSMUSG00000042215	21	151.238	24	97.625	-53.6131	0.645505	0.0153879	medium	FDR<0.05	Bag2	NA
ENSMUSG00000019432	212	147.236	137	119.766	-27.4694	0.813432	0.0153953	small	FDR<0.05	Ddx39b	NA
ENSMUSG00000032281	386	128.44	176	109.966	-18.4745	0.856163	0.0155408	small	FDR<0.05	Acsbg1	NA
ENSMUSG00000052146	1789	75.2471	1861	70.8168	-4.4303	0.941123	0.0157024	negligible	FDR<0.05	Rps10	NA
ENSMUSG00000027443	48	105.438	85	80.8588	-24.5787	0.766889	0.0157173	medium	FDR<0.05	Cst12	NA
ENSMUSG00000025283	27	125.148	30	81.1667	-43.9815	0.648565	0.015797	medium	FDR<0.05	Sat1	NA
ENSMUSG00000021390	330	120.703	269	106.394	-14.309	0.881453	0.0158013	small	FDR<0.05	Ogn	NA
ENSMUSG00000042978	39	145.077	24	91.2917	-53.7853	0.629264	0.0158033	medium	FDR<0.05	Sbk1	NA
ENSMUSG00000090137	1916	84.69	2421	80.147	-4.54293	0.946358	0.0158052	negligible	FDR<0.05	Uba52	NA
ENSMUSG00000034994	1662	90.3568	1424	84.5	-5.8568	0.935181	0.015917	negligible	FDR<0.05	Eef2	NA
ENSMUSG00000048351	24	120.167	25	82.32	-37.8467	0.685049	0.015931	medium	FDR<0.05	Coa7	NA
ENSMUSG00000028309	35	177.286	22	121.864	-55.4221	0.687386	0.0159623	medium	FDR<0.05	Rnf20	NA
ENSMUSG00000027944	71	118.085	59	89.1525	-28.932	0.754989	0.0160215	small	FDR<0.05	Hax1	NA
ENSMUSG00000025781	324	103.139	325	87.8923	-15.2466	0.852174	0.0162011	small	FDR<0.05	Atp5c1	NA
ENSMUSG00000003814	611	120.106	341	108.991	-11.1152	0.907456	0.0162458	negligible	FDR<0.05	Calr	NA
ENSMUSG00000028961	92	117.587	49	95.0612	-22.5257	0.808433	0.0162529	small	FDR<0.05	Pgd	NA
ENSMUSG00000009995	31	212.323	20	125.75	-86.5726	0.592259	0.0163059	large	FDR<0.05	Taz	NA
ENSMUSG00000002732	31	108.935	37	75.4054	-33.5301	0.692202	0.0163273	medium	FDR<0.05	Fkbp7	NA
ENSMUSG00000050088	47	161.234	38	120.079	-41.1551	0.744749	0.0163968	medium	FDR<0.05	1600012H06Rik	NA
ENSMUSG00000056515	38	143.947	21	109.524	-34.4236	0.76086	0.01645	medium	FDR<0.05	Rab31	NA
ENSMUSG00000031839	172	111.942	115	96.0261	-15.9158	0.857821	0.0164951	small	FDR<0.05	Hsbp1	NA
ENSMUSG00000033059	141	118.489	95	94.5579	-23.9315	0.798029	0.0165143	small	FDR<0.05	Pygb	NA
ENSMUSG00000030435	90	148.767	53	113.151	-35.6157	0.760593	0.0166176	small	FDR<0.05	U2af2	NA
ENSMUSG00000017421	107	140.065	85	106.129	-33.936	0.757713	0.0167349	small	FDR<0.05	Zfp207	NA
ENSMUSG00000041801	21	131.429	32	98.6562	-32.7723	0.750645	0.0167666	medium	FDR<0.05	Phlda3	NA
ENSMUSG00000016018	40	138.7	23	97.1304	-41.5696	0.700292	0.0167789	medium	FDR<0.05	Mtrex	NA
ENSMUSG00000027808	186	120.608	112	98.3304	-22.2772	0.815292	0.0168383	small	FDR<0.05	Serp1	NA
ENSMUSG00000051695	438	111.324	258	98.2829	-13.0413	0.882853	0.0169189	small	FDR<0.05	Pcbp1	NA
ENSMUSG00000016252	513	89.9318	567	83.5855	-6.34624	0.929433	0.0169337	negligible	FDR<0.05	Atp5e	NA
ENSMUSG00000052752	33	140.576	28	99.4286	-41.1472	0.707295	0.0169338	medium	FDR<0.05	Traf7	NA
ENSMUSG00000026766	63	123.698	43	94.3256	-29.3728	0.762545	0.0169692	small	FDR<0.05	Mmadhc	NA
ENSMUSG00000039323	51	150.333	72	122.944	-27.3889	0.817812	0.0170909	small	FDR<0.05	Igfbp2	NA
ENSMUSG00000032239	70	101.057	62	71.1774	-29.8797	0.704328	0.0171939	medium	FDR<0.05	Rp9	NA
ENSMUSG00000026843	47	165.766	29	115.103	-50.6625	0.694373	0.0173474	medium	FDR<0.05	Fubp3	NA
ENSMUSG00000002949	41	156.317	28	101.643	-54.6742	0.650235	0.0174518	medium	FDR<0.05	Timm44	NA
ENSMUSG00000035783	918	99.1144	505	91.4911	-7.62329	0.923086	0.0175526	negligible	FDR<0.05	Acta2	NA
ENSMUSG00000037119	25	153.52	21	101	-52.52	0.657895	0.0177385	medium	FDR<0.05	Fam91a1	NA
ENSMUSG00000022961	114	183.316	54	138.519	-44.7973	0.755628	0.0179214	small	FDR<0.05	Son	NA
ENSMUSG00000042279	134	55.3134	195	60.0718	4.75836	1.08603	0.0179752	negligible	FDR<0.05	H1f8	TENT5BC potentil targets
ENSMUSG00000026309	62	160.903	51	113.353	-47.5503	0.704479	0.0181325	small	FDR<0.05	Ilkap	NA
ENSMUSG00000078899	54	141.963	28	95.3929	-46.5701	0.671956	0.0181923	small	FDR<0.05	Gm4631	NA
ENSMUSG00000021127	139	136.712	78	110.41	-26.302	0.807611	0.018202	small	FDR<0.05	Zfp36l1	NA
ENSMUSG00000061559	61	130.754	40	93.25	-37.5041	0.713171	0.0182159	small	FDR<0.05	Wdr61	NA
ENSMUSG00000018770	823	97.5589	649	89.4268	-8.13212	0.916644	0.0182403	negligible	FDR<0.05	Atp5g3	NA
ENSMUSG00000037608	82	169.085	70	131.071	-38.0139	0.775179	0.018262	small	FDR<0.05	Bclaf1	NA
ENSMUSG00000052798	29	125.793	22	81.3636	-44.4295	0.646805	0.0183427	medium	FDR<0.05	Nup107	NA
ENSMUSG00000037519	34	147.971	20	73.15	-74.8206	0.494355	0.0184918	large	FDR<0.05	Ppfia1	NA
ENSMUSG00000032047	96	120.229	65	94.3231	-25.9061	0.784527	0.0185196	small	FDR<0.05	Acat1	NA
ENSMUSG00000038489	206	105.005	155	93.5677	-11.4371	0.89108	0.0186839	small	FDR<0.05	Polr2l	NA
ENSMUSG00000038615	140	122.593	58	104.155	-18.4377	0.849602	0.0187477	small	FDR<0.05	Nfe2l1	NA
ENSMUSG00000030751	157	127.357	93	104.785	-22.5717	0.822768	0.0188329	small	FDR<0.05	Psma1	NA
ENSMUSG00000002372	47	153.021	32	103.219	-49.8025	0.674539	0.0189179	medium	FDR<0.05	Ranbp3	NA
ENSMUSG00000047557	39	117	25	76.52	-40.48	0.654017	0.0189616	medium	FDR<0.05	Lxn	NA
ENSMUSG00000002043	38	110.789	42	82.5952	-28.1942	0.745515	0.0189628	small	FDR<0.05	Trappc6a	NA
ENSMUSG00000036570	97	114.021	78	82.6282	-31.3924	0.724678	0.0189682	small	FDR<0.05	Fxyd1	NA
ENSMUSG00000026385	183	111.415	155	98.8	-12.6153	0.886772	0.0189731	small	FDR<0.05	Dbi	NA
ENSMUSG00000029064	263	125.498	149	108.141	-17.3572	0.861694	0.0190819	small	FDR<0.05	Gnb1	NA
ENSMUSG00000038683	58	114.983	54	74.9444	-40.0383	0.651789	0.0190833	medium	FDR<0.05	Pak1ip1	NA
ENSMUSG00000028639	484	94.8802	369	83.794	-11.0861	0.883157	0.0191473	small	FDR<0.05	Ybx1	NA
ENSMUSG00000012535	38	116.289	33	72.8788	-43.4107	0.626702	0.0192561	medium	FDR<0.05	Tnpo3	NA
ENSMUSG00000021591	52	90.2692	40	115.175	24.9058	1.27591	0.0193093	small	FDR<0.05	Glrx	TENT5BC potentil targets
ENSMUSG00000018286	222	84.1757	244	73.2008	-10.9749	0.86962	0.019365	small	FDR<0.05	Psmb6	NA
ENSMUSG00000025245	34	167.912	34	107.971	-59.9412	0.64302	0.0194513	medium	FDR<0.05	Lztfl1	NA
ENSMUSG00000050856	180	88.3833	199	78.4623	-9.92102	0.88775	0.0195276	small	FDR<0.05	Atp5k	NA
ENSMUSG00000052310	117	113.111	78	94.8333	-18.2778	0.838409	0.0196047	small	FDR<0.05	Slc39a1	NA
ENSMUSG00000039656	54	141.574	32	99.5	-42.0741	0.702812	0.0196927	medium	FDR<0.05	Rxrb	NA
ENSMUSG00000024097	171	174.012	125	151.272	-22.7397	0.869321	0.0197105	small	FDR<0.05	Srsf7	NA
ENSMUSG00000037013	122	150.844	62	121.694	-29.1507	0.80675	0.0197489	small	FDR<0.05	Ss18	NA
ENSMUSG00000055531	75	179.32	30	135.9	-43.42	0.757863	0.0197943	small	FDR<0.05	Cpsf6	NA
ENSMUSG00000052926	66	125.939	49	86.551	-39.3884	0.687243	0.0200912	medium	FDR<0.05	Rnaseh2a	NA
ENSMUSG00000072235	257	99.2607	170	86.7412	-12.5195	0.873872	0.020124	small	FDR<0.05	Tuba1a	NA
ENSMUSG00000034681	108	140.12	42	108.048	-32.0728	0.771106	0.0201726	small	FDR<0.05	Rnps1	NA
ENSMUSG00000031226	49	117.49	35	81.1143	-36.3755	0.690394	0.0201857	medium	FDR<0.05	Pbdc1	NA
ENSMUSG00000066031	24	85.0833	54	109.185	24.1019	1.28327	0.0202057	small	FDR<0.05	Pramel25	TENT5BC potentil targets
ENSMUSG00000032386	22	165.818	27	108.148	-57.67	0.652209	0.0202397	medium	FDR<0.05	Trip4	NA
ENSMUSG00000067818	327	102.587	266	95.7519	-6.83528	0.933371	0.0202838	negligible	FDR<0.05	Myl9	NA
ENSMUSG00000024187	84	142.869	47	110.106	-32.7627	0.77068	0.0203254	small	FDR<0.05	Fam234a	NA
ENSMUSG00000060860	242	101.165	194	85.5206	-15.6447	0.845355	0.0204206	small	FDR<0.05	Ube2s	NA
ENSMUSG00000002102	141	100.234	100	77.09	-23.144	0.7691	0.0204482	small	FDR<0.05	Psmc3	NA
ENSMUSG00000020840	87	114.575	65	96.2462	-18.3286	0.84003	0.0205267	small	FDR<0.05	Blmh	NA
ENSMUSG00000052456	63	115.683	70	87.5714	-28.1111	0.756998	0.0207852	small	FDR<0.05	Get3	NA
ENSMUSG00000032184	29	152.414	20	96.2	-56.2138	0.631176	0.0209347	medium	FDR<0.05	Lysmd2	NA
ENSMUSG00000011257	125	123.616	64	92.8906	-30.7254	0.751445	0.0209791	small	FDR<0.05	Pabpc4	NA
ENSMUSG00000022682	31	150.29	25	105.64	-44.6503	0.702906	0.0210259	medium	FDR<0.05	Rrn3	NA
ENSMUSG00000118653	70	94.9571	39	67.1538	-27.8033	0.707202	0.0210286	small	FDR<0.05	AC159819.1	NA
ENSMUSG00000063524	348	101.124	228	91.4561	-9.66742	0.9044	0.0210818	negligible	FDR<0.05	Eno1	NA
ENSMUSG00000024457	46	159.891	30	117.933	-41.958	0.737584	0.0210982	small	FDR<0.05	Trim26	NA
ENSMUSG00000093904	223	105.897	243	92.0576	-13.8392	0.869314	0.0211157	small	FDR<0.05	Tomm20	NA
ENSMUSG00000019961	147	162.435	92	132.511	-29.9245	0.815776	0.0211393	small	FDR<0.05	Tmpo	NA
ENSMUSG00000024659	22	134.5	23	90.6522	-43.8478	0.673994	0.0211529	medium	FDR<0.05	Anxa1	NA
ENSMUSG00000028597	172	103.703	124	89.3145	-14.389	0.861249	0.0212141	small	FDR<0.05	Gpx7	NA
ENSMUSG00000040479	33	161.152	20	99.4	-61.7515	0.616811	0.0212638	medium	FDR<0.05	Dgkz	NA
ENSMUSG00000025492	226	107.438	171	95.2865	-12.1515	0.886898	0.0212659	negligible	FDR<0.05	Ifitm3	NA
ENSMUSG00000007950	32	109.094	32	74.6562	-34.4375	0.684331	0.0212792	medium	FDR<0.05	Abhd8	NA
ENSMUSG00000045690	530	65.2226	507	70.3176	5.09491	1.07812	0.0213345	negligible	FDR<0.05	Wdr89	NA
ENSMUSG00000029036	42	148.881	35	105.6	-43.281	0.709292	0.021338	medium	FDR<0.05	Atad3a	NA
ENSMUSG00000021501	36	169.389	33	110	-59.3889	0.649393	0.0214117	medium	FDR<0.05	Caml	NA
ENSMUSG00000042942	51	161.471	31	117.355	-44.1157	0.726788	0.0214443	small	FDR<0.05	Greb1l	NA
ENSMUSG00000076431	217	112.18	142	94.8662	-17.3135	0.845663	0.0215258	small	FDR<0.05	Sox4	NA
ENSMUSG00000026131	73	163.562	25	114.32	-49.2416	0.698941	0.0215416	medium	FDR<0.05	Dst	NA
ENSMUSG00000046707	51	142.137	28	81.7857	-60.3515	0.5754	0.0216775	medium	FDR<0.05	Csnk2a2	NA
ENSMUSG00000019978	70	140.986	31	104.935	-36.0502	0.744299	0.0218009	small	FDR<0.05	Epb41l2	NA
ENSMUSG00000031799	150	127.413	94	105.394	-22.0197	0.827179	0.0218742	small	FDR<0.05	Tpm4	NA
ENSMUSG00000018846	38	119.895	31	79.3226	-40.5722	0.661602	0.0218936	medium	FDR<0.05	Pank3	NA
ENSMUSG00000039740	39	129.205	28	97.3571	-31.848	0.753508	0.0221142	medium	FDR<0.05	Alg2	NA
ENSMUSG00000021820	58	149.086	48	110.146	-38.9404	0.738806	0.0221281	small	FDR<0.05	Camk2g	NA
ENSMUSG00000033022	38	82.1842	32	102.344	20.1595	1.2453	0.0221725	small	FDR<0.05	Cdo1	TENT5BC potentil targets
ENSMUSG00000041329	197	159.853	70	134.214	-25.6385	0.839612	0.0222113	small	FDR<0.05	Atp1b2	NA
ENSMUSG00000032812	31	126.903	20	71.15	-55.7532	0.560663	0.0222253	medium	FDR<0.05	Arap1	NA
ENSMUSG00000030512	45	123.844	28	90.1071	-33.7373	0.727583	0.0222455	medium	FDR<0.05	Snrpa1	NA
ENSMUSG00000034403	118	122	88	97.5568	-24.4432	0.799646	0.0222484	small	FDR<0.05	Pja1	NA
ENSMUSG00000038546	52	142.346	32	93.7812	-48.5649	0.658825	0.0223367	medium	FDR<0.05	Ranbp9	NA
ENSMUSG00000027255	58	145.672	49	117.796	-27.8765	0.808636	0.0224665	small	FDR<0.05	Arfgap2	NA
ENSMUSG00000072568	28	146.25	25	95.04	-51.21	0.649846	0.0225649	medium	FDR<0.05	Lratd2	NA
ENSMUSG00000098234	112	111.661	163	90.6933	-20.9675	0.812222	0.0225942	small	FDR<0.05	Snhg6	NA
ENSMUSG00000035239	39	130.923	57	112.263	-18.6599	0.857474	0.0226458	small	FDR<0.05	Neu3	NA
ENSMUSG00000042558	32	136.844	33	99.2121	-37.6316	0.725003	0.0228029	medium	FDR<0.05	Adprs	NA
ENSMUSG00000022477	120	111.117	78	88.6026	-22.5141	0.797383	0.0228689	small	FDR<0.05	Aco2	NA
ENSMUSG00000023994	48	117.125	36	85.0278	-32.0972	0.725958	0.0229945	small	FDR<0.05	Nfya	NA
ENSMUSG00000003038	651	120.935	475	111.648	-9.28706	0.923206	0.0230366	negligible	FDR<0.05	Hmgn2	NA
ENSMUSG00000029068	67	235.582	41	177.171	-58.4114	0.752055	0.0230396	medium	FDR<0.05	Ccnl2	NA
ENSMUSG00000040618	65	112.415	56	85.625	-26.7904	0.761684	0.0230983	small	FDR<0.05	Pck2	NA
ENSMUSG00000008035	175	117.937	127	100.882	-17.0553	0.855387	0.0232029	small	FDR<0.05	Mid1ip1	NA
ENSMUSG00000022108	979	113.185	762	105.965	-7.22032	0.936208	0.0232907	negligible	FDR<0.05	Itm2b	NA
ENSMUSG00000046058	20	115.35	29	78.8621	-36.4879	0.683676	0.0233041	medium	FDR<0.05	Eid2	NA
ENSMUSG00000038370	66	120.03	38	90.2632	-29.7671	0.752003	0.0233087	medium	FDR<0.05	Pcp4l1	NA
ENSMUSG00000026034	143	231.182	57	195.93	-35.252	0.847514	0.0234105	small	FDR<0.05	Clk1	NA
ENSMUSG00000051579	133	117.353	88	99.4545	-17.8988	0.847479	0.0234997	small	FDR<0.05	Tceal8	NA
ENSMUSG00000019997	90	136.8	80	114.263	-22.5375	0.835252	0.0235099	small	FDR<0.05	Ccn2	NA
ENSMUSG00000020133	33	113.545	34	83.8529	-29.6925	0.738497	0.0235765	medium	FDR<0.05	2310011J03Rik	NA
ENSMUSG00000039771	84	134.369	74	107.365	-27.0042	0.79903	0.0236188	small	FDR<0.05	Polr2j	NA
ENSMUSG00000039985	52	163.058	38	119.658	-43.3998	0.733838	0.023635	medium	FDR<0.05	Sinhcaf	NA
ENSMUSG00000030035	26	154	37	102.541	-51.4595	0.665848	0.0237114	medium	FDR<0.05	Wbp1	NA
ENSMUSG00000068240	387	77.3773	551	70.8348	-6.54242	0.915448	0.023747	negligible	FDR<0.05	Gm11808	NA
ENSMUSG00000044783	115	176.409	82	144.39	-32.0185	0.818498	0.0240496	small	FDR<0.05	Hjurp	NA
ENSMUSG00000032014	93	117.333	73	87.9589	-29.3744	0.74965	0.0243583	small	FDR<0.05	Oaf	NA
ENSMUSG00000057841	2585	74.1474	3006	70.3536	-3.79376	0.948835	0.0246098	negligible	FDR<0.05	Rpl32	NA
ENSMUSG00000026869	40	129.95	35	95.3143	-34.6357	0.733469	0.0246891	medium	FDR<0.05	Psmd5	NA
ENSMUSG00000028655	33	103.394	21	65.9048	-37.4892	0.637414	0.0247847	medium	FDR<0.05	Mfsd2a	NA
ENSMUSG00000025213	99	125.03	53	99.434	-25.5963	0.795279	0.024802	small	FDR<0.05	Kazald1	NA
ENSMUSG00000038366	51	137.275	33	96.7576	-40.5169	0.704847	0.0248295	medium	FDR<0.05	Lasp1	NA
ENSMUSG00000037072	202	127.51	185	113.568	-13.9423	0.890657	0.0248673	small	FDR<0.05	Selenof	NA
ENSMUSG00000041390	119	121.412	89	102.607	-18.805	0.845114	0.0249408	small	FDR<0.05	Mdfic	NA
ENSMUSG00000040451	31	125.097	22	85.0909	-40.0059	0.680201	0.0251851	medium	FDR<0.05	Sgms1	NA
ENSMUSG00000020019	65	137.969	24	98	-39.9692	0.710303	0.0252543	medium	FDR<0.05	Ntn4	NA
ENSMUSG00000001211	70	113.786	63	96.381	-17.4048	0.847039	0.0253981	small	FDR<0.05	Agpat3	NA
ENSMUSG00000079197	146	89.4315	126	71.3889	-18.0426	0.798252	0.0254973	small	FDR<0.05	Psme2	NA
ENSMUSG00000031231	262	98.3626	266	88.0301	-10.3325	0.894955	0.0255994	negligible	FDR<0.05	Cox7b	NA
ENSMUSG00000003662	33	104.455	32	79.5	-24.9545	0.761097	0.0256884	small	FDR<0.05	Ciao1	NA
ENSMUSG00000092203	69	128.087	58	95.2414	-32.8456	0.743568	0.0261417	small	FDR<0.05	1110038B12Rik	NA
ENSMUSG00000028180	61	173.033	29	124.345	-48.688	0.71862	0.0261945	small	FDR<0.05	Zranb2	NA
ENSMUSG00000060227	40	154.5	33	110.576	-43.9242	0.715701	0.0262459	medium	FDR<0.05	Golm2	NA
ENSMUSG00000039234	35	154.371	27	109.148	-45.2233	0.707049	0.0262807	medium	FDR<0.05	Sec24d	NA
ENSMUSG00000026466	55	123.927	39	92.0769	-31.8503	0.742992	0.0262991	medium	FDR<0.05	Tor1aip1	NA
ENSMUSG00000021477	926	130.486	661	123.253	-7.23331	0.944566	0.0263968	negligible	FDR<0.05	Ctsl	NA
ENSMUSG00000005683	126	97.1111	76	112.684	15.5731	1.16036	0.0264146	small	FDR<0.05	Cs	NA
ENSMUSG00000027010	51	137.627	41	99.5366	-38.0909	0.723232	0.026467	small	FDR<0.05	Slc25a12	NA
ENSMUSG00000079283	30	110.333	26	71.5769	-38.7564	0.648733	0.0265444	medium	FDR<0.05	2310009B15Rik	NA
ENSMUSG00000029234	58	145.448	58	108.552	-36.8966	0.746325	0.026616	small	FDR<0.05	Tmem165	NA
ENSMUSG00000015749	56	137.125	39	105.564	-31.5609	0.769838	0.0266378	small	FDR<0.05	Anp32e	NA
ENSMUSG00000042043	142	105.965	149	90.5906	-15.3742	0.854912	0.0267826	small	FDR<0.05	Tbca	NA
ENSMUSG00000060572	210	128.271	118	109.678	-18.5935	0.855046	0.0268146	small	FDR<0.05	Mfap2	NA
ENSMUSG00000050645	57	118.281	40	81	-37.2807	0.684812	0.0268575	medium	FDR<0.05	Defb19	NA
ENSMUSG00000040128	165	89.8	99	65.4343	-24.3657	0.728668	0.0268906	small	FDR<0.05	Pnrc1	NA
ENSMUSG00000071796	76	214.974	67	182.537	-32.4364	0.849115	0.0269025	small	FDR<0.05	6820431F20Rik	NA
ENSMUSG00000001833	122	126.779	85	103.459	-23.3199	0.816058	0.0269289	small	FDR<0.05	Septin7	NA
ENSMUSG00000006205	533	132.203	320	123.787	-8.41513	0.936347	0.0269543	negligible	FDR<0.05	Htra1	NA
ENSMUSG00000001418	67	114.075	32	84.3438	-29.7309	0.739373	0.0270446	small	FDR<0.05	Glmp	NA
ENSMUSG00000066232	91	120.462	46	94.3696	-26.092	0.7834	0.0270622	small	FDR<0.05	Ipo7	NA
ENSMUSG00000042726	25	149.4	28	105.929	-43.4714	0.709027	0.0271404	medium	FDR<0.05	Trafd1	NA
ENSMUSG00000033918	67	96.2537	56	69.9821	-26.2716	0.727059	0.0271467	small	FDR<0.05	Parl	NA
ENSMUSG00000020571	311	124.569	186	109.661	-14.9078	0.880325	0.027288	small	FDR<0.05	Pdia6	NA
ENSMUSG00000020515	52	128.692	46	97.9783	-30.714	0.761337	0.0273233	small	FDR<0.05	Cnot8	NA
ENSMUSG00000027804	86	140.709	55	103.691	-37.0184	0.736916	0.0273409	small	FDR<0.05	Ppid	NA
ENSMUSG00000023150	440	163.118	328	142.518	-20.5999	0.873712	0.0273532	small	FDR<0.05	Ivns1abp	NA
ENSMUSG00000022400	161	114.472	134	95	-19.472	0.829897	0.027355	small	FDR<0.05	Rbx1	NA
ENSMUSG00000031198	80	103.588	81	88.4444	-15.1431	0.853814	0.0273679	small	FDR<0.05	Fundc2	NA
ENSMUSG00000022200	124	112.371	70	87.1	-25.271	0.775111	0.0274685	small	FDR<0.05	Golph3	NA
ENSMUSG00000015120	174	116.925	130	96.7308	-20.1945	0.827287	0.0274878	small	FDR<0.05	Ube2i	NA
ENSMUSG00000061410	21	152.857	20	98	-54.8571	0.641121	0.0275224	medium	FDR<0.05	Zcchc14	NA
ENSMUSG00000015806	75	112.853	62	91.1452	-21.7082	0.807643	0.0275628	small	FDR<0.05	Qdpr	NA
ENSMUSG00000031916	37	139.297	25	88.84	-50.4573	0.637773	0.0275798	medium	FDR<0.05	Cog8	NA
ENSMUSG00000020738	334	106.15	270	95.1	-11.0497	0.895905	0.0276203	negligible	FDR<0.05	Sumo2	NA
ENSMUSG00000031770	37	130.162	40	94.65	-35.5122	0.72717	0.0276345	medium	FDR<0.05	Herpud1	NA
ENSMUSG00000039515	71	118.056	63	96.5079	-21.5484	0.817474	0.0276435	small	FDR<0.05	Ptpa	NA
ENSMUSG00000032786	46	110.5	23	76.6522	-33.8478	0.693685	0.0276441	medium	FDR<0.05	Alas1	NA
ENSMUSG00000030881	49	153.449	24	105.333	-48.1156	0.686439	0.0276646	medium	FDR<0.05	Arfip2	NA
ENSMUSG00000045438	25	124.72	31	93.0323	-31.6877	0.745929	0.027777	medium	FDR<0.05	Cox19	NA
ENSMUSG00000019710	90	126.233	71	87.5211	-38.7122	0.693328	0.0278353	small	FDR<0.05	Mrpl24	NA
ENSMUSG00000022365	94	112.362	80	90.8875	-21.4742	0.808883	0.0280223	small	FDR<0.05	Derl1	NA
ENSMUSG00000038418	38	135.605	24	94.2917	-41.3136	0.695339	0.0280276	medium	FDR<0.05	Egr1	NA
ENSMUSG00000028381	29	142.793	28	96.25	-46.5431	0.674052	0.0281578	medium	FDR<0.05	Ugcg	NA
ENSMUSG00000065990	81	109.79	102	90.4118	-19.3784	0.823496	0.0282089	small	FDR<0.05	Aurkaip1	NA
ENSMUSG00000053898	198	106.944	217	92.7604	-14.1841	0.86737	0.0283566	small	FDR<0.05	Ech1	NA
ENSMUSG00000015790	35	134.543	37	80.9189	-53.6239	0.601436	0.0284079	medium	FDR<0.05	Surf1	NA
ENSMUSG00000045896	43	114.093	36	146	31.907	1.27966	0.0284958	medium	FDR<0.05	Paip2b	NA
ENSMUSG00000031386	55	160.945	21	112.143	-48.8026	0.696776	0.0285399	medium	FDR<0.05	Hcfc1	NA
ENSMUSG00000040025	79	110.975	44	83.3864	-27.5883	0.7514	0.0287198	small	FDR<0.05	Ythdf2	NA
ENSMUSG00000020152	99	116.071	41	88.3415	-27.7292	0.7611	0.028773	small	FDR<0.05	Actr2	NA
ENSMUSG00000028443	32	108.312	31	76.129	-32.1835	0.702865	0.0287975	medium	FDR<0.05	Nudt2	NA
ENSMUSG00000025484	32	133.812	33	94.7273	-39.0852	0.70791	0.028876	medium	FDR<0.05	Bet1l	NA
ENSMUSG00000032602	32	125.75	33	93	-32.75	0.739563	0.0288917	medium	FDR<0.05	Slc25a20	NA
ENSMUSG00000026185	182	137.813	98	117.296	-20.5173	0.851123	0.0288928	small	FDR<0.05	Igfbp5	NA
ENSMUSG00000024146	58	123.241	74	97.2838	-25.9576	0.789376	0.0288996	small	FDR<0.05	Cript	NA
ENSMUSG00000012848	2229	73.3791	2699	69.9541	-3.42504	0.953324	0.0289687	negligible	FDR<0.05	Rps5	NA
ENSMUSG00000030188	25	133.32	20	96.7	-36.62	0.725323	0.0291452	medium	FDR<0.05	Magohb	NA
ENSMUSG00000024725	34	123.471	32	94.375	-29.0956	0.764352	0.0291648	medium	FDR<0.05	Ostf1	NA
ENSMUSG00000071654	52	88.2692	63	71.9683	-16.301	0.815327	0.029212	small	FDR<0.05	Uqcc3	NA
ENSMUSG00000029538	123	111.415	65	87.8769	-23.5377	0.788738	0.0294732	small	FDR<0.05	Srsf9	NA
ENSMUSG00000022390	73	131.123	35	104.514	-26.609	0.797069	0.0295427	small	FDR<0.05	Zc3h7b	NA
ENSMUSG00000031980	142	116.563	95	101.316	-15.2476	0.869191	0.0295535	small	FDR<0.05	Agt	NA
ENSMUSG00000020473	80	120.338	33	90.2727	-30.0648	0.750163	0.0295938	small	FDR<0.05	Aebp1	NA
ENSMUSG00000031533	29	135.552	33	85.6364	-49.9154	0.631762	0.0297919	medium	FDR<0.05	Mrps31	NA
ENSMUSG00000073889	51	119.235	44	84.6364	-34.5989	0.709826	0.0298518	small	FDR<0.05	Il11ra1	NA
ENSMUSG00000022216	167	108.311	125	92.968	-15.3434	0.85834	0.0298638	small	FDR<0.05	Psme1	NA
ENSMUSG00000032580	68	194.397	32	152.5	-41.8971	0.784477	0.0300931	small	FDR<0.05	Rbm5	NA
ENSMUSG00000022571	45	141.4	48	96.8958	-44.5042	0.68526	0.0301503	medium	FDR<0.05	Pycrl	NA
ENSMUSG00000031556	64	101.438	50	79.5	-21.9375	0.783734	0.0302113	small	FDR<0.05	Tm2d2	NA
ENSMUSG00000020929	54	126.352	32	87.4688	-38.8831	0.692263	0.0302582	medium	FDR<0.05	Eftud2	NA
ENSMUSG00000035828	55	132.345	51	102.902	-29.4435	0.777525	0.0303233	small	FDR<0.05	Pim3	NA
ENSMUSG00000073131	45	135.156	29	99.3103	-35.8452	0.734786	0.0303933	medium	FDR<0.05	Vma21	NA
ENSMUSG00000020526	20	155.6	20	97.85	-57.75	0.628856	0.0304404	large	FDR<0.05	Znhit3	NA
ENSMUSG00000003200	52	131.596	27	87.5926	-44.0036	0.665617	0.0307354	medium	FDR<0.05	Sh3gl1	NA
ENSMUSG00000032320	85	134.541	49	107.653	-26.8881	0.80015	0.0307861	small	FDR<0.05	Rcn2	NA
ENSMUSG00000023272	70	121.086	41	92.122	-28.9638	0.7608	0.0309977	small	FDR<0.05	Creld2	NA
ENSMUSG00000002679	20	119.2	29	76.2414	-42.9586	0.639609	0.0310261	medium	FDR<0.05	Med6	NA
ENSMUSG00000008475	119	128	80	110.075	-17.925	0.859961	0.0310361	small	FDR<0.05	Arpc5	NA
ENSMUSG00000044308	36	159.639	25	115.48	-44.1589	0.723383	0.0310861	medium	FDR<0.05	Ubr3	NA
ENSMUSG00000022280	52	142.269	31	99.4839	-42.7854	0.699265	0.0310904	medium	FDR<0.05	Rnf19a	NA
ENSMUSG00000020267	375	100.456	474	93.3544	-7.10157	0.929307	0.0312807	negligible	FDR<0.05	Hint1	NA
ENSMUSG00000023452	43	166.907	43	129.419	-37.4884	0.775394	0.0314981	small	FDR<0.05	Pisd	NA
ENSMUSG00000043131	83	128.795	52	100.731	-28.0644	0.7821	0.0315499	small	FDR<0.05	Mob1a	NA
ENSMUSG00000002455	58	100.5	34	73.4706	-27.0294	0.731051	0.0317159	small	FDR<0.05	Prpf6	NA
ENSMUSG00000023025	55	127.055	23	89.5217	-37.5328	0.704593	0.0317244	medium	FDR<0.05	Larp4	NA
ENSMUSG00000024248	250	96.28	288	87.4271	-8.85292	0.90805	0.0317638	negligible	FDR<0.05	Cox7a2l	NA
ENSMUSG00000050002	38	125.026	36	86.4722	-38.5541	0.691632	0.0317895	medium	FDR<0.05	Idnk	NA
ENSMUSG00000041685	45	170.267	25	111.76	-58.5067	0.656382	0.0319379	medium	FDR<0.05	Fcho2	NA
ENSMUSG00000025510	137	126.752	121	103.364	-23.3882	0.81548	0.0320854	small	FDR<0.05	Cd151	NA
ENSMUSG00000058835	71	137.718	23	81.7826	-55.9357	0.59384	0.0322153	medium	FDR<0.05	Abi1	NA
ENSMUSG00000029440	32	79.75	23	104.087	24.337	1.30517	0.0322248	small	FDR<0.05	Psmd9	NA
ENSMUSG00000011752	267	124.592	147	110.014	-14.5782	0.882993	0.0325029	small	FDR<0.05	Pgam1	NA
ENSMUSG00000003873	94	119.968	108	97.5	-22.4681	0.812716	0.0325087	small	FDR<0.05	Bax	NA
ENSMUSG00000020171	43	117.93	36	85.9722	-31.958	0.729009	0.0326561	medium	FDR<0.05	Yeats4	NA
ENSMUSG00000025223	76	142.895	54	111.648	-31.2466	0.781331	0.0327168	small	FDR<0.05	Ldb1	NA
ENSMUSG00000001467	27	114.185	25	75.92	-38.2652	0.664885	0.0328439	medium	FDR<0.05	Cyp51	NA
ENSMUSG00000090254	39	65.0513	29	70.1379	5.08665	1.07819	0.0329058	negligible	FDR<0.05	Gm1965	NA
ENSMUSG00000022516	42	122.524	45	95.1778	-27.346	0.77681	0.0333411	small	FDR<0.05	Nudt16l1	NA
ENSMUSG00000004865	55	180.891	35	137.971	-42.9195	0.762733	0.0334053	small	FDR<0.05	Srpk1	NA
ENSMUSG00000040249	232	151.134	70	170.314	19.1807	1.12691	0.0334216	small	FDR<0.05	Lrp1	NA
ENSMUSG00000046671	134	124.284	88	105.443	-18.8404	0.848408	0.0335359	small	FDR<0.05	Mtfr1l	NA
ENSMUSG00000013822	87	88.0115	82	95.0122	7.0007	1.07954	0.0335869	negligible	FDR<0.05	Elof1	NA
ENSMUSG00000010307	110	100.991	85	81.5176	-19.4733	0.807178	0.0337747	small	FDR<0.05	Tmem86a	NA
ENSMUSG00000038481	34	159.706	21	113.81	-45.8964	0.712619	0.033806	medium	FDR<0.05	Cdk19	NA
ENSMUSG00000057572	25	120.16	35	86.7143	-33.4457	0.721657	0.0338431	medium	FDR<0.05	Zbtb8os	NA
ENSMUSG00000018965	162	144.056	76	122.5	-21.5556	0.850366	0.0338805	small	FDR<0.05	Ywhah	NA
ENSMUSG00000027809	47	139.234	42	100.429	-38.8055	0.721293	0.0339581	small	FDR<0.05	Etfdh	NA
ENSMUSG00000004945	76	110.526	87	91.7701	-18.7562	0.830301	0.0342127	small	FDR<0.05	Tmem242	NA
ENSMUSG00000018427	49	164.612	27	117.333	-47.2789	0.712786	0.0342804	medium	FDR<0.05	Ypel2	NA
ENSMUSG00000054387	96	128.927	43	166.116	37.1892	1.28845	0.0346678	small	FDR<0.05	Mdm4	NA
ENSMUSG00000040374	59	122	39	92.9487	-29.0513	0.761875	0.0346703	small	FDR<0.05	Pex2	NA
ENSMUSG00000032402	57	129.982	32	90.0312	-39.9512	0.692642	0.0346923	medium	FDR<0.05	Smad3	NA
ENSMUSG00000025364	198	111.167	135	94.6	-16.5667	0.850975	0.0348486	small	FDR<0.05	Pa2g4	NA
ENSMUSG00000102070	446	53.0516	424	49.816	-3.23553	0.939012	0.0349145	negligible	FDR<0.05	Gm28661	NA
ENSMUSG00000015478	40	103.75	39	128.769	25.0192	1.24115	0.0349951	small	FDR<0.05	Rnf5	NA
ENSMUSG00000066359	26	45.7692	24	57.3333	11.5641	1.25266	0.0350346	small	FDR<0.05	Tcl1b1	TENT5BC potentil targets
ENSMUSG00000021606	141	96.8014	158	84.8797	-11.9217	0.876844	0.0350419	small	FDR<0.05	Ndufs6	NA
ENSMUSG00000042572	56	136.768	38	106.579	-30.1889	0.779269	0.0350821	small	FDR<0.05	Ube2q1	NA
ENSMUSG00000063888	93	117.57	68	98.4118	-19.1581	0.837049	0.0351503	small	FDR<0.05	Rpl7l1	NA
ENSMUSG00000020048	616	126.909	374	116.957	-9.95187	0.921583	0.0351833	negligible	FDR<0.05	Hsp90b1	NA
ENSMUSG00000053510	82	129.793	45	94.7778	-35.0149	0.730224	0.0353307	small	FDR<0.05	Nrd1	NA
ENSMUSG00000001663	41	146.878	55	110.073	-36.8053	0.749416	0.0354016	medium	FDR<0.05	Gstt1	NA
ENSMUSG00000068523	270	120.13	274	108.923	-11.2063	0.906715	0.0356667	negligible	FDR<0.05	Gng5	NA
ENSMUSG00000006498	200	131.65	110	111.918	-19.7318	0.850119	0.0357471	small	FDR<0.05	Ptbp1	NA
ENSMUSG00000025508	2002	78.2458	1774	74.3399	-3.90584	0.950082	0.0357495	negligible	FDR<0.05	Rplp2	NA
ENSMUSG00000041881	272	93.4375	308	85.3344	-8.10308	0.913278	0.0358045	negligible	FDR<0.05	Ndufa7	NA
ENSMUSG00000021497	35	142.714	56	102.714	-40	0.71972	0.0360164	medium	FDR<0.05	Txndc15	NA
ENSMUSG00000096956	107	108.907	128	90.7578	-18.1487	0.833355	0.03604	small	FDR<0.05	Snhg18	NA
ENSMUSG00000050248	70	141.129	39	104.385	-36.744	0.739642	0.0361099	small	FDR<0.05	Evc2	NA
ENSMUSG00000002325	25	151.8	23	103.739	-48.0609	0.683393	0.0361762	medium	FDR<0.05	Irf9	NA
ENSMUSG00000021589	40	140.075	26	95.8077	-44.2673	0.683974	0.0363196	medium	FDR<0.05	Rhobtb3	NA
ENSMUSG00000036751	295	99.6136	269	90.1115	-9.50204	0.904611	0.0363266	negligible	FDR<0.05	Cox6b1	NA
ENSMUSG00000004936	100	119	70	94.8429	-24.1571	0.796999	0.036352	small	FDR<0.05	Map2k1	NA
ENSMUSG00000018442	45	132.244	30	90.4667	-41.7778	0.684087	0.0363586	medium	FDR<0.05	Derl2	NA
ENSMUSG00000031255	50	162.18	43	124.953	-37.2265	0.770462	0.0364199	small	FDR<0.05	Sytl4	NA
ENSMUSG00000024645	35	151.914	29	105.517	-46.397	0.694584	0.0365526	medium	FDR<0.05	Timm21	NA
ENSMUSG00000062397	126	112.738	98	97.051	-15.6871	0.860854	0.0367316	small	FDR<0.05	Zfp706	NA
ENSMUSG00000025503	103	104.369	69	86.6522	-17.7168	0.830249	0.0367427	small	FDR<0.05	Taldo1	NA
ENSMUSG00000067148	52	114.462	44	77.2727	-37.1888	0.675098	0.0370691	medium	FDR<0.05	Polr1c	NA
ENSMUSG00000020843	52	119.904	42	97.881	-22.0229	0.816329	0.0371598	small	FDR<0.05	Timm22	NA
ENSMUSG00000024045	57	196.175	22	147.455	-48.7209	0.751646	0.037196	small	FDR<0.05	Akap8	NA
ENSMUSG00000028245	28	177.857	23	109.348	-68.5093	0.614807	0.0373128	medium	FDR<0.05	Nsmaf	NA
ENSMUSG00000027349	28	131.893	22	93.2727	-38.6201	0.707186	0.0373658	medium	FDR<0.05	Fam98b	NA
ENSMUSG00000034781	43	122.395	33	80.1515	-42.2438	0.654858	0.0374874	medium	FDR<0.05	Gna11	NA
ENSMUSG00000028759	139	141.302	75	117.307	-23.9955	0.830183	0.0375041	small	FDR<0.05	Hp1bp3	NA
ENSMUSG00000022106	44	136.568	24	90.5	-46.0682	0.662673	0.0375978	medium	FDR<0.05	Rcbtb2	NA
ENSMUSG00000015656	1877	97.1641	1418	89.4379	-7.72615	0.920483	0.0376378	negligible	FDR<0.05	Hspa8	NA
ENSMUSG00000026626	71	125.859	47	94.5532	-31.306	0.751262	0.0377036	small	FDR<0.05	Ppp2r5a	NA
ENSMUSG00000072109	43	81.6744	58	100.155	18.4808	1.22627	0.0377314	small	FDR<0.05	A530040E14Rik	NA
ENSMUSG00000032279	81	123.037	57	97.0526	-25.9844	0.788808	0.0379209	small	FDR<0.05	Idh3a	NA
ENSMUSG00000014856	38	132.395	30	107.367	-25.0281	0.810959	0.0379385	small	FDR<0.05	Tmem208	NA
ENSMUSG00000020863	62	202.855	38	160.711	-42.1443	0.792244	0.038106	small	FDR<0.05	Luc7l3	NA
ENSMUSG00000036990	50	178.88	24	130.708	-48.1717	0.730704	0.0381928	medium	FDR<0.05	Otud4	NA
ENSMUSG00000018861	85	129.388	37	103.243	-26.145	0.797934	0.0382602	small	FDR<0.05	Fdxr	NA
ENSMUSG00000033610	42	149.19	29	109.759	-39.4319	0.735695	0.038385	medium	FDR<0.05	Pank1	NA
ENSMUSG00000030246	455	131.334	267	121.09	-10.2442	0.921999	0.0383896	negligible	FDR<0.05	Ldhb	NA
ENSMUSG00000025758	24	125.75	21	71.381	-54.369	0.567642	0.0383903	medium	FDR<0.05	Plk4	NA
ENSMUSG00000038406	42	125.619	21	77.4286	-48.1905	0.616376	0.0384008	medium	FDR<0.05	Scaf1	NA
ENSMUSG00000072692	102	63.7157	120	73.9	10.1843	1.15984	0.0387742	small	FDR<0.05	Rpl37rt	NA
ENSMUSG00000027439	23	148.478	25	88.36	-60.1183	0.595104	0.0390142	medium	FDR<0.05	Gzf1	NA
ENSMUSG00000013736	27	152.963	23	99.6957	-53.2673	0.651763	0.0390639	medium	FDR<0.05	Trnt1	NA
ENSMUSG00000000563	278	101.662	213	88.9765	-12.6853	0.87522	0.0391017	small	FDR<0.05	Atp5pb	NA
ENSMUSG00000052833	86	130.442	42	103.524	-26.9181	0.793639	0.0391095	small	FDR<0.05	Sae1	NA
ENSMUSG00000041236	50	136.72	28	94.6429	-42.0771	0.692239	0.0391536	small	FDR<0.05	Vps41	NA
ENSMUSG00000002985	504	111.135	324	105.361	-5.77381	0.948047	0.039207	negligible	FDR<0.05	Apoe	NA
ENSMUSG00000002968	73	140.973	28	97.7143	-43.2583	0.693144	0.0394074	small	FDR<0.05	Med25	NA
ENSMUSG00000047446	26	111.962	26	73.5769	-38.3846	0.657162	0.039438	medium	FDR<0.05	Arl4a	NA
ENSMUSG00000062981	89	106.708	80	84.4375	-22.2704	0.791296	0.0394582	small	FDR<0.05	Mrpl42	NA
ENSMUSG00000071014	103	103.058	142	88.2183	-14.8399	0.856004	0.0397375	small	FDR<0.05	Ndufb6	NA
ENSMUSG00000045680	75	119.627	82	95.8537	-23.773	0.801273	0.0399582	small	FDR<0.05	Tcf21	NA
ENSMUSG00000031782	39	127.821	39	88.8205	-39	0.694885	0.0399917	medium	FDR<0.05	Coq9	NA
ENSMUSG00000027502	53	111.075	53	77.9623	-33.1132	0.701886	0.0399988	medium	FDR<0.05	Rtf2	NA
ENSMUSG00000034211	67	137.403	53	107.075	-30.3275	0.779281	0.0400478	small	FDR<0.05	Mrps17	NA
ENSMUSG00000021665	43	87.4884	37	110.459	22.9711	1.26256	0.0402855	small	FDR<0.05	Hexb	NA
ENSMUSG00000021037	132	121.591	92	98.4348	-23.1561	0.809557	0.0402992	small	FDR<0.05	Ahsa1	NA
ENSMUSG00000027589	42	183.738	37	138.108	-45.63	0.751657	0.0405046	small	FDR<0.05	Pcmtd2	NA
ENSMUSG00000006412	82	111.305	57	89.4737	-21.8312	0.803861	0.0406527	small	FDR<0.05	Pfdn2	NA
ENSMUSG00000002550	139	116.547	121	101.43	-15.117	0.870292	0.04066	small	FDR<0.05	Uck1	NA
ENSMUSG00000037697	34	163.824	32	100.75	-63.0735	0.614991	0.0407003	medium	FDR<0.05	Ddhd1	NA
ENSMUSG00000002504	42	130.19	32	83.25	-46.9405	0.639448	0.0407589	medium	FDR<0.05	Slc9a3r2	NA
ENSMUSG00000024132	62	107.968	50	85.42	-22.5477	0.791162	0.0407816	small	FDR<0.05	Eci1	NA
ENSMUSG00000004626	24	141.75	33	92.8788	-48.8712	0.65523	0.0408732	medium	FDR<0.05	Stxbp2	NA
ENSMUSG00000031731	59	121.203	30	85.5667	-35.6367	0.705976	0.0409329	medium	FDR<0.05	Ap1g1	NA
ENSMUSG00000024240	34	161.235	26	105.192	-56.043	0.652415	0.0409622	medium	FDR<0.05	Epc1	NA
ENSMUSG00000075700	91	137.538	47	114.851	-22.6874	0.835047	0.0411392	small	FDR<0.05	Selenot	NA
ENSMUSG00000061315	911	93.0823	841	86.2414	-6.84095	0.926506	0.0412103	negligible	FDR<0.05	Naca	NA
ENSMUSG00000028330	36	132.278	26	95.4231	-36.8547	0.721384	0.041343	medium	FDR<0.05	Ncbp1	NA
ENSMUSG00000030750	63	105.429	56	84.0536	-21.375	0.797256	0.0414242	small	FDR<0.05	Nsmce1	NA
ENSMUSG00000029632	276	107.417	318	98.2327	-9.18396	0.914502	0.0414695	negligible	FDR<0.05	Ndufa4	NA
ENSMUSG00000035086	65	144.985	31	98.9032	-46.0814	0.682164	0.0416081	medium	FDR<0.05	Becn1	NA
ENSMUSG00000014226	101	115.614	78	97.7949	-17.819	0.845875	0.0418551	small	FDR<0.05	Cacybp	NA
ENSMUSG00000019857	71	98.8873	58	74.2241	-24.6632	0.750593	0.0419839	small	FDR<0.05	Asf1a	NA
ENSMUSG00000031490	127	99.9843	128	86.8359	-13.1483	0.868496	0.0422535	small	FDR<0.05	Eif4ebp1	NA
ENSMUSG00000034300	35	167.257	21	114.143	-53.1143	0.682439	0.0422535	medium	FDR<0.05	Fam53c	NA
ENSMUSG00000026878	90	142.2	68	112.515	-29.6853	0.791243	0.0423705	small	FDR<0.05	Rab14	NA
ENSMUSG00000026103	162	234.611	94	201.84	-32.7707	0.860319	0.0424056	small	FDR<0.05	Gls	NA
ENSMUSG00000025577	20	80.25	20	93.85	13.6	1.16947	0.0424249	negligible	FDR<0.05	Cbx2	NA
ENSMUSG00000014554	34	123.647	24	82.5	-41.1471	0.667222	0.0424707	medium	FDR<0.05	Dguok	NA
ENSMUSG00000036309	305	114.072	263	123.475	9.40315	1.08243	0.042483	negligible	FDR<0.05	Skp1	NA
ENSMUSG00000011837	29	135.448	24	103.625	-31.8233	0.765052	0.0425354	medium	FDR<0.05	Snapc2	NA
ENSMUSG00000020290	89	162.281	45	124.022	-38.2587	0.764244	0.0425388	small	FDR<0.05	Xpo1	NA
ENSMUSG00000073940	83	40.1928	328	36.1189	-4.07387	0.898642	0.0425905	small	FDR<0.05	Hbb-bt	NA
ENSMUSG00000007867	48	119.5	43	78.8605	-40.6395	0.65992	0.0426357	medium	FDR<0.05	Ift43	NA
ENSMUSG00000024560	36	155.556	21	99.5238	-56.0317	0.639796	0.0426943	medium	FDR<0.05	Cxxc1	NA
ENSMUSG00000015087	52	132.731	43	95.4419	-37.2889	0.719064	0.0427276	small	FDR<0.05	Rabl6	NA
ENSMUSG00000061518	343	94.9504	348	86.0086	-8.94182	0.905826	0.0429706	negligible	FDR<0.05	Cox5b	NA
ENSMUSG00000019054	98	113.469	128	96.2812	-17.1881	0.848522	0.0430539	small	FDR<0.05	Fis1	NA
ENSMUSG00000030157	31	244.194	27	215.37	-28.8232	0.881966	0.0434926	small	FDR<0.05	Clec2d	NA
ENSMUSG00000091337	87	113.862	77	93.6234	-20.2387	0.822253	0.0435671	small	FDR<0.05	Eid1	NA
ENSMUSG00000025208	33	112.606	44	83.1591	-29.447	0.738496	0.0436117	medium	FDR<0.05	Mrpl43	NA
ENSMUSG00000022098	46	170.804	25	127.72	-43.0843	0.747756	0.0437357	small	FDR<0.05	Bmp1	NA
ENSMUSG00000072949	31	107.645	34	85.3529	-22.2922	0.79291	0.0437507	small	FDR<0.05	Acot1	NA
ENSMUSG00000038387	35	115.886	27	87.9259	-27.9598	0.75873	0.0437697	medium	FDR<0.05	Rras	NA
ENSMUSG00000057134	34	129.941	28	106.071	-23.8697	0.816303	0.0438146	small	FDR<0.05	Ado	NA
ENSMUSG00000051154	114	117.816	104	91.5769	-26.2389	0.777289	0.0440724	small	FDR<0.05	Commd3	NA
ENSMUSG00000042133	28	168.25	24	108.542	-59.7083	0.645121	0.0444107	medium	FDR<0.05	Ppig	NA
ENSMUSG00000033845	55	108.255	65	83.6308	-24.6238	0.772538	0.0444854	small	FDR<0.05	Mrpl15	NA
ENSMUSG00000025940	59	118.78	59	97.2712	-21.5085	0.818921	0.0446695	small	FDR<0.05	Tmem70	NA
ENSMUSG00000046818	115	115.861	106	92.2547	-23.6062	0.796254	0.0450989	small	FDR<0.05	Ddit4l	NA
ENSMUSG00000035437	25	151.96	23	104.522	-47.4383	0.687824	0.0452664	medium	FDR<0.05	Rabgap1	NA
ENSMUSG00000021948	157	170.248	94	143.457	-26.791	0.842636	0.0452833	small	FDR<0.05	Prkcd	NA
ENSMUSG00000046879	40	98.275	22	126.636	28.3614	1.28859	0.0453851	small	FDR<0.05	Irgm1	NA
ENSMUSG00000027012	73	137.219	63	107.222	-29.997	0.781394	0.0453871	small	FDR<0.05	Dync1i2	NA
ENSMUSG00000012429	23	177.652	24	110.125	-67.5272	0.619891	0.0454202	medium	FDR<0.05	Mplkip	NA
ENSMUSG00000038622	37	108.216	35	68.4571	-39.7591	0.632596	0.0454945	medium	FDR<0.05	Med30	NA
ENSMUSG00000022450	344	95.0058	317	84.1956	-10.8102	0.886215	0.0455996	negligible	FDR<0.05	Ndufa6	NA
ENSMUSG00000066415	46	129	26	89.4615	-39.5385	0.6935	0.0456051	medium	FDR<0.05	Msl2	NA
ENSMUSG00000052305	345	45.1594	1235	42.0713	-3.08817	0.931616	0.0457478	negligible	FDR<0.05	Hbb-bs	NA
ENSMUSG00000037570	65	139.631	50	105.66	-33.9708	0.75671	0.0457864	small	FDR<0.05	Mcrs1	NA
ENSMUSG00000030717	133	125.789	111	111.045	-14.7444	0.882785	0.0457894	small	FDR<0.05	Nupr1	NA
ENSMUSG00000024158	28	128.429	20	89.35	-39.0786	0.695717	0.0457897	medium	FDR<0.05	Hagh	NA
ENSMUSG00000005142	43	130.605	21	91.9048	-38.6999	0.703687	0.0460673	medium	FDR<0.05	Man2b1	NA
ENSMUSG00000024026	189	112.471	160	99.5812	-12.8896	0.885396	0.0461031	small	FDR<0.05	Glo1	NA
ENSMUSG00000075229	46	117.109	27	86.7037	-30.405	0.740369	0.0461347	small	FDR<0.05	Ccdc58	NA
ENSMUSG00000060373	234	123.158	161	109.584	-13.5743	0.889782	0.0462272	negligible	FDR<0.05	Hnrnpc	NA
ENSMUSG00000074513	64	123.672	42	89.0714	-34.6004	0.720224	0.0462819	small	FDR<0.05	Arfip1	NA
ENSMUSG00000074665	44	118.955	33	91.303	-27.6515	0.767546	0.0463738	small	FDR<0.05	Bpifb4	NA
ENSMUSG00000031538	92	43.2065	110	50.3545	7.14802	1.16544	0.0465245	negligible	FDR<0.05	Plat	NA
ENSMUSG00000020063	39	140.308	28	86.7857	-53.522	0.618539	0.0466287	medium	FDR<0.05	Sirt1	NA
ENSMUSG00000032293	52	158.135	27	94.6296	-63.505	0.598412	0.0471724	medium	FDR<0.05	Ireb2	NA
ENSMUSG00000012117	36	86.4722	20	110.2	23.7278	1.2744	0.0472635	small	FDR<0.05	Dhdds	NA
ENSMUSG00000023905	26	135.154	20	95.6	-39.5538	0.707342	0.0473332	medium	FDR<0.05	Tnfrsf12a	NA
ENSMUSG00000068856	86	116.512	34	90.9706	-25.541	0.780785	0.0473517	small	FDR<0.05	Sf3b4	NA
ENSMUSG00000026192	62	131.919	40	101.8	-30.1194	0.771684	0.0475875	small	FDR<0.05	Atic	NA
ENSMUSG00000025495	27	129.815	35	90.3143	-39.5005	0.695716	0.0476146	medium	FDR<0.05	Ptdss2	NA
ENSMUSG00000015837	325	111.818	221	101.62	-10.1986	0.908794	0.0476461	negligible	FDR<0.05	Sqstm1	NA
ENSMUSG00000020265	129	119.62	99	107.717	-11.903	0.900493	0.0477994	negligible	FDR<0.05	Sumo3	NA
ENSMUSG00000032231	167	102.988	133	89.6241	-13.364	0.870238	0.0478282	small	FDR<0.05	Anxa2	NA
ENSMUSG00000029715	24	102.5	32	85.8438	-16.6562	0.8375	0.0478472	small	FDR<0.05	Pop7	NA
ENSMUSG00000038671	36	147.972	21	106.429	-41.5437	0.719247	0.0480426	medium	FDR<0.05	Arfrp1	NA
ENSMUSG00000029713	293	113.836	193	100.632	-13.2041	0.884008	0.0482564	small	FDR<0.05	Gnb2	NA
ENSMUSG00000014867	190	102.789	136	92.0294	-10.7601	0.895319	0.0482951	negligible	FDR<0.05	Surf4	NA
ENSMUSG00000023723	48	119.5	44	92.7955	-26.7045	0.776531	0.0484025	small	FDR<0.05	Mrps23	NA
ENSMUSG00000039105	167	111.246	121	93.4298	-17.8158	0.839852	0.048548	small	FDR<0.05	Atp6v1g1	NA
ENSMUSG00000021771	206	109.248	143	94.3916	-14.856	0.864016	0.0488368	small	FDR<0.05	Vdac2	NA
ENSMUSG00000032171	53	106.585	71	90.0563	-16.5286	0.844926	0.0488378	small	FDR<0.05	Pin1	NA
ENSMUSG00000032557	29	170.828	25	118.72	-52.1076	0.69497	0.0489236	medium	FDR<0.05	Uba5	NA
ENSMUSG00000025130	419	113.169	302	105.666	-7.50389	0.933693	0.0490077	negligible	FDR<0.05	P4hb	NA
ENSMUSG00000027016	57	133.439	53	102.792	-30.6461	0.770335	0.049042	small	FDR<0.05	Zfp385b	NA
ENSMUSG00000036940	62	126.242	42	99.3333	-26.9086	0.786849	0.0490931	small	FDR<0.05	Kdm1a	NA
ENSMUSG00000038855	51	114.686	27	140.593	25.9063	1.22589	0.0495017	small	FDR<0.05	Itpkb	NA
ENSMUSG00000031843	69	69.029	66	67.2273	-1.80171	0.973899	0.0495908	negligible	FDR<0.05	Mphosph6	NA
ENSMUSG00000003346	100	98.73	64	81.0156	-17.7144	0.820578	0.0499506	small	FDR<0.05	Abhd17a	NA
ENSMUSG00000054277	28	144.964	21	95.381	-49.5833	0.657962	0.050008	medium	NotSig	Arfgap3	NA
ENSMUSG00000073987	34	127.941	32	97.0625	-30.8787	0.758649	0.0503814	small	NotSig	Ggh	NA
ENSMUSG00000027668	46	107.022	34	126.235	19.2136	1.17953	0.0504214	small	NotSig	Mfn1	NA
ENSMUSG00000018481	66	134	43	105.698	-28.3023	0.788789	0.0504425	small	NotSig	Appbp2	NA
ENSMUSG00000027466	50	132.5	42	91.1667	-41.3333	0.68805	0.0504706	medium	NotSig	Rbck1	NA
ENSMUSG00000047514	60	131.567	32	97.3438	-34.2229	0.739882	0.0505475	small	NotSig	Tspyl1	NA
ENSMUSG00000034751	62	146.452	32	107.562	-38.8891	0.734458	0.0505868	small	NotSig	Mast4	NA
ENSMUSG00000025747	41	91.0976	50	110.62	19.5224	1.2143	0.0506364	small	NotSig	Tyms	NA
ENSMUSG00000017009	111	146.73	56	123.25	-23.4797	0.83998	0.0506632	small	NotSig	Sdc4	NA
ENSMUSG00000028820	188	129.479	102	111.422	-18.0572	0.86054	0.0506899	small	NotSig	Sfpq	NA
ENSMUSG00000037058	168	108.899	154	93.0584	-15.8404	0.85454	0.0507074	small	NotSig	Paip2	NA
ENSMUSG00000020594	95	121.495	52	94.8846	-26.6101	0.780977	0.0508407	small	NotSig	Pum2	NA
ENSMUSG00000028703	77	109.468	63	90.2381	-19.2294	0.824337	0.050941	small	NotSig	Lrrc41	NA
ENSMUSG00000032294	269	110.286	230	97.6087	-12.6775	0.885049	0.0514206	small	NotSig	Pkm	NA
ENSMUSG00000057363	46	129.174	23	95.8261	-33.3478	0.741838	0.0514403	small	NotSig	Uxs1	NA
ENSMUSG00000032407	32	170.812	32	118.562	-52.25	0.694109	0.0515289	medium	NotSig	U2surp	NA
ENSMUSG00000020883	32	141.594	26	74.6154	-66.9784	0.526968	0.0515456	large	NotSig	Fbxl20	NA
ENSMUSG00000020831	45	91.6	27	128.556	36.9556	1.40344	0.0520313	medium	NotSig	0610010K14Rik	NA
ENSMUSG00000026289	35	154.914	25	106.92	-47.9943	0.690188	0.052139	medium	NotSig	Atg16l1	NA
ENSMUSG00000028416	157	96.2102	141	83.0142	-13.196	0.862842	0.0521702	small	NotSig	Bag1	NA
ENSMUSG00000030034	28	77.3929	21	101.095	23.7024	1.30626	0.0523992	small	NotSig	Ino80b	NA
ENSMUSG00000020361	181	96.105	93	81.2043	-14.9007	0.844954	0.0524506	small	NotSig	Hspa4	NA
ENSMUSG00000025651	163	105.607	149	88.5235	-17.0839	0.838232	0.0532249	small	NotSig	Uqcrc1	NA
ENSMUSG00000022957	46	164.804	25	130.16	-34.6443	0.789785	0.0533157	small	NotSig	Itsn1	NA
ENSMUSG00000025289	162	105.586	166	90.2892	-15.2973	0.855121	0.0534121	small	NotSig	Prdx4	NA
ENSMUSG00000067851	52	164.769	20	124.25	-40.5192	0.754085	0.0536077	small	NotSig	Arfgef1	NA
ENSMUSG00000036180	59	106.695	38	125.868	19.1735	1.1797	0.0537288	small	NotSig	Gatad2a	NA
ENSMUSG00000025094	135	185.778	129	155.736	-30.0413	0.838294	0.0540801	small	NotSig	Slc18a2	NA
ENSMUSG00000050148	69	106.42	42	87	-19.4203	0.817513	0.0542763	small	NotSig	Ubqln2	NA
ENSMUSG00000025337	49	126.592	38	85.0263	-41.5655	0.671657	0.0546782	medium	NotSig	Sbds	NA
ENSMUSG00000022898	20	121.75	20	92.55	-29.2	0.760164	0.0546967	small	NotSig	Vps26c	NA
ENSMUSG00000046691	46	144.478	47	111.128	-33.3506	0.769165	0.0546973	small	NotSig	Chtf8	NA
ENSMUSG00000040459	65	211.846	37	164.703	-47.1435	0.777464	0.0547208	small	NotSig	Arglu1	NA
ENSMUSG00000038976	46	92.7391	25	127.44	34.7009	1.37418	0.0547835	medium	NotSig	Ppp1r9b	NA
ENSMUSG00000029328	175	164.691	78	140.064	-24.6273	0.850464	0.0548602	small	NotSig	Hnrnpdl	NA
ENSMUSG00000018559	86	103.547	37	79.8919	-23.6546	0.771556	0.0549356	small	NotSig	Ctdnep1	NA
ENSMUSG00000022912	71	116.845	50	137.98	21.1349	1.18088	0.0553501	small	NotSig	Pros1	NA
ENSMUSG00000021765	197	140.107	133	121.068	-19.0389	0.864111	0.0554091	small	NotSig	Fst	NA
ENSMUSG00000033544	27	130.111	20	93.55	-36.5611	0.719001	0.0554392	medium	NotSig	Angptl1	NA
ENSMUSG00000033713	39	139.897	22	106.273	-33.6247	0.759647	0.0554773	small	NotSig	Foxn3	NA
ENSMUSG00000078440	63	96.5873	56	77	-19.5873	0.797206	0.0556047	small	NotSig	Dohh	NA
ENSMUSG00000060938	2031	74.4185	2959	71.8364	-2.58208	0.965303	0.055646	negligible	NotSig	Rpl26	NA
ENSMUSG00000040569	39	167.974	34	133.412	-34.5626	0.794239	0.0557099	small	NotSig	Slc26a7	NA
ENSMUSG00000001472	113	122.504	64	98.3125	-24.1919	0.802522	0.0557613	small	NotSig	Tcf25	NA
ENSMUSG00000025264	27	126.963	21	74.3333	-52.6296	0.585473	0.0558424	medium	NotSig	Tsr2	NA
ENSMUSG00000023106	93	104.817	60	82.3667	-22.4505	0.785812	0.0559345	small	NotSig	Denr	NA
ENSMUSG00000024074	86	130.36	52	107.346	-23.0143	0.823456	0.055955	small	NotSig	Crim1	NA
ENSMUSG00000030213	64	129.062	30	96.9333	-32.1292	0.751057	0.0560943	small	NotSig	Atf7ip	NA
ENSMUSG00000028266	61	107.279	33	81.3333	-25.9454	0.75815	0.0562145	small	NotSig	Lmo4	NA
ENSMUSG00000001555	76	139.118	48	112	-27.1184	0.80507	0.0563387	small	NotSig	Fkbp10	NA
ENSMUSG00000035770	47	153.064	23	116.522	-36.5421	0.761262	0.0565173	small	NotSig	Dync1li2	NA
ENSMUSG00000021133	39	144.513	20	101.1	-43.4128	0.699592	0.0566793	medium	NotSig	Susd6	NA
ENSMUSG00000032349	184	125.087	75	104.6	-20.487	0.836218	0.0568121	small	NotSig	Elovl5	NA
ENSMUSG00000020541	25	134.76	38	91.1579	-43.6021	0.676446	0.0569341	medium	NotSig	Tom1l1	NA
ENSMUSG00000034321	40	154.225	26	109.192	-45.0327	0.708007	0.0570368	medium	NotSig	Exosc1	NA
ENSMUSG00000019188	120	114.825	102	93.2745	-21.5505	0.812319	0.0570563	small	NotSig	H13	NA
ENSMUSG00000026277	77	147.273	50	117.86	-29.4127	0.800284	0.0571101	small	NotSig	Stk25	NA
ENSMUSG00000020116	34	107.559	39	80.4359	-27.1229	0.747832	0.0571323	small	NotSig	Pno1	NA
ENSMUSG00000002233	80	117.638	74	98.4595	-19.178	0.836973	0.0573726	small	NotSig	Rhoc	NA
ENSMUSG00000027406	98	123.847	72	94.5694	-29.2775	0.763599	0.0576101	small	NotSig	Idh3b	NA
ENSMUSG00000030521	31	112.516	23	85.9565	-26.5596	0.763948	0.0576591	small	NotSig	Mphosph10	NA
ENSMUSG00000006740	63	157.27	43	125.488	-31.7815	0.797918	0.0576657	small	NotSig	Kif5b	NA
ENSMUSG00000038722	82	115.207	80	92.025	-23.1823	0.798777	0.057707	small	NotSig	Bud31	NA
ENSMUSG00000084349	407	81.4865	646	75.6084	-5.87813	0.927864	0.0579024	negligible	NotSig	Rpl3-ps1	NA
ENSMUSG00000033565	36	139.194	23	105.261	-33.9336	0.756215	0.0579258	small	NotSig	Rbfox2	NA
ENSMUSG00000037253	186	126.78	154	108.532	-18.2471	0.856072	0.0579652	small	NotSig	Mex3c	NA
ENSMUSG00000040043	30	102.9	29	74.0345	-28.8655	0.71948	0.0580196	medium	NotSig	Rbms2	NA
ENSMUSG00000003131	67	129.672	50	105.14	-24.5316	0.810817	0.058028	small	NotSig	Pafah1b2	NA
ENSMUSG00000042599	33	165.545	26	122.846	-42.6993	0.742069	0.0583186	small	NotSig	Kdm7a	NA
ENSMUSG00000024914	130	96.2615	100	77.88	-18.3815	0.809046	0.0584705	small	NotSig	Drap1	NA
ENSMUSG00000032479	90	114.033	44	93.1364	-20.897	0.816747	0.0586867	small	NotSig	Map4	NA
ENSMUSG00000028410	252	116.333	166	100.687	-15.6466	0.865502	0.058717	small	NotSig	Dnaja1	NA
ENSMUSG00000024792	24	95.1667	30	131.7	36.5333	1.38389	0.0588926	small	NotSig	Zfpl1	NA
ENSMUSG00000058240	25	88.56	30	109.767	21.2067	1.23946	0.0594436	small	NotSig	Cryzl1	NA
ENSMUSG00000008429	58	110.172	34	73.7059	-36.4665	0.669005	0.0594443	small	NotSig	Herpud2	NA
ENSMUSG00000033880	59	129.576	27	106.296	-23.28	0.820338	0.0595087	small	NotSig	Lgals3bp	NA
ENSMUSG00000040550	26	146.808	24	110.542	-36.266	0.752969	0.0595968	medium	NotSig	Otud6b	NA
ENSMUSG00000041879	54	153.926	29	116.069	-37.857	0.754057	0.0598831	small	NotSig	Ipo9	NA
ENSMUSG00000026150	119	131.63	87	107.287	-24.3429	0.815066	0.0599325	small	NotSig	Mff	NA
ENSMUSG00000027423	103	123.786	75	99.68	-24.1064	0.805258	0.0599654	small	NotSig	Snx5	NA
ENSMUSG00000055850	94	125.543	56	101.714	-23.8283	0.810198	0.0600208	small	NotSig	Rnf181	NA
ENSMUSG00000042506	90	127.044	48	100.042	-27.0028	0.787454	0.0601235	small	NotSig	Usp22	NA
ENSMUSG00000025647	72	118.583	40	91.425	-27.1583	0.770977	0.0601602	small	NotSig	Shisa5	NA
ENSMUSG00000025809	172	138.035	140	127.343	-10.692	0.922541	0.0602604	negligible	NotSig	Itgb1	NA
ENSMUSG00000024594	53	145.208	32	113.219	-31.9888	0.779703	0.0604183	small	NotSig	Prrc1	NA
ENSMUSG00000004880	38	144.579	30	91.7333	-52.8456	0.634486	0.060436	medium	NotSig	Lbr	NA
ENSMUSG00000023020	104	105.462	108	88.5648	-16.8967	0.839783	0.0606863	small	NotSig	Cox14	NA
ENSMUSG00000025491	42	90.2857	36	115.333	25.0476	1.27743	0.0608559	medium	NotSig	Ifitm1	NA
ENSMUSG00000001228	78	125.923	40	141.6	15.6769	1.1245	0.0610134	small	NotSig	Uhrf1	NA
ENSMUSG00000028995	28	163.5	24	116.583	-46.9167	0.713048	0.0611473	medium	NotSig	Fam126a	NA
ENSMUSG00000025354	50	125.5	29	95.7931	-29.7069	0.763292	0.0612583	small	NotSig	Dnajc14	NA
ENSMUSG00000027170	230	97.9522	222	85.3018	-12.6504	0.870852	0.0614941	small	NotSig	Eif3m	NA
ENSMUSG00000038646	57	121.596	43	97.814	-23.7825	0.804414	0.0615428	small	NotSig	Ramac	NA
ENSMUSG00000025220	74	159.095	25	120.08	-39.0146	0.754771	0.0616862	small	NotSig	Oga	NA
ENSMUSG00000049421	44	150.523	24	109.708	-40.8144	0.728849	0.0618575	small	NotSig	Zfp260	NA
ENSMUSG00000022940	52	119.865	51	77.6863	-42.1791	0.648113	0.0619118	medium	NotSig	Pigp	NA
ENSMUSG00000038776	123	109.805	63	85.4921	-24.3128	0.778582	0.0620006	small	NotSig	Ephx1	NA
ENSMUSG00000019505	1499	99.0093	1228	94.7834	-4.22595	0.957318	0.0620448	negligible	NotSig	Ubb	NA
ENSMUSG00000032336	84	139.464	50	109.18	-30.2843	0.782853	0.0621009	small	NotSig	Nptn	NA
ENSMUSG00000027679	72	102.875	70	85.9571	-16.9179	0.835549	0.0621911	small	NotSig	Dnajc19	NA
ENSMUSG00000018326	171	114.953	99	100.99	-13.9633	0.87853	0.0623212	small	NotSig	Ywhab	NA
ENSMUSG00000009293	32	137.125	29	106.517	-30.6078	0.776789	0.0624048	small	NotSig	Ube2g2	NA
ENSMUSG00000029775	31	179.161	27	129.407	-49.7539	0.722296	0.0624802	medium	NotSig	Klhdc10	NA
ENSMUSG00000025037	41	100.659	24	122.875	22.2165	1.22071	0.0625398	small	NotSig	Maoa	NA
ENSMUSG00000016256	149	106.087	106	94.8868	-11.2005	0.894422	0.0625409	small	NotSig	Ctsz	NA
ENSMUSG00000031502	204	123.814	67	106.851	-16.963	0.862996	0.0625697	small	NotSig	Col4a1	NA
ENSMUSG00000040331	105	128.362	75	106.68	-21.6819	0.831088	0.0626876	small	NotSig	Nsmce4a	NA
ENSMUSG00000030884	160	110.206	141	92.6028	-17.6034	0.840268	0.0628767	small	NotSig	Uqcrc2	NA
ENSMUSG00000052962	55	112.145	37	86.973	-25.1725	0.775537	0.0629109	small	NotSig	Mrpl35	NA
ENSMUSG00000042831	32	148.469	22	100.136	-48.3324	0.674461	0.0632423	small	NotSig	Alkbh6	NA
ENSMUSG00000002984	51	93	37	74.2973	-18.7027	0.798896	0.0635129	small	NotSig	Tomm40	NA
ENSMUSG00000053317	229	104.891	194	95.8969	-8.99392	0.914254	0.063656	negligible	NotSig	Sec61b	NA
ENSMUSG00000048696	33	112.939	21	149	36.0606	1.31929	0.0636788	small	NotSig	Mex3d	NA
ENSMUSG00000033021	35	156.829	21	99.1905	-57.6381	0.632477	0.0638211	medium	NotSig	Gmppa	NA
ENSMUSG00000064068	38	137.895	27	100.074	-37.8207	0.725728	0.0642333	medium	NotSig	Mtx1	NA
ENSMUSG00000054612	22	88.4091	27	110.926	22.5168	1.25469	0.0643644	medium	NotSig	Mgmt	NA
ENSMUSG00000044986	101	100.218	61	84.8689	-15.349	0.846844	0.0643886	small	NotSig	Tst	NA
ENSMUSG00000021384	42	119.667	42	88.6905	-30.9762	0.741146	0.0646663	medium	NotSig	Susd3	NA
ENSMUSG00000031708	167	115.683	128	96.8438	-18.8389	0.83715	0.065071	small	NotSig	Tecr	NA
ENSMUSG00000020496	137	114.62	78	101.167	-13.4538	0.882623	0.0650809	small	NotSig	Rnf187	NA
ENSMUSG00000036817	45	138.289	30	104.4	-33.8889	0.754941	0.0651647	small	NotSig	Sun1	NA
ENSMUSG00000027006	65	149.062	42	117.167	-31.8949	0.786029	0.0652106	small	NotSig	Dnajc10	NA
ENSMUSG00000002661	38	108.079	53	80.0189	-28.0601	0.740374	0.0653132	medium	NotSig	Alkbh7	NA
ENSMUSG00000020949	135	128.57	110	104.055	-24.5158	0.80932	0.0655495	small	NotSig	Fkbp3	NA
ENSMUSG00000023286	52	129.673	37	98.9189	-30.7542	0.762833	0.0657887	small	NotSig	Ube2j2	NA
ENSMUSG00000028024	45	151.756	35	124.486	-27.2698	0.820304	0.0660611	small	NotSig	Enpep	NA
ENSMUSG00000026603	71	126.042	38	97.0263	-29.0159	0.769792	0.0660925	small	NotSig	Smyd2	NA
ENSMUSG00000053477	76	123.658	30	87.0667	-36.5912	0.704093	0.0661151	small	NotSig	Tcf4	NA
ENSMUSG00000024048	471	113.658	345	105.797	-7.86107	0.930836	0.0662749	negligible	NotSig	Myl12a	NA
ENSMUSG00000021607	54	131.685	44	104.136	-27.5488	0.790798	0.0663861	small	NotSig	Mrpl36	NA
ENSMUSG00000002797	38	87.5526	42	100.548	12.995	1.14842	0.0664092	small	NotSig	Ggct	NA
ENSMUSG00000030282	25	145.88	27	99.7778	-46.1022	0.683972	0.0670006	medium	NotSig	Cmas	NA
ENSMUSG00000036181	21	86.6667	25	114.96	28.2933	1.32646	0.0671179	medium	NotSig	H1f2	NA
ENSMUSG00000031617	27	150.778	24	105.75	-45.0278	0.701363	0.0671421	medium	NotSig	Tmem184c	NA
ENSMUSG00000028797	76	111.987	69	92.7101	-19.2767	0.827866	0.0673697	small	NotSig	Tmem234	NA
ENSMUSG00000054766	352	109.625	208	98.9567	-10.6683	0.902684	0.0676208	negligible	NotSig	Set	NA
ENSMUSG00000040242	48	143.146	34	101.412	-41.7341	0.708451	0.0678416	small	NotSig	Fgfr1op2	NA
ENSMUSG00000042396	71	125.239	58	94.5862	-30.6532	0.755243	0.0679608	small	NotSig	Rbm7	NA
ENSMUSG00000038628	61	118.279	34	87.5294	-30.7493	0.740027	0.0686511	small	NotSig	Polr3k	NA
ENSMUSG00000036104	40	135.975	23	97.1304	-38.8446	0.714326	0.0687	small	NotSig	Rab3gap1	NA
ENSMUSG00000028937	41	131.22	38	103.895	-27.3248	0.791763	0.0687168	small	NotSig	Acot7	NA
ENSMUSG00000024381	29	122.966	27	81.7407	-41.2248	0.664745	0.0687248	medium	NotSig	Bin1	NA
ENSMUSG00000020238	62	129.242	30	106.667	-22.5753	0.825326	0.0687454	small	NotSig	Ncln	NA
ENSMUSG00000053453	112	125.152	108	103.685	-21.4666	0.828475	0.0687494	small	NotSig	Thoc7	NA
ENSMUSG00000016458	85	159.4	59	130.373	-29.0271	0.817898	0.0687643	small	NotSig	Wt1	NA
ENSMUSG00000022283	659	93.6115	433	84.7067	-8.90484	0.904875	0.0689157	negligible	NotSig	Pabpc1	NA
ENSMUSG00000029815	44	106.977	40	84.9	-22.0773	0.793627	0.0690145	small	NotSig	Malsu1	NA
ENSMUSG00000060450	43	143.605	33	121.152	-22.4531	0.843646	0.0690146	small	NotSig	Rnf14	NA
ENSMUSG00000024571	99	127.737	78	107.962	-19.7758	0.845184	0.0691821	small	NotSig	Gm16286	NA
ENSMUSG00000049659	33	161	23	121.043	-39.9565	0.751823	0.0694235	medium	NotSig	Aftph	NA
ENSMUSG00000004099	136	95.7206	68	89.6324	-6.08824	0.936396	0.0694714	negligible	NotSig	Dnmt1	NA
ENSMUSG00000056209	75	103.973	71	87.831	-16.1423	0.844745	0.0695378	small	NotSig	Npm3	NA
ENSMUSG00000021957	278	86.8058	166	75.9398	-10.866	0.874824	0.0695496	negligible	NotSig	Tkt	NA
ENSMUSG00000037152	200	97.65	203	88.67	-8.98005	0.908038	0.06977	negligible	NotSig	Ndufc1	NA
ENSMUSG00000024870	95	146.463	66	124.091	-22.3722	0.84725	0.0698021	small	NotSig	Rab1b	NA
ENSMUSG00000028822	133	109.188	93	93.3333	-15.8546	0.854795	0.0698052	small	NotSig	Tmem50a	NA
ENSMUSG00000038412	86	107.802	78	92.5897	-15.2126	0.858884	0.0698686	small	NotSig	Higd1a	NA
ENSMUSG00000032178	81	143.062	47	114.085	-28.9766	0.797454	0.0700233	small	NotSig	Ilf3	NA
ENSMUSG00000068874	30	124.867	30	91.6333	-33.2333	0.733849	0.0700799	medium	NotSig	Selenbp1	NA
ENSMUSG00000028670	40	144.55	26	108.269	-36.2808	0.749009	0.0701193	small	NotSig	Lypla2	NA
ENSMUSG00000041571	172	122.826	185	108.297	-14.5283	0.881716	0.0702061	small	NotSig	Selenow	NA
ENSMUSG00000032096	131	112.313	74	91.9865	-20.3265	0.819019	0.0704215	small	NotSig	Arcn1	NA
ENSMUSG00000095677	69	106.942	88	84.3864	-22.5557	0.789085	0.070426	small	NotSig	Dynlt1f	NA
ENSMUSG00000055737	44	129.477	38	97.1316	-32.3457	0.750182	0.0704911	small	NotSig	Ghr	NA
ENSMUSG00000060591	325	116.483	268	106.388	-10.095	0.913335	0.0707191	negligible	NotSig	Ifitm2	NA
ENSMUSG00000048307	43	155.837	25	105.96	-49.8772	0.67994	0.0708542	medium	NotSig	Ankrd46	NA
ENSMUSG00000040843	40	103.675	37	123.568	19.8926	1.19187	0.07111	small	NotSig	Tiprl	NA
ENSMUSG00000042626	40	143.275	30	96.4667	-46.8083	0.673297	0.0711814	medium	NotSig	Shc1	NA
ENSMUSG00000031879	51	109.471	39	88.4615	-21.009	0.808085	0.0712565	small	NotSig	Ciao2b	NA
ENSMUSG00000039952	277	127.231	146	116.897	-10.3338	0.918779	0.0713507	negligible	NotSig	Dag1	NA
ENSMUSG00000002546	37	152.135	22	103.227	-48.9079	0.678524	0.0714254	medium	NotSig	Golga2	NA
ENSMUSG00000050628	69	117.623	54	96.9815	-20.6417	0.82451	0.0715892	small	NotSig	Ubald2	NA
ENSMUSG00000027341	40	128.7	41	96.5122	-32.1878	0.749901	0.0719075	small	NotSig	Tmem230	NA
ENSMUSG00000040713	79	104.873	96	90.2292	-14.6443	0.860363	0.0719906	small	NotSig	Creg1	NA
ENSMUSG00000027203	115	128.826	87	106.908	-21.918	0.829863	0.0720483	small	NotSig	Dut	NA
ENSMUSG00000022680	30	136	27	97.4074	-38.5926	0.716231	0.0721144	medium	NotSig	Pdxdc1	NA
ENSMUSG00000015363	25	78.36	21	115.238	36.8781	1.47062	0.0722359	medium	NotSig	Trabd	NA
ENSMUSG00000030245	42	126.048	45	100.422	-25.6254	0.796701	0.0723958	small	NotSig	Golt1b	NA
ENSMUSG00000022433	54	130.074	26	88.4231	-41.651	0.67979	0.0730305	medium	NotSig	Csnk1e	NA
ENSMUSG00000009030	40	120.5	26	97.5385	-22.9615	0.809448	0.0731996	small	NotSig	Pdcl	NA
ENSMUSG00000030654	119	125.193	84	113.333	-11.8599	0.905267	0.0732051	negligible	NotSig	Arl6ip1	NA
ENSMUSG00000020321	200	109.67	162	94.642	-15.028	0.862971	0.0732976	small	NotSig	Mdh1	NA
ENSMUSG00000042613	50	151.76	24	123.25	-28.51	0.812138	0.0734542	small	NotSig	Pbxip1	NA
ENSMUSG00000038848	56	118.625	33	91.9394	-26.6856	0.775042	0.0737495	small	NotSig	Ythdf1	NA
ENSMUSG00000024826	46	122.739	26	150.231	27.4916	1.22398	0.0737615	small	NotSig	Dpf2	NA
ENSMUSG00000035772	31	125.871	20	86.3	-39.571	0.685623	0.074304	medium	NotSig	Mrps2	NA
ENSMUSG00000031246	140	126.279	89	109.483	-16.7954	0.866997	0.0743511	small	NotSig	Sh3bgrl	NA
ENSMUSG00000021540	46	158.261	24	128.375	-29.8859	0.811161	0.0747721	small	NotSig	Smad5	NA
ENSMUSG00000106918	147	103.517	176	91.7614	-11.7556	0.886438	0.0749072	negligible	NotSig	Mrpl33	NA
ENSMUSG00000019370	200	105.81	134	93.6119	-12.1981	0.884717	0.0753744	small	NotSig	Calm3	NA
ENSMUSG00000022185	77	194.299	25	156.4	-37.8987	0.804946	0.0754496	small	NotSig	Acin1	NA
ENSMUSG00000030978	76	121.039	46	105.413	-15.6264	0.870898	0.0754523	small	NotSig	Rrm1	NA
ENSMUSG00000025326	72	138.167	30	107.8	-30.3667	0.780217	0.0754868	small	NotSig	Ube3a	NA
ENSMUSG00000021973	63	114.603	40	99.5	-15.1032	0.868213	0.0756684	small	NotSig	Micu2	NA
ENSMUSG00000049751	478	85.9958	422	77.9976	-7.99819	0.906993	0.0757719	negligible	NotSig	Rpl36al	NA
ENSMUSG00000025040	35	133.457	27	99.6296	-33.8275	0.746529	0.0759065	small	NotSig	Fundc1	NA
ENSMUSG00000050397	214	110.407	138	97.1087	-13.2978	0.879556	0.0759602	negligible	NotSig	Foxl2	NA
ENSMUSG00000033952	49	77.1429	62	88.0968	10.9539	1.142	0.0762045	small	NotSig	Aspm	TENT5BC potentil targets
ENSMUSG00000059263	45	127.156	33	97.4848	-29.6707	0.766658	0.0767118	small	NotSig	Usp47	NA
ENSMUSG00000026241	33	114.788	33	92	-22.7879	0.801478	0.0767367	small	NotSig	Nppc	NA
ENSMUSG00000087260	86	116.907	74	100.838	-16.0691	0.862548	0.0768191	small	NotSig	Lamtor5	NA
ENSMUSG00000028964	217	100.046	159	91.8176	-8.22847	0.917753	0.0770834	negligible	NotSig	Park7	NA
ENSMUSG00000026600	232	141.892	109	128.339	-13.5528	0.904485	0.0771389	negligible	NotSig	Soat1	NA
ENSMUSG00000025858	72	126.194	55	102.891	-23.3035	0.815336	0.0773412	small	NotSig	Get4	NA
ENSMUSG00000018287	76	112.276	56	88.4464	-23.8299	0.787757	0.0774064	small	NotSig	Spag7	NA
ENSMUSG00000073616	147	98.8435	177	90.5367	-8.30681	0.91596	0.0777752	negligible	NotSig	Cops9	NA
ENSMUSG00000056367	38	141.763	24	106.292	-35.4715	0.749783	0.0778497	small	NotSig	Actr3b	NA
ENSMUSG00000005981	62	124.968	61	104.803	-20.1645	0.838643	0.0778993	small	NotSig	Trap1	NA
ENSMUSG00000008690	92	99.5761	89	80.7753	-18.8008	0.811192	0.0780036	small	NotSig	Ncaph2	NA
ENSMUSG00000002948	59	160.508	29	125.724	-34.7843	0.783287	0.0780284	small	NotSig	Map2k7	NA
ENSMUSG00000030120	133	131.617	99	109.697	-21.9196	0.833459	0.0781945	small	NotSig	Mlf2	NA
ENSMUSG00000052428	77	104.636	70	85.6857	-18.9506	0.81889	0.0782435	small	NotSig	Tmco1	NA
ENSMUSG00000078193	92	82.4022	96	73.9167	-8.48551	0.897023	0.0783446	negligible	NotSig	Gm2000	NA
ENSMUSG00000030019	32	114.531	23	81.6522	-32.8791	0.712925	0.0787249	medium	NotSig	Fbxl14	NA
ENSMUSG00000038695	36	101.25	23	73.6087	-27.6413	0.726999	0.0790031	small	NotSig	Josd2	NA
ENSMUSG00000089847	71	128.366	78	99.9359	-28.4303	0.778522	0.0790831	small	NotSig	Timm10b	NA
ENSMUSG00000008958	48	112.958	70	89.9286	-23.0298	0.796122	0.0790954	small	NotSig	Vps72	NA
ENSMUSG00000019818	198	113.717	109	128.11	14.3929	1.12657	0.0792942	small	NotSig	Cd164	NA
ENSMUSG00000059495	74	146.122	33	113.788	-32.3337	0.77872	0.0794462	small	NotSig	Arhgef12	NA
ENSMUSG00000009281	473	98.6638	492	92.7825	-5.88133	0.94039	0.0797679	negligible	NotSig	Rarres2	NA
ENSMUSG00000021967	84	117.036	65	97.2154	-19.8203	0.830647	0.0802242	small	NotSig	Mrpl57	NA
ENSMUSG00000018340	116	104.345	54	86.4074	-17.9374	0.828095	0.0802915	small	NotSig	Anxa6	NA
ENSMUSG00000005054	105	103.143	96	90.4583	-12.6845	0.87702	0.0804636	small	NotSig	Cstb	NA
ENSMUSG00000006931	67	118.075	78	98.5641	-19.5105	0.834761	0.0806317	small	NotSig	P3h4	NA
ENSMUSG00000026223	170	98.5882	168	87.2321	-11.3561	0.884813	0.0806662	small	NotSig	Itm2c	NA
ENSMUSG00000026977	43	157.186	50	112.54	-44.646	0.715967	0.080905	small	NotSig	Marchf7	NA
ENSMUSG00000063236	37	111.135	26	83.8846	-27.2505	0.754798	0.0809145	small	NotSig	1110038F14Rik	NA
ENSMUSG00000079658	173	98.9653	182	84.5769	-14.3884	0.854612	0.0809732	small	NotSig	Eloc	NA
ENSMUSG00000034290	62	141.323	25	106.72	-34.6026	0.755152	0.0810306	small	NotSig	Nek9	NA
ENSMUSG00000028953	54	127.185	38	102.579	-24.6062	0.806532	0.0810377	small	NotSig	Abcf2	NA
ENSMUSG00000003464	63	138.667	68	110.147	-28.5196	0.79433	0.08121	small	NotSig	Pex19	NA
ENSMUSG00000066026	93	130.204	35	108.2	-22.0043	0.831002	0.0813627	small	NotSig	Dhrs3	NA
ENSMUSG00000061613	140	104.036	104	88.5962	-15.4396	0.851594	0.0817425	small	NotSig	U2af1	NA
ENSMUSG00000028461	46	106.674	40	77.975	-28.6989	0.730966	0.0817702	small	NotSig	Ccdc107	NA
ENSMUSG00000014846	21	110.81	23	78.5217	-32.2878	0.708619	0.0820211	medium	NotSig	Tppp3	NA
ENSMUSG00000026956	28	105	21	61.3333	-43.6667	0.584127	0.0821961	medium	NotSig	Uap1l1	NA
ENSMUSG00000026489	77	118.662	70	135.586	16.9234	1.14262	0.0822615	small	NotSig	Coq8a	NA
ENSMUSG00000025794	1408	87.0305	1342	83.4732	-3.55737	0.959125	0.0823365	negligible	NotSig	Rpl14	NA
ENSMUSG00000006941	69	102.362	50	117.46	15.0977	1.14749	0.0824813	small	NotSig	Eif1b	NA
ENSMUSG00000035198	24	137.5	27	104.667	-32.8333	0.761212	0.0824873	small	NotSig	Tubg1	NA
ENSMUSG00000037070	136	119.676	58	95.8621	-23.8144	0.80101	0.0825628	small	NotSig	Rbmxl1	NA
ENSMUSG00000049892	50	136.84	26	101.462	-35.3785	0.741461	0.0826509	small	NotSig	Rasd1	NA
ENSMUSG00000001768	35	139.943	23	97.8696	-42.0733	0.699354	0.0831373	medium	NotSig	Rin2	NA
ENSMUSG00000028134	35	206.543	20	173.1	-33.4429	0.838083	0.0831709	small	NotSig	Ptbp2	NA
ENSMUSG00000020108	111	96.9099	43	80.6279	-16.282	0.831988	0.0832934	small	NotSig	Ddit4	NA
ENSMUSG00000000826	53	149.075	23	118.478	-30.5972	0.794754	0.0836066	small	NotSig	Dnajc5	NA
ENSMUSG00000032637	77	146.13	39	95.5385	-50.5914	0.653791	0.0836203	small	NotSig	Atxn2l	NA
ENSMUSG00000019929	264	112.311	216	101.741	-10.5699	0.905887	0.0836225	negligible	NotSig	Dcn	NA
ENSMUSG00000059689	46	134.935	29	97.8276	-37.1072	0.724999	0.0836499	small	NotSig	Zfp637	NA
ENSMUSG00000045411	56	195.375	38	159.342	-36.0329	0.815571	0.0836753	small	NotSig	2410002F23Rik	NA
ENSMUSG00000032497	36	82.4444	29	101.828	19.3831	1.23511	0.0837639	small	NotSig	Lrrfip2	NA
ENSMUSG00000030847	50	109.72	23	85.2174	-24.5026	0.776681	0.0839892	small	NotSig	Bag3	NA
ENSMUSG00000031601	68	164.029	57	123.895	-40.1347	0.75532	0.0840654	small	NotSig	Cnot7	NA
ENSMUSG00000030697	99	100.869	64	81.9062	-18.9624	0.812009	0.08457	small	NotSig	Ppp4c	NA
ENSMUSG00000028140	35	121.686	49	77.449	-44.2367	0.636467	0.0846979	medium	NotSig	Mrpl9	NA
ENSMUSG00000029472	185	133.232	93	109.914	-23.3185	0.824979	0.0849488	small	NotSig	Anapc5	NA
ENSMUSG00000039221	467	83.6767	631	77.9303	-5.74639	0.931326	0.0850839	negligible	NotSig	Rpl22l1	NA
ENSMUSG00000035203	78	124.705	39	100.872	-23.8333	0.808882	0.0853826	small	NotSig	Epn1	NA
ENSMUSG00000027510	63	79.9206	41	96.9756	17.055	1.2134	0.0854865	small	NotSig	Rbm38	NA
ENSMUSG00000057561	65	122.892	57	98.5088	-24.3835	0.801586	0.085588	small	NotSig	Eif1a	NA
ENSMUSG00000029125	26	137.577	24	97.2083	-40.3686	0.706574	0.0856779	medium	NotSig	Stx18	NA
ENSMUSG00000031818	568	91.743	690	86.4522	-5.29078	0.94233	0.0857546	negligible	NotSig	Cox4i1	NA
ENSMUSG00000032575	246	119.309	167	107.533	-11.776	0.901298	0.0857586	negligible	NotSig	Manf	NA
ENSMUSG00000034673	49	133.327	34	97.1176	-36.2089	0.72842	0.0858145	small	NotSig	Pbx2	NA
ENSMUSG00000019428	110	104.227	126	93.3492	-10.8781	0.895631	0.086077	negligible	NotSig	Fkbp8	NA
ENSMUSG00000046323	81	80.5926	97	95.3814	14.7889	1.1835	0.0861251	small	NotSig	Dppa3	TENT5BC potentil targets
ENSMUSG00000037822	229	112.039	202	101.619	-10.4205	0.906993	0.0862139	negligible	NotSig	Smim14	NA
ENSMUSG00000022978	22	127.818	24	81.7083	-46.1098	0.639254	0.0862568	medium	NotSig	Mis18a	NA
ENSMUSG00000021519	22	155.409	24	119.708	-35.7008	0.770279	0.0862762	small	NotSig	Mterf3	NA
ENSMUSG00000068749	155	104.239	138	85.2899	-18.9489	0.818217	0.0863363	small	NotSig	Psma5	NA
ENSMUSG00000027363	44	161.068	26	123.308	-37.7605	0.765562	0.0865381	small	NotSig	Usp8	NA
ENSMUSG00000021012	96	121.75	77	100.766	-20.9838	0.827649	0.0865945	small	NotSig	Zc3h14	NA
ENSMUSG00000024442	30	146.367	21	104.571	-41.7952	0.714448	0.0867096	medium	NotSig	Dele1	NA
ENSMUSG00000026664	59	119.576	37	97.5676	-22.0087	0.815944	0.0867623	small	NotSig	Phyh	NA
ENSMUSG00000027130	26	182.423	21	129.524	-52.8993	0.710019	0.0869076	medium	NotSig	Slc12a6	NA
ENSMUSG00000028195	26	114.731	26	76	-38.7308	0.66242	0.0870176	medium	NotSig	Ccn1	NA
ENSMUSG00000029313	51	148.941	24	108.208	-40.7328	0.726517	0.0873556	medium	NotSig	Aff1	NA
ENSMUSG00000005103	110	113.364	69	127.536	14.1726	1.12502	0.0875147	small	NotSig	Wdr1	NA
ENSMUSG00000000838	42	158.548	28	124.464	-34.0833	0.785028	0.0875468	small	NotSig	Fmr1	NA
ENSMUSG00000047879	75	138.867	28	108.5	-30.3667	0.781325	0.0882023	small	NotSig	Usp14	NA
ENSMUSG00000021193	67	97.791	46	114.261	16.4698	1.16842	0.0884326	small	NotSig	Pitrm1	NA
ENSMUSG00000024644	140	112.714	111	101.514	-11.2008	0.900627	0.0885058	negligible	NotSig	Cndp2	NA
ENSMUSG00000041417	79	122.051	100	103.83	-18.2206	0.850713	0.0886824	small	NotSig	Pik3r1	NA
ENSMUSG00000026436	51	136.216	27	97.6667	-38.549	0.717	0.088842	medium	NotSig	Elk4	NA
ENSMUSG00000030541	122	120.336	110	107.127	-13.2088	0.890234	0.0888565	small	NotSig	Idh2	NA
ENSMUSG00000020986	61	147.279	34	117.353	-29.9257	0.796809	0.0890759	small	NotSig	Sec23a	NA
ENSMUSG00000003161	93	109.075	68	91.7206	-17.3547	0.840893	0.089246	small	NotSig	Sri	NA
ENSMUSG00000035726	21	133.19	25	95.04	-38.1505	0.713565	0.0893978	medium	NotSig	Supt16	NA
ENSMUSG00000024317	39	130.744	21	82.1905	-48.5531	0.628639	0.0896492	medium	NotSig	Rnf138	NA
ENSMUSG00000005533	101	151.475	50	121.12	-30.3552	0.799603	0.0898312	small	NotSig	Igf1r	NA
ENSMUSG00000022131	32	154.156	35	114.171	-39.9848	0.740621	0.0901271	small	NotSig	Gpr180	NA
ENSMUSG00000037204	35	87.3714	39	77.2564	-10.115	0.88423	0.0901451	small	NotSig	Atg101	NA
ENSMUSG00000029146	83	116.193	50	94.52	-21.6728	0.813476	0.0903968	small	NotSig	Snx17	NA
ENSMUSG00000014243	24	136.667	22	80.5909	-56.0758	0.58969	0.0904021	medium	NotSig	Zswim7	NA
ENSMUSG00000043300	34	125.206	35	92.2286	-32.9773	0.736615	0.0905549	small	NotSig	B3galnt1	NA
ENSMUSG00000039630	432	124.738	254	114.52	-10.2187	0.918079	0.0906607	negligible	NotSig	Hnrnpu	NA
ENSMUSG00000027613	85	100.624	102	88.1961	-12.4275	0.876496	0.0906713	small	NotSig	Eif6	NA
ENSMUSG00000004642	80	112.45	87	90.4943	-21.9557	0.804751	0.0910299	small	NotSig	Slbp	NA
ENSMUSG00000066149	77	106.532	51	88.6471	-17.8854	0.832113	0.0912185	small	NotSig	Cdc26	NA
ENSMUSG00000034563	32	141.75	24	101.333	-40.4167	0.714874	0.0912397	medium	NotSig	Ccpg1	NA
ENSMUSG00000024735	177	117.435	168	101.631	-15.8041	0.865423	0.092027	small	NotSig	Prpf19	NA
ENSMUSG00000073481	201	100.915	171	87.4094	-13.5061	0.866164	0.0920957	small	NotSig	Mtarc2	NA
ENSMUSG00000004897	157	114.293	100	101.04	-13.253	0.884044	0.0921276	negligible	NotSig	Hdgf	NA
ENSMUSG00000028223	61	118.885	54	95.037	-23.8482	0.799401	0.092155	small	NotSig	Decr1	NA
ENSMUSG00000024087	172	127.797	83	109.687	-18.1098	0.858292	0.0922924	small	NotSig	Cyp1b1	NA
ENSMUSG00000041203	115	122.617	97	101.464	-21.1535	0.827484	0.0923094	small	NotSig	Trir	NA
ENSMUSG00000034858	49	170.796	30	130.267	-40.5293	0.762704	0.0925775	small	NotSig	Fam214a	NA
ENSMUSG00000031545	46	127.717	29	91	-36.7174	0.712511	0.0927485	small	NotSig	Gpat4	NA
ENSMUSG00000057497	81	107.951	42	92.1429	-15.8078	0.853565	0.0929221	small	NotSig	Fam136a	NA
ENSMUSG00000025586	45	85.4222	23	105.217	19.7952	1.23173	0.093113	small	NotSig	Cpeb1	NA
ENSMUSG00000022673	61	132.164	32	105.781	-26.3827	0.800379	0.0933154	small	NotSig	Mcm4	NA
ENSMUSG00000024501	76	114.855	39	89.0769	-25.7783	0.775558	0.0933727	small	NotSig	Dpysl3	NA
ENSMUSG00000002147	34	129.382	27	99.6296	-29.7527	0.77004	0.0934996	small	NotSig	Stat6	NA
ENSMUSG00000025871	45	124.911	26	171.192	46.2812	1.37051	0.0935451	small	NotSig	4833439L19Rik	NA
ENSMUSG00000002015	117	108.923	77	118.545	9.62238	1.08834	0.0936046	negligible	NotSig	Bcap31	NA
ENSMUSG00000026511	119	112.378	110	93.6455	-18.7327	0.833307	0.093913	small	NotSig	Srp9	NA
ENSMUSG00000023118	58	143.224	34	108.029	-35.1947	0.754268	0.0940316	small	NotSig	Sympk	NA
ENSMUSG00000027835	31	129.226	42	96.8095	-32.4163	0.74915	0.0940912	small	NotSig	Pdcd10	NA
ENSMUSG00000062078	119	123.815	67	108.224	-15.5912	0.874076	0.0941516	small	NotSig	Qk	NA
ENSMUSG00000020869	112	112.571	65	95.0308	-17.5407	0.844182	0.0941632	small	NotSig	Lrrc59	NA
ENSMUSG00000019301	284	120.085	228	109.575	-10.5099	0.912479	0.0942594	negligible	NotSig	Hsd17b1	NA
ENSMUSG00000021243	58	111.793	75	87.88	-23.9131	0.786095	0.0945039	small	NotSig	Fcf1	NA
ENSMUSG00000029162	28	103.679	44	86.7273	-16.9513	0.836501	0.0950453	small	NotSig	Khk	NA
ENSMUSG00000024949	132	152.25	48	130.229	-22.0208	0.855364	0.095075	small	NotSig	Sf1	NA
ENSMUSG00000040818	45	131.711	22	95.2727	-36.4384	0.723346	0.0951253	small	NotSig	Dennd6a	NA
ENSMUSG00000038520	35	130.429	27	96.4074	-34.0212	0.739159	0.0952179	small	NotSig	Tbc1d17	NA
ENSMUSG00000041550	58	113.345	24	100.25	-13.0948	0.884469	0.0956166	small	NotSig	Serpina5	NA
ENSMUSG00000028478	212	101.066	197	89.4365	-11.6295	0.884932	0.0957179	small	NotSig	Clta	NA
ENSMUSG00000049422	338	100.87	246	91.439	-9.4308	0.906505	0.0957225	negligible	NotSig	Chchd10	NA
ENSMUSG00000059436	68	135.588	54	111.148	-24.4401	0.819748	0.0959088	small	NotSig	Max	NA
ENSMUSG00000032312	62	118.145	28	100.464	-17.6809	0.850346	0.0959428	small	NotSig	Csk	NA
ENSMUSG00000020180	190	114.889	147	104.483	-10.4065	0.909422	0.0959641	negligible	NotSig	Snrpd3	NA
ENSMUSG00000036270	36	95.8889	25	132.64	36.7511	1.38327	0.0959928	small	NotSig	Edc4	NA
ENSMUSG00000027823	74	128.608	58	110.586	-18.0219	0.85987	0.0960258	small	NotSig	Gmps	NA
ENSMUSG00000015733	93	126.484	72	109.958	-16.5255	0.869347	0.0960517	small	NotSig	Capza2	NA
ENSMUSG00000000001	78	103.897	41	130.122	26.2245	1.25241	0.0961814	small	NotSig	Gnai3	NA
ENSMUSG00000076437	131	117.282	126	103.905	-13.3777	0.885936	0.0961894	small	NotSig	Selenoh	NA
ENSMUSG00000037499	181	101.89	179	97.1676	-4.7219	0.953657	0.0963561	negligible	NotSig	Nenf	NA
ENSMUSG00000034957	85	109.765	30	89.2333	-20.5314	0.812951	0.096407	small	NotSig	Cebpa	NA
ENSMUSG00000039183	35	134.914	35	110.4	-24.5143	0.818297	0.0964721	small	NotSig	Nubp2	NA
ENSMUSG00000029030	74	103.676	84	87.8571	-15.8185	0.847423	0.0964724	small	NotSig	Tprgl	NA
ENSMUSG00000039615	103	127.874	59	99.4915	-28.3823	0.778045	0.0964967	small	NotSig	Stub1	NA
ENSMUSG00000030494	37	69.7568	22	80.9091	11.1523	1.15987	0.0964995	small	NotSig	Rhpn2	NA
ENSMUSG00000003166	75	120.24	49	99.1224	-21.1176	0.824372	0.0966739	small	NotSig	Dgcr2	NA
ENSMUSG00000071644	979	94.9806	726	91.8361	-3.1445	0.966893	0.0969454	negligible	NotSig	Eef1g	NA
ENSMUSG00000032051	163	104.411	135	89.6	-14.811	0.858147	0.0969457	small	NotSig	Fdx1	NA
ENSMUSG00000062980	117	154.94	67	133.836	-21.1044	0.86379	0.0969488	small	NotSig	Cped1	NA
ENSMUSG00000019373	68	104.206	51	86.3725	-17.8333	0.828864	0.0970421	small	NotSig	Cops3	NA
ENSMUSG00000044573	86	112.5	86	98.5	-14	0.875556	0.0972221	small	NotSig	Acp1	NA
ENSMUSG00000033379	88	123.739	83	101.084	-22.6543	0.816918	0.0972784	small	NotSig	Atp6v0b	NA
ENSMUSG00000026753	65	133.815	38	112.895	-20.9206	0.84366	0.0974099	small	NotSig	Ppp6c	NA
ENSMUSG00000008301	44	95.7273	48	79	-16.7273	0.825261	0.0974739	small	NotSig	Phax	NA
ENSMUSG00000021814	63	94.8571	88	105.409	10.5519	1.11124	0.0975791	negligible	NotSig	Anxa7	NA
ENSMUSG00000031838	42	113.619	20	85.65	-27.969	0.753835	0.0975923	small	NotSig	Ifi30	NA
ENSMUSG00000051343	39	140.308	29	110.655	-29.6525	0.788661	0.0978045	small	NotSig	Rab11fip5	NA
ENSMUSG00000032267	32	94.0312	20	123.95	29.9187	1.31818	0.0978377	small	NotSig	Usp28	NA
ENSMUSG00000073018	27	66.1481	42	77.2619	11.1138	1.16801	0.0981143	small	NotSig	Gm1070	NA
ENSMUSG00000108414	119	160.529	111	142.793	-17.7366	0.889512	0.0983347	small	NotSig	Snhg1	NA
ENSMUSG00000019916	58	130.586	38	104.632	-25.9546	0.801245	0.0985079	small	NotSig	P4ha1	NA
ENSMUSG00000022474	25	108.08	23	85.913	-22.167	0.794902	0.0986276	small	NotSig	Pmm1	NA
ENSMUSG00000005881	154	118.377	151	101.245	-17.1316	0.855279	0.0988195	small	NotSig	Ergic3	NA
ENSMUSG00000029397	40	113.075	30	80.5667	-32.5083	0.712506	0.098978	small	NotSig	Rchy1	NA
ENSMUSG00000039910	132	111.583	103	92.7767	-18.8066	0.831457	0.0990115	small	NotSig	Cited2	NA
ENSMUSG00000070544	105	133.8	52	109.865	-23.9346	0.821116	0.0992385	small	NotSig	Top1	NA
ENSMUSG00000030704	81	125.309	49	101.082	-24.227	0.806661	0.0993702	small	NotSig	Rab6a	NA
ENSMUSG00000031807	125	90.248	186	79.4355	-10.8125	0.880191	0.0994171	small	NotSig	Pgls	NA
ENSMUSG00000051518	31	127.581	31	99.1935	-28.3871	0.777497	0.0994715	small	NotSig	Rps19bp1	NA
ENSMUSG00000059482	28	153.036	23	117.391	-35.6444	0.767084	0.0995342	medium	NotSig	2610301B20Rik	NA
ENSMUSG00000019470	32	123.906	22	91.4545	-32.4517	0.738095	0.0997342	small	NotSig	Xab2	NA
ENSMUSG00000024900	70	127.386	26	101.269	-26.1165	0.794981	0.0999889	small	NotSig	Cpt1a	NA
ENSMUSG00000020167	84	123.262	46	98.8043	-24.4576	0.801581	0.100316	small	NotSig	Tcf3	NA
ENSMUSG00000042660	25	126.92	21	92.4762	-34.4438	0.728618	0.100335	small	NotSig	Wdr55	NA
ENSMUSG00000062328	2449	83.7297	2665	81.9535	-1.77621	0.978786	0.100362	negligible	NotSig	Rpl17	NA
ENSMUSG00000045996	75	122.64	75	101.973	-20.6667	0.831485	0.100453	small	NotSig	Polr2k	NA
ENSMUSG00000037573	50	124.36	31	95.6774	-28.6826	0.769358	0.100525	small	NotSig	Tob1	NA
ENSMUSG00000041324	244	149.91	145	136.697	-13.2133	0.911858	0.100531	negligible	NotSig	Inhba	NA
ENSMUSG00000020362	130	164.962	78	145.487	-19.4744	0.881946	0.100846	small	NotSig	Cnot6	NA
ENSMUSG00000084957	33	124.03	36	99.0278	-25.0025	0.798416	0.101029	small	NotSig	Bbip1	NA
ENSMUSG00000021494	26	136.769	20	102.7	-34.0692	0.7509	0.101041	medium	NotSig	Ddx41	NA
ENSMUSG00000040888	54	70.1111	42	82.6905	12.5794	1.17942	0.101041	small	NotSig	Gfer	NA
ENSMUSG00000029484	55	137.545	50	97.58	-39.9655	0.709438	0.101118	small	NotSig	Anxa3	NA
ENSMUSG00000033813	96	116.854	70	102.843	-14.0113	0.880096	0.101683	small	NotSig	Tcea1	NA
ENSMUSG00000040649	32	192.688	20	126.7	-65.9875	0.657541	0.101718	medium	NotSig	Rimklb	NA
ENSMUSG00000027215	46	119.174	26	94.6923	-24.4816	0.794572	0.101888	small	NotSig	Cd82	NA
ENSMUSG00000027018	60	136.617	44	106.045	-30.5712	0.776226	0.102018	small	NotSig	Hat1	NA
ENSMUSG00000025511	74	113.946	70	95.3857	-18.5602	0.837114	0.102061	small	NotSig	Tspan4	NA
ENSMUSG00000051615	38	118.158	22	84.7273	-33.4306	0.717068	0.102293	small	NotSig	Rap2a	NA
ENSMUSG00000026499	40	119.825	28	78.1429	-41.6821	0.652142	0.102568	medium	NotSig	Acbd3	NA
ENSMUSG00000027030	31	155.226	28	123.214	-32.0115	0.793774	0.102694	small	NotSig	Stk39	NA
ENSMUSG00000028760	40	143.55	25	112.76	-30.79	0.78551	0.102738	small	NotSig	Eif4g3	NA
ENSMUSG00000027177	100	138.54	52	116.5	-22.04	0.840912	0.102842	small	NotSig	Hipk3	NA
ENSMUSG00000044080	44	113.364	43	91.7442	-21.6195	0.809291	0.103034	small	NotSig	S100a1	NA
ENSMUSG00000056537	76	121.355	34	103.088	-18.267	0.849475	0.103072	small	NotSig	Rlim	NA
ENSMUSG00000027618	36	103.972	21	140.905	36.9325	1.35522	0.103181	small	NotSig	Nfs1	NA
ENSMUSG00000029152	146	121.432	115	104.852	-16.5793	0.863468	0.103225	small	NotSig	Ociad1	NA
ENSMUSG00000028848	20	104.85	26	68.8846	-35.9654	0.656983	0.103302	medium	NotSig	Gpn2	NA
ENSMUSG00000022551	170	106.594	129	86.2171	-20.3771	0.808835	0.103489	small	NotSig	Cyc1	NA
ENSMUSG00000005161	419	109.585	459	103.967	-5.61741	0.948739	0.104218	negligible	NotSig	Prdx2	NA
ENSMUSG00000015013	41	114.634	51	90.2745	-24.3596	0.787501	0.10473	small	NotSig	Trappc2l	NA
ENSMUSG00000060073	203	99.1921	168	108.036	8.8436	1.08916	0.104848	negligible	NotSig	Psma3	NA
ENSMUSG00000020661	45	151.178	23	122.13	-29.0473	0.80786	0.105103	small	NotSig	Dnmt3a	NA
ENSMUSG00000035642	23	113.696	25	87.44	-26.2557	0.769071	0.105137	medium	NotSig	Aamdc	NA
ENSMUSG00000036199	214	81.0421	242	73.3595	-7.68255	0.905203	0.105377	negligible	NotSig	Ndufa13	NA
ENSMUSG00000000339	33	90.3636	26	118.385	28.021	1.31009	0.105543	small	NotSig	Rtca	NA
ENSMUSG00000050069	45	102.511	30	127.533	25.0222	1.24409	0.10585	small	NotSig	Grem2	NA
ENSMUSG00000007039	42	103.214	55	84.5091	-18.7052	0.818773	0.105999	small	NotSig	Ddah2	NA
ENSMUSG00000024414	48	95.2917	48	83.3333	-11.9583	0.874508	0.106092	small	NotSig	Mrpl27	NA
ENSMUSG00000029455	209	108.986	138	98.0652	-10.9204	0.899799	0.106298	small	NotSig	Aldh2	NA
ENSMUSG00000001100	71	111.042	76	95.5921	-15.4501	0.860862	0.106394	small	NotSig	Poldip2	NA
ENSMUSG00000058173	38	98.1579	53	76.3208	-21.8371	0.77753	0.106576	small	NotSig	Smco4	NA
ENSMUSG00000020358	505	98.5188	327	89.8716	-8.64725	0.912227	0.106716	negligible	NotSig	Hnrnpab	NA
ENSMUSG00000021096	72	122.514	36	93.5278	-28.9861	0.763406	0.106726	small	NotSig	Ppm1a	NA
ENSMUSG00000022757	65	126.938	52	102.346	-24.5923	0.806266	0.106795	small	NotSig	Tfg	NA
ENSMUSG00000008090	27	159.704	25	123.32	-36.3837	0.77218	0.107005	medium	NotSig	Fgfrl1	NA
ENSMUSG00000027131	65	105	68	89.2353	-15.7647	0.84986	0.107067	small	NotSig	Emc4	NA
ENSMUSG00000049489	32	118.906	22	95.7273	-23.179	0.805065	0.107208	small	NotSig	Ccnq	NA
ENSMUSG00000024982	48	148	32	115.594	-32.4062	0.781039	0.107233	small	NotSig	Zdhhc6	NA
ENSMUSG00000020453	36	145	30	115.833	-29.1667	0.798851	0.107403	small	NotSig	Patz1	NA
ENSMUSG00000000326	38	122.658	25	90.56	-32.0979	0.738314	0.107665	small	NotSig	Comt	NA
ENSMUSG00000027247	49	126.388	32	108.375	-18.0128	0.85748	0.107677	small	NotSig	Arhgap1	NA
ENSMUSG00000015839	81	123.037	68	101.691	-21.3459	0.826509	0.107759	small	NotSig	Nfe2l2	NA
ENSMUSG00000026643	49	166.469	30	136.967	-29.5027	0.822774	0.108219	small	NotSig	Nmt2	NA
ENSMUSG00000021420	30	111.933	20	87	-24.9333	0.777248	0.108629	small	NotSig	Fars2	NA
ENSMUSG00000055839	316	86.8544	303	80.5446	-6.30988	0.927351	0.108757	negligible	NotSig	Elob	NA
ENSMUSG00000022895	65	132.108	27	105.778	-26.3299	0.800694	0.108804	small	NotSig	Ets2	NA
ENSMUSG00000040044	29	134.034	23	93.2609	-40.7736	0.695798	0.108902	small	NotSig	Orc3	NA
ENSMUSG00000078619	38	121.342	25	93.08	-28.2621	0.767087	0.109206	small	NotSig	Smarcd2	NA
ENSMUSG00000031954	99	110.333	87	95.3448	-14.9885	0.864153	0.10938	small	NotSig	Cfdp1	NA
ENSMUSG00000032218	63	111.825	36	133.917	22.0913	1.19755	0.109512	small	NotSig	Ccnb2	NA
ENSMUSG00000030374	46	148.826	29	100.414	-48.4123	0.674706	0.109732	medium	NotSig	Strn4	NA
ENSMUSG00000091625	76	119.697	59	99.339	-20.3584	0.829918	0.109761	small	NotSig	Lsm5	NA
ENSMUSG00000003355	20	110.7	26	80	-30.7	0.722674	0.110554	medium	NotSig	Fkbp11	NA
ENSMUSG00000089989	108	79.6111	113	70.823	-8.7881	0.889612	0.110622	small	NotSig	Gm45713	NA
ENSMUSG00000055447	58	135.862	29	102.379	-33.4828	0.753553	0.110965	small	NotSig	Cd47	NA
ENSMUSG00000022807	39	109.487	29	136.207	26.7197	1.24404	0.111029	small	NotSig	Osbpl11	NA
ENSMUSG00000111497	38	128.184	21	87.619	-40.5652	0.68354	0.111555	medium	NotSig	Gm38431	NA
ENSMUSG00000029106	92	147.076	32	110.562	-36.5136	0.751737	0.11174	small	NotSig	Add1	NA
ENSMUSG00000001270	173	110.341	113	100.389	-9.95166	0.90981	0.111884	negligible	NotSig	Ckb	NA
ENSMUSG00000032766	28	105.107	53	86.0189	-19.0883	0.818392	0.112038	small	NotSig	Gng11	NA
ENSMUSG00000022391	47	128.128	27	87.7407	-40.3869	0.684792	0.112057	medium	NotSig	Rangap1	NA
ENSMUSG00000072704	59	141.085	37	109.784	-31.301	0.778141	0.112168	small	NotSig	Smim10l1	NA
ENSMUSG00000035632	53	93.8679	27	133.852	39.9839	1.42596	0.112418	small	NotSig	Cnot3	NA
ENSMUSG00000028809	74	128.973	35	103.171	-25.8015	0.799946	0.112535	small	NotSig	Srrm1	NA
ENSMUSG00000024847	61	112.066	52	97.1731	-14.8925	0.867109	0.113121	small	NotSig	Aip	NA
ENSMUSG00000023967	46	112.348	53	90.3019	-22.0459	0.803771	0.113593	small	NotSig	Mrps18a	NA
ENSMUSG00000006818	91	103.967	71	115.169	11.202	1.10775	0.113747	negligible	NotSig	Sod2	NA
ENSMUSG00000036504	93	113.333	100	98.37	-14.9633	0.867971	0.11388	small	NotSig	Phpt1	NA
ENSMUSG00000049091	38	101.816	31	80.871	-20.9448	0.794287	0.114001	small	NotSig	Sephs2	NA
ENSMUSG00000026457	108	121.843	81	99.8642	-21.9784	0.819616	0.11411	small	NotSig	Adipor1	NA
ENSMUSG00000016344	90	120.067	69	101.957	-18.1101	0.849166	0.114204	small	NotSig	Ppdpf	NA
ENSMUSG00000030982	38	115.079	34	99.6176	-15.4613	0.865646	0.114253	small	NotSig	Vps35l	NA
ENSMUSG00000079017	151	91.3974	265	85.2189	-6.17848	0.9324	0.114304	negligible	NotSig	Ifi27l2a	NA
ENSMUSG00000027351	42	116.595	36	95.3889	-21.2063	0.81812	0.114385	small	NotSig	Spred1	NA
ENSMUSG00000032376	86	111.779	49	87.7143	-24.0648	0.784711	0.114394	small	NotSig	Usp3	NA
ENSMUSG00000029840	128	136.727	82	120.622	-16.1046	0.882213	0.1145	small	NotSig	Mtpn	NA
ENSMUSG00000044167	294	114.493	185	102.514	-11.9797	0.895368	0.114639	negligible	NotSig	Foxo1	NA
ENSMUSG00000029110	104	126.596	64	103.766	-22.8305	0.819659	0.114648	small	NotSig	Rnf4	NA
ENSMUSG00000021288	37	147.297	21	104.619	-42.6782	0.710258	0.114662	medium	NotSig	Klc1	NA
ENSMUSG00000062963	67	107.09	66	90.7727	-16.3168	0.847634	0.114696	small	NotSig	Ufc1	NA
ENSMUSG00000005779	291	95.6976	303	86.5182	-9.17944	0.904079	0.114767	negligible	NotSig	Psmb4	NA
ENSMUSG00000010054	29	114.517	20	86	-28.5172	0.750979	0.114883	medium	NotSig	Tusc2	NA
ENSMUSG00000024665	54	86.9444	20	108.95	22.0056	1.2531	0.114939	small	NotSig	Fads2	NA
ENSMUSG00000042502	44	140.955	33	108.03	-32.9242	0.766419	0.115257	small	NotSig	Cd2bp2	NA
ENSMUSG00000046062	45	119	24	97.7083	-21.2917	0.821078	0.115257	small	NotSig	Ppp1r15b	NA
ENSMUSG00000001383	76	110	83	94.0241	-15.9759	0.854765	0.115446	small	NotSig	Zmat2	NA
ENSMUSG00000007739	263	102	188	88.8723	-13.1277	0.871297	0.115564	small	NotSig	Cct4	NA
ENSMUSG00000064326	108	96.6944	121	82.2066	-14.4878	0.850169	0.115575	small	NotSig	Siva1	NA
ENSMUSG00000087590	46	127.522	87	108.586	-18.9355	0.851511	0.115713	small	NotSig	Epb41l4aos	NA
ENSMUSG00000032563	47	117.532	41	94.3415	-23.1905	0.802688	0.115773	small	NotSig	Mrpl3	NA
ENSMUSG00000034575	39	107.026	31	74.5484	-32.4773	0.696547	0.115785	medium	NotSig	Tent4a	NA
ENSMUSG00000090258	48	89.7708	48	75.6875	-14.0833	0.843119	0.115943	small	NotSig	Churc1	NA
ENSMUSG00000008450	54	118.352	44	94.0682	-24.2837	0.794818	0.116059	small	NotSig	Nutf2	NA
ENSMUSG00000018672	36	121.5	27	86	-35.5	0.707819	0.116452	small	NotSig	Copz2	NA
ENSMUSG00000041126	175	101.411	205	94.078	-7.33338	0.927687	0.116529	negligible	NotSig	H2az2	NA
ENSMUSG00000024099	190	92.5316	172	81.064	-11.4676	0.876068	0.116863	negligible	NotSig	Ndufv2	NA
ENSMUSG00000038712	62	97.4355	32	122	24.5645	1.25211	0.116881	small	NotSig	Mindy1	NA
ENSMUSG00000079316	46	118.609	51	93.2941	-25.3146	0.786571	0.116916	small	NotSig	Rab9	NA
ENSMUSG00000021549	33	142.03	36	98.7222	-43.3081	0.695079	0.11692	medium	NotSig	Rasa1	NA
ENSMUSG00000026848	34	156.706	20	118.65	-38.0559	0.757151	0.116987	medium	NotSig	Tor1b	NA
ENSMUSG00000033916	93	106.398	74	92.9595	-13.4384	0.873697	0.117015	small	NotSig	Chmp2a	NA
ENSMUSG00000031609	26	91.2308	28	87.4643	-3.76648	0.958715	0.117096	negligible	NotSig	Sap30	NA
ENSMUSG00000002767	62	88.8226	57	71.0702	-17.7524	0.800136	0.11718	small	NotSig	Mrpl2	NA
ENSMUSG00000040010	95	118.905	24	93.9167	-24.9886	0.789844	0.117262	small	NotSig	Slc7a5	NA
ENSMUSG00000028641	49	139.816	30	111.767	-28.0497	0.799382	0.117381	small	NotSig	P3h1	NA
ENSMUSG00000035048	57	98.807	66	88.6667	-10.1404	0.897372	0.117627	small	NotSig	Anapc13	NA
ENSMUSG00000034908	74	162.554	42	130.643	-31.9112	0.803689	0.118142	small	NotSig	Sidt2	NA
ENSMUSG00000027404	233	112.361	173	102.653	-9.70734	0.913605	0.11815	negligible	NotSig	Snrpb	NA
ENSMUSG00000032018	44	136.864	44	108.455	-28.4091	0.792428	0.118603	small	NotSig	Sc5d	NA
ENSMUSG00000033684	76	135.855	44	116.886	-18.9689	0.860374	0.118665	small	NotSig	Qsox1	NA
ENSMUSG00000058594	41	131.317	25	98.16	-33.1571	0.747504	0.118742	small	NotSig	Fbh1	NA
ENSMUSG00000004665	80	74.275	57	81.7895	7.51447	1.10117	0.118964	negligible	NotSig	Cnn2	NA
ENSMUSG00000042323	53	155.075	21	124.952	-30.1231	0.805752	0.119057	small	NotSig	Pbrm1	NA
ENSMUSG00000021916	42	163.262	33	121.212	-42.0498	0.74244	0.119125	small	NotSig	Glt8d1	NA
ENSMUSG00000030986	54	111	51	91.9804	-19.0196	0.828652	0.119217	small	NotSig	Dhx32	NA
ENSMUSG00000028837	158	112.804	134	99.6194	-13.1844	0.883121	0.119281	small	NotSig	Psmb2	NA
ENSMUSG00000071659	81	136.16	42	111.524	-24.6367	0.819061	0.119359	small	NotSig	Hnrnpul2	NA
ENSMUSG00000019433	31	126.452	23	87.6087	-38.8429	0.692824	0.119401	medium	NotSig	Gipc1	NA
ENSMUSG00000061838	68	113.544	37	95.8378	-17.7063	0.844058	0.119613	small	NotSig	Suclg2	NA
ENSMUSG00000101970	46	192.63	27	156.593	-36.0378	0.812917	0.120163	small	NotSig	Chaserr	NA
ENSMUSG00000042211	28	164.429	22	119.273	-45.1558	0.725377	0.120181	small	NotSig	Fbxo38	NA
ENSMUSG00000030772	43	128.721	28	97.5357	-31.1852	0.75773	0.120371	small	NotSig	Dkk3	NA
ENSMUSG00000021929	44	110.205	23	86.9565	-23.248	0.789047	0.120706	small	NotSig	Kpna3	NA
ENSMUSG00000011958	67	165.672	31	134.839	-30.8329	0.813891	0.120943	small	NotSig	Bnip2	NA
ENSMUSG00000020022	221	93.8416	197	84.0914	-9.75026	0.896099	0.120944	negligible	NotSig	Ndufa12	NA
ENSMUSG00000004846	46	140.761	29	118.759	-22.0022	0.843691	0.12101	small	NotSig	Plod3	NA
ENSMUSG00000061286	51	88.4902	47	101.596	13.1055	1.1481	0.121039	small	NotSig	Exosc5	NA
ENSMUSG00000042712	860	105.39	821	99.0646	-6.32498	0.939985	0.121138	negligible	NotSig	Tceal9	NA
ENSMUSG00000117924	62	118.484	64	94.2969	-24.187	0.795863	0.121269	small	NotSig	Tmem223	NA
ENSMUSG00000020482	45	100.956	23	122.391	21.4357	1.21233	0.121332	small	NotSig	Ccdc117	NA
ENSMUSG00000028654	116	120.241	111	130.604	10.3622	1.08618	0.121689	negligible	NotSig	Mycl	NA
ENSMUSG00000027306	30	116.033	29	86.1724	-29.8609	0.742652	0.12193	small	NotSig	Nusap1	NA
ENSMUSG00000020186	163	105.89	192	94.6354	-11.2542	0.893718	0.122131	small	NotSig	Csrp2	NA
ENSMUSG00000027236	44	124.705	46	108.478	-16.2263	0.869882	0.122144	small	NotSig	Eif3j1	NA
ENSMUSG00000006589	78	103.641	80	90.0375	-13.6035	0.868744	0.122523	small	NotSig	Aprt	NA
ENSMUSG00000005846	125	111.928	98	90.2653	-21.6627	0.806459	0.12299	small	NotSig	Rsl1d1	NA
ENSMUSG00000068882	164	122.256	121	106.446	-15.8098	0.870683	0.123047	small	NotSig	Ssb	NA
ENSMUSG00000040112	37	106.919	38	85.6053	-21.3137	0.800656	0.123068	small	NotSig	Mrps35	NA
ENSMUSG00000028423	53	151.604	25	111.52	-40.0838	0.735602	0.123093	small	NotSig	Nfx1	NA
ENSMUSG00000021000	43	129.814	30	86.7333	-43.0806	0.668136	0.123138	small	NotSig	Mia2	NA
ENSMUSG00000037174	48	119.875	45	94.0667	-25.8083	0.784706	0.123194	small	NotSig	Elf2	NA
ENSMUSG00000028603	99	122.081	81	104.346	-17.7351	0.854726	0.12325	small	NotSig	Scp2	NA
ENSMUSG00000019795	46	134.87	53	117.34	-17.5299	0.870023	0.123544	small	NotSig	Pcmt1	NA
ENSMUSG00000032348	75	97.7467	75	86.6	-11.1467	0.885964	0.123728	small	NotSig	Gsta4	NA
ENSMUSG00000021273	68	85.1471	64	101.438	16.2904	1.19132	0.123777	small	NotSig	Fdft1	NA
ENSMUSG00000060739	249	89.1767	229	83.5633	-5.61339	0.937053	0.123921	negligible	NotSig	Nsa2	NA
ENSMUSG00000022800	53	146.755	29	116.793	-29.9616	0.795839	0.12421	small	NotSig	Fyttd1	NA
ENSMUSG00000064360	1898	49.7566	2480	50.0423	0.285753	1.00574	0.124316	negligible	NotSig	mt-Nd3	NA
ENSMUSG00000046562	20	135.85	22	100.409	-35.4409	0.739117	0.124464	small	NotSig	Unc119b	NA
ENSMUSG00000022378	89	123.742	52	103.654	-20.0877	0.837664	0.124466	small	NotSig	Cyrib	NA
ENSMUSG00000035781	73	134.781	51	106.157	-28.624	0.787626	0.124502	small	NotSig	R3hdm4	NA
ENSMUSG00000031585	127	128.945	81	111.469	-17.4757	0.864471	0.124612	small	NotSig	Gtf2e2	NA
ENSMUSG00000005575	177	99.2542	105	94.1333	-5.1209	0.948406	0.124849	negligible	NotSig	Ube2m	NA
ENSMUSG00000049382	51	97.6863	42	79.2381	-18.4482	0.811149	0.125371	small	NotSig	Krt8	NA
ENSMUSG00000005469	82	122.646	32	100.438	-22.2088	0.81892	0.125404	small	NotSig	Prkaca	NA
ENSMUSG00000031529	78	147.744	33	125.182	-22.5618	0.847291	0.125419	small	NotSig	Tnks	NA
ENSMUSG00000078656	35	117.629	21	90.1429	-27.4857	0.766335	0.125571	small	NotSig	Vps25	NA
ENSMUSG00000047945	338	113.456	231	104.325	-9.13095	0.91952	0.125616	negligible	NotSig	Marcksl1	NA
ENSMUSG00000074088	61	117.197	40	94.425	-22.7717	0.805697	0.12571	small	NotSig	Snrnp40	NA
ENSMUSG00000031891	133	114.173	84	96.2976	-17.8753	0.843437	0.125878	small	NotSig	Hsd11b2	NA
ENSMUSG00000040904	52	120.635	45	100.711	-19.9235	0.834844	0.126001	small	NotSig	Gm21988	NA
ENSMUSG00000020346	48	136.688	33	102.636	-34.0511	0.750883	0.126404	small	NotSig	Mgat1	NA
ENSMUSG00000020376	83	110.446	52	91.0385	-19.4073	0.824282	0.126407	small	NotSig	Rnf130	NA
ENSMUSG00000020649	55	127.436	21	97.4762	-29.9602	0.764901	0.126609	small	NotSig	Rrm2	NA
ENSMUSG00000004207	427	147.101	160	134.481	-12.6195	0.914212	0.126672	negligible	NotSig	Psap	NA
ENSMUSG00000009549	111	102.604	72	113.639	11.0353	1.10755	0.126778	negligible	NotSig	Srp14	NA
ENSMUSG00000024782	51	123.353	39	102.692	-20.6606	0.832508	0.126795	small	NotSig	Ak3	NA
ENSMUSG00000041355	252	102.532	235	94.6085	-7.92324	0.922724	0.126858	negligible	NotSig	Ssr2	NA
ENSMUSG00000024283	63	147	52	118.885	-28.1154	0.808739	0.127079	small	NotSig	Wac	NA
ENSMUSG00000030268	219	143.648	83	129.795	-13.8532	0.903562	0.127119	negligible	NotSig	Bcat1	NA
ENSMUSG00000026260	133	109.842	111	98.2252	-11.6169	0.89424	0.127123	negligible	NotSig	Ndufa10	NA
ENSMUSG00000028214	54	146.204	42	118.214	-27.9894	0.808559	0.127208	small	NotSig	Gem	NA
ENSMUSG00000022354	228	95.5088	229	86.3537	-9.15506	0.904144	0.127466	negligible	NotSig	Ndufb9	NA
ENSMUSG00000032383	499	97.6874	539	92.7644	-4.923	0.949605	0.127569	negligible	NotSig	Ppib	NA
ENSMUSG00000031626	29	162.448	21	130.524	-31.9245	0.803479	0.127626	small	NotSig	Sorbs2	NA
ENSMUSG00000119851	27	22.7778	58	10.1034	-12.6743	0.443566	0.127644	medium	NotSig	Snord3b4	NA
ENSMUSG00000057133	26	188.923	23	145.13	-43.7926	0.768199	0.127845	small	NotSig	Chd6	NA
ENSMUSG00000028673	61	106.934	60	95.5	-11.4344	0.893071	0.128101	small	NotSig	Fuca1	NA
ENSMUSG00000022698	139	118.612	83	103.723	-14.8886	0.874476	0.128117	small	NotSig	Naa50	NA
ENSMUSG00000031917	36	126.194	41	100.61	-25.5847	0.79726	0.128172	small	NotSig	Nip7	NA
ENSMUSG00000020471	58	80.4828	38	87.5526	7.06987	1.08784	0.128229	negligible	NotSig	Pold2	NA
ENSMUSG00000022255	74	124.77	32	97.5938	-27.1765	0.782188	0.128259	small	NotSig	Mtdh	NA
ENSMUSG00000015750	76	110.461	64	97.3281	-13.1324	0.881112	0.128354	negligible	NotSig	Aph1a	NA
ENSMUSG00000039844	33	117.939	26	134.962	17.0221	1.14433	0.128585	small	NotSig	Rapgef1	NA
ENSMUSG00000035960	99	107.828	103	96.0485	-11.7797	0.890755	0.128673	small	NotSig	Apex1	NA
ENSMUSG00000090136	122	90.3689	165	80.103	-10.2658	0.886401	0.129032	small	NotSig	Gm10177	NA
ENSMUSG00000039220	65	108.538	40	134.675	26.1365	1.2408	0.129072	small	NotSig	Ppp1r10	NA
ENSMUSG00000026473	107	119.187	60	102.9	-16.2869	0.86335	0.129075	small	NotSig	Glul	NA
ENSMUSG00000029249	39	134.051	22	101.182	-32.8695	0.754799	0.129248	small	NotSig	Rest	NA
ENSMUSG00000026676	108	124.75	77	113.468	-11.2825	0.909559	0.129342	small	NotSig	Ccdc3	NA
ENSMUSG00000026857	39	129.667	41	104.537	-25.1301	0.806195	0.129479	small	NotSig	Ntmt1	NA
ENSMUSG00000113424	128	166.25	68	141.574	-24.6765	0.85157	0.129548	small	NotSig	Gm48161	NA
ENSMUSG00000029910	43	124.535	37	95.6216	-28.9133	0.76783	0.129723	small	NotSig	Mad2l1	NA
ENSMUSG00000039081	31	96.3226	26	71.2308	-25.0918	0.739502	0.129944	small	NotSig	Zfp503	NA
ENSMUSG00000027940	177	107.785	73	97.0685	-10.7168	0.900573	0.130293	negligible	NotSig	Tpm3	NA
ENSMUSG00000028757	251	120.992	127	112.362	-8.62983	0.928674	0.130424	negligible	NotSig	Ddost	NA
ENSMUSG00000052727	86	150	38	130.447	-19.5526	0.869649	0.130468	small	NotSig	Map1b	NA
ENSMUSG00000030869	185	99.2108	190	90.2053	-9.00555	0.909228	0.130468	negligible	NotSig	Ndufab1	NA
ENSMUSG00000044496	48	132.646	25	111.08	-21.5658	0.837418	0.130691	small	NotSig	2510039O18Rik	NA
ENSMUSG00000067336	194	135.361	141	123.191	-12.1693	0.910097	0.130742	negligible	NotSig	Bmpr2	NA
ENSMUSG00000057375	48	99.2292	45	122.778	23.5486	1.23732	0.130824	small	NotSig	Yipf1	NA
ENSMUSG00000046841	91	107.89	55	95.5818	-12.3083	0.885918	0.130913	small	NotSig	Ckap4	NA
ENSMUSG00000022841	156	117.949	123	104.065	-13.8837	0.882291	0.130977	small	NotSig	Ap2m1	NA
ENSMUSG00000034614	71	133.239	66	113.136	-20.1031	0.849121	0.131059	small	NotSig	Pik3ip1	NA
ENSMUSG00000045636	50	79.92	44	88.6591	8.73909	1.10935	0.13251	negligible	NotSig	Mtus1	NA
ENSMUSG00000021253	41	129.415	30	98.2667	-31.148	0.759316	0.133168	small	NotSig	Tgfb3	NA
ENSMUSG00000020803	99	99.9495	90	86.1111	-13.8384	0.861546	0.133182	small	NotSig	Txndc17	NA
ENSMUSG00000020241	127	113.724	53	94.3962	-19.3282	0.830044	0.133551	small	NotSig	Col6a2	NA
ENSMUSG00000032309	39	120.615	26	97.1538	-23.4615	0.805485	0.133629	small	NotSig	Fbxo22	NA
ENSMUSG00000097415	135	152.452	60	172.717	20.2648	1.13293	0.133669	small	NotSig	AU020206	NA
ENSMUSG00000109324	199	115.98	194	105.948	-10.0314	0.913507	0.13367	negligible	NotSig	Prmt1	NA
ENSMUSG00000041040	39	104.462	20	126.35	21.8885	1.20954	0.134308	small	NotSig	Fam117b	NA
ENSMUSG00000028165	45	130.911	33	105.576	-25.3354	0.806469	0.134393	small	NotSig	Cisd2	NA
ENSMUSG00000053291	27	142.519	27	106.556	-35.963	0.747661	0.134507	small	NotSig	Rab4b	NA
ENSMUSG00000045969	55	105.2	40	82.875	-22.325	0.787785	0.134537	small	NotSig	Ing1	NA
ENSMUSG00000032185	36	157	20	114.9	-42.1	0.731847	0.134537	small	NotSig	Carm1	NA
ENSMUSG00000058587	53	134.623	35	107.743	-26.8798	0.800332	0.134561	small	NotSig	Tmod3	NA
ENSMUSG00000022956	411	84.6302	366	76.888	-7.74219	0.908517	0.134668	negligible	NotSig	Atp5o	NA
ENSMUSG00000031563	45	114.622	38	89.5526	-25.0696	0.781285	0.135041	small	NotSig	Wwc2	NA
ENSMUSG00000095687	175	83.0686	239	91.0335	7.9649	1.09588	0.135119	negligible	NotSig	Rnaset2a	NA
ENSMUSG00000026179	41	102.439	41	121.341	18.9024	1.18452	0.135381	small	NotSig	Pnkd	NA
ENSMUSG00000002881	56	112.161	25	87.68	-24.4807	0.781735	0.13548	small	NotSig	Nab1	NA
ENSMUSG00000029227	43	133.395	34	105.235	-28.1601	0.788898	0.135503	small	NotSig	Fip1l1	NA
ENSMUSG00000047003	52	114	24	98.7083	-15.2917	0.865863	0.135712	small	NotSig	Zfp41	NA
ENSMUSG00000026020	89	118.292	69	101.971	-16.3211	0.862027	0.135762	small	NotSig	Nop58	NA
ENSMUSG00000049588	29	47	46	51.1957	4.19565	1.08927	0.135992	negligible	NotSig	Ccdc69	NA
ENSMUSG00000057388	74	101	65	83.7538	-17.2462	0.829246	0.136159	small	NotSig	Mrpl18	NA
ENSMUSG00000061032	85	113.471	62	95.7581	-17.7125	0.843902	0.136575	small	NotSig	Rrp1	NA
ENSMUSG00000018931	30	104.133	25	124.52	20.3867	1.19577	0.136812	small	NotSig	Natd1	NA
ENSMUSG00000020111	27	120.222	22	104.273	-15.9495	0.867333	0.136854	small	NotSig	Micu1	NA
ENSMUSG00000009092	117	132.214	71	111.718	-20.4954	0.844983	0.136898	small	NotSig	Derl3	NA
ENSMUSG00000020610	42	131.643	30	106	-25.6429	0.805209	0.137548	small	NotSig	Amz2	NA
ENSMUSG00000019988	25	143.68	25	105.68	-38	0.735523	0.137677	small	NotSig	Nedd1	NA
ENSMUSG00000027165	38	116.711	37	89.3514	-27.3592	0.765581	0.137865	small	NotSig	Iftap	NA
ENSMUSG00000008892	219	105.598	154	92.3117	-13.2865	0.874179	0.138043	small	NotSig	Vdac3	NA
ENSMUSG00000032796	80	160.85	36	136.111	-24.7389	0.846199	0.138073	small	NotSig	Lama1	NA
ENSMUSG00000027752	46	125.522	41	97.561	-27.9608	0.777244	0.138948	small	NotSig	Exosc8	NA
ENSMUSG00000027782	66	150.636	39	123.026	-27.6107	0.816706	0.139145	small	NotSig	Kpna4	NA
ENSMUSG00000078429	168	120.887	83	104.578	-16.3086	0.865092	0.139292	small	NotSig	Ctdsp2	NA
ENSMUSG00000027712	219	113.854	148	105.142	-8.71199	0.923481	0.139401	negligible	NotSig	Anxa5	NA
ENSMUSG00000031209	147	129.646	102	118.971	-10.6757	0.917655	0.139423	negligible	NotSig	Heph	NA
ENSMUSG00000068391	40	113.625	36	95.3056	-18.3194	0.838773	0.139572	small	NotSig	Chrac1	NA
ENSMUSG00000095098	48	103.375	52	85.1346	-18.2404	0.823551	0.13979	small	NotSig	Ccdc85b	NA
ENSMUSG00000031819	64	111.438	42	88.6667	-22.7708	0.795663	0.139934	small	NotSig	Emc8	NA
ENSMUSG00000031604	73	136.795	28	101.571	-35.2231	0.742511	0.140026	small	NotSig	Msmo1	NA
ENSMUSG00000033355	34	131.176	40	99.675	-31.5015	0.759854	0.140134	small	NotSig	Rtp4	NA
ENSMUSG00000021578	29	105.138	24	124.875	19.7371	1.18773	0.140408	small	NotSig	Ccdc127	NA
ENSMUSG00000029385	51	147.392	22	118.636	-28.7558	0.804903	0.140816	small	NotSig	Ccng2	NA
ENSMUSG00000027367	58	109.017	34	123.971	14.9533	1.13716	0.140944	small	NotSig	Stard7	NA
ENSMUSG00000034297	45	138.422	27	111	-27.4222	0.801894	0.14116	small	NotSig	Med13	NA
ENSMUSG00000036880	138	110.616	105	92.1524	-18.4636	0.833084	0.141499	small	NotSig	Acaa2	NA
ENSMUSG00000026966	45	133.644	31	110.839	-22.8057	0.829355	0.141737	small	NotSig	Ssna1	NA
ENSMUSG00000037710	48	104.521	82	86.0976	-18.4233	0.823736	0.141812	small	NotSig	Cisd1	NA
ENSMUSG00000021703	83	147.108	40	125.125	-21.9834	0.850563	0.14193	small	NotSig	Serinc5	NA
ENSMUSG00000026743	27	157.593	22	113.5	-44.0926	0.720212	0.142239	small	NotSig	Mllt10	NA
ENSMUSG00000002635	23	98.3043	28	66.6786	-31.6258	0.678287	0.142315	medium	NotSig	Pdcd2l	NA
ENSMUSG00000003955	200	97.695	163	87.0491	-10.6459	0.891029	0.142581	negligible	NotSig	Fam162a	NA
ENSMUSG00000075705	44	132.25	21	105.048	-27.2024	0.794311	0.142632	small	NotSig	Msrb1	NA
ENSMUSG00000056612	208	104.418	131	93.855	-10.5633	0.898837	0.142661	small	NotSig	Ppp1r14b	NA
ENSMUSG00000055436	86	188.733	57	167.053	-21.6799	0.885129	0.142704	small	NotSig	Srsf11	NA
ENSMUSG00000032374	208	152.659	90	134.967	-17.692	0.884108	0.142929	negligible	NotSig	Plod2	NA
ENSMUSG00000034761	49	114.245	26	89.0385	-25.2064	0.779365	0.143163	small	NotSig	Map4k5	NA
ENSMUSG00000047731	49	98.898	26	113.423	14.5251	1.14687	0.143166	small	NotSig	Wbp1l	NA
ENSMUSG00000056234	81	121.383	50	100.68	-20.7027	0.829443	0.143175	small	NotSig	Ncoa4	NA
ENSMUSG00000024926	20	125.95	28	89.6071	-36.3429	0.71145	0.143191	medium	NotSig	Kat5	NA
ENSMUSG00000020715	41	108.976	22	109.409	0.433481	1.00398	0.143257	negligible	NotSig	Ern1	NA
ENSMUSG00000020402	227	114.062	133	103.835	-10.2271	0.910337	0.143388	negligible	NotSig	Vdac1	NA
ENSMUSG00000032215	69	111.594	48	121.479	9.88496	1.08858	0.143462	small	NotSig	Rsl24d1	NA
ENSMUSG00000032397	45	135.111	32	98.3438	-36.7674	0.727873	0.143515	small	NotSig	Tipin	NA
ENSMUSG00000030417	95	97.4421	73	84.9178	-12.5243	0.871469	0.143632	negligible	NotSig	Pdcd5	NA
ENSMUSG00000031826	43	130.605	20	101.9	-28.7047	0.780217	0.143725	small	NotSig	Usp10	NA
ENSMUSG00000024299	45	206	29	167.138	-38.8621	0.811349	0.14383	small	NotSig	Adamts10	NA
ENSMUSG00000015755	53	135.189	26	103.423	-31.7656	0.765028	0.144075	small	NotSig	Tab2	NA
ENSMUSG00000031429	28	107.964	32	87.5	-20.4643	0.810453	0.144374	small	NotSig	Psmd10	NA
ENSMUSG00000015971	25	81.12	31	100.194	19.0735	1.23513	0.144625	small	NotSig	Actr8	NA
ENSMUSG00000023156	41	108.902	34	86.0882	-22.8142	0.790508	0.144798	small	NotSig	Rpp14	NA
ENSMUSG00000063884	54	130.704	27	102.815	-27.8889	0.786625	0.144869	small	NotSig	Ptcd3	NA
ENSMUSG00000028693	74	123.405	40	93.475	-29.9304	0.757463	0.144897	small	NotSig	Nasp	NA
ENSMUSG00000001056	124	92.7097	148	84.6486	-8.06103	0.913051	0.145278	negligible	NotSig	Nhp2	NA
ENSMUSG00000042745	65	119.462	59	104.153	-15.309	0.87185	0.145382	small	NotSig	Id1	NA
ENSMUSG00000008140	70	130.186	55	111.509	-18.6766	0.856539	0.145695	small	NotSig	Emc10	NA
ENSMUSG00000020409	33	121.606	28	87.6071	-33.9989	0.720418	0.145765	medium	NotSig	Slu7	NA
ENSMUSG00000027540	41	127.927	27	93.1111	-34.8157	0.727847	0.145886	small	NotSig	Ptpn1	NA
ENSMUSG00000028945	127	114.48	106	103.047	-11.4331	0.90013	0.145914	negligible	NotSig	Rheb	NA
ENSMUSG00000020386	67	121.03	61	95.9672	-25.0626	0.792922	0.146266	small	NotSig	Sar1b	NA
ENSMUSG00000056091	199	120.126	161	111.211	-8.91445	0.925791	0.146348	negligible	NotSig	St3gal5	NA
ENSMUSG00000021055	53	140.604	30	110.167	-30.4371	0.783526	0.146965	small	NotSig	Esr2	NA
ENSMUSG00000032702	33	146.848	20	112.3	-34.5485	0.764734	0.147129	small	NotSig	Kank1	NA
ENSMUSG00000038416	52	127.654	40	105.475	-22.1788	0.826258	0.147242	small	NotSig	Cdc16	NA
ENSMUSG00000030788	28	109.464	23	84.2609	-25.2034	0.769757	0.147507	small	NotSig	Rnf141	NA
ENSMUSG00000000711	68	144.912	39	118.667	-26.2451	0.818889	0.147967	small	NotSig	Rab5b	NA
ENSMUSG00000027193	60	120.867	40	103.625	-17.2417	0.85735	0.148168	small	NotSig	Api5	NA
ENSMUSG00000035765	51	89.3725	37	104.595	15.222	1.17032	0.148265	small	NotSig	Dym	NA
ENSMUSG00000031691	46	166.522	20	124.5	-42.0217	0.74765	0.148654	small	NotSig	Tnpo2	NA
ENSMUSG00000039163	36	72.8333	38	84.2632	11.4298	1.15693	0.148719	small	NotSig	Cmc1	NA
ENSMUSG00000032254	29	140.586	31	88.3226	-52.2636	0.628245	0.149126	medium	NotSig	Kif23	NA
ENSMUSG00000091803	55	115.073	48	98.4792	-16.5936	0.855799	0.149472	small	NotSig	Cox16	NA
ENSMUSG00000005510	135	108.17	110	94.8273	-13.3431	0.876647	0.149855	small	NotSig	Ndufs3	NA
ENSMUSG00000038482	75	135.627	45	111.089	-24.5378	0.819079	0.150059	small	NotSig	Tfdp1	NA
ENSMUSG00000000827	99	121.899	57	102.386	-19.513	0.839925	0.150125	small	NotSig	Tpd52l2	NA
ENSMUSG00000022706	54	103.593	50	84.54	-19.0526	0.816082	0.150447	small	NotSig	Mrpl40	NA
ENSMUSG00000028211	81	142.963	30	112	-30.963	0.78342	0.150529	small	NotSig	Trp53inp1	NA
ENSMUSG00000029231	49	114.449	21	93.8571	-20.5918	0.820078	0.151135	small	NotSig	Pdgfra	NA
ENSMUSG00000026864	737	119.193	471	112.248	-6.94427	0.941739	0.151198	negligible	NotSig	Hspa5	NA
ENSMUSG00000001288	39	156.436	21	125.571	-30.8645	0.802702	0.151655	small	NotSig	Rarg	NA
ENSMUSG00000055723	35	112.086	35	114.314	2.22857	1.01988	0.151808	negligible	NotSig	Rras2	NA
ENSMUSG00000017707	491	112.955	349	105.748	-7.20734	0.936193	0.15193	negligible	NotSig	Serinc3	NA
ENSMUSG00000064345	2200	50.4168	1643	51.3201	0.903328	1.01792	0.151933	negligible	NotSig	mt-Nd2	NA
ENSMUSG00000023075	52	144.481	28	109.393	-35.0879	0.757145	0.151999	small	NotSig	Akirin1	NA
ENSMUSG00000031969	34	141.147	27	111.778	-29.3693	0.791924	0.152582	small	NotSig	Acad8	NA
ENSMUSG00000040158	61	107.541	65	93.7231	-13.8179	0.87151	0.152603	small	NotSig	Tax1bp3	NA
ENSMUSG00000078713	97	102.299	92	90.9457	-11.3533	0.889018	0.152716	small	NotSig	Tomm5	NA
ENSMUSG00000052738	162	108.309	108	96.9074	-11.4012	0.894734	0.152868	negligible	NotSig	Suclg1	NA
ENSMUSG00000020454	50	92.78	33	106.697	13.917	1.15	0.153158	negligible	NotSig	Eif4enif1	NA
ENSMUSG00000015143	95	120.558	35	102.8	-17.7579	0.852702	0.15337	small	NotSig	Actn1	NA
ENSMUSG00000014905	58	129.741	39	105.333	-24.408	0.811872	0.153451	small	NotSig	Dnajb9	NA
ENSMUSG00000029203	91	113.473	82	90.7195	-22.753	0.799484	0.15346	small	NotSig	Ube2k	NA
ENSMUSG00000025421	31	97.3226	26	121.346	24.0236	1.24684	0.153861	small	NotSig	Hdhd2	NA
ENSMUSG00000026342	30	151.4	21	114.81	-36.5905	0.758319	0.153883	small	NotSig	Slc35f5	NA
ENSMUSG00000041959	218	95.7706	273	88.0549	-7.7157	0.919436	0.153947	negligible	NotSig	S100a10	NA
ENSMUSG00000002957	55	126.745	28	99.1786	-27.5669	0.782502	0.154003	small	NotSig	Ap2a2	NA
ENSMUSG00000038539	52	92.0962	23	99.3043	7.20819	1.07827	0.154173	negligible	NotSig	Atf5	NA
ENSMUSG00000094686	202	108.51	185	102.378	-6.13152	0.943493	0.154239	negligible	NotSig	Ccl21a	NA
ENSMUSG00000024083	54	150.111	23	117.913	-32.1981	0.785505	0.15426	small	NotSig	Pja2	NA
ENSMUSG00000061904	534	110.833	294	104.605	-6.22789	0.943809	0.154803	negligible	NotSig	Slc25a3	NA
ENSMUSG00000038510	32	125.562	28	93.2857	-32.2768	0.742942	0.154844	small	NotSig	Rpf2	NA
ENSMUSG00000006418	73	114.671	85	94.8353	-19.8359	0.827019	0.15523	small	NotSig	Rnf114	NA
ENSMUSG00000047714	73	103.589	44	122.386	18.7973	1.18146	0.155354	small	NotSig	Ppp1r2	NA
ENSMUSG00000027805	47	141.319	35	109.371	-31.9477	0.773932	0.155495	small	NotSig	Pfn2	NA
ENSMUSG00000057177	78	134.256	42	109.429	-24.8278	0.815071	0.155717	small	NotSig	Gsk3a	NA
ENSMUSG00000075232	78	135.872	47	113.511	-22.3612	0.835425	0.155731	small	NotSig	Amd1	NA
ENSMUSG00000032324	132	127.273	86	114.256	-13.0169	0.897724	0.155803	small	NotSig	Tspan3	NA
ENSMUSG00000025085	81	146.309	38	121.763	-24.5455	0.832235	0.155803	small	NotSig	Ablim1	NA
ENSMUSG00000049401	40	117.775	33	94.4242	-23.3508	0.801734	0.155935	small	NotSig	Ogfr	NA
ENSMUSG00000033938	110	85.7636	101	78.396	-7.3676	0.914094	0.155974	negligible	NotSig	Ndufb7	NA
ENSMUSG00000027429	34	142.412	22	102.182	-40.2299	0.71751	0.156175	medium	NotSig	Sec23b	NA
ENSMUSG00000039911	213	128.535	151	118.159	-10.3763	0.919273	0.156186	negligible	NotSig	Spsb1	NA
ENSMUSG00000042111	25	146	39	115.487	-30.5128	0.791008	0.156365	small	NotSig	Ccdc115	NA
ENSMUSG00000034263	30	109.333	22	75.3182	-34.0152	0.688886	0.156474	medium	NotSig	Ints14	NA
ENSMUSG00000026112	34	151.941	20	113.75	-38.1912	0.748645	0.157005	small	NotSig	Coa5	NA
ENSMUSG00000024587	70	106.643	47	117.043	10.3997	1.09752	0.157045	negligible	NotSig	Nars	NA
ENSMUSG00000002297	27	120.704	28	81.1429	-39.5608	0.672248	0.157284	medium	NotSig	Dbf4	NA
ENSMUSG00000029598	59	120.39	32	134.469	14.0789	1.11694	0.157615	small	NotSig	Plbd2	NA
ENSMUSG00000022231	137	151.985	66	133.712	-18.2733	0.87977	0.15763	small	NotSig	Sema5a	NA
ENSMUSG00000029687	41	105.976	40	76.775	-29.2006	0.724459	0.157849	small	NotSig	Ezh2	NA
ENSMUSG00000037851	32	142.062	34	111.676	-30.386	0.786108	0.158105	small	NotSig	Iars	NA
ENSMUSG00000032679	24	86.5833	25	97.32	10.7367	1.124	0.158402	negligible	NotSig	Cd59a	NA
ENSMUSG00000022710	65	134.954	35	103.171	-31.7824	0.764494	0.158745	small	NotSig	Usp7	NA
ENSMUSG00000049225	44	125	29	101.724	-23.2759	0.813793	0.158763	small	NotSig	Pdp1	NA
ENSMUSG00000060510	72	160.306	45	135.489	-24.8167	0.845191	0.158816	small	NotSig	Zfp266	NA
ENSMUSG00000021711	31	158.258	22	115.773	-42.4853	0.731544	0.159078	medium	NotSig	Trappc13	NA
ENSMUSG00000048490	64	125.609	30	101.933	-23.676	0.811511	0.159317	small	NotSig	Nrip1	NA
ENSMUSG00000021843	75	140.627	38	110	-30.6267	0.782213	0.159437	small	NotSig	Ktn1	NA
ENSMUSG00000008859	65	111.615	39	94.5385	-17.0769	0.847002	0.159499	small	NotSig	Rala	NA
ENSMUSG00000019797	35	96.6571	32	72.6875	-23.9696	0.752014	0.159704	small	NotSig	Mtres1	NA
ENSMUSG00000037740	37	128.568	30	106.233	-22.3342	0.826284	0.159725	small	NotSig	Mrps26	NA
ENSMUSG00000004460	79	129.582	41	112.317	-17.2652	0.866763	0.159842	small	NotSig	Dnajb11	NA
ENSMUSG00000031586	83	120.084	39	108.795	-11.2895	0.905987	0.159875	negligible	NotSig	Rbpms	NA
ENSMUSG00000036078	48	116.917	22	95.2727	-21.6439	0.814877	0.160185	small	NotSig	Sigmar1	NA
ENSMUSG00000070923	58	127.207	46	105.043	-22.1634	0.825769	0.160309	small	NotSig	Klhl9	NA
ENSMUSG00000034868	115	120.73	93	105.28	-15.4509	0.872022	0.160618	small	NotSig	Myl12b	NA
ENSMUSG00000037242	84	107.071	44	90.4091	-16.6623	0.844381	0.160822	small	NotSig	Clic4	NA
ENSMUSG00000036992	33	108.212	40	90.675	-17.5371	0.837938	0.160844	small	NotSig	Nxt1	NA
ENSMUSG00000026356	79	114.962	70	90.5429	-24.4192	0.787589	0.161008	small	NotSig	Dars	NA
ENSMUSG00000041638	51	157.255	22	122.773	-34.4822	0.780724	0.161311	small	NotSig	Gcn1	NA
ENSMUSG00000014767	26	116.577	26	92.9615	-23.6154	0.797427	0.161394	small	NotSig	Tbp	NA
ENSMUSG00000021252	62	113.145	37	92.2703	-20.8749	0.815503	0.161613	small	NotSig	Erg28	NA
ENSMUSG00000021824	42	125.857	30	108.033	-17.8238	0.858381	0.161716	small	NotSig	Ap3m1	NA
ENSMUSG00000060985	71	135.042	134	116.418	-18.6243	0.862085	0.162072	small	NotSig	Tdrd5	NA
ENSMUSG00000029578	51	139.333	35	117.057	-22.2762	0.840123	0.162174	small	NotSig	Wipi2	NA
ENSMUSG00000046519	26	112.231	22	88.1364	-24.0944	0.785314	0.162451	small	NotSig	Golph3l	NA
ENSMUSG00000025133	49	129.347	29	106.379	-22.9676	0.822434	0.162741	small	NotSig	Ints4	NA
ENSMUSG00000061306	67	122.761	44	107.568	-15.193	0.876239	0.162805	small	NotSig	Slc38a10	NA
ENSMUSG00000028393	76	106.105	105	96.6095	-9.49574	0.910506	0.162822	negligible	NotSig	Alad	NA
ENSMUSG00000024429	46	82.2609	26	101.692	19.4314	1.23622	0.162954	small	NotSig	Gnl1	NA
ENSMUSG00000031827	34	102.029	26	88.1538	-13.8756	0.864004	0.163007	small	NotSig	Cotl1	NA
ENSMUSG00000059278	104	91.4615	103	82.1165	-9.34503	0.897826	0.163057	negligible	NotSig	Naa38	NA
ENSMUSG00000026248	33	123.727	20	96.65	-27.0773	0.781154	0.163108	small	NotSig	Mrpl44	NA
ENSMUSG00000040562	320	110.931	207	103.643	-7.28874	0.934295	0.163456	negligible	NotSig	Gstm2	NA
ENSMUSG00000024327	98	114.561	66	98	-16.5612	0.855438	0.163521	small	NotSig	Slc39a7	NA
ENSMUSG00000033940	129	111.698	120	102.392	-9.30601	0.916686	0.163639	negligible	NotSig	Brk1	NA
ENSMUSG00000030551	133	124.188	68	107.294	-16.8939	0.863965	0.16401	small	NotSig	Nr2f2	NA
ENSMUSG00000017466	104	110.038	73	97.3836	-12.6549	0.884996	0.164013	small	NotSig	Timp2	NA
ENSMUSG00000067924	63	113.841	34	99.5882	-14.253	0.874799	0.164117	small	NotSig	Rtl8b	NA
ENSMUSG00000031848	93	100.301	80	86.0125	-14.2886	0.857543	0.164996	small	NotSig	Lsm4	NA
ENSMUSG00000031939	42	156.548	36	122.611	-33.9365	0.783219	0.165024	small	NotSig	Taf1d	NA
ENSMUSG00000034160	94	256.415	42	222.071	-34.3435	0.866063	0.165381	small	NotSig	Ogt	NA
ENSMUSG00000114797	41	150.244	28	118.429	-31.8153	0.788242	0.165413	small	NotSig	Gm49336	NA
ENSMUSG00000024404	51	151.804	20	114.3	-37.5039	0.752945	0.165449	small	NotSig	Riok3	NA
ENSMUSG00000019944	53	148.302	45	126.578	-21.7241	0.853514	0.165531	small	NotSig	Rhobtb1	NA
ENSMUSG00000026281	110	109.718	106	94.7925	-14.9257	0.863963	0.165675	small	NotSig	Dtymk	NA
ENSMUSG00000020288	53	157.792	37	131.324	-26.4681	0.83226	0.165768	small	NotSig	Ahsa2	NA
ENSMUSG00000078681	48	115.583	50	93.46	-22.1233	0.808594	0.165773	small	NotSig	Tm2d3	NA
ENSMUSG00000002870	53	123.208	28	97.2143	-25.9933	0.789029	0.165916	small	NotSig	Mcm2	NA
ENSMUSG00000002059	62	125.806	50	106.5	-19.3065	0.846538	0.166265	small	NotSig	Rab34	NA
ENSMUSG00000062382	196	93.1633	129	83.4109	-9.75241	0.895319	0.166342	small	NotSig	Ftl1-ps1	NA
ENSMUSG00000040029	25	117.96	27	92.1852	-25.7748	0.781495	0.166665	small	NotSig	Ipo8	NA
ENSMUSG00000024208	135	86.9704	146	77.9726	-8.99777	0.896542	0.166741	small	NotSig	Uqcc2	NA
ENSMUSG00000027244	46	119.326	30	102.167	-17.1594	0.856197	0.167066	small	NotSig	Atg13	NA
ENSMUSG00000024962	50	119.98	35	107.771	-12.2086	0.898245	0.167656	negligible	NotSig	Vegfb	NA
ENSMUSG00000024258	60	99.2167	57	83.9123	-15.3044	0.845748	0.167675	small	NotSig	Polr2d	NA
ENSMUSG00000018042	116	100.733	75	90.4933	-10.2394	0.898351	0.167867	small	NotSig	Cyb5r3	NA
ENSMUSG00000001119	177	121.927	62	104.903	-17.0233	0.86038	0.168234	small	NotSig	Col6a1	NA
ENSMUSG00000036667	62	131.581	28	151.714	20.1336	1.15301	0.168475	small	NotSig	Tcaf1	NA
ENSMUSG00000017291	62	125.629	36	105.722	-19.9068	0.841543	0.169297	small	NotSig	Taok1	NA
ENSMUSG00000018412	48	132.438	27	107.889	-24.5486	0.81464	0.169367	small	NotSig	Kansl1	NA
ENSMUSG00000028322	27	82.1852	34	102.912	20.7266	1.25219	0.169917	small	NotSig	Exosc3	NA
ENSMUSG00000031146	69	92.2899	58	81.9655	-10.3243	0.888131	0.16997	negligible	NotSig	Plp2	NA
ENSMUSG00000037601	131	101.015	97	90.5464	-10.4689	0.896363	0.170116	small	NotSig	Nme1	NA
ENSMUSG00000036503	39	146.795	21	118	-28.7949	0.803843	0.170135	small	NotSig	Rnf13	NA
ENSMUSG00000014349	76	142.263	48	119.938	-22.3257	0.843068	0.17077	small	NotSig	Ube2z	NA
ENSMUSG00000024590	68	127.235	31	107.806	-19.4288	0.8473	0.17084	small	NotSig	Lmnb1	NA
ENSMUSG00000015112	53	125.208	23	102.261	-22.9467	0.816731	0.171209	small	NotSig	Slc25a13	NA
ENSMUSG00000033953	62	137.435	40	113.275	-24.1605	0.824205	0.171476	small	NotSig	Ppp3r1	NA
ENSMUSG00000048175	34	103.5	22	77.5455	-25.9545	0.749231	0.171491	small	NotSig	Asb8	NA
ENSMUSG00000028796	60	108.867	37	86.7027	-22.164	0.796412	0.171738	small	NotSig	Phc2	NA
ENSMUSG00000015745	32	120.219	34	95.1765	-25.0423	0.791694	0.171745	small	NotSig	Plekho1	NA
ENSMUSG00000029714	27	198.889	20	164.2	-34.6889	0.825587	0.171819	small	NotSig	Gigyf1	NA
ENSMUSG00000047213	90	131.878	37	101.892	-29.9859	0.772624	0.171828	small	NotSig	Ythdf3	NA
ENSMUSG00000032594	61	155.705	41	128.366	-27.3391	0.824417	0.17222	small	NotSig	Ip6k1	NA
ENSMUSG00000035851	49	140.571	29	168.241	27.67	1.19684	0.172312	small	NotSig	Ythdc1	NA
ENSMUSG00000030189	213	99.2723	115	102.678	3.40596	1.03431	0.172854	negligible	NotSig	Ybx3	NA
ENSMUSG00000018736	49	134.408	33	97.4242	-36.9839	0.724839	0.173284	small	NotSig	Ndel1	NA
ENSMUSG00000010358	21	107.143	31	87.9032	-19.2396	0.82043	0.173324	small	NotSig	Ifi35	NA
ENSMUSG00000004895	36	132.278	27	105.481	-26.7963	0.797424	0.173448	small	NotSig	Prcc	NA
ENSMUSG00000025558	67	174.97	29	147.966	-27.0046	0.845661	0.173661	small	NotSig	Dock9	NA
ENSMUSG00000004980	656	141.544	311	126.971	-14.5731	0.897042	0.173761	negligible	NotSig	Hnrnpa2b1	NA
ENSMUSG00000035885	430	100.693	343	96.3178	-4.37524	0.956549	0.173889	negligible	NotSig	Cox8a	NA
ENSMUSG00000002320	25	144.4	20	146.6	2.2	1.01524	0.174052	negligible	NotSig	Tm9sf1	NA
ENSMUSG00000032570	45	115.689	32	141.938	26.2486	1.22689	0.174056	small	NotSig	Atp2c1	NA
ENSMUSG00000047843	169	99.6627	147	107.959	8.29646	1.08325	0.174495	negligible	NotSig	Bri3	NA
ENSMUSG00000044709	53	106.34	47	90.3404	-15.9992	0.849546	0.1747	small	NotSig	Gemin7	NA
ENSMUSG00000113061	45	82.9556	76	65.6842	-17.2713	0.7918	0.174786	small	NotSig	Rps18-ps5	NA
ENSMUSG00000002804	25	97.8	37	86.1351	-11.6649	0.880727	0.174985	small	NotSig	Nudt14	NA
ENSMUSG00000014959	101	110.03	68	93.5441	-16.4856	0.850172	0.17504	small	NotSig	Gorasp2	NA
ENSMUSG00000025732	22	102.318	26	78	-24.3182	0.762328	0.175146	small	NotSig	Mcrip2	NA
ENSMUSG00000029463	37	106.865	23	91.8696	-14.9953	0.85968	0.175901	negligible	NotSig	Fam216a	NA
ENSMUSG00000024290	36	131.611	23	95.913	-35.6981	0.728761	0.176314	small	NotSig	Rock1	NA
ENSMUSG00000027942	39	110.744	42	90.2619	-20.4817	0.815053	0.176452	small	NotSig	4933434E20Rik	NA
ENSMUSG00000032381	56	119.732	60	102.417	-17.3155	0.855382	0.176705	small	NotSig	Ciao2a	NA
ENSMUSG00000003923	49	115.204	28	95.6071	-19.5969	0.829894	0.176948	small	NotSig	Tfam	NA
ENSMUSG00000021928	43	90.6512	32	101	10.3488	1.11416	0.177049	negligible	NotSig	Ebpl	NA
ENSMUSG00000025077	21	73.7619	30	78.8667	5.10476	1.06921	0.177094	negligible	NotSig	Dclre1a	NA
ENSMUSG00000035168	84	135.702	45	115.156	-20.5468	0.848589	0.17729	small	NotSig	Tanc1	NA
ENSMUSG00000059920	38	115.789	33	94.697	-21.0925	0.817837	0.177336	small	NotSig	4930453N24Rik	NA
ENSMUSG00000029458	33	136.485	21	101.714	-34.7706	0.745242	0.177476	small	NotSig	Brap	NA
ENSMUSG00000020720	78	107.474	70	87.1714	-20.3029	0.81109	0.177607	small	NotSig	Psmd12	NA
ENSMUSG00000020225	57	89.8421	41	106.341	16.4994	1.18365	0.178031	small	NotSig	Tmbim4	NA
ENSMUSG00000045752	30	122.533	20	78.65	-43.8833	0.641866	0.178036	medium	NotSig	Tssc4	NA
ENSMUSG00000021978	52	114.788	31	96.6774	-18.111	0.842222	0.178179	small	NotSig	Extl3	NA
ENSMUSG00000024191	22	130.455	26	95.6154	-34.8392	0.73294	0.178545	medium	NotSig	Bnip1	NA
ENSMUSG00000020456	51	127.627	30	101.9	-25.7275	0.798418	0.178648	small	NotSig	Ogdh	NA
ENSMUSG00000019849	43	98.6977	32	123.281	24.5836	1.24908	0.178786	small	NotSig	Prep	NA
ENSMUSG00000046434	817	107.645	488	103	-4.64504	0.956849	0.179047	negligible	NotSig	Hnrnpa1	NA
ENSMUSG00000028857	46	120.543	38	105.789	-14.754	0.877604	0.179065	negligible	NotSig	Tmem222	NA
ENSMUSG00000073411	226	117.376	163	108.718	-8.65831	0.926234	0.179256	negligible	NotSig	H2-D1	NA
ENSMUSG00000115987	66	114.591	45	96.2	-18.3909	0.839508	0.179429	small	NotSig	Vps28	NA
ENSMUSG00000027465	35	132.229	25	113.52	-18.7086	0.858513	0.179537	small	NotSig	Tbc1d20	NA
ENSMUSG00000066878	99	112.646	92	101.457	-11.1899	0.900663	0.179832	negligible	NotSig	Gm10184	NA
ENSMUSG00000050234	40	58.775	58	59.5862	0.811207	1.0138	0.179897	negligible	NotSig	Gja4	NA
ENSMUSG00000002980	39	109.256	23	126.609	17.3523	1.15882	0.179994	small	NotSig	Bcam	NA
ENSMUSG00000028608	40	128.225	43	109.023	-19.2017	0.85025	0.180298	small	NotSig	Czib	NA
ENSMUSG00000039068	44	159.5	21	121.762	-37.7381	0.763398	0.180303	small	NotSig	Zzz3	NA
ENSMUSG00000020993	48	145.021	43	122.86	-22.1604	0.847192	0.180379	small	NotSig	Trappc6b	NA
ENSMUSG00000004508	55	87.8182	36	102.389	14.5707	1.16592	0.180458	small	NotSig	Gab2	NA
ENSMUSG00000022661	56	122.054	62	103.29	-18.7632	0.84627	0.180466	small	NotSig	Cd200	NA
ENSMUSG00000033955	25	157.8	25	109.84	-47.96	0.696071	0.180595	medium	NotSig	Tnks1bp1	NA
ENSMUSG00000028464	204	92.2402	135	85.4815	-6.75871	0.926727	0.180841	negligible	NotSig	Tpm2	NA
ENSMUSG00000026749	42	117.929	23	92.6087	-25.3199	0.785295	0.180923	small	NotSig	Nek6	NA
ENSMUSG00000037936	147	127.68	55	104.945	-22.7348	0.821939	0.181166	small	NotSig	Scarb1	NA
ENSMUSG00000030168	40	131.4	21	102.714	-28.6857	0.781692	0.181543	small	NotSig	Adipor2	NA
ENSMUSG00000028885	35	129.286	37	98.1081	-31.1776	0.758847	0.181799	small	NotSig	Smpdl3b	NA
ENSMUSG00000052681	135	115.444	85	104.4	-11.0444	0.904331	0.182006	negligible	NotSig	Rap1b	NA
ENSMUSG00000025742	76	132.421	57	114.825	-17.5965	0.867117	0.182029	small	NotSig	Prps2	NA
ENSMUSG00000020263	27	180.185	20	120.1	-60.0852	0.666536	0.18217	small	NotSig	Appl2	NA
ENSMUSG00000045983	172	126.18	47	106.596	-19.5845	0.84479	0.182237	small	NotSig	Eif4g1	NA
ENSMUSG00000032187	67	116.925	24	93.2917	-23.6337	0.797874	0.182515	small	NotSig	Smarca4	NA
ENSMUSG00000039660	29	122.897	28	96.75	-26.1466	0.787247	0.182542	small	NotSig	Spout1	NA
ENSMUSG00000028173	61	137.082	42	116.381	-20.701	0.848988	0.182781	small	NotSig	Wls	NA
ENSMUSG00000078427	73	122.452	99	103.434	-19.0177	0.844693	0.182789	small	NotSig	Sarnp	NA
ENSMUSG00000019802	53	125.66	33	99.6061	-26.0543	0.792661	0.182806	small	NotSig	Sec63	NA
ENSMUSG00000028648	142	98.9507	156	90.2436	-8.70711	0.912006	0.183321	negligible	NotSig	Ndufs5	NA
ENSMUSG00000029061	81	139.444	57	112.105	-27.3392	0.803942	0.1836	small	NotSig	Mmp23	NA
ENSMUSG00000021905	51	111.725	52	101.769	-9.95626	0.910886	0.18375	negligible	NotSig	Dph3	NA
ENSMUSG00000059586	39	110	28	77.5714	-32.4286	0.705195	0.18399	small	NotSig	Nsmce2	NA
ENSMUSG00000006699	315	108.254	226	97.792	-10.4619	0.903358	0.18404	negligible	NotSig	Cdc42	NA
ENSMUSG00000026554	115	128.583	75	111.067	-17.5159	0.863777	0.184199	small	NotSig	Dcaf8	NA
ENSMUSG00000031513	33	104.939	33	81.3939	-23.5455	0.775628	0.184353	small	NotSig	Leprotl1	NA
ENSMUSG00000032012	48	147.958	23	122.13	-25.8279	0.825438	0.184487	small	NotSig	Nectin1	NA
ENSMUSG00000028070	103	89.9126	107	77.1963	-12.7164	0.85857	0.184599	small	NotSig	Naxe	NA
ENSMUSG00000028800	57	121.912	47	97.1064	-24.8059	0.796527	0.184846	small	NotSig	Hdac1	NA
ENSMUSG00000021266	34	124.382	23	96.4348	-27.9476	0.775309	0.184882	small	NotSig	Wars	NA
ENSMUSG00000027787	35	100.8	33	73.2121	-27.5879	0.726311	0.185016	small	NotSig	Nmd3	NA
ENSMUSG00000052751	69	159.667	43	133.465	-26.2016	0.835898	0.185102	small	NotSig	Repin1	NA
ENSMUSG00000066568	77	115.182	64	96.5938	-18.5881	0.83862	0.185108	small	NotSig	Lsm14a	NA
ENSMUSG00000021136	56	139.589	31	116.548	-23.0409	0.834938	0.185133	small	NotSig	Smoc1	NA
ENSMUSG00000001473	77	76.1688	48	87.3125	11.1437	1.1463	0.185163	small	NotSig	Tubb6	NA
ENSMUSG00000005813	38	142.605	23	105.522	-37.0835	0.739957	0.185302	small	NotSig	Metap1	NA
ENSMUSG00000040822	35	115.4	32	94.375	-21.025	0.817808	0.185371	small	NotSig	1700123O20Rik	NA
ENSMUSG00000078923	101	108.099	46	90.913	-17.186	0.841016	0.185388	small	NotSig	Ube2v1	NA
ENSMUSG00000037369	31	152.323	21	115.286	-37.0369	0.756852	0.185442	small	NotSig	Kdm6a	NA
ENSMUSG00000027775	41	130.585	35	111.971	-18.6139	0.857458	0.185631	small	NotSig	Mfsd1	NA
ENSMUSG00000049086	44	122.955	31	96.2581	-26.6965	0.782875	0.185677	small	NotSig	Bmyc	NA
ENSMUSG00000020664	112	106.25	72	116.569	10.3194	1.09712	0.185797	negligible	NotSig	Dld	NA
ENSMUSG00000037787	45	87.0444	41	97.3902	10.3458	1.11886	0.18582	negligible	NotSig	Coa8	NA
ENSMUSG00000021258	41	134.683	23	112.261	-22.4221	0.83352	0.186048	small	NotSig	Ccnk	NA
ENSMUSG00000033970	32	118.094	29	89.9655	-28.1282	0.761814	0.186296	small	NotSig	Rfc3	NA
ENSMUSG00000037348	45	118	36	102.167	-15.8333	0.865819	0.186415	small	NotSig	Paqr7	NA
ENSMUSG00000029177	72	120.708	61	107.918	-12.7903	0.89404	0.186553	negligible	NotSig	Cenpa	NA
ENSMUSG00000028626	70	163.029	46	147.87	-15.159	0.907016	0.186591	small	NotSig	Col9a2	NA
ENSMUSG00000034850	37	142.73	26	110.346	-32.3836	0.773113	0.18703	small	NotSig	Tmem127	NA
ENSMUSG00000002778	145	105.207	111	92.6667	-12.5402	0.880804	0.187089	small	NotSig	Kdelr1	NA
ENSMUSG00000030095	51	124.294	35	103.143	-21.1513	0.829829	0.187286	small	NotSig	Tmem43	NA
ENSMUSG00000040152	388	126.853	177	118.768	-8.08473	0.936267	0.187424	negligible	NotSig	Thbs1	NA
ENSMUSG00000029467	113	142.257	72	123.722	-18.5344	0.869711	0.187526	small	NotSig	Atp2a2	NA
ENSMUSG00000055653	45	107.311	24	92.4583	-14.8528	0.861591	0.187904	small	NotSig	Gpc3	NA
ENSMUSG00000016554	137	97.8102	114	86.3947	-11.4155	0.883289	0.187958	small	NotSig	Eif3d	NA
ENSMUSG00000044258	38	119.974	30	101.133	-18.8404	0.842963	0.188336	small	NotSig	Ctla2a	NA
ENSMUSG00000072694	53	131	32	98.875	-32.125	0.754771	0.188393	small	NotSig	1500011B03Rik	NA
ENSMUSG00000026032	114	96.1053	116	85.0172	-11.088	0.884626	0.188463	negligible	NotSig	Ndufb3	NA
ENSMUSG00000028466	56	123.589	46	98.1522	-25.4371	0.79418	0.188554	small	NotSig	Creb3	NA
ENSMUSG00000032301	170	93.8647	130	85.0923	-8.7724	0.906542	0.188973	negligible	NotSig	Psma4	NA
ENSMUSG00000022971	56	120.304	29	103.31	-16.9932	0.858747	0.189608	small	NotSig	Ifnar2	NA
ENSMUSG00000024811	77	133.013	56	114.411	-18.6023	0.860147	0.190109	small	NotSig	Tnks2	NA
ENSMUSG00000037364	43	186.651	25	150.48	-36.1712	0.80621	0.190134	small	NotSig	Srrt	NA
ENSMUSG00000033161	254	105.185	109	111.679	6.49386	1.06174	0.190178	negligible	NotSig	Atp1a1	NA
ENSMUSG00000042198	31	124.548	31	86.6129	-37.9355	0.695416	0.190335	medium	NotSig	Chchd7	NA
ENSMUSG00000040725	118	110.585	58	119.759	9.17387	1.08296	0.19041	negligible	NotSig	Hnrnpul1	NA
ENSMUSG00000042961	24	113.042	21	96.1905	-16.8512	0.850929	0.190742	small	NotSig	Egflam	NA
ENSMUSG00000050592	44	149.568	29	120.621	-28.9475	0.80646	0.190945	small	NotSig	Fam78a	NA
ENSMUSG00000015766	28	106.536	20	72.9	-33.6357	0.684278	0.191161	medium	NotSig	Eps8	NA
ENSMUSG00000049470	93	150.72	39	128.744	-21.9768	0.854188	0.191286	small	NotSig	Aff4	NA
ENSMUSG00000012483	45	114.867	58	97.4483	-17.4184	0.84836	0.19135	small	NotSig	Rpa3	NA
ENSMUSG00000081406	62	93.9839	54	86.963	-7.02091	0.925297	0.19144	negligible	NotSig	Rps6-ps4	NA
ENSMUSG00000037772	27	115.815	27	88.7407	-27.0741	0.76623	0.191443	small	NotSig	Mrpl23	NA
ENSMUSG00000018425	38	112.105	21	90.381	-21.7243	0.806215	0.191476	small	NotSig	Dhx40	NA
ENSMUSG00000051855	26	104.962	21	80.381	-24.5806	0.765813	0.191733	small	NotSig	Mest	NA
ENSMUSG00000009894	37	134.676	28	95.2857	-39.39	0.70752	0.191788	small	NotSig	Snap47	NA
ENSMUSG00000013275	29	132.621	27	101.222	-31.3985	0.763246	0.192337	small	NotSig	Slc41a1	NA
ENSMUSG00000051236	35	129.914	21	104.857	-25.0571	0.807126	0.19251	small	NotSig	Msrb3	NA
ENSMUSG00000059923	70	95.6	34	109.971	14.3706	1.15032	0.192581	small	NotSig	Grb2	NA
ENSMUSG00000029729	50	124.08	28	104.214	-19.8657	0.839896	0.192876	small	NotSig	Zkscan1	NA
ENSMUSG00000023307	72	109.361	65	117.323	7.96197	1.0728	0.192954	negligible	NotSig	Marchf5	NA
ENSMUSG00000032470	187	120.738	123	109.252	-11.4859	0.904869	0.19301	negligible	NotSig	Mras	NA
ENSMUSG00000038521	87	140.494	34	114.853	-25.6413	0.817492	0.193451	small	NotSig	C1s1	NA
ENSMUSG00000044147	71	110.465	49	98.4694	-11.9954	0.89141	0.193548	small	NotSig	Arf6	NA
ENSMUSG00000048416	69	126.449	82	104.707	-21.742	0.828058	0.193604	small	NotSig	Mlf1	NA
ENSMUSG00000000295	36	84.5556	20	115.1	30.5444	1.36124	0.193664	small	NotSig	Hddc2	NA
ENSMUSG00000061650	46	106.457	49	93.9592	-12.4973	0.882606	0.193732	small	NotSig	Med9	NA
ENSMUSG00000025795	28	114.536	30	93.3333	-21.2024	0.814884	0.193764	small	NotSig	Rassf3	NA
ENSMUSG00000022799	86	134.884	41	116.634	-18.2496	0.864701	0.193775	small	NotSig	Arhgap31	NA
ENSMUSG00000032712	43	119.907	23	91	-28.907	0.758922	0.194065	small	NotSig	Resf1	NA
ENSMUSG00000041870	42	109.19	32	117.688	8.49702	1.07782	0.194115	negligible	NotSig	Ankrd13a	NA
ENSMUSG00000030264	31	149.613	24	110.875	-38.7379	0.741079	0.194172	small	NotSig	Thumpd3	NA
ENSMUSG00000038526	137	130.971	101	117.693	-13.2777	0.898621	0.194535	negligible	NotSig	Car14	NA
ENSMUSG00000029776	84	127.012	62	109.403	-17.6087	0.861362	0.194747	small	NotSig	Hibadh	NA
ENSMUSG00000026361	52	112.615	28	91.3571	-21.2582	0.811231	0.194861	small	NotSig	Cdc73	NA
ENSMUSG00000030557	56	153.071	23	125.217	-27.854	0.818032	0.195288	small	NotSig	Mef2a	NA
ENSMUSG00000026547	64	116.844	44	106.75	-10.0938	0.913613	0.195526	negligible	NotSig	Tagln2	NA
ENSMUSG00000015869	97	137.515	60	111.567	-25.9488	0.811303	0.195911	small	NotSig	Prpsap1	NA
ENSMUSG00000029551	26	112.462	23	84.4348	-28.0268	0.750788	0.196109	small	NotSig	Psmg3	NA
ENSMUSG00000021009	21	99.3333	20	118.75	19.4167	1.19547	0.196566	small	NotSig	Ptpn21	NA
ENSMUSG00000035171	32	117.312	21	91.3333	-25.9792	0.778547	0.196643	small	NotSig	1110059E24Rik	NA
ENSMUSG00000002222	59	151.458	33	123.242	-28.2152	0.813709	0.196917	small	NotSig	Rmnd5a	NA
ENSMUSG00000032228	47	138.511	30	107.467	-31.044	0.775873	0.196992	small	NotSig	Tcf12	NA
ENSMUSG00000037235	44	121.886	60	99.3	-22.5864	0.814693	0.197149	small	NotSig	Mxd4	NA
ENSMUSG00000038503	93	117.452	72	106.653	-10.7988	0.908057	0.197152	negligible	NotSig	Mesd	NA
ENSMUSG00000021282	154	130.968	86	117.628	-13.3396	0.898146	0.197236	negligible	NotSig	Eif5	NA
ENSMUSG00000083282	57	145.737	37	119.108	-26.6287	0.817282	0.197527	small	NotSig	Ctsf	NA
ENSMUSG00000048578	109	141.661	58	117.983	-23.6778	0.832855	0.197938	small	NotSig	Mlec	NA
ENSMUSG00000022346	46	136.196	33	113.818	-22.3775	0.835696	0.197952	small	NotSig	Myc	NA
ENSMUSG00000033478	41	133.732	23	160.522	26.79	1.20033	0.197984	small	NotSig	Fam160b1	NA
ENSMUSG00000019923	68	124.118	54	97.6481	-26.4695	0.786739	0.198388	small	NotSig	Zwint	NA
ENSMUSG00000020089	81	106.963	55	89.5455	-17.4175	0.837163	0.198455	small	NotSig	Ppa1	NA
ENSMUSG00000044337	20	147.3	24	116.708	-30.5917	0.792317	0.198861	small	NotSig	Ackr3	NA
ENSMUSG00000031628	39	119.231	40	101.95	-17.2808	0.855065	0.198908	small	NotSig	Casp3	NA
ENSMUSG00000059878	47	134.915	26	108.846	-26.0687	0.806776	0.198957	small	NotSig	Zfp422	NA
ENSMUSG00000030579	21	89.4762	21	99.7143	10.2381	1.11442	0.199385	negligible	NotSig	Tyrobp	NA
ENSMUSG00000049550	28	95.4643	21	107.476	12.0119	1.12583	0.199438	negligible	NotSig	Clip1	NA
ENSMUSG00000037017	28	101.357	25	121.16	19.8029	1.19538	0.199516	small	NotSig	Zscan21	NA
ENSMUSG00000020091	86	133.628	36	113.333	-20.2946	0.848126	0.199564	small	NotSig	Eif4ebp2	NA
ENSMUSG00000026918	64	152.391	31	126.935	-25.4551	0.832961	0.199823	small	NotSig	Brd3	NA
ENSMUSG00000014606	78	117.577	47	107.447	-10.1301	0.913843	0.199847	negligible	NotSig	Slc25a11	NA
ENSMUSG00000036620	149	127.396	53	109.34	-18.0564	0.858266	0.200858	small	NotSig	Mgat4b	NA
ENSMUSG00000020528	35	128.429	42	102.143	-26.2857	0.795328	0.200869	small	NotSig	Prpsap2	NA
ENSMUSG00000041560	189	97.0053	162	87.5802	-9.42504	0.90284	0.201468	negligible	NotSig	Nop53	NA
ENSMUSG00000029836	195	131.185	105	120.933	-10.2513	0.921856	0.201661	negligible	NotSig	Cbx3	NA
ENSMUSG00000062901	43	141.651	35	118.2	-23.4512	0.834444	0.201975	small	NotSig	Klhl24	NA
ENSMUSG00000024947	42	124.143	26	101.808	-22.3352	0.820085	0.202405	small	NotSig	Men1	NA
ENSMUSG00000041846	49	122.571	24	156.208	33.6369	1.27443	0.202613	small	NotSig	Ppp4r3a	NA
ENSMUSG00000010376	165	111.236	157	105.745	-5.49114	0.950635	0.202992	negligible	NotSig	Nedd8	NA
ENSMUSG00000024101	32	136.219	21	114.524	-21.6949	0.840735	0.203004	small	NotSig	Washc1	NA
ENSMUSG00000021048	52	94.8654	28	111.179	16.3132	1.17196	0.203691	small	NotSig	Mthfd1	NA
ENSMUSG00000025204	172	87.75	206	78.2573	-9.49272	0.891821	0.203886	negligible	NotSig	Ndufb8	NA
ENSMUSG00000021963	144	87.9444	131	96.4504	8.50594	1.09672	0.204082	negligible	NotSig	Sap18	NA
ENSMUSG00000029545	33	119.455	38	97.1316	-22.323	0.813126	0.204705	small	NotSig	Acads	NA
ENSMUSG00000034194	30	118.433	25	87	-31.4333	0.73459	0.204796	small	NotSig	R3hcc1	NA
ENSMUSG00000027671	56	148.625	39	123.128	-25.4968	0.828449	0.205059	small	NotSig	Actl6a	NA
ENSMUSG00000091955	184	82.462	166	79.506	-2.95593	0.964154	0.205343	negligible	NotSig	Gm9844	NA
ENSMUSG00000028221	36	135.222	21	102.048	-33.1746	0.754666	0.205603	small	NotSig	Pip4p2	NA
ENSMUSG00000029390	327	108.826	206	101.286	-7.53928	0.930722	0.205688	negligible	NotSig	Tmed2	NA
ENSMUSG00000025544	142	113.887	91	94.1758	-19.7115	0.826921	0.206208	small	NotSig	Tm9sf2	NA
ENSMUSG00000023022	37	135.622	26	107.346	-28.2755	0.791512	0.206375	small	NotSig	Lima1	NA
ENSMUSG00000026526	122	91.2131	86	72.8605	-18.3526	0.798794	0.206898	small	NotSig	Fh1	NA
ENSMUSG00000022201	81	143.37	44	123.341	-20.0295	0.860296	0.207163	small	NotSig	Zfr	NA
ENSMUSG00000039067	116	113.25	69	95.8551	-17.3949	0.846402	0.207445	small	NotSig	Psmd7	NA
ENSMUSG00000014077	46	113	26	90.3846	-22.6154	0.799864	0.207468	small	NotSig	Chp1	NA
ENSMUSG00000032314	157	105.599	94	94.5957	-11.003	0.895804	0.207612	negligible	NotSig	Etfa	NA
ENSMUSG00000026035	32	105.219	39	78.3333	-26.8854	0.744481	0.207764	small	NotSig	Ppil3	NA
ENSMUSG00000025880	38	126.789	20	99.45	-27.3395	0.784371	0.207776	small	NotSig	Smad7	NA
ENSMUSG00000030960	37	149.027	26	123.808	-25.2193	0.830773	0.208904	small	NotSig	Eef1akmt2	NA
ENSMUSG00000046982	161	118.329	66	105.03	-13.2989	0.887611	0.208979	negligible	NotSig	Tshz1	NA
[truncated: 14,865 more rows]
