# Supplementary material for: TENT5-mediated polyadenylation of mRNAs encoding secreted proteins is essential for gametogenesis in mice
Source: Nat Commun. 2024 Jun 22;15:5331. doi: 10.1038/s41467-024-49479-4 (PMC11193744; doi:10.1038/s41467-024-49479-4)
Supplement: Supplementary file 8 — Supplementary Data 5 [file 41467_2024_49479_MOESM8_ESM.xlsx]

## Sheet: Deseq2_analysis_RNAseq_oocytes
# Results of differential polyadenylation analysis Tent5B gfp/gfp and Tent5B +/+ Tent5C +/+ for 522 oocyte specyfic genes. Significance of poly(A) tail difference were calculated using multiple pairwise comparisons in the Mann-Whitney-Wilcoxon test, two-sided. Padj were estimated using Benjamini-Hochberg method.
ensembl_gene_id	symbol	TENT5_WT_counts	TENT5_WT_polya_mean	TENT5B_GFP_hom_counts	TENT5B_GFP_hom_polya_mean	length_diff	fold_change	padj	significance
ENSMUSG00000118642	NA	NA	NA	NA	NA	NA	NA	NA	NA
ENSMUSG00000043909	Trp53bp1	29	121.862	35	82.5143	-39.3478	0.677112	0.561891	NotSig
ENSMUSG00000060461	Dppa5a	46	98.0217	33	163.545	65.5237	1.66846	2.01146e-06	FDR<0.05
ENSMUSG00000001270	Ckb	173	110.341	113	100.389	-9.95166	0.90981	0.111884	NotSig
ENSMUSG00000015721	Nlrp5	59	138.525	51	151.294	12.7687	1.09218	0.288689	NotSig
ENSMUSG00000022613	Miox	18	156.389	16	160.688	4.29861	1.02749	NA	NotSig
ENSMUSG00000031538	Plat	92	43.2065	110	50.3545	7.14802	1.16544	0.0465245	FDR<0.05
ENSMUSG00000092310	NA	NA	NA	NA	NA	NA	NA	NA	NA
ENSMUSG00000021962	Dcp1a	51	78.1176	29	68.2759	-9.84178	0.874013	0.270885	NotSig
ENSMUSG00000071657	Bscl2	37	127.135	28	134.393	7.25772	1.05709	0.647607	NotSig
ENSMUSG00000110001	C86187	113	39.1062	157	44.7898	5.68361	1.14534	0.000476327	FDR<0.05
ENSMUSG00000038507	Parp12	48	93.7292	32	105.344	11.6146	1.12392	0.400997	NotSig
ENSMUSG00000055933	Oosp3	32	64.9688	63	51.0794	-13.8894	0.786214	0.309387	NotSig
ENSMUSG00000025544	Tm9sf2	142	113.887	91	94.1758	-19.7115	0.826921	0.206208	NotSig
ENSMUSG00000086324	NA	NA	NA	NA	NA	NA	NA	NA	NA
ENSMUSG00000023944	Hsp90ab1	1311	102.264	655	94.2855	-7.97842	0.921982	0.0104265	FDR<0.05
ENSMUSG00000098973	Mir6236	NA	NA	1	68	NA	NA	NA	NotSig
ENSMUSG00000018293	Pfn1	455	103.58	280	101.839	-1.74093	0.983192	0.729116	NotSig
ENSMUSG00000066568	Lsm14a	77	115.182	64	96.5938	-18.5881	0.83862	0.185108	NotSig
ENSMUSG00000046323	Dppa3	81	80.5926	97	95.3814	14.7889	1.1835	0.0861251	NotSig
ENSMUSG00000038299	Wdr36	35	102.457	32	115	12.5429	1.12242	0.306274	NotSig
ENSMUSG00000038943	Prc1	56	111.018	34	106.559	-4.45903	0.959835	0.571427	NotSig
ENSMUSG00000030246	Ldhb	455	131.334	267	121.09	-10.2442	0.921999	0.0383896	FDR<0.05
ENSMUSG00000047911	Npm2	40	130.85	40	160.35	29.5	1.22545	0.0115312	FDR<0.05
ENSMUSG00000035191	Rfpl4	72	52.2361	143	55.965	3.72892	1.07139	0.0140599	FDR<0.05
ENSMUSG00000079523	Tmsb10	989	99.4793	779	92.1181	-7.36117	0.926003	0.00163901	FDR<0.05
ENSMUSG00000109637	NA	NA	NA	NA	NA	NA	NA	NA	NA
ENSMUSG00000031751	Amfr	116	111.44	78	104.077	-7.36273	0.933931	0.535642	NotSig
ENSMUSG00000053644	Aldh7a1	46	129.848	25	117.28	-12.5678	0.903211	0.433878	NotSig
ENSMUSG00000018554	Ybx2	16	121.938	15	113	-8.9375	0.926704	NA	NotSig
ENSMUSG00000030754	Copb1	97	120.608	54	108.296	-12.312	0.897918	0.663687	NotSig
ENSMUSG00000025219	Fgf8	4	19	13	51.9231	32.9231	2.73279	NA	NotSig
ENSMUSG00000045007	Tubg2	13	138.308	4	119.5	-18.8077	0.864016	NA	NotSig
ENSMUSG00000058440	Nrf1	28	159.286	15	94.8667	-64.419	0.595575	NA	NotSig
ENSMUSG00000024789	Jak2	29	112.897	20	120.7	7.80345	1.06912	0.93514	NotSig
ENSMUSG00000063935	Zar1	91	93.4286	78	138.538	45.1099	1.48283	2.51029e-08	FDR<0.05
ENSMUSG00000030814	Bcl7c	114	85.5088	107	74.5421	-10.9667	0.871747	0.265872	NotSig
ENSMUSG00000029223	Uchl1	219	114.626	135	135.652	21.0263	1.18343	5.36099e-05	FDR<0.05
ENSMUSG00000039990	Edrf1	25	97.28	11	85.8182	-11.4618	0.882177	NA	NotSig
ENSMUSG00000038324	Trpc4ap	100	110.38	45	109.733	-0.646667	0.994141	0.952287	NotSig
ENSMUSG00000032437	Stt3b	101	116.842	61	117.082	0.240383	1.00206	0.980694	NotSig
ENSMUSG00000007892	Rplp1	3737	80.7667	4919	72.3883	-8.37837	0.896265	9.2843e-18	FDR<0.05
ENSMUSG00000078812	Eif5a	521	102.85	432	89.8102	-13.0401	0.873213	0.00036259	FDR<0.05
ENSMUSG00000005312	Ubqln1	95	110.137	51	115.314	5.17688	1.047	0.410486	NotSig
ENSMUSG00000021102	Glrx5	101	93.3663	109	99.7431	6.37678	1.0683	0.397793	NotSig
ENSMUSG00000006941	Eif1b	69	102.362	50	117.46	15.0977	1.14749	0.0824813	NotSig
ENSMUSG00000004642	Slbp	80	112.45	87	90.4943	-21.9557	0.804751	0.0910299	NotSig
ENSMUSG00000030619	Eed	35	86.1714	21	94.619	8.44762	1.09803	0.697051	NotSig
ENSMUSG00000032000	Birc3	24	79.2917	23	57.2609	-22.0308	0.722155	0.551083	NotSig
ENSMUSG00000032113	Chek1	13	73.8462	17	78.0588	4.21267	1.05705	NA	NotSig
ENSMUSG00000028865	Cd164l2	37	83.4595	29	121.034	37.575	1.45022	0.00129276	FDR<0.05
ENSMUSG00000022982	Sod1	709	88.2807	662	81.4985	-6.78219	0.923175	0.0115396	FDR<0.05
ENSMUSG00000038859	Baiap2l1	22	61.0909	18	49.6667	-11.4242	0.812996	NA	NotSig
ENSMUSG00000037159	Wee2	17	74.6471	22	85.4545	10.8075	1.14478	NA	NotSig
ENSMUSG00000029622	Arpc1b	134	98.8134	86	103.14	4.3261	1.04378	0.969697	NotSig
ENSMUSG00000003814	Calr	611	120.106	341	108.991	-11.1152	0.907456	0.0162458	FDR<0.05
ENSMUSG00000018428	Akap1	41	128.049	23	109.043	-19.0053	0.851578	0.275032	NotSig
ENSMUSG00000032346	Ooep	132	82.7652	191	107.236	24.4705	1.29566	0.0007078	FDR<0.05
ENSMUSG00000035177	Nlrp2	15	80.4667	11	110.909	30.4424	1.37832	NA	NotSig
ENSMUSG00000030695	Aldoa	663	119.735	428	108.43	-11.3046	0.905586	0.0145065	FDR<0.05
ENSMUSG00000039536	Stau1	63	105.444	37	106.054	0.60961	1.00578	0.980063	NotSig
ENSMUSG00000074366	Obox5	25	48.6	57	65.8246	17.2246	1.35441	0.00395627	FDR<0.05
ENSMUSG00000024734	Zp1	32	128.875	40	177.25	48.375	1.37536	0.000179798	FDR<0.05
ENSMUSG00000028409	Smu1	63	104.016	58	98.3793	-5.63656	0.945811	0.940028	NotSig
ENSMUSG00000028655	Mfsd2a	33	103.394	21	65.9048	-37.4892	0.637414	0.0247847	FDR<0.05
ENSMUSG00000001175	Calm1	326	93.2423	264	85.9015	-7.34082	0.921272	0.247957	NotSig
ENSMUSG00000032056	Btg4	64	43.3281	156	51.3846	8.05649	1.18594	0.000146892	FDR<0.05
ENSMUSG00000029455	Aldh2	209	108.986	138	98.0652	-10.9204	0.899799	0.106298	NotSig
ENSMUSG00000059218	Pramel26	44	82.7955	47	109.085	26.2897	1.31753	0.00325105	FDR<0.05
ENSMUSG00000031933	Izumo1r	20	107.55	10	154.4	46.85	1.43561	NA	NotSig
ENSMUSG00000091358	Speer5-ps1	18	117.889	20	157.65	39.7611	1.33728	NA	NotSig
ENSMUSG00000025586	Cpeb1	45	85.4222	23	105.217	19.7952	1.23173	0.093113	NotSig
ENSMUSG00000079658	Eloc	173	98.9653	182	84.5769	-14.3884	0.854612	0.0809732	NotSig
ENSMUSG00000028559	Osbpl9	80	106.675	54	102.019	-4.65648	0.956349	0.99819	NotSig
ENSMUSG00000040601	Nlrp4a	19	52.3684	11	85.4545	33.0861	1.6318	NA	NotSig
ENSMUSG00000000441	Raf1	69	139.159	32	89.1562	-50.0032	0.640677	0.00632901	FDR<0.05
ENSMUSG00000034758	Tle6	104	100.288	71	159.451	59.1622	1.58992	3.22916e-10	FDR<0.05
ENSMUSG00000066031	Pramel25	24	85.0833	54	109.185	24.1019	1.28327	0.0202057	FDR<0.05
ENSMUSG00000060126	Tpt1	5015	76.9743	5641	72.7516	-4.22264	0.945142	0.000360558	FDR<0.05
ENSMUSG00000026435	Slc45a3	64	92.7031	69	81.1594	-11.5437	0.875477	0.922863	NotSig
ENSMUSG00000020415	Pttg1	75	121.76	44	124.477	2.71727	1.02232	0.50181	NotSig
ENSMUSG00000030120	Mlf2	133	131.617	99	109.697	-21.9196	0.833459	0.0781945	NotSig
ENSMUSG00000030269	Mtmr14	50	134.52	51	140.235	5.71529	1.04249	0.492668	NotSig
ENSMUSG00000046262	Pramel29	18	112.111	31	123.032	10.9211	1.09741	NA	NotSig
ENSMUSG00000039936	Pik3cd	49	114.306	24	99.5417	-14.7645	0.870834	0.787078	NotSig
ENSMUSG00000019715	Gle1	44	105.818	23	99.5652	-6.25296	0.940908	0.884473	NotSig
ENSMUSG00000013822	Elof1	87	88.0115	82	95.0122	7.0007	1.07954	0.0335869	FDR<0.05
ENSMUSG00000030911	Zp2	119	168.378	82	162.378	-6.0001	0.964365	0.60865	NotSig
ENSMUSG00000022205	Sub1	261	101.464	225	93.1156	-8.34805	0.917724	0.248486	NotSig
ENSMUSG00000045636	Mtus1	50	79.92	44	88.6591	8.73909	1.10935	0.13251	NotSig
ENSMUSG00000038546	Ranbp9	52	142.346	32	93.7812	-48.5649	0.658825	0.0223367	FDR<0.05
ENSMUSG00000004952	Rasa4	23	116.348	16	111.75	-4.59783	0.960482	NA	NotSig
ENSMUSG00000020372	Rack1	2121	86.6294	2339	81.6952	-4.93425	0.943042	0.00230401	FDR<0.05
ENSMUSG00000037197	Rbm17	83	92.759	68	91.0441	-1.71492	0.981512	0.477297	NotSig
ENSMUSG00000066441	Rdh11	33	89.1515	31	95.7097	6.55816	1.07356	0.26762	NotSig
ENSMUSG00000028851	Nudc	215	85.1581	145	83.2138	-1.94435	0.977168	0.688282	NotSig
ENSMUSG00000054310	Obox1	44	43.9773	56	57.3571	13.3799	1.30425	0.00102986	FDR<0.05
ENSMUSG00000022948	Setd4	28	62.5357	56	81.6786	19.1429	1.30611	0.00744739	FDR<0.05
ENSMUSG00000027566	Psma7	246	88.7073	231	84.0216	-4.68567	0.947178	0.571858	NotSig
ENSMUSG00000056310	Tyw1	37	92.2432	35	99.7429	7.49961	1.0813	0.346733	NotSig
ENSMUSG00000002768	Mea1	67	100.776	73	97.7397	-3.03639	0.96987	0.802358	NotSig
ENSMUSG00000032396	Dis3l	20	99.45	10	95.5	-3.95	0.960282	NA	NotSig
ENSMUSG00000016626	Nlrp14	123	115.496	82	133.537	18.0407	1.1562	0.00146812	FDR<0.05
ENSMUSG00000024271	Elp2	72	124.389	32	115.594	-8.79514	0.929293	0.899112	NotSig
ENSMUSG00000032254	Kif23	29	140.586	31	88.3226	-52.2636	0.628245	0.149126	NotSig
ENSMUSG00000087442	NA	NA	NA	NA	NA	NA	NA	NA	NA
ENSMUSG00000037851	Iars	32	142.062	34	111.676	-30.386	0.786108	0.158105	NotSig
ENSMUSG00000031095	Cul4b	23	90.3043	12	116.167	25.8623	1.28639	NA	NotSig
ENSMUSG00000029657	Hsph1	67	125.03	52	117.769	-7.26062	0.941929	0.92104	NotSig
ENSMUSG00000036309	Skp1	305	114.072	263	123.475	9.40315	1.08243	0.042483	FDR<0.05
ENSMUSG00000028960	Ube4b	56	111.5	22	93.8182	-17.6818	0.841419	0.51235	NotSig
ENSMUSG00000033060	Lmo7	13	124.231	21	68	-56.2308	0.547368	NA	NotSig
ENSMUSG00000038770	Kpna7	17	58.1765	20	70.4	12.2235	1.21011	NA	NotSig
ENSMUSG00000030138	Bms1	36	112.194	22	93.2727	-18.9217	0.831349	0.547798	NotSig
ENSMUSG00000029833	Trim24	37	133.135	15	106.333	-26.8018	0.798687	NA	NotSig
ENSMUSG00000030494	Rhpn2	37	69.7568	22	80.9091	11.1523	1.15987	0.0964995	NotSig
ENSMUSG00000020235	Fzr1	50	131.32	48	114.146	-17.1742	0.869219	0.311171	NotSig
ENSMUSG00000028692	Akr1a1	356	115.972	315	100.238	-15.7338	0.864331	0.00540813	FDR<0.05
ENSMUSG00000028862	Map3k6	12	67.9167	12	95.25	27.3333	1.40245	NA	NotSig
ENSMUSG00000040084	Bub1b	70	84.6286	38	63.3947	-21.2338	0.749094	0.551722	NotSig
ENSMUSG00000032869	Psmf1	48	105.479	20	103.3	-2.17917	0.97934	0.77225	NotSig
ENSMUSG00000025081	Tdrd1	11	70.9091	6	88.6667	17.7576	1.25043	NA	NotSig
ENSMUSG00000030060	Hmces	48	92.5	46	93.2609	0.76087	1.00823	0.392674	NotSig
ENSMUSG00000042032	Mat2b	98	119.633	94	116.021	-3.61138	0.969813	0.641877	NotSig
ENSMUSG00000021068	Nin	15	88.2667	18	74.9444	-13.3222	0.849068	NA	NotSig
ENSMUSG00000024290	Rock1	36	131.611	23	95.913	-35.6981	0.728761	0.176314	NotSig
ENSMUSG00000027173	Depdc7	22	63.0455	23	52.6957	-10.3498	0.835836	0.909576	NotSig
ENSMUSG00000062647	Rpl7a	1608	78.51	1567	69.0357	-9.47421	0.879325	1.17207e-07	FDR<0.05
ENSMUSG00000039354	Smarcal1	34	84.7647	14	83.7143	-1.05042	0.987608	NA	NotSig
ENSMUSG00000006932	Ctnnb1	268	127.407	161	118.516	-8.89119	0.930214	0.370509	NotSig
ENSMUSG00000028691	Prdx1	598	112.769	609	101.527	-11.2421	0.900308	0.00023259	FDR<0.05
ENSMUSG00000024998	Plce1	4	108.25	14	116	7.75	1.07159	NA	NotSig
ENSMUSG00000021218	Gdi2	253	94.1502	164	95.5427	1.39249	1.01479	0.595616	NotSig
ENSMUSG00000030279	C2cd5	26	103.538	9	65.1111	-38.4274	0.628859	NA	NotSig
ENSMUSG00000062328	Rpl17	2449	83.7297	2665	81.9535	-1.77621	0.978786	0.100362	NotSig
ENSMUSG00000059796	Eif4a1	678	112.606	492	96.2398	-16.3664	0.854658	0.000539567	FDR<0.05
ENSMUSG00000029467	Atp2a2	113	142.257	72	123.722	-18.5344	0.869711	0.187526	NotSig
ENSMUSG00000029176	Anapc4	54	116.463	42	111.595	-4.86772	0.958204	0.728475	NotSig
ENSMUSG00000038393	Txnip	614	120.984	305	100.039	-20.9444	0.826883	6.59762e-06	FDR<0.05
ENSMUSG00000031353	Rbbp7	366	103.981	232	88.4138	-15.5671	0.850289	0.0102682	FDR<0.05
ENSMUSG00000027593	Raly	113	107.752	91	96.1978	-11.5544	0.892769	0.315125	NotSig
ENSMUSG00000021608	Lpcat1	24	121.167	27	112.704	-8.46296	0.930154	0.939822	NotSig
ENSMUSG00000028542	Slc6a9	21	107.81	19	82.6842	-25.1253	0.766947	NA	NotSig
ENSMUSG00000019505	Ubb	1499	99.0093	1228	94.7834	-4.22595	0.957318	0.0620448	NotSig
ENSMUSG00000026799	Med27	25	103.12	36	88.6389	-14.4811	0.85957	0.654626	NotSig
ENSMUSG00000026111	Unc50	56	97.4286	82	80.4146	-17.0139	0.82537	0.508441	NotSig
ENSMUSG00000031935	Med17	44	108.341	52	86.1346	-22.2063	0.795033	0.475651	NotSig
ENSMUSG00000067274	Rplp0	2421	83.5341	2506	79.4581	-4.07598	0.951206	0.00209048	FDR<0.05
ENSMUSG00000040728	Esrp1	19	99.5263	19	114.316	14.7895	1.1486	NA	NotSig
ENSMUSG00000034295	Fhod3	37	116.757	23	124.043	7.28672	1.06241	0.584088	NotSig
ENSMUSG00000026974	Zmynd19	40	90.375	40	90.65	0.275	1.00304	0.765453	NotSig
ENSMUSG00000035242	Oaz1	606	111.7	464	98.75	-12.9497	0.884067	0.0106163	FDR<0.05
ENSMUSG00000021270	Hsp90aa1	464	108.211	253	111.747	3.53583	1.03268	0.305893	NotSig
ENSMUSG00000022024	Sugt1	97	107.866	97	91.2474	-16.6186	0.845933	0.251875	NotSig
ENSMUSG00000024914	Drap1	130	96.2615	100	77.88	-18.3815	0.809046	0.0584705	NotSig
ENSMUSG00000029012	Orc5	46	126.13	32	110.281	-15.8492	0.874343	0.983789	NotSig
ENSMUSG00000010095	Slc3a2	117	130.026	55	122.909	-7.11655	0.945268	0.418319	NotSig
ENSMUSG00000040614	Nlrp9c	7	148.714	12	90.5833	-58.131	0.60911	NA	NotSig
ENSMUSG00000055817	Mta3	69	101.478	51	103.275	1.79625	1.0177	0.536244	NotSig
ENSMUSG00000040935	Padi6	160	134.113	133	153.669	19.5567	1.14582	0.00743978	FDR<0.05
ENSMUSG00000018727	Cpsf4l	40	60.05	41	91.3171	31.2671	1.52068	2.67116e-05	FDR<0.05
ENSMUSG00000026189	Pecr	30	115.633	37	122.757	7.12342	1.0616	0.587661	NotSig
ENSMUSG00000026554	Dcaf8	115	128.583	75	111.067	-17.5159	0.863777	0.184199	NotSig
ENSMUSG00000031311	Nono	303	116.185	219	105.388	-10.7967	0.907073	0.328553	NotSig
ENSMUSG00000021361	Tmem14c	126	94.4762	92	97.6196	3.14337	1.03327	0.517733	NotSig
ENSMUSG00000037519	Ppfia1	34	147.971	20	73.15	-74.8206	0.494355	0.0184918	FDR<0.05
ENSMUSG00000006998	Psmd2	151	107.623	80	105.975	-1.64752	0.984692	0.934032	NotSig
ENSMUSG00000050468	Astl	26	131.923	35	148.571	16.6484	1.1262	0.223243	NotSig
ENSMUSG00000036111	Lmo1	15	66.1333	16	89.5	23.3667	1.35333	NA	NotSig
ENSMUSG00000027425	Kat14	26	112.038	20	118.6	6.56154	1.05857	0.689947	NotSig
ENSMUSG00000055717	Slain1	13	48	12	58.75	10.75	1.22396	NA	NotSig
ENSMUSG00000041431	Ccnb1	78	104.308	63	109.254	4.94628	1.04742	0.367037	NotSig
ENSMUSG00000019854	Reps1	38	132.526	11	142.091	9.56459	1.07217	NA	NotSig
ENSMUSG00000028121	Bcar3	49	90.0816	52	85	-5.08163	0.943589	0.978313	NotSig
ENSMUSG00000006276	Eps15l1	34	156.676	15	107	-49.6765	0.682936	NA	NotSig
ENSMUSG00000005410	Mcm5	55	117	36	115.389	-1.61111	0.98623	0.89988	NotSig
ENSMUSG00000068823	Csde1	220	124.264	135	94.3852	-29.8785	0.759556	0.000934374	FDR<0.05
ENSMUSG00000053716	Dusp7	41	74.4878	31	59.129	-15.3588	0.793808	0.581163	NotSig
ENSMUSG00000009566	Fpgs	21	81.6667	26	73.4231	-8.24359	0.899058	0.500225	NotSig
ENSMUSG00000004948	Zp3	106	142.217	92	162.88	20.6635	1.1453	0.00487673	FDR<0.05
ENSMUSG00000037742	Eef1a1	7354	89.4965	6248	84.1714	-5.32505	0.9405	4.36534e-09	FDR<0.05
ENSMUSG00000033022	Cdo1	38	82.1842	32	102.344	20.1595	1.2453	0.0221725	FDR<0.05
ENSMUSG00000031010	Usp9x	144	115.403	66	127.879	12.476	1.10811	0.259943	NotSig
ENSMUSG00000028138	Adh5	144	96.6319	149	88.2483	-8.38362	0.913242	0.653953	NotSig
ENSMUSG00000021963	Sap18	144	87.9444	131	96.4504	8.50594	1.09672	0.204082	NotSig
ENSMUSG00000003234	Abcf3	33	95.8182	33	109.424	13.6061	1.142	0.426473	NotSig
ENSMUSG00000032418	Me1	153	117.797	92	107.25	-10.5474	0.910462	0.444188	NotSig
ENSMUSG00000056201	Cfl1	682	96.8988	550	94.0782	-2.82065	0.970891	0.422257	NotSig
ENSMUSG00000015880	Ncapg	33	101.485	12	129.167	27.6818	1.27277	NA	NotSig
ENSMUSG00000005621	Zfp592	36	123.917	18	100.056	-23.8611	0.807442	NA	NotSig
ENSMUSG00000001767	Crnkl1	37	95.9189	33	69.6061	-26.3129	0.725676	0.23463	NotSig
ENSMUSG00000029736	Nobox	19	79.6316	22	91.3636	11.7321	1.14733	NA	NotSig
ENSMUSG00000002635	Pdcd2l	23	98.3043	28	66.6786	-31.6258	0.678287	0.142315	NotSig
ENSMUSG00000002835	Chaf1a	27	69.7407	18	89.5	19.7593	1.28332	NA	NotSig
ENSMUSG00000027613	Eif6	85	100.624	102	88.1961	-12.4275	0.876496	0.0906713	NotSig
ENSMUSG00000066867	Oas1e	72	75.0972	80	93.5	18.4028	1.24505	0.000578894	FDR<0.05
ENSMUSG00000021000	Mia2	43	129.814	30	86.7333	-43.0806	0.668136	0.123138	NotSig
ENSMUSG00000054387	Mdm4	96	128.927	43	166.116	37.1892	1.28845	0.0346678	FDR<0.05
ENSMUSG00000005846	Rsl1d1	125	111.928	98	90.2653	-21.6627	0.806459	0.12299	NotSig
ENSMUSG00000015961	Adss	61	100.033	37	105.838	5.80505	1.05803	0.747066	NotSig
ENSMUSG00000047547	Cltb	20	86.85	27	82.1481	-4.70185	0.945862	0.605535	NotSig
ENSMUSG00000032637	Atxn2l	77	146.13	39	95.5385	-50.5914	0.653791	0.0836203	NotSig
ENSMUSG00000021273	Fdft1	68	85.1471	64	101.438	16.2904	1.19132	0.123777	NotSig
ENSMUSG00000007036	Abhd16a	36	127.556	19	100.263	-27.2924	0.786035	NA	NotSig
ENSMUSG00000010110	Stx5a	73	149.329	78	95.4359	-53.8929	0.639099	0.00194705	FDR<0.05
ENSMUSG00000032191	Bcl2l10	118	43.7542	146	58.0822	14.328	1.32746	2.83461e-09	FDR<0.05
ENSMUSG00000020048	Hsp90b1	616	126.909	374	116.957	-9.95187	0.921583	0.0351833	FDR<0.05
ENSMUSG00000039630	Hnrnpu	432	124.738	254	114.52	-10.2187	0.918079	0.0906607	NotSig
ENSMUSG00000051768	Xrcc1	41	133.098	26	80.8462	-52.2514	0.60742	0.0134897	FDR<0.05
ENSMUSG00000027998	Plrg1	56	103.143	34	103.647	0.504202	1.00489	0.683408	NotSig
ENSMUSG00000054446	Cpa1	25	89.52	16	94.25	4.73	1.05284	NA	NotSig
ENSMUSG00000021037	Ahsa1	132	121.591	92	98.4348	-23.1561	0.809557	0.0402992	FDR<0.05
ENSMUSG00000052798	Nup107	29	125.793	22	81.3636	-44.4295	0.646805	0.0183427	FDR<0.05
ENSMUSG00000031320	Rps4x	2377	87.013	2319	82.2971	-4.71593	0.945802	0.00365117	FDR<0.05
ENSMUSG00000032571	Pik3r4	29	108	13	106.231	-1.76923	0.983618	NA	NotSig
ENSMUSG00000042279	H1f8	134	55.3134	195	60.0718	4.75836	1.08603	0.0179752	FDR<0.05
ENSMUSG00000047237	Fbxw21	29	103.31	9	174.222	70.9119	1.6864	NA	NotSig
ENSMUSG00000039318	Rab3gap2	18	140.111	12	93.5	-46.6111	0.667328	NA	NotSig
ENSMUSG00000070034	Sp110	26	96.8462	15	103.533	6.68718	1.06905	NA	NotSig
ENSMUSG00000079562	Maea	72	112.014	77	108.571	-3.44246	0.969268	0.927355	NotSig
ENSMUSG00000042557	Sin3a	31	136.871	22	108.091	-28.7801	0.789729	0.278665	NotSig
ENSMUSG00000024359	Hspa9	185	106.384	102	110.529	4.14563	1.03897	0.457476	NotSig
ENSMUSG00000061689	Dlgap4	56	131.714	30	114.167	-17.5476	0.866775	0.336786	NotSig
ENSMUSG00000020454	Eif4enif1	50	92.78	33	106.697	13.917	1.15	0.153158	NotSig
ENSMUSG00000074369	Obox2	59	45.1864	78	50.4615	5.2751	1.11674	0.000826075	FDR<0.05
ENSMUSG00000026972	Arrdc1	27	96.7778	17	68.7059	-28.0719	0.709934	NA	NotSig
ENSMUSG00000032999	Nlrp4f	44	60.8636	65	75.3231	14.4594	1.23757	0.0104524	FDR<0.05
ENSMUSG00000055762	Eef1d	267	86.1311	301	83.5681	-2.56298	0.970243	0.785996	NotSig
ENSMUSG00000020130	Tbc1d15	78	114.564	57	94.2105	-20.3536	0.822339	0.336997	NotSig
ENSMUSG00000020739	Nup85	44	96.4318	29	107.172	10.7406	1.11138	0.21074	NotSig
ENSMUSG00000027510	Rbm38	63	79.9206	41	96.9756	17.055	1.2134	0.0854865	NotSig
ENSMUSG00000025077	Dclre1a	21	73.7619	30	78.8667	5.10476	1.06921	0.177094	NotSig
ENSMUSG00000056586	Zar1l	16	81.3125	22	92.5909	11.2784	1.1387	NA	NotSig
ENSMUSG00000075023	Accsl	31	53.4516	33	69.7879	16.3363	1.30563	0.000368593	FDR<0.05
ENSMUSG00000040850	Psme4	42	115.214	23	124.652	9.43789	1.08192	0.721299	NotSig
ENSMUSG00000031783	Polr2c	81	97.4815	76	81.7105	-15.771	0.838216	0.287959	NotSig
ENSMUSG00000030774	Pak1	15	109.067	12	106.167	-2.9	0.973411	NA	NotSig
ENSMUSG00000029131	Dnajb6	127	120.528	96	112.74	-7.78798	0.935384	0.476662	NotSig
ENSMUSG00000029151	Slc30a3	20	71.3	15	88.4	17.1	1.23983	NA	NotSig
ENSMUSG00000030491	Tdrd12	12	70.0833	8	84.625	14.5417	1.20749	NA	NotSig
ENSMUSG00000032604	Qars	67	104.806	49	102.939	-1.86719	0.982184	0.504148	NotSig
ENSMUSG00000033294	Noc4l	27	101.667	26	115.077	13.4103	1.1319	0.929099	NotSig
ENSMUSG00000032458	Copb2	115	97.1565	65	93.4154	-3.74114	0.961494	0.933536	NotSig
ENSMUSG00000022433	Csnk1e	54	130.074	26	88.4231	-41.651	0.67979	0.0730305	NotSig
ENSMUSG00000060985	Tdrd5	71	135.042	134	116.418	-18.6243	0.862085	0.162072	NotSig
ENSMUSG00000034087	Nlrp4b	23	97.6087	16	77.25	-20.3587	0.791425	NA	NotSig
ENSMUSG00000118664	Tusc3	65	99.5846	54	105.444	5.85983	1.05884	0.582449	NotSig
ENSMUSG00000001924	Uba1	186	114.183	96	107.625	-6.5578	0.942568	0.712641	NotSig
ENSMUSG00000041837	Pdcd7	35	86.2857	38	88.2895	2.00376	1.02322	0.511115	NotSig
ENSMUSG00000070324	Fbxw22	14	131.5	8	142.75	11.25	1.08555	NA	NotSig
ENSMUSG00000028633	Ctps	48	116.292	34	104.441	-11.8505	0.898097	0.442993	NotSig
ENSMUSG00000030189	Ybx3	213	99.2723	115	102.678	3.40596	1.03431	0.172854	NotSig
ENSMUSG00000015804	Med28	123	102.756	124	95.7581	-6.99803	0.931897	0.257265	NotSig
ENSMUSG00000000751	Rpa1	63	111.016	40	93.95	-17.0659	0.846275	0.341711	NotSig
ENSMUSG00000069678	Pcgf1	40	90.425	44	85.9545	-4.47045	0.950562	0.365633	NotSig
ENSMUSG00000016559	H3f3b	795	107.777	597	96.9849	-10.7924	0.899864	0.00193004	FDR<0.05
ENSMUSG00000063065	Mapk3	89	113.82	94	111.351	-2.46916	0.978306	0.689684	NotSig
ENSMUSG00000003134	Tbc1d8	23	121.957	16	132.938	10.981	1.09004	NA	NotSig
ENSMUSG00000004947	Dtx2	34	112.588	41	105.756	-6.83214	0.939317	0.725403	NotSig
ENSMUSG00000004099	Dnmt1	136	95.7206	68	89.6324	-6.08824	0.936396	0.0694714	NotSig
ENSMUSG00000005161	Prdx2	419	109.585	459	103.967	-5.61741	0.948739	0.104218	NotSig
ENSMUSG00000039768	Dnajc11	61	114.475	55	95.1091	-19.3663	0.830826	0.30242	NotSig
ENSMUSG00000057113	Npm1	969	94.8865	793	78.8651	-16.0214	0.831152	4.49637e-07	FDR<0.05
ENSMUSG00000040667	Nup88	57	116.088	27	117	0.912281	1.00786	0.93892	NotSig
ENSMUSG00000001855	Nup214	31	105.774	17	134.235	28.4611	1.26907	NA	NotSig
ENSMUSG00000044224	Dnajc21	31	94.3548	23	81.9565	-12.3983	0.868599	0.766119	NotSig
ENSMUSG00000020407	Upp1	17	66.4706	6	82.3333	15.8627	1.23864	NA	NotSig
ENSMUSG00000003824	Syce2	37	66.1622	37	93.7838	27.6216	1.41748	0.00976309	FDR<0.05
ENSMUSG00000044502	Bod1	77	101.623	76	87.8026	-13.8207	0.864	0.363518	NotSig
ENSMUSG00000041995	Zbed3	328	69.5915	230	87.3565	17.7651	1.25528	1.73145e-17	FDR<0.05
ENSMUSG00000029687	Ezh2	41	105.976	40	76.775	-29.2006	0.724459	0.157849	NotSig
ENSMUSG00000041377	Ninj2	17	69.8824	18	133.5	63.6176	1.91035	NA	NotSig
ENSMUSG00000030801	Kat8	34	111.441	23	95.0435	-16.3977	0.852858	0.228637	NotSig
ENSMUSG00000032939	Nup93	13	136	14	122.643	-13.3571	0.901786	NA	NotSig
ENSMUSG00000030884	Uqcrc2	160	110.206	141	92.6028	-17.6034	0.840268	0.0628767	NotSig
ENSMUSG00000019992	Mtfr2	8	51.125	14	84.4286	33.3036	1.65141	NA	NotSig
ENSMUSG00000029472	Anapc5	185	133.232	93	109.914	-23.3185	0.824979	0.0849488	NotSig
ENSMUSG00000104614	Fbxw27	18	60.6667	8	168.625	107.958	2.77953	NA	NotSig
ENSMUSG00000005625	Psmd4	127	112.228	128	85.4062	-26.8221	0.761004	0.00528202	FDR<0.05
ENSMUSG00000025280	Polr3a	20	126.35	11	121.273	-5.07727	0.959816	NA	NotSig
ENSMUSG00000025812	Pard3	25	85	14	85.5714	0.571429	1.00672	NA	NotSig
ENSMUSG00000027884	Clcc1	28	121.464	25	105.24	-16.2243	0.866428	0.297225	NotSig
ENSMUSG00000017716	Birc5	65	116.123	67	127.672	11.5486	1.09945	0.271626	NotSig
ENSMUSG00000042520	Ubap2l	71	126.239	40	123.05	-3.18944	0.974735	0.921706	NotSig
ENSMUSG00000028677	Rnf220	68	126.235	37	126.324	0.0890302	1.00071	0.946515	NotSig
ENSMUSG00000020124	Usp15	25	149.84	17	126.529	-23.3106	0.84443	NA	NotSig
ENSMUSG00000027552	E2f5	57	99.9123	46	96.6522	-3.26011	0.96737	0.253808	NotSig
ENSMUSG00000002455	Prpf6	58	100.5	34	73.4706	-27.0294	0.731051	0.0317159	FDR<0.05
ENSMUSG00000066359	Tcl1b1	26	45.7692	24	57.3333	11.5641	1.25266	0.0350346	FDR<0.05
ENSMUSG00000058655	Eif4b	285	111.175	155	105.8	-5.37544	0.951649	0.663695	NotSig
ENSMUSG00000057534	Elobl	145	61.3517	214	84.2523	22.9006	1.37327	2.20012e-10	FDR<0.05
ENSMUSG00000034601	2700049A03Rik	13	123.615	12	146.583	22.9679	1.1858	NA	NotSig
ENSMUSG00000024906	Mus81	14	111.429	11	156.909	45.4805	1.40816	NA	NotSig
ENSMUSG00000035297	Cops4	89	102.213	68	104.441	2.22769	1.02179	0.550531	NotSig
ENSMUSG00000058594	Fbh1	41	131.317	25	98.16	-33.1571	0.747504	0.118742	NotSig
ENSMUSG00000021546	Hnrnpk	579	121.166	352	115.795	-5.37035	0.955678	0.597438	NotSig
ENSMUSG00000038683	Pak1ip1	58	114.983	54	74.9444	-40.0383	0.651789	0.0190833	FDR<0.05
ENSMUSG00000006527	Sfmbt1	26	94.7692	16	114	19.2308	1.20292	NA	NotSig
ENSMUSG00000052033	Pfdn4	76	91.9605	92	66.6739	-25.2866	0.725028	0.25256	NotSig
ENSMUSG00000035632	Cnot3	53	93.8679	27	133.852	39.9839	1.42596	0.112418	NotSig
ENSMUSG00000030681	Mvp	15	130.667	9	101.778	-28.8889	0.778912	NA	NotSig
ENSMUSG00000032485	Scap	129	102.798	64	93.2812	-9.5172	0.907419	0.906301	NotSig
ENSMUSG00000025130	P4hb	419	113.169	302	105.666	-7.50389	0.933693	0.0490077	FDR<0.05
ENSMUSG00000020375	Rufy1	23	111.522	16	121.125	9.60326	1.08611	NA	NotSig
ENSMUSG00000033847	Pla2g4c	44	102.068	19	128.895	26.8266	1.26283	NA	NotSig
ENSMUSG00000036202	Rif1	42	133.81	10	107	-26.8095	0.799644	NA	NotSig
ENSMUSG00000063576	Klhdc3	63	110.778	61	99.6885	-11.0893	0.899896	0.601425	NotSig
ENSMUSG00000053931	Cnn3	247	116.547	180	116.3	-0.246559	0.997884	0.926287	NotSig
ENSMUSG00000001166	Oas1c	43	93.2326	38	102.026	8.79376	1.09432	0.297816	NotSig
ENSMUSG00000015697	Setdb1	32	128.188	19	109.579	-18.6086	0.854833	NA	NotSig
ENSMUSG00000021326	Trim27	82	100.89	76	99.0395	-1.85077	0.981656	0.752793	NotSig
ENSMUSG00000002900	Lamb1	120	119.058	84	104.988	-14.0702	0.881821	0.323709	NotSig
ENSMUSG00000026659	Dusp12	29	110.517	37	98.7568	-11.7605	0.893587	0.846317	NotSig
ENSMUSG00000063450	Syne2	105	166.295	56	177.036	10.7405	1.06459	0.378722	NotSig
ENSMUSG00000036036	Zfp57	66	71.5	78	87.0513	15.5513	1.2175	0.00270467	FDR<0.05
ENSMUSG00000105589	Fbxw14	24	110.208	21	173.81	63.6012	1.5771	0.000248343	FDR<0.05
ENSMUSG00000020850	Prpf8	139	106.317	38	114.921	8.60451	1.08093	0.322345	NotSig
ENSMUSG00000038379	Ttk	13	80.5385	10	147.5	66.9615	1.83142	NA	NotSig
ENSMUSG00000003779	Kif20a	29	114.586	12	113	-1.58621	0.986157	NA	NotSig
ENSMUSG00000055789	Ftdc2	36	110.639	32	163.781	53.1424	1.48032	0.0130626	FDR<0.05
ENSMUSG00000026849	Tor1a	39	85.6667	44	74.8409	-10.8258	0.873629	0.941804	NotSig
ENSMUSG00000033161	Atp1a1	254	105.185	109	111.679	6.49386	1.06174	0.190178	NotSig
ENSMUSG00000005610	Eif4g2	498	133.139	259	107.629	-25.5092	0.808401	1.75872e-05	FDR<0.05
ENSMUSG00000029505	Ep400	46	108.348	13	76.6923	-31.6555	0.707834	NA	NotSig
ENSMUSG00000024052	Lpin2	36	124.306	16	150	25.6944	1.2067	NA	NotSig
ENSMUSG00000040813	Tex264	39	95.6667	38	101.132	5.46491	1.05712	0.233175	NotSig
ENSMUSG00000038750	Omt2b	50	45.56	98	56	10.44	1.22915	2.17655e-05	FDR<0.05
ENSMUSG00000001642	Akr1b3	161	108.273	151	103.848	-4.42561	0.959126	0.342728	NotSig
ENSMUSG00000061315	Naca	911	93.0823	841	86.2414	-6.84095	0.926506	0.0412103	FDR<0.05
ENSMUSG00000055204	Ankrd17	56	128.036	39	119.538	-8.49725	0.933634	0.56785	NotSig
ENSMUSG00000054102	Nlrp9a	10	133.1	9	109.778	-23.3222	0.824777	NA	NotSig
ENSMUSG00000031878	Nae1	42	114.976	31	93.4194	-21.5568	0.81251	0.225879	NotSig
ENSMUSG00000018362	Kpna2	16	107.312	9	78.2222	-29.0903	0.72892	NA	NotSig
ENSMUSG00000027680	Fxr1	103	134.66	75	114.947	-19.7135	0.853605	0.235136	NotSig
ENSMUSG00000056851	Pcbp2	501	106.395	253	112.134	5.73918	1.05394	0.244212	NotSig
ENSMUSG00000020361	Hspa4	181	96.105	93	81.2043	-14.9007	0.844954	0.0524506	NotSig
ENSMUSG00000028078	Dclk2	13	72.0769	22	87.8636	15.7867	1.21903	NA	NotSig
ENSMUSG00000032745	Gpbp1	63	104.016	63	97.5873	-6.42857	0.938196	0.649987	NotSig
ENSMUSG00000034088	Hdlbp	246	114.012	141	106.986	-7.02638	0.938372	0.970999	NotSig
ENSMUSG00000031843	Mphosph6	69	69.029	66	67.2273	-1.80171	0.973899	0.0495908	FDR<0.05
ENSMUSG00000034871	Fam151a	7	54.5714	5	88.4	33.8286	1.6199	NA	NotSig
ENSMUSG00000025885	Myo5b	28	67.2857	8	99.875	32.5893	1.48434	NA	NotSig
ENSMUSG00000039206	Daglb	18	108.389	13	91.3846	-17.0043	0.843118	NA	NotSig
ENSMUSG00000038000	Acd	28	123.143	11	89.0909	-34.0519	0.723476	NA	NotSig
ENSMUSG00000034724	Cnot6l	58	113.069	34	115.824	2.75456	1.02436	0.676971	NotSig
ENSMUSG00000020083	Fam241b	28	60	29	51.4138	-8.58621	0.856897	0.565429	NotSig
ENSMUSG00000074059	Fbxw18	18	104	17	184.412	80.4118	1.77319	NA	NotSig
ENSMUSG00000042303	Sgsm3	9	114	13	126.231	12.2308	1.10729	NA	NotSig
ENSMUSG00000031447	Lamp1	236	122.314	168	112.923	-9.39094	0.923222	0.292953	NotSig
ENSMUSG00000037210	Fam193a	26	115.462	13	133.538	18.0769	1.15656	NA	NotSig
ENSMUSG00000025217	Btrc	24	105.25	14	87.3571	-17.8929	0.829997	NA	NotSig
ENSMUSG00000025428	Atp5a1	612	106.431	458	91.7336	-14.6977	0.861904	0.0002674	FDR<0.05
ENSMUSG00000016664	Pacsin2	54	121.574	25	114.88	-6.69407	0.944938	0.719998	NotSig
ENSMUSG00000029227	Fip1l1	43	133.395	34	105.235	-28.1601	0.788898	0.135503	NotSig
ENSMUSG00000028271	Gtf2b	39	83.4872	53	78.3585	-5.12869	0.938569	0.474543	NotSig
ENSMUSG00000038991	Txndc5	209	126.043	148	105.392	-20.6512	0.836158	0.00174904	FDR<0.05
ENSMUSG00000030591	Psmd8	141	94.9078	114	92.8333	-2.07447	0.978142	0.760487	NotSig
ENSMUSG00000037544	Dlgap5	17	73	11	76.6364	3.63636	1.04981	NA	NotSig
ENSMUSG00000021820	Camk2g	58	149.086	48	110.146	-38.9404	0.738806	0.0221281	FDR<0.05
ENSMUSG00000006676	Usp19	54	119.463	45	106.111	-13.3519	0.888234	0.902117	NotSig
ENSMUSG00000025613	Cct8	275	108.345	142	111.394	3.04891	1.02814	0.840308	NotSig
ENSMUSG00000038298	Pdzk1	6	141.333	5	136.4	-4.93333	0.965094	NA	NotSig
ENSMUSG00000022257	Laptm4b	92	109.478	67	112.776	3.29786	1.03012	0.340922	NotSig
ENSMUSG00000022710	Usp7	65	134.954	35	103.171	-31.7824	0.764494	0.158745	NotSig
ENSMUSG00000038712	Mindy1	62	97.4355	32	122	24.5645	1.25211	0.116881	NotSig
ENSMUSG00000032570	Atp2c1	45	115.689	32	141.938	26.2486	1.22689	0.174056	NotSig
ENSMUSG00000042570	Mier2	24	106.917	16	138.625	31.7083	1.29657	NA	NotSig
ENSMUSG00000022559	Fbxl6	40	134.975	35	117.657	-17.3179	0.871696	0.881788	NotSig
ENSMUSG00000025156	Gps1	122	120.131	88	111.557	-8.57433	0.928625	0.47339	NotSig
ENSMUSG00000057738	Sptan1	96	142.458	40	149.05	6.59167	1.04627	0.534658	NotSig
ENSMUSG00000001150	Mcm3ap	18	109.667	12	168.083	58.4167	1.53267	NA	NotSig
ENSMUSG00000034311	Kif4	17	89.5882	13	114.462	24.8733	1.27764	NA	NotSig
ENSMUSG00000022177	Haus4	31	125.871	13	135.077	9.20596	1.07314	NA	NotSig
ENSMUSG00000039108	Lsm14b	94	100.574	68	124.529	23.9549	1.23818	0.00157838	FDR<0.05
ENSMUSG00000028678	Kif2c	28	97.3929	23	97.087	-0.305901	0.996859	0.962249	NotSig
ENSMUSG00000002871	Tpra1	28	153.893	14	83.3571	-70.5357	0.541657	NA	NotSig
ENSMUSG00000001168	Oas1h	21	62.5238	23	100.435	37.911	1.60634	0.00306094	FDR<0.05
ENSMUSG00000030822	Prr14	24	105.75	13	86.4615	-19.2885	0.817603	NA	NotSig
ENSMUSG00000069867	Pabpn1l	26	37.3077	59	43.1864	5.87875	1.15757	0.00644397	FDR<0.05
ENSMUSG00000038871	Bpgm	90	101.656	89	114.843	13.1871	1.12972	0.0114461	FDR<0.05
ENSMUSG00000028063	Lmna	78	97.9103	43	93	-4.91026	0.949849	0.726852	NotSig
ENSMUSG00000002524	Puf60	124	108.532	100	108.78	0.247742	1.00228	0.87557	NotSig
ENSMUSG00000109718	Trim61	46	64.8913	44	81.1591	16.2678	1.25069	0.00583516	FDR<0.05
ENSMUSG00000001416	Cct3	257	108.603	163	101.969	-6.63379	0.938917	0.510628	NotSig
ENSMUSG00000036752	Tubb4b	266	90.0902	211	89.5498	-0.540463	0.994001	0.67667	NotSig
ENSMUSG00000025393	Atp5b	933	100.239	799	89.3379	-10.9011	0.891249	0.000316237	FDR<0.05
ENSMUSG00000085079	Khdc1b	91	77.8462	91	102.044	24.1978	1.31084	9.54557e-05	FDR<0.05
ENSMUSG00000004100	Ppan	35	115.629	19	108.053	-7.57594	0.93448	NA	NotSig
ENSMUSG00000017861	Mybl2	27	107.444	13	121.538	14.094	1.13117	NA	NotSig
ENSMUSG00000026219	Trip12	108	131.472	46	116.696	-14.7766	0.887607	0.447284	NotSig
ENSMUSG00000054582	Pabpc1l	20	83.25	6	91.3333	8.08333	1.0971	NA	NotSig
ENSMUSG00000074062	Fbxw16	25	81.88	10	154.2	72.32	1.88324	NA	NotSig
ENSMUSG00000060860	Ube2s	242	101.165	194	85.5206	-15.6447	0.845355	0.0204206	FDR<0.05
ENSMUSG00000030867	Plk1	37	93.9459	22	86.3182	-7.62776	0.918807	0.925059	NotSig
ENSMUSG00000030852	Tacc2	28	121.643	17	128.412	6.76891	1.05565	NA	NotSig
ENSMUSG00000021843	Ktn1	75	140.627	38	110	-30.6267	0.782213	0.159437	NotSig
ENSMUSG00000000787	Ddx3x	242	146.793	128	123.094	-23.6996	0.838551	0.0118222	FDR<0.05
ENSMUSG00000015656	Hspa8	1877	97.1641	1418	89.4379	-7.72615	0.920483	0.0376378	FDR<0.05
ENSMUSG00000061701	Fbxw20	6	121.167	10	130.1	8.93333	1.07373	NA	NotSig
ENSMUSG00000031609	Sap30	26	91.2308	28	87.4643	-3.76648	0.958715	0.117096	NotSig
ENSMUSG00000011257	Pabpc4	125	123.616	64	92.8906	-30.7254	0.751445	0.0209791	FDR<0.05
ENSMUSG00000031563	Wwc2	45	114.622	38	89.5526	-25.0696	0.781285	0.135041	NotSig
ENSMUSG00000024660	Incenp	38	115.158	16	103.5	-11.6579	0.898766	NA	NotSig
ENSMUSG00000033918	Parl	67	96.2537	56	69.9821	-26.2716	0.727059	0.0271467	FDR<0.05
ENSMUSG00000023307	Marchf5	72	109.361	65	117.323	7.96197	1.0728	0.192954	NotSig
ENSMUSG00000018238	Gdf9	191	82.4346	230	110.8	28.3654	1.3441	1.10499e-16	FDR<0.05
ENSMUSG00000017715	Pgs1	39	127.769	17	108	-19.7692	0.845274	NA	NotSig
ENSMUSG00000054087	Fbxw28	30	109.133	22	145.409	36.2758	1.3324	0.00396822	FDR<0.05
ENSMUSG00000027509	Rae1	56	119.321	42	102.69	-16.631	0.860621	0.508924	NotSig
ENSMUSG00000024258	Polr2d	60	99.2167	57	83.9123	-15.3044	0.845748	0.167675	NotSig
ENSMUSG00000036270	Edc4	36	95.8889	25	132.64	36.7511	1.38327	0.0959928	NotSig
ENSMUSG00000035064	Eef2k	34	105.588	21	82.2857	-23.3025	0.779308	0.349473	NotSig
ENSMUSG00000058290	Espl1	19	145.368	9	91.1111	-54.2573	0.62676	NA	NotSig
ENSMUSG00000052212	Cd177	7	67	3	89.6667	22.6667	1.33831	NA	NotSig
ENSMUSG00000019188	H13	120	114.825	102	93.2745	-21.5505	0.812319	0.0570563	NotSig
ENSMUSG00000022521	Crebbp	59	156.102	26	107.423	-48.6786	0.688161	0.00637309	FDR<0.05
ENSMUSG00000044433	Camsap3	9	130.667	22	99.5909	-31.0758	0.762175	NA	NotSig
ENSMUSG00000021125	Arg2	13	64	9	91.2222	27.2222	1.42535	NA	NotSig
ENSMUSG00000034187	Nsf	29	98.8621	13	124.308	25.4456	1.25739	NA	NotSig
ENSMUSG00000074060	Fbxw15	38	89.5263	20	148.2	58.6737	1.65538	0.000247404	FDR<0.05
ENSMUSG00000029312	Klhl8	26	126.692	26	96.5385	-30.1538	0.761991	0.241367	NotSig
ENSMUSG00000041359	Tcl1	72	45.4306	73	56.411	10.9804	1.2417	0.00539418	FDR<0.05
ENSMUSG00000075002	Ftdc1	44	107.295	26	154.731	47.4353	1.4421	0.000507561	FDR<0.05
ENSMUSG00000001228	Uhrf1	78	125.923	40	141.6	15.6769	1.1245	0.0610134	NotSig
ENSMUSG00000041168	Lonp1	75	105.173	33	97.7273	-7.44606	0.929202	0.589005	NotSig
ENSMUSG00000041438	Utp4	59	106.898	37	88.0811	-18.8172	0.823971	0.215539	NotSig
ENSMUSG00000031400	G6pdx	60	93.6833	26	106.923	13.2397	1.14132	0.624832	NotSig
ENSMUSG00000021428	Riok1	36	103.667	26	90.2308	-13.4359	0.870393	0.948809	NotSig
ENSMUSG00000026687	Aldh9a1	63	102.429	55	102.091	-0.337662	0.996703	0.725829	NotSig
ENSMUSG00000034349	Smc4	85	116.118	62	111.694	-4.4241	0.9619	0.872227	NotSig
ENSMUSG00000059547	Fbxw26	9	124.889	9	139	14.1111	1.11299	NA	NotSig
ENSMUSG00000026150	Mff	119	131.63	87	107.287	-24.3429	0.815066	0.0599325	NotSig
ENSMUSG00000045328	Cenpe	14	99	4	94	-5	0.949495	NA	NotSig
ENSMUSG00000026234	Ncl	357	92.7339	202	79.8663	-12.8676	0.861242	0.0102171	FDR<0.05
ENSMUSG00000017221	Psmd3	92	112.185	64	79.8281	-32.3567	0.711577	0.00133367	FDR<0.05
ENSMUSG00000060373	Hnrnpc	234	123.158	161	109.584	-13.5743	0.889782	0.0462272	FDR<0.05
ENSMUSG00000032359	Ctsh	52	116.885	48	98.2292	-18.6554	0.840394	0.335796	NotSig
ENSMUSG00000081044	AU015836	15	96	13	133.769	37.7692	1.39343	NA	NotSig
ENSMUSG00000051517	Arhgef39	14	162.929	32	113.594	-49.3348	0.6972	NA	NotSig
ENSMUSG00000029145	Eif2b4	42	106.833	22	90.8182	-16.0152	0.850092	0.966171	NotSig
ENSMUSG00000033952	Aspm	49	77.1429	62	88.0968	10.9539	1.142	0.0762045	NotSig
ENSMUSG00000021814	Anxa7	63	94.8571	88	105.409	10.5519	1.11124	0.0975791	NotSig
ENSMUSG00000111194	NA	6	81.5	2	133	51.5	1.6319	NA	NotSig
ENSMUSG00000074895	Eif4e1b	30	85.0667	21	137.571	52.5048	1.61722	0.000286369	FDR<0.05
ENSMUSG00000038925	E330034G19Rik	74	47.5541	90	56.4333	8.87928	1.18672	2.55448e-05	FDR<0.05
ENSMUSG00000024096	Ralbp1	47	100.787	30	92.6667	-8.12057	0.919429	0.908513	NotSig
ENSMUSG00000038005	Hpf1	63	83.9048	53	71.8491	-12.0557	0.856317	0.647454	NotSig
ENSMUSG00000019843	Fyn	68	128.324	43	112.093	-16.2305	0.873519	0.922838	NotSig
ENSMUSG00000034024	Cct2	278	105.536	234	97.4915	-8.04452	0.923775	0.364721	NotSig
ENSMUSG00000068039	Tcp1	248	103.944	147	103.007	-0.936746	0.990988	0.973452	NotSig
ENSMUSG00000034994	Eef2	1662	90.3568	1424	84.5	-5.8568	0.935181	0.015917	FDR<0.05
ENSMUSG00000032497	Lrrfip2	36	82.4444	29	101.828	19.3831	1.23511	0.0837639	NotSig
ENSMUSG00000050812	Ecpas	52	129.385	43	108.977	-20.4079	0.84227	0.459139	NotSig
ENSMUSG00000026605	Cenpf	24	104	10	114.2	10.2	1.09808	NA	NotSig
ENSMUSG00000041857	Oosp1	86	45.4767	161	58.3478	12.8711	1.28303	3.26952e-07	FDR<0.05
ENSMUSG00000037313	Tacc3	42	96.5476	29	90.4828	-6.06486	0.937183	0.911502	NotSig
ENSMUSG00000029405	G3bp2	129	125.899	63	126.651	0.751569	1.00597	0.807681	NotSig
ENSMUSG00000026249	Serpine2	457	148.792	463	137.231	-11.561	0.922301	0.0128825	FDR<0.05
ENSMUSG00000021395	Spin1	280	119.268	154	117.182	-2.08604	0.98251	0.249395	NotSig
ENSMUSG00000025580	Eif4a3	109	108.239	78	99.7051	-8.5334	0.921161	0.354358	NotSig
ENSMUSG00000028291	Akirin2	74	106.784	48	93.8333	-12.9505	0.878723	0.384257	NotSig
ENSMUSG00000025609	Mkln1	55	121.636	41	120.488	-1.14856	0.990557	0.902723	NotSig
ENSMUSG00000028639	Ybx1	484	94.8802	369	83.794	-11.0861	0.883157	0.0191473	FDR<0.05
ENSMUSG00000005566	Trim28	240	125.242	139	113.871	-11.3712	0.909206	0.391343	NotSig
ENSMUSG00000068882	Ssb	164	122.256	121	106.446	-15.8098	0.870683	0.123047	NotSig
ENSMUSG00000041740	Rnf10	130	125.308	69	94.5942	-30.7135	0.754895	0.0050322	FDR<0.05
ENSMUSG00000058301	Upf1	48	135.792	26	127.423	-8.36859	0.938372	0.88297	NotSig
ENSMUSG00000001151	Pcnt	27	112.926	7	88.2857	-24.6402	0.781802	NA	NotSig
ENSMUSG00000041415	Dicer1	31	135.516	17	127.118	-8.39848	0.938026	NA	NotSig
ENSMUSG00000026000	Lancl1	51	110.176	50	97.56	-12.6165	0.885489	0.603293	NotSig
ENSMUSG00000035765	Dym	51	89.3725	37	104.595	15.222	1.17032	0.148265	NotSig
ENSMUSG00000029148	Nrbp1	49	123.02	45	123.778	0.75737	1.00616	0.793985	NotSig
ENSMUSG00000019528	Gyg	73	76.3014	50	124.04	47.7386	1.62566	1.13748e-06	FDR<0.05
ENSMUSG00000003868	Ruvbl2	88	99.3977	61	102.541	3.14326	1.03162	0.614382	NotSig
ENSMUSG00000024193	Phf1	28	109	19	152.053	43.0526	1.39498	NA	NotSig
ENSMUSG00000024966	Stip1	119	118.983	94	113.628	-5.35553	0.954989	0.806319	NotSig
ENSMUSG00000062275	Fbxw24	57	133.491	39	181.821	48.3293	1.36204	0.000460608	FDR<0.05
ENSMUSG00000029686	Cul1	92	126.054	52	102.231	-23.8236	0.811005	0.275816	NotSig
ENSMUSG00000039748	Exo1	12	108.583	17	70.2941	-38.2892	0.647375	NA	NotSig
ENSMUSG00000068921	Dap3	68	104.897	55	98.4	-6.49706	0.938063	0.91089	NotSig
ENSMUSG00000022234	Cct5	379	82.6755	260	91.1577	8.48223	1.1026	0.0152445	FDR<0.05
ENSMUSG00000023272	Creld2	70	121.086	41	92.122	-28.9638	0.7608	0.0309977	FDR<0.05
ENSMUSG00000003135	Cnot11	36	76.8611	26	73.0769	-3.78419	0.950766	0.493461	NotSig
ENSMUSG00000074061	Fbxw19	23	102.348	23	173.174	70.8261	1.69201	0.000131779	FDR<0.05
ENSMUSG00000026360	Rgs2	352	124.753	360	105.694	-19.0584	0.847231	0.00157705	FDR<0.05
ENSMUSG00000058407	Txndc9	102	100.245	70	97.0286	-3.21653	0.967913	0.730518	NotSig
ENSMUSG00000090083	Rnf8	31	99.1935	41	80.4146	-18.7789	0.810684	0.661432	NotSig
ENSMUSG00000028617	Lrrc42	60	119.367	34	115.059	-4.30784	0.963911	0.952935	NotSig
ENSMUSG00000058558	Rpl5	1468	89.8297	1386	84.1032	-5.72653	0.936251	0.00522941	FDR<0.05
ENSMUSG00000028693	Nasp	74	123.405	40	93.475	-29.9304	0.757463	0.144897	NotSig
ENSMUSG00000078578	Ube2d3	295	114.786	223	105.013	-9.77299	0.914859	0.709877	NotSig
ENSMUSG00000054134	Umodl1	35	65.4571	57	94.3684	28.9113	1.44168	0.000161696	FDR<0.05
ENSMUSG00000000730	Dnmt3l	5	75.8	6	161.667	85.8667	2.13281	NA	NotSig
ENSMUSG00000020978	Klhdc2	92	125.217	66	109.47	-15.7477	0.874237	0.320104	NotSig
ENSMUSG00000023572	Ccndbp1	50	114.26	53	109.17	-5.09019	0.955451	0.997367	NotSig
ENSMUSG00000007564	Ppp2r1a	147	102.027	91	104.066	2.03872	1.01998	0.461584	NotSig
ENSMUSG00000021591	Glrx	52	90.2692	40	115.175	24.9058	1.27591	0.0193093	FDR<0.05
ENSMUSG00000063870	Chd4	159	111.384	67	112.552	1.16859	1.01049	0.624065	NotSig
ENSMUSG00000028758	Kif17	18	66.5	28	101.714	35.2143	1.52954	NA	NotSig
ENSMUSG00000078619	Smarcd2	38	121.342	25	93.08	-28.2621	0.767087	0.109206	NotSig
ENSMUSG00000027649	Ctnnbl1	34	101.147	41	84.8293	-16.3178	0.838673	0.440256	NotSig
ENSMUSG00000010592	Dazl	15	51.5333	11	57.4545	5.92121	1.1149	NA	NotSig
ENSMUSG00000006398	Cdc20	57	99.3684	29	102.828	3.45917	1.03481	0.840709	NotSig
ENSMUSG00000042417	Ccno	61	75.1803	57	109.474	34.2934	1.45615	1.56433e-05	FDR<0.05
ENSMUSG00000014503	Pkd2l2	39	54.2564	37	96.4324	42.176	1.77735	1.88453e-06	FDR<0.05
ENSMUSG00000060508	Nlrp9b	16	88	26	99.8077	11.8077	1.13418	NA	NotSig
ENSMUSG00000032050	Rdx	197	121.66	118	107.381	-14.2785	0.882636	0.637637	NotSig
ENSMUSG00000026429	Ube2t	15	82.6667	51	59.3529	-23.3137	0.717979	NA	NotSig
ENSMUSG00000023032	Slc4a8	11	69.8182	9	86.6667	16.8485	1.24132	NA	NotSig
ENSMUSG00000001472	Tcf25	113	122.504	64	98.3125	-24.1919	0.802522	0.0557613	NotSig
ENSMUSG00000055239	Kcmf1	62	114.323	44	96.6818	-17.6408	0.845693	0.295933	NotSig
ENSMUSG00000036550	Cnot1	79	133.722	33	121.576	-12.1458	0.909171	0.504773	NotSig
ENSMUSG00000025982	Sf3b1	129	147.411	70	163.357	15.9463	1.10818	0.246051	NotSig
ENSMUSG00000004264	Phb2	172	94.0988	144	86.8403	-7.25856	0.922862	0.305105	NotSig
ENSMUSG00000030677	Kif22	38	108.079	37	88.4324	-19.6465	0.818221	0.254542	NotSig
ENSMUSG00000032399	Rpl4	1823	91.2688	1595	87.674	-3.59481	0.960613	0.0139608	FDR<0.05
ENSMUSG00000028410	Dnaja1	252	116.333	166	100.687	-15.6466	0.865502	0.058717	NotSig
ENSMUSG00000029032	Arhgef16	6	93.5	6	110.333	16.8333	1.18004	NA	NotSig
ENSMUSG00000022090	Pdlim2	30	96.4	25	83.24	-13.16	0.863485	0.482957	NotSig
ENSMUSG00000032294	Pkm	269	110.286	230	97.6087	-12.6775	0.885049	0.0514206	NotSig
ENSMUSG00000032623	Oas1d	39	88.6154	72	81.3611	-7.25427	0.918138	0.580322	NotSig
ENSMUSG00000024969	Mark2	41	125.829	28	109.607	-16.2221	0.871078	0.72303	NotSig

## Sheet: 522_oocyte_specyfic_genes
# Oocyte specyfic genes described based on differential expresion analysis on oocyte RNAseq data. Significance of poly(A) tail difference were calculated using multiple pairwise comparisons in the Mann-Whitney-Wilcoxon test, two-sided. Padj were estimated using Benjamini-Hochberg method.
gene_id	baseMean	log2FoldChange	lfcSE	stat	pvalue	padj	sig	symbol	baseMean_log
ENSMUSG00000118642	1956.25	3.55369	0.35544	9.55993	1.17834e-21	6.12128e-18	Sig	NA	10.9339
ENSMUSG00000043909	2020.63	-2.1314	0.334786	-6.30538	2.87479e-10	3.48521e-07	Sig	Trp53bp1	10.9806
ENSMUSG00000060461	1084.89	2.01474	0.319708	6.11967	9.377e-10	1.02312e-06	Sig	Dppa5a	10.0833
ENSMUSG00000001270	2525.27	1.78829	0.303745	5.75345	8.74408e-09	7.33897e-06	Sig	Ckb	11.3022
ENSMUSG00000015721	10003.3	1.61392	0.288173	5.38676	7.17398e-08	3.91377e-05	Sig	Nlrp5	13.2882
ENSMUSG00000022613	3511.58	1.58961	0.316926	4.88589	1.02963e-06	0.000288059	Sig	Miox	11.7779
ENSMUSG00000031538	5885.9	-1.44849	0.309171	-4.59326	4.36384e-06	0.000743966	Sig	Plat	12.523
ENSMUSG00000092310	3300.77	1.54945	0.328124	4.56038	5.10623e-06	0.000831553	Sig	NA	11.6886
ENSMUSG00000021962	1737.37	-1.53316	0.349578	-4.35474	1.33227e-05	0.00159741	Sig	Dcp1a	10.7627
ENSMUSG00000071657	1700.86	1.3019	0.301981	4.20086	2.65901e-05	0.00263981	Sig	Bscl2	10.732
ENSMUSG00000110001	3871.24	-1.36276	0.329756	-4.17589	2.96819e-05	0.00284785	Sig	C86187	11.9186
ENSMUSG00000038507	2101.26	-1.36459	0.331756	-4.07452	4.61085e-05	0.00373839	Sig	Parp12	11.037
ENSMUSG00000055933	1167.96	-1.35324	0.316698	-4.07379	4.62545e-05	0.00373839	Sig	Oosp3	10.1898
ENSMUSG00000025544	1821.74	-1.3749	0.35119	-4.01908	5.84262e-05	0.00457362	Sig	Tm9sf2	10.8311
ENSMUSG00000086324	19058.5	1.697	0.405383	4.01687	5.8977e-05	0.00457362	Sig	NA	14.2181
ENSMUSG00000023944	3260.56	1.17113	0.287815	3.93425	8.34579e-05	0.00575926	Sig	Hsp90ab1	11.6709
ENSMUSG00000098973	3217.56	1.24202	0.303725	3.91008	9.22648e-05	0.00617608	Sig	Mir6236	11.6517
ENSMUSG00000018293	1190.68	1.36401	0.344226	3.90317	9.49406e-05	0.00631645	Sig	Pfn1	10.2176
ENSMUSG00000066568	1096.56	-1.45143	0.387908	-3.87375	0.000107174	0.00672058	Sig	Lsm14a	10.0988
ENSMUSG00000046323	5119.82	1.27808	0.3261	3.82485	0.000130854	0.00780189	Sig	Dppa3	12.3219
ENSMUSG00000038299	1589.15	-1.22675	0.323178	-3.81104	0.000138383	0.0081177	Sig	Wdr36	10.634
ENSMUSG00000038943	1425.75	-1.16776	0.311888	-3.73451	0.000188079	0.00981879	Sig	Prc1	10.4775
ENSMUSG00000030246	19255.5	1.08107	0.281522	3.72008	0.000199156	0.0100092	Sig	Ldhb	14.233
ENSMUSG00000047911	5110.11	1.3056	0.341184	3.72076	0.000198626	0.0100092	Sig	Npm2	12.3191
ENSMUSG00000035191	2047.75	-1.1598	0.307602	-3.67553	0.000237352	0.0111627	Sig	Rfpl4	10.9998
ENSMUSG00000079523	1079.28	1.41294	0.381796	3.59785	0.000320861	0.0127771	Sig	Tmsb10	10.0758
ENSMUSG00000109637	1116.07	-1.2387	0.339554	-3.5786	0.000345433	0.0133181	Sig	NA	10.1242
ENSMUSG00000031751	1304.11	-1.2273	0.340166	-3.5805	0.000342938	0.0133181	Sig	Amfr	10.3488
ENSMUSG00000053644	1218.01	1.13616	0.310468	3.53896	0.000401706	0.0144178	Sig	Aldh7a1	10.2503
ENSMUSG00000018554	2096.8	1.22701	0.338022	3.52838	0.000418111	0.014799	Sig	Ybx2	11.034
ENSMUSG00000030754	1282.04	-1.18641	0.355353	-3.45063	0.000559285	0.017586	Sig	Copb1	10.3242
ENSMUSG00000025219	1754.69	1.14813	0.324799	3.44621	0.000568509	0.0177741	Sig	Fgf8	10.777
ENSMUSG00000045007	1491.35	1.11008	0.315895	3.42221	0.000621144	0.0188783	Sig	Tubg2	10.5424
ENSMUSG00000058440	1249.04	-1.0778	0.312911	-3.35459	0.000794825	0.0221934	Sig	Nrf1	10.2866
ENSMUSG00000024789	1459.02	-1.07781	0.316823	-3.35207	0.000802109	0.0222692	Sig	Jak2	10.5108
ENSMUSG00000063935	10517.9	1.15569	0.34615	3.25342	0.00114024	0.0275427	Sig	Zar1	13.3606
ENSMUSG00000030814	1481.48	1.18487	0.357631	3.25339	0.00114036	0.0275427	Sig	Bcl7c	10.5328
ENSMUSG00000029223	19799.8	1.03621	0.312323	3.2414	0.00118946	0.0282749	Sig	Uchl1	14.2732
ENSMUSG00000039990	1877.98	-1.13677	0.368265	-3.24178	0.00118786	0.0282749	Sig	Edrf1	10.875
ENSMUSG00000038324	1049.24	-1.15209	0.38201	-3.21464	0.00130607	0.0301279	Sig	Trpc4ap	10.0351
ENSMUSG00000032437	1413.46	-1.17069	0.364565	-3.20814	0.00133598	0.0306236	Sig	Stt3b	10.465
ENSMUSG00000007892	1108.3	1.21517	0.373477	3.18059	0.00146974	0.0328106	Sig	Rplp1	10.1141
ENSMUSG00000078812	2084.55	1.06797	0.330914	3.17794	0.00148326	0.0328941	Sig	Eif5a	11.0255
ENSMUSG00000005312	1213.81	-1.06353	0.349009	-3.16478	0.00155198	0.0341405	Sig	Ubqln1	10.2453
ENSMUSG00000021102	1046.85	1.13042	0.354083	3.13811	0.00170042	0.036379	Sig	Glrx5	10.0318
ENSMUSG00000006941	1635.14	1.0373	0.328021	3.12771	0.00176174	0.036966	Sig	Eif1b	10.6752
ENSMUSG00000004642	3605.2	-0.93329	0.295296	-3.11638	0.00183089	0.038051	Sig	Slbp	11.8159
ENSMUSG00000030619	1041.4	-0.978623	0.316463	-3.10458	0.00190548	0.0388611	Sig	Eed	10.0243
ENSMUSG00000032000	1457.41	-0.960874	0.305923	-3.09735	0.00195257	0.0393799	Sig	Birc3	10.5092
ENSMUSG00000032113	1084.54	-0.989166	0.317811	-3.04278	0.00234403	0.0439852	Sig	Chek1	10.0829
ENSMUSG00000028865	3081.31	1.00547	0.325789	3.03176	0.00243134	0.0449632	Sig	Cd164l2	11.5893
ENSMUSG00000022982	1972.34	1.11136	0.365092	2.9903	0.00278702	0.0496882	Sig	Sod1	10.9457
ENSMUSG00000038859	1176.98	-0.934138	0.333725	-2.91074	0.00360573	0.0588073	NotSig	Baiap2l1	10.2009
ENSMUSG00000037159	1867.48	-0.947153	0.329066	-2.87958	0.00398211	0.0633364	NotSig	Wee2	10.8669
ENSMUSG00000029622	1284.13	0.929432	0.321481	2.84918	0.00438324	0.0664244	NotSig	Arpc1b	10.3266
ENSMUSG00000003814	1945.35	-0.892674	0.320932	-2.84687	0.00441519	0.0666237	NotSig	Calr	10.9258
ENSMUSG00000018428	1371.89	-0.983528	0.364389	-2.82119	0.00478457	0.0688714	NotSig	Akap1	10.422
ENSMUSG00000032346	4210.01	0.922846	0.32811	2.77889	0.00545443	0.0743916	NotSig	Ooep	12.0396
ENSMUSG00000035177	1680.5	-0.870801	0.317235	-2.75188	0.0059255	0.0780705	NotSig	Nlrp2	10.7147
ENSMUSG00000030695	1195.76	0.966024	0.341531	2.73792	0.00618293	0.080026	NotSig	Aldoa	10.2237
ENSMUSG00000039536	1276.9	-0.923599	0.360677	-2.70834	0.00676203	0.0840325	NotSig	Stau1	10.3184
ENSMUSG00000074366	1801.28	-0.901877	0.313572	-2.71081	0.00671185	0.0840325	NotSig	Obox5	10.8148
ENSMUSG00000024734	11427.8	0.829207	0.298473	2.70921	0.00674427	0.0840325	NotSig	Zp1	13.4803
ENSMUSG00000028409	1585.86	-0.807885	0.300537	-2.6874	0.00720102	0.086986	NotSig	Smu1	10.631
ENSMUSG00000028655	1116.67	-0.816343	0.306045	-2.66888	0.00761039	0.0893832	NotSig	Mfsd2a	10.125
ENSMUSG00000001175	1199.93	0.891157	0.332658	2.6664	0.00766686	0.0897679	NotSig	Calm1	10.2287
ENSMUSG00000032056	5402.67	-0.792039	0.291918	-2.66433	0.00771421	0.0900211	NotSig	Btg4	12.3995
ENSMUSG00000029455	1541.88	0.844504	0.30512	2.65105	0.00802426	0.0916512	NotSig	Aldh2	10.5905
ENSMUSG00000059218	1685.04	-0.892528	0.31574	-2.6469	0.00812342	0.0922317	NotSig	Pramel26	10.7186
ENSMUSG00000031933	1497.06	0.867899	0.329789	2.62457	0.00867585	0.0955737	NotSig	Izumo1r	10.5479
ENSMUSG00000091358	1350.13	0.917271	0.346667	2.62336	0.00870671	0.0956685	NotSig	Speer5-ps1	10.3989
ENSMUSG00000025586	2060.01	-0.85772	0.354405	-2.61612	0.0088934	0.096939	NotSig	Cpeb1	11.0084
ENSMUSG00000079658	1780.24	0.873429	0.334806	2.61165	0.00901073	0.0978244	NotSig	Eloc	10.7979
ENSMUSG00000028559	1992.51	-0.793157	0.312661	-2.60264	0.00925084	0.0984456	NotSig	Osbpl9	10.9604
ENSMUSG00000040601	2369.55	-0.825836	0.326231	-2.60401	0.00921403	0.0984456	NotSig	Nlrp4a	11.2104
ENSMUSG00000000441	1723.06	-0.80223	0.312479	-2.59633	0.00942251	0.0993324	NotSig	Raf1	10.7508
ENSMUSG00000034758	22144.4	0.775946	0.292259	2.59384	0.00949096	0.0996806	NotSig	Tle6	14.4347
ENSMUSG00000066031	1785.51	-0.829682	0.302562	-2.5893	0.00961711	0.100632	NotSig	Pramel25	10.8021
ENSMUSG00000060126	1220.37	0.948751	0.356207	2.58261	0.0098057	0.101509	NotSig	Tpt1	10.2531
ENSMUSG00000026435	1770.32	-0.836658	0.344479	-2.5792	0.00990288	0.102031	NotSig	Slc45a3	10.7898
ENSMUSG00000020415	3246.6	0.862559	0.333957	2.57567	0.0100046	0.102498	NotSig	Pttg1	11.6647
ENSMUSG00000030120	1720.46	0.808833	0.313348	2.52638	0.0115246	0.110206	NotSig	Mlf2	10.7486
ENSMUSG00000030269	8687.27	0.748985	0.29101	2.50674	0.0121849	0.114316	NotSig	Mtmr14	13.0847
ENSMUSG00000046262	1167.09	-0.778857	0.30365	-2.50123	0.0123761	0.11512	NotSig	Pramel29	10.1887
ENSMUSG00000039936	1238.87	-0.888857	0.411607	-2.48998	0.0127751	0.117113	NotSig	Pik3cd	10.2748
ENSMUSG00000019715	1155.68	-0.783223	0.322804	-2.47852	0.013193	0.118641	NotSig	Gle1	10.1745
ENSMUSG00000013822	1838.44	0.83741	0.334633	2.47803	0.0132109	0.118641	NotSig	Elof1	10.8443
ENSMUSG00000030911	20452.2	0.732561	0.284878	2.46914	0.0135437	0.120143	NotSig	Zp2	14.32
ENSMUSG00000022205	1244.72	0.87734	0.346955	2.45613	0.0140444	0.12277	NotSig	Sub1	10.2816
ENSMUSG00000045636	2319.96	-0.821362	0.353031	-2.44144	0.0146288	0.126129	NotSig	Mtus1	11.1799
ENSMUSG00000038546	1391.85	-0.762309	0.323297	-2.42518	0.015301	0.129619	NotSig	Ranbp9	10.4428
ENSMUSG00000004952	1758.3	0.828829	0.34146	2.40165	0.0163215	0.134318	NotSig	Rasa4	10.78
ENSMUSG00000020372	1047.21	0.840949	0.344742	2.3902	0.0168392	0.136667	NotSig	Rack1	10.0323
ENSMUSG00000037197	1305.78	-0.75809	0.306032	-2.3816	0.0172374	0.137992	NotSig	Rbm17	10.3507
ENSMUSG00000066441	1055.9	-0.766284	0.309009	-2.38008	0.0173087	0.138355	NotSig	Rdh11	10.0443
ENSMUSG00000028851	3083.3	0.735746	0.303006	2.37592	0.0175054	0.139238	NotSig	Nudc	11.5903
ENSMUSG00000054310	1881.61	-0.712957	0.294885	-2.3546	0.0185425	0.143793	NotSig	Obox1	10.8778
ENSMUSG00000022948	1387.63	0.895828	0.373672	2.34527	0.0190131	0.146196	NotSig	Setd4	10.4384
ENSMUSG00000027566	1402.29	0.771244	0.331775	2.33487	0.0195502	0.148753	NotSig	Psma7	10.4536
ENSMUSG00000056310	1735.53	-0.704252	0.30608	-2.32944	0.0198357	0.149428	NotSig	Tyw1	10.7612
ENSMUSG00000002768	1110.37	0.836179	0.3561	2.32525	0.0200589	0.150008	NotSig	Mea1	10.1168
ENSMUSG00000032396	1266.72	-0.743723	0.3518	-2.31602	0.0205573	0.152794	NotSig	Dis3l	10.3069
ENSMUSG00000016626	21540.3	0.692141	0.284624	2.30556	0.0211352	0.154977	NotSig	Nlrp14	14.3948
ENSMUSG00000024271	2685.45	-0.70178	0.309785	-2.29546	0.0217066	0.157999	NotSig	Elp2	11.3909
ENSMUSG00000032254	2624.8	-0.676389	0.293824	-2.2851	0.022307	0.161393	NotSig	Kif23	11.358
ENSMUSG00000087442	1684.71	0.890912	0.375885	2.27494	0.0229095	0.164127	NotSig	NA	10.7183
ENSMUSG00000037851	1641.9	-0.721451	0.326739	-2.26997	0.0232095	0.165054	NotSig	Iars	10.6811
ENSMUSG00000031095	1117.07	-0.708262	0.309916	-2.26864	0.0232904	0.165054	NotSig	Cul4b	10.1255
ENSMUSG00000029657	1656.99	0.864951	0.349641	2.26754	0.023357	0.165379	NotSig	Hsph1	10.6944
ENSMUSG00000036309	2473.91	0.697743	0.317974	2.25553	0.0240999	0.167807	NotSig	Skp1	11.2726
ENSMUSG00000028960	1075.73	-0.796439	0.393446	-2.24975	0.0244646	0.169052	NotSig	Ube4b	10.0711
ENSMUSG00000033060	2327.61	-0.734007	0.350723	-2.23997	0.025093	0.171763	NotSig	Lmo7	11.1846
ENSMUSG00000038770	2565.36	-0.675642	0.323589	-2.23743	0.0252582	0.172138	NotSig	Kpna7	11.3249
ENSMUSG00000030138	2719.19	-0.722341	0.329285	-2.23524	0.0254019	0.172328	NotSig	Bms1	11.409
ENSMUSG00000029833	1276.77	-0.704626	0.307024	-2.23322	0.0255343	0.172576	NotSig	Trim24	10.3183
ENSMUSG00000030494	3057.43	-0.712844	0.337312	-2.2295	0.0257804	0.172767	NotSig	Rhpn2	11.5781
ENSMUSG00000020235	1836.66	0.670371	0.29383	2.22787	0.025889	0.172767	NotSig	Fzr1	10.8429
ENSMUSG00000028692	1740.33	0.690875	0.314473	2.18093	0.0291883	0.183065	NotSig	Akr1a1	10.7651
ENSMUSG00000028862	1447.78	0.715097	0.328883	2.17526	0.0296106	0.184573	NotSig	Map3k6	10.4996
ENSMUSG00000040084	9252.55	-0.656728	0.306556	-2.17406	0.0297004	0.184755	NotSig	Bub1b	13.1756
ENSMUSG00000032869	1332.29	0.715492	0.317174	2.16577	0.0303287	0.186623	NotSig	Psmf1	10.3797
ENSMUSG00000025081	1463.53	-0.790232	0.426953	-2.16463	0.0304159	0.186912	NotSig	Tdrd1	10.5152
ENSMUSG00000030060	2318.52	0.694412	0.320622	2.15105	0.031472	0.190244	NotSig	Hmces	11.179
ENSMUSG00000042032	2492.76	-0.64404	0.296832	-2.14336	0.0320846	0.192032	NotSig	Mat2b	11.2835
ENSMUSG00000021068	1451.45	-0.720236	0.357295	-2.13244	0.0329706	0.194455	NotSig	Nin	10.5033
ENSMUSG00000024290	1120.41	-0.694314	0.326035	-2.11376	0.0345361	0.199554	NotSig	Rock1	10.1298
ENSMUSG00000027173	2203.44	-0.614697	0.300759	-2.0988	0.0358346	0.203007	NotSig	Depdc7	11.1055
ENSMUSG00000062647	1677.85	0.74986	0.354254	2.09694	0.0359985	0.203302	NotSig	Rpl7a	10.7124
ENSMUSG00000039354	1268.12	-0.658043	0.315663	-2.09545	0.0361308	0.203523	NotSig	Smarcal1	10.3085
ENSMUSG00000006932	1393.21	-0.747401	0.363372	-2.09347	0.036307	0.203734	NotSig	Ctnnb1	10.4442
ENSMUSG00000028691	1944.66	0.638359	0.303748	2.08203	0.0373396	0.208288	NotSig	Prdx1	10.9253
ENSMUSG00000024998	1495.22	-0.627506	0.297663	-2.06818	0.0386233	0.211355	NotSig	Plce1	10.5461
ENSMUSG00000021218	1087.2	-0.645268	0.313603	-2.05893	0.0395005	0.213997	NotSig	Gdi2	10.0864
ENSMUSG00000030279	1362.75	-0.767428	0.39499	-2.05347	0.0400274	0.21578	NotSig	C2cd5	10.4123
ENSMUSG00000062328	2010.49	0.750248	0.362749	2.0483	0.0405306	0.217061	NotSig	Rpl17	10.9733
ENSMUSG00000059796	2054.69	0.621439	0.292474	2.03767	0.0415833	0.219963	NotSig	Eif4a1	11.0047
ENSMUSG00000029467	1613.93	-0.704871	0.373254	-2.03018	0.0423381	0.221985	NotSig	Atp2a2	10.6564
ENSMUSG00000029176	1198.92	-0.643615	0.33109	-2.02137	0.0432419	0.224672	NotSig	Anapc4	10.2275
ENSMUSG00000038393	3026.25	-0.635331	0.33568	-2.01628	0.0437711	0.226559	NotSig	Txnip	11.5633
ENSMUSG00000031353	5737.11	-0.578975	0.289875	-2.00593	0.044864	0.228635	NotSig	Rbbp7	12.4861
ENSMUSG00000027593	1537.97	0.649954	0.318522	1.99303	0.0462584	0.233994	NotSig	Raly	10.5868
ENSMUSG00000021608	1314.59	-0.624083	0.309886	-1.99038	0.0465496	0.234463	NotSig	Lpcat1	10.3604
ENSMUSG00000028542	1321.57	-0.676063	0.404986	-1.9592	0.0500897	0.243032	NotSig	Slc6a9	10.368
ENSMUSG00000019505	1599.14	0.60834	0.313098	1.95844	0.0501787	0.243032	NotSig	Ubb	10.6431
ENSMUSG00000026799	1162.82	0.656607	0.336692	1.95524	0.0505543	0.244178	NotSig	Med27	10.1834
ENSMUSG00000026111	1339.35	-0.594645	0.301101	-1.93857	0.0525539	0.249512	NotSig	Unc50	10.3873
ENSMUSG00000031935	2759.46	-0.566046	0.289492	-1.91082	0.0560282	0.25816	NotSig	Med17	11.4302
ENSMUSG00000067274	1228.12	0.689974	0.353065	1.89892	0.0575756	0.261796	NotSig	Rplp0	10.2622
ENSMUSG00000040728	1941.35	-0.589607	0.329869	-1.89228	0.0584533	0.263207	NotSig	Esrp1	10.9228
ENSMUSG00000034295	1479.49	-0.573367	0.315417	-1.88917	0.0588692	0.264439	NotSig	Fhod3	10.5309
ENSMUSG00000026974	1551.21	0.57562	0.300632	1.87395	0.0609372	0.270279	NotSig	Zmynd19	10.5992
ENSMUSG00000035242	1102.44	0.676705	0.354025	1.86744	0.0618407	0.273176	NotSig	Oaz1	10.1065
ENSMUSG00000021270	5309.17	0.577071	0.28732	1.86658	0.0619608	0.273485	NotSig	Hsp90aa1	12.3743
ENSMUSG00000022024	1142.08	0.640095	0.344242	1.85623	0.063421	0.276183	NotSig	Sugt1	10.1574
ENSMUSG00000024914	1740.65	0.614295	0.330632	1.85597	0.0634579	0.276183	NotSig	Drap1	10.7654
ENSMUSG00000029012	1568.96	-0.584834	0.301486	-1.85488	0.0636135	0.276749	NotSig	Orc5	10.6156
ENSMUSG00000010095	1036.64	0.604357	0.319145	1.85274	0.0639203	0.27731	NotSig	Slc3a2	10.0177
ENSMUSG00000040614	1468.26	0.566496	0.302085	1.84675	0.0647833	0.278617	NotSig	Nlrp9c	10.5199
ENSMUSG00000055817	2063.92	0.591094	0.315454	1.83786	0.0660827	0.281395	NotSig	Mta3	11.0112
ENSMUSG00000040935	30034.4	0.535061	0.28133	1.823	0.0683032	0.285977	NotSig	Padi6	14.8743
ENSMUSG00000018727	4246.14	0.576868	0.317003	1.80998	0.0702991	0.290279	NotSig	Cpsf4l	12.0519
ENSMUSG00000026189	2245.7	0.597582	0.325561	1.80345	0.0713181	0.292213	NotSig	Pecr	11.133
ENSMUSG00000026554	2008.45	-0.547594	0.311955	-1.76663	0.0772907	0.305715	NotSig	Dcaf8	10.9719
ENSMUSG00000031311	1103.74	-0.555632	0.312997	-1.76595	0.0774051	0.305892	NotSig	Nono	10.1082
ENSMUSG00000021361	1751.5	0.593969	0.334616	1.7614	0.0781707	0.307914	NotSig	Tmem14c	10.7744
ENSMUSG00000037519	1049.57	-0.592176	0.407664	-1.75595	0.0790972	0.310347	NotSig	Ppfia1	10.0356
ENSMUSG00000006998	1156.69	-0.528764	0.304851	-1.7474	0.0805687	0.313399	NotSig	Psmd2	10.1758
ENSMUSG00000050468	1294.29	0.559682	0.307204	1.74656	0.0807143	0.313437	NotSig	Astl	10.3379
ENSMUSG00000036111	1101.47	0.638693	0.367587	1.74643	0.0807358	0.313437	NotSig	Lmo1	10.1052
ENSMUSG00000027425	1070.84	-0.537286	0.30413	-1.72127	0.085201	0.323075	NotSig	Kat14	10.0645
ENSMUSG00000055717	1094.07	-0.549157	0.355819	-1.7082	0.0875994	0.330076	NotSig	Slain1	10.0955
ENSMUSG00000041431	1983.47	-0.517888	0.301954	-1.69602	0.0898813	0.334575	NotSig	Ccnb1	10.9538
ENSMUSG00000019854	1086	-0.517265	0.315676	-1.6943	0.0902078	0.334895	NotSig	Reps1	10.0848
ENSMUSG00000028121	3206.47	-0.50375	0.311565	-1.66252	0.096409	0.347649	NotSig	Bcar3	11.6468
ENSMUSG00000006276	1110.48	-0.527781	0.328607	-1.64961	0.0990221	0.351932	NotSig	Eps15l1	10.117
ENSMUSG00000005410	1349.86	-0.531663	0.334607	-1.64971	0.0990023	0.351932	NotSig	Mcm5	10.3986
ENSMUSG00000068823	2145.84	-0.498221	0.329436	-1.64652	0.0996559	0.352691	NotSig	Csde1	11.0673
ENSMUSG00000053716	1507.71	-0.51202	0.308021	-1.64672	0.0996159	0.352691	NotSig	Dusp7	10.5581
ENSMUSG00000009566	1249.37	-0.511712	0.302283	-1.64171	0.100651	0.354259	NotSig	Fpgs	10.287
ENSMUSG00000004948	18541.6	0.478818	0.283429	1.64078	0.100843	0.354705	NotSig	Zp3	14.1785
ENSMUSG00000037742	6168.43	0.487696	0.283627	1.63401	0.102256	0.3568	NotSig	Eef1a1	12.5907
ENSMUSG00000033022	1337.6	0.499027	0.302231	1.62996	0.103111	0.35818	NotSig	Cdo1	10.3854
ENSMUSG00000031010	1989.89	-0.537447	0.363925	-1.62704	0.103728	0.359866	NotSig	Usp9x	10.9585
ENSMUSG00000028138	1467.47	0.516147	0.315047	1.62299	0.104591	0.36068	NotSig	Adh5	10.5191
ENSMUSG00000021963	1120.96	0.52948	0.332368	1.62021	0.105186	0.361591	NotSig	Sap18	10.1305
ENSMUSG00000003234	2336.66	-0.481817	0.307357	-1.62027	0.105175	0.361591	NotSig	Abcf3	11.1902
ENSMUSG00000032418	1160.7	-0.500755	0.306497	-1.60152	0.109262	0.368631	NotSig	Me1	10.1808
ENSMUSG00000056201	1545.37	0.518795	0.332711	1.59163	0.111467	0.372958	NotSig	Cfl1	10.5937
ENSMUSG00000015880	2134.88	-0.479876	0.299968	-1.58993	0.11185	0.373896	NotSig	Ncapg	11.0599
ENSMUSG00000005621	1085.49	-0.541605	0.374533	-1.58634	0.112662	0.375803	NotSig	Zfp592	10.0841
ENSMUSG00000001767	1946.42	-0.48373	0.300818	-1.58555	0.112841	0.376026	NotSig	Crnkl1	10.9266
ENSMUSG00000029736	3270.15	0.46904	0.297723	1.56771	0.116948	0.383191	NotSig	Nobox	11.6751
ENSMUSG00000002635	1128.75	0.505604	0.329832	1.56642	0.117251	0.383951	NotSig	Pdcd2l	10.1405
ENSMUSG00000002835	1304.69	-0.478249	0.34026	-1.56473	0.117646	0.38462	NotSig	Chaf1a	10.3495
ENSMUSG00000027613	2370.56	0.540162	0.348364	1.55947	0.118885	0.385942	NotSig	Eif6	11.211
ENSMUSG00000066867	9679.71	0.463822	0.292507	1.5567	0.119543	0.386099	NotSig	Oas1e	13.2407
ENSMUSG00000021000	1134.25	-0.490937	0.309078	-1.55003	0.121135	0.388499	NotSig	Mia2	10.1475
ENSMUSG00000054387	1832.09	-0.472284	0.293729	-1.54857	0.121484	0.389056	NotSig	Mdm4	10.8393
ENSMUSG00000005846	2314.99	-0.467189	0.297833	-1.54356	0.122695	0.391114	NotSig	Rsl1d1	11.1768
ENSMUSG00000015961	1347.49	-0.471808	0.308298	-1.53877	0.123861	0.392407	NotSig	Adss	10.3961
ENSMUSG00000047547	1261.48	0.483563	0.318384	1.517	0.129267	0.40253	NotSig	Cltb	10.3009
ENSMUSG00000032637	2481.8	-0.475882	0.338927	-1.51113	0.130755	0.405075	NotSig	Atxn2l	11.2772
ENSMUSG00000021273	2143.94	-0.465179	0.293364	-1.50978	0.1311	0.405796	NotSig	Fdft1	11.066
ENSMUSG00000007036	1147.47	0.50414	0.344066	1.50462	0.132421	0.407779	NotSig	Abhd16a	10.1642
ENSMUSG00000010110	2346.2	-0.459395	0.29707	-1.50254	0.132959	0.408767	NotSig	Stx5a	11.1961
ENSMUSG00000032191	3216.4	0.522096	0.343744	1.49826	0.134065	0.411358	NotSig	Bcl2l10	11.6512
ENSMUSG00000020048	1440.1	0.476206	0.300287	1.4931	0.135412	0.413372	NotSig	Hsp90b1	10.492
ENSMUSG00000039630	1196.1	-0.475556	0.360471	-1.49113	0.135928	0.414215	NotSig	Hnrnpu	10.2241
ENSMUSG00000051768	1034.8	-0.457549	0.320972	-1.48573	0.137349	0.416574	NotSig	Xrcc1	10.0151
ENSMUSG00000027998	1386.08	-0.461002	0.299496	-1.48522	0.137486	0.416814	NotSig	Plrg1	10.4368
ENSMUSG00000054446	3094.19	0.473299	0.319517	1.48043	0.138758	0.41962	NotSig	Cpa1	11.5953
ENSMUSG00000021037	1208.57	0.468764	0.309206	1.47887	0.139176	0.420417	NotSig	Ahsa1	10.2391
ENSMUSG00000052798	1228.38	-0.455852	0.308962	-1.4726	0.140859	0.422686	NotSig	Nup107	10.2625
ENSMUSG00000031320	1425.53	0.48733	0.332983	1.453	0.146224	0.430494	NotSig	Rps4x	10.4773
ENSMUSG00000032571	1974.52	-0.461254	0.357016	-1.44931	0.147252	0.431898	NotSig	Pik3r4	10.9473
ENSMUSG00000042279	18315.8	0.449261	0.315378	1.43823	0.15037	0.43673	NotSig	H1f8	14.1608
ENSMUSG00000047237	3767.81	0.417294	0.298431	1.42882	0.153055	0.441561	NotSig	Fbxw21	11.8795
ENSMUSG00000039318	1399.19	-0.435016	0.317838	-1.42446	0.154315	0.44367	NotSig	Rab3gap2	10.4504
ENSMUSG00000070034	2046.51	0.421855	0.299526	1.41668	0.156577	0.446876	NotSig	Sp110	10.999
ENSMUSG00000079562	1429.86	-0.434763	0.316121	-1.41464	0.157174	0.447527	NotSig	Maea	10.4817
ENSMUSG00000042557	1651.63	-0.448193	0.371969	-1.40695	0.159443	0.449762	NotSig	Sin3a	10.6897
ENSMUSG00000024359	1260.48	-0.430522	0.307993	-1.40294	0.160633	0.451762	NotSig	Hspa9	10.2998
ENSMUSG00000061689	2120.04	0.462363	0.319329	1.40174	0.160992	0.452145	NotSig	Dlgap4	11.0499
ENSMUSG00000020454	3168.6	-0.423306	0.327216	-1.40001	0.161509	0.453082	NotSig	Eif4enif1	11.6296
ENSMUSG00000074369	2531.18	-0.423585	0.290676	-1.39907	0.161791	0.453105	NotSig	Obox2	11.3056
ENSMUSG00000026972	2077.57	0.433109	0.310272	1.39017	0.164476	0.456612	NotSig	Arrdc1	11.0207
ENSMUSG00000032999	4797.63	-0.402837	0.295059	-1.39012	0.164493	0.456612	NotSig	Nlrp4f	12.2281
ENSMUSG00000055762	1367.56	0.453436	0.317318	1.38774	0.165215	0.457876	NotSig	Eef1d	10.4174
ENSMUSG00000020130	2085.45	-0.42055	0.30537	-1.3859	0.165778	0.458971	NotSig	Tbc1d15	11.0261
ENSMUSG00000020739	1479.47	-0.429573	0.297596	-1.38545	0.165916	0.459009	NotSig	Nup85	10.5309
ENSMUSG00000027510	2377.31	0.42059	0.301989	1.38373	0.16644	0.459288	NotSig	Rbm38	11.2151
ENSMUSG00000025077	1449.73	-0.42961	0.303064	-1.379	0.167894	0.462133	NotSig	Dclre1a	10.5016
ENSMUSG00000056586	1145.85	0.468519	0.345928	1.36228	0.173109	0.468452	NotSig	Zar1l	10.1622
ENSMUSG00000075023	5770.94	-0.392847	0.284586	-1.33737	0.181102	0.477586	NotSig	Accsl	12.4946
ENSMUSG00000040850	1074.79	-0.42571	0.32234	-1.33627	0.181462	0.477747	NotSig	Psme4	10.0698
ENSMUSG00000031783	1835.6	0.436962	0.328714	1.31746	0.187684	0.485609	NotSig	Polr2c	10.842
ENSMUSG00000030774	1119.41	-0.412157	0.303134	-1.31624	0.188093	0.486209	NotSig	Pak1	10.1285
ENSMUSG00000029131	1074.62	0.422369	0.33509	1.31456	0.188658	0.4872	NotSig	Dnajb6	10.0696
ENSMUSG00000029151	1596.55	0.405704	0.296783	1.31324	0.189102	0.4872	NotSig	Slc30a3	10.6407
ENSMUSG00000030491	1046.73	-0.458785	0.32672	-1.31264	0.189305	0.487301	NotSig	Tdrd12	10.0317
ENSMUSG00000032604	3385.5	-0.380023	0.292794	-1.31005	0.190178	0.488358	NotSig	Qars	11.7252
ENSMUSG00000033294	1556.12	-0.382277	0.312253	-1.29511	0.195282	0.495472	NotSig	Noc4l	10.6037
ENSMUSG00000032458	1107.2	-0.391574	0.313893	-1.29427	0.195573	0.495736	NotSig	Copb2	10.1127
ENSMUSG00000022433	1559.2	0.405233	0.29836	1.29103	0.196693	0.497592	NotSig	Csnk1e	10.6066
ENSMUSG00000060985	1501.3	0.445714	0.317697	1.28812	0.197706	0.498536	NotSig	Tdrd5	10.552
ENSMUSG00000034087	1639.69	-0.385041	0.313018	-1.28302	0.199484	0.500706	NotSig	Nlrp4b	10.6792
ENSMUSG00000118664	1127.56	-0.435623	0.316342	-1.26544	0.205715	0.508282	NotSig	Tusc3	10.139
ENSMUSG00000001924	3013.96	-0.378702	0.335721	-1.26451	0.206047	0.508585	NotSig	Uba1	11.5574
ENSMUSG00000041837	1697	0.383708	0.305768	1.2594	0.207887	0.510753	NotSig	Pdcd7	10.7288
ENSMUSG00000070324	1677.09	0.376216	0.300329	1.25684	0.20881	0.512111	NotSig	Fbxw22	10.7117
ENSMUSG00000028633	1291.21	-0.372456	0.327148	-1.24687	0.212445	0.515862	NotSig	Ctps	10.3345
ENSMUSG00000030189	3326.95	0.384745	0.300819	1.24234	0.214112	0.516855	NotSig	Ybx3	11.7
ENSMUSG00000015804	2334.69	0.412729	0.33962	1.23679	0.216167	0.519629	NotSig	Med28	11.189
ENSMUSG00000000751	1140.1	-0.358216	0.33422	-1.23165	0.218078	0.52117	NotSig	Rpa1	10.1549
ENSMUSG00000069678	1793.92	0.379848	0.311224	1.22302	0.221322	0.523787	NotSig	Pcgf1	10.8089
ENSMUSG00000016559	1575.2	-0.372346	0.297906	-1.22292	0.221359	0.523787	NotSig	H3f3b	10.6213
ENSMUSG00000063065	1603.16	0.377972	0.305374	1.21918	0.222776	0.525302	NotSig	Mapk3	10.6467
ENSMUSG00000003134	1530.73	-0.335814	0.368644	-1.21773	0.223327	0.526175	NotSig	Tbc1d8	10.58
ENSMUSG00000004947	3181.17	0.357712	0.288323	1.21726	0.223504	0.526397	NotSig	Dtx2	11.6353
ENSMUSG00000004099	20797	0.485986	0.339221	1.21027	0.226176	0.529685	NotSig	Dnmt1	14.3441
ENSMUSG00000005161	2098	0.385852	0.329334	1.20374	0.22869	0.532912	NotSig	Prdx2	11.0348
ENSMUSG00000039768	3711.99	0.369098	0.304266	1.20071	0.229862	0.533849	NotSig	Dnajc11	11.858
ENSMUSG00000057113	2147.12	0.418751	0.343964	1.19919	0.230455	0.534089	NotSig	Npm1	11.0682
ENSMUSG00000040667	1209	-0.363471	0.306222	-1.19501	0.232084	0.536384	NotSig	Nup88	10.2396
ENSMUSG00000001855	2147.3	-0.375563	0.338596	-1.18442	0.236248	0.541533	NotSig	Nup214	11.0683
ENSMUSG00000044224	1315.84	0.380768	0.314543	1.18283	0.236877	0.542178	NotSig	Dnajc21	10.3618
ENSMUSG00000020407	1314.84	0.376985	0.303599	1.18106	0.237579	0.542483	NotSig	Upp1	10.3607
ENSMUSG00000003824	2282.48	0.366926	0.312707	1.17901	0.238394	0.542499	NotSig	Syce2	11.1564
ENSMUSG00000044502	1140.21	-0.36132	0.304999	-1.16685	0.243269	0.549125	NotSig	Bod1	10.1551
ENSMUSG00000041995	3694.8	-0.335349	0.323025	-1.15838	0.246711	0.552516	NotSig	Zbed3	11.8513
ENSMUSG00000029687	2022.43	0.359037	0.292218	1.15175	0.249423	0.555967	NotSig	Ezh2	10.9819
ENSMUSG00000041377	1132.89	0.377251	0.337047	1.13694	0.255563	0.562942	NotSig	Ninj2	10.1458
ENSMUSG00000030801	1217.4	-0.362465	0.301114	-1.13136	0.257905	0.565174	NotSig	Kat8	10.2496
ENSMUSG00000032939	1080.67	-0.347613	0.309745	-1.12916	0.25883	0.566178	NotSig	Nup93	10.0777
ENSMUSG00000030884	1155.7	-0.362008	0.301936	-1.12887	0.258953	0.566333	NotSig	Uqcrc2	10.1745
ENSMUSG00000019992	1364.95	-0.326248	0.300951	-1.10589	0.268774	0.575859	NotSig	Mtfr2	10.4146
ENSMUSG00000029472	1535.16	-0.340383	0.301704	-1.10194	0.270488	0.577533	NotSig	Anapc5	10.5842
ENSMUSG00000104614	1675.98	0.334978	0.297132	1.10297	0.270041	0.577533	NotSig	Fbxw27	10.7108
ENSMUSG00000005625	1974.31	0.355223	0.333502	1.10059	0.271074	0.577926	NotSig	Psmd4	10.9471
ENSMUSG00000025280	1658.69	-0.342278	0.329527	-1.10044	0.271139	0.577926	NotSig	Polr3a	10.6958
ENSMUSG00000025812	1265.74	-0.324448	0.348425	-1.09908	0.271731	0.578486	NotSig	Pard3	10.3058
ENSMUSG00000027884	1508.72	-0.343292	0.301059	-1.09026	0.275597	0.581633	NotSig	Clcc1	10.5591
ENSMUSG00000017716	1878.44	0.357218	0.338374	1.08461	0.278092	0.584175	NotSig	Birc5	10.8753
ENSMUSG00000042520	1064.02	-0.30687	0.337313	-1.08317	0.278733	0.584324	NotSig	Ubap2l	10.0553
ENSMUSG00000028677	1328.85	-0.330429	0.320821	-1.07815	0.280967	0.586247	NotSig	Rnf220	10.376
ENSMUSG00000020124	1545.42	-0.321752	0.334435	-1.06828	0.285395	0.589575	NotSig	Usp15	10.5938
ENSMUSG00000027552	2311.63	-0.344427	0.301408	-1.05676	0.290623	0.595602	NotSig	E2f5	11.1747
ENSMUSG00000002455	1226.87	-0.286998	0.328206	-1.05404	0.291866	0.596692	NotSig	Prpf6	10.2608
ENSMUSG00000066359	1229	-0.417608	0.362197	-1.05058	0.29345	0.598251	NotSig	Tcl1b1	10.2633
ENSMUSG00000058655	1241.29	-0.327477	0.301113	-1.04765	0.294801	0.598767	NotSig	Eif4b	10.2776
ENSMUSG00000057534	5191.97	0.323595	0.321885	1.03824	0.299159	0.60369	NotSig	Elobl	12.3421
ENSMUSG00000034601	1665.05	-0.293584	0.336939	-1.0384	0.299084	0.60369	NotSig	2700049A03Rik	10.7013
ENSMUSG00000024906	1707.65	0.330752	0.323104	1.01845	0.308464	0.611907	NotSig	Mus81	10.7378
ENSMUSG00000035297	1129.38	-0.336953	0.312595	-1.01718	0.309066	0.612138	NotSig	Cops4	10.1413
ENSMUSG00000058594	1602.21	-0.306612	0.299447	-1.01618	0.309542	0.612496	NotSig	Fbh1	10.6458
ENSMUSG00000021546	1175.96	-0.29263	0.324944	-1.01609	0.309588	0.612496	NotSig	Hnrnpk	10.1996
ENSMUSG00000038683	1301.23	-0.335052	0.303919	-1.01393	0.310615	0.613401	NotSig	Pak1ip1	10.3457
ENSMUSG00000006527	1533.82	0.372198	0.313543	1.01314	0.310995	0.613607	NotSig	Sfmbt1	10.5829
ENSMUSG00000052033	1271.86	0.326976	0.306349	1.01053	0.31224	0.614585	NotSig	Pfdn4	10.3127
ENSMUSG00000035632	2013.67	0.319413	0.300631	1.01046	0.312275	0.614585	NotSig	Cnot3	10.9756
ENSMUSG00000030681	1056.63	-0.299556	0.34747	-1.00745	0.313717	0.615497	NotSig	Mvp	10.0453
ENSMUSG00000032485	2140.76	-0.282424	0.32708	-1.00611	0.314364	0.616247	NotSig	Scap	11.0639
ENSMUSG00000025130	1573.19	-0.309961	0.297588	-0.997544	0.3185	0.620287	NotSig	P4hb	10.6195
ENSMUSG00000020375	1653.03	-0.274355	0.312445	-0.979977	0.327097	0.629224	NotSig	Rufy1	10.6909
ENSMUSG00000033847	2343.95	-0.297894	0.372029	-0.971508	0.331296	0.632948	NotSig	Pla2g4c	11.1947
ENSMUSG00000036202	1569.29	-0.293663	0.360046	-0.969901	0.332096	0.633209	NotSig	Rif1	10.6159
ENSMUSG00000063576	2130.13	0.283913	0.29595	0.970069	0.332012	0.633209	NotSig	Klhdc3	11.0567
ENSMUSG00000053931	1516.87	-0.312056	0.304827	-0.968549	0.33277	0.633832	NotSig	Cnn3	10.5669
ENSMUSG00000001166	1993.96	-0.28867	0.292775	-0.962863	0.335616	0.636411	NotSig	Oas1c	10.9614
ENSMUSG00000015697	1332.53	-0.279717	0.319944	-0.953966	0.340101	0.640573	NotSig	Setdb1	10.38
ENSMUSG00000021326	1058.47	-0.299223	0.311262	-0.947688	0.343288	0.644685	NotSig	Trim27	10.0478
ENSMUSG00000002900	9433.97	-0.274034	0.324162	-0.942422	0.345977	0.646457	NotSig	Lamb1	13.2036
ENSMUSG00000026659	1172.12	0.305786	0.334158	0.940607	0.346906	0.646846	NotSig	Dusp12	10.1949
ENSMUSG00000063450	2319.9	0.470573	0.37909	0.938439	0.348019	0.64755	NotSig	Syne2	11.1798
ENSMUSG00000036036	4434.57	-0.277223	0.284832	-0.928235	0.353286	0.652262	NotSig	Zfp57	12.1146
ENSMUSG00000105589	2627.92	0.266548	0.296064	0.923817	0.355581	0.653596	NotSig	Fbxw14	11.3597
ENSMUSG00000020850	1900.18	-0.289207	0.338211	-0.912584	0.361461	0.656516	NotSig	Prpf8	10.8919
ENSMUSG00000038379	1695.18	-0.265588	0.322627	-0.91062	0.362496	0.657589	NotSig	Ttk	10.7272
ENSMUSG00000003779	1027.79	-0.281174	0.305932	-0.909831	0.362912	0.657872	NotSig	Kif20a	10.0053
ENSMUSG00000055789	1851.2	0.313956	0.349459	0.908904	0.363401	0.658211	NotSig	Ftdc2	10.8542
ENSMUSG00000026849	1782.29	-0.278045	0.295139	-0.907001	0.364406	0.658937	NotSig	Tor1a	10.7995
ENSMUSG00000033161	3358.24	0.268211	0.286715	0.906889	0.364466	0.658937	NotSig	Atp1a1	11.7135
ENSMUSG00000005610	2120.7	-0.268245	0.311375	-0.906966	0.364425	0.658937	NotSig	Eif4g2	11.0503
ENSMUSG00000029505	1176.88	-0.270787	0.385716	-0.899659	0.368302	0.663556	NotSig	Ep400	10.2008
ENSMUSG00000024052	1178.89	-0.26901	0.350514	-0.899553	0.368358	0.663556	NotSig	Lpin2	10.2032
ENSMUSG00000040813	1153.84	0.281099	0.305227	0.894533	0.371037	0.666468	NotSig	Tex264	10.1722
ENSMUSG00000038750	1247.89	0.265218	0.305928	0.893014	0.37185	0.667315	NotSig	Omt2b	10.2853
ENSMUSG00000001642	3413.35	0.257989	0.30299	0.886749	0.375214	0.669512	NotSig	Akr1b3	11.737
ENSMUSG00000061315	1108.08	0.284173	0.336896	0.870229	0.384175	0.676775	NotSig	Naca	10.1138
ENSMUSG00000055204	2522.12	-0.264979	0.335393	-0.866765	0.386071	0.677972	NotSig	Ankrd17	11.3004
ENSMUSG00000054102	1484.36	-0.267438	0.300922	-0.850701	0.394936	0.684969	NotSig	Nlrp9a	10.5356
ENSMUSG00000031878	1031.57	-0.280023	0.308055	-0.847607	0.396657	0.686536	NotSig	Nae1	10.0106
ENSMUSG00000018362	3120.34	-0.243534	0.289718	-0.843665	0.398857	0.688794	NotSig	Kpna2	11.6075
ENSMUSG00000027680	1123.46	-0.248002	0.325292	-0.843419	0.398994	0.688826	NotSig	Fxr1	10.1337
ENSMUSG00000056851	2353.98	0.293385	0.301954	0.835896	0.403213	0.691522	NotSig	Pcbp2	11.2009
ENSMUSG00000020361	1431.91	0.273735	0.302528	0.828334	0.407481	0.695018	NotSig	Hspa4	10.4837
ENSMUSG00000028078	1659.5	-0.193643	0.36664	-0.826242	0.408667	0.696278	NotSig	Dclk2	10.6965
ENSMUSG00000032745	1650.14	-0.235837	0.304074	-0.816818	0.414032	0.699846	NotSig	Gpbp1	10.6884
ENSMUSG00000034088	2130.39	0.291603	0.320112	0.816225	0.414371	0.700151	NotSig	Hdlbp	11.0569
ENSMUSG00000031843	1277.4	-0.252587	0.300626	-0.811802	0.416905	0.702417	NotSig	Mphosph6	10.319
ENSMUSG00000034871	1933.92	0.253638	0.324382	0.806577	0.41991	0.705411	NotSig	Fam151a	10.9173
ENSMUSG00000025885	2894.12	0.341678	0.345748	0.805098	0.420763	0.705973	NotSig	Myo5b	11.4989
ENSMUSG00000039206	1053.83	-0.255129	0.31053	-0.803568	0.421647	0.706581	NotSig	Daglb	10.0414
ENSMUSG00000038000	1278.9	0.262488	0.328842	0.798217	0.424744	0.709017	NotSig	Acd	10.3207
ENSMUSG00000034724	1626.45	-0.2201	0.335492	-0.792371	0.428144	0.712294	NotSig	Cnot6l	10.6675
ENSMUSG00000020083	1079.08	-0.171672	0.375848	-0.792259	0.42821	0.712294	NotSig	Fam241b	10.0756
ENSMUSG00000074059	2565.05	-0.240516	0.293775	-0.7834	0.433393	0.716239	NotSig	Fbxw18	11.3248
ENSMUSG00000042303	1249.43	-0.247615	0.30149	-0.777518	0.436853	0.717245	NotSig	Sgsm3	10.2871
ENSMUSG00000031447	1482.99	-0.223436	0.302859	-0.75747	0.448768	0.725194	NotSig	Lamp1	10.5343
ENSMUSG00000037210	1136.6	0.306253	0.335907	0.755828	0.449752	0.725759	NotSig	Fam193a	10.1505
ENSMUSG00000025217	1740.3	0.234292	0.294493	0.753242	0.451304	0.726331	NotSig	Btrc	10.7651
ENSMUSG00000025428	2515.9	-0.213163	0.299707	-0.75101	0.452647	0.727121	NotSig	Atp5a1	11.2969
ENSMUSG00000016664	1193.88	-0.201537	0.347854	-0.749683	0.453446	0.727473	NotSig	Pacsin2	10.2214
ENSMUSG00000029227	2331.32	0.231804	0.294946	0.743697	0.45706	0.729517	NotSig	Fip1l1	11.1869
ENSMUSG00000028271	1591.81	0.229936	0.302204	0.741747	0.458241	0.730227	NotSig	Gtf2b	10.6365
ENSMUSG00000038991	1115.72	-0.234332	0.325486	-0.741268	0.458531	0.730477	NotSig	Txndc5	10.1238
ENSMUSG00000030591	1063.4	0.22775	0.321203	0.731837	0.464268	0.734788	NotSig	Psmd8	10.0545
ENSMUSG00000037544	1490.68	-0.20259	0.298486	-0.728212	0.466484	0.735955	NotSig	Dlgap5	10.5418
ENSMUSG00000021820	1245.31	-0.193047	0.333158	-0.723046	0.469652	0.737425	NotSig	Camk2g	10.2823
ENSMUSG00000006676	4229.24	-0.184158	0.315218	-0.720162	0.471426	0.738546	NotSig	Usp19	12.0462
ENSMUSG00000025613	1081.12	0.246074	0.309985	0.720457	0.471244	0.738546	NotSig	Cct8	10.0783
ENSMUSG00000038298	1417.85	0.242279	0.301145	0.719291	0.471962	0.738858	NotSig	Pdzk1	10.4695
ENSMUSG00000022257	2638.8	0.21643	0.289871	0.717988	0.472765	0.738858	NotSig	Laptm4b	11.3657
ENSMUSG00000022710	1426.58	-0.227414	0.309233	-0.717823	0.472866	0.738858	NotSig	Usp7	10.4783
ENSMUSG00000038712	1939.56	-0.198897	0.293479	-0.710648	0.477302	0.742387	NotSig	Mindy1	10.9215
ENSMUSG00000032570	1164.36	-0.205541	0.357388	-0.707053	0.479534	0.74469	NotSig	Atp2c1	10.1853
ENSMUSG00000042570	1438.6	0.208753	0.299927	0.682585	0.494869	0.756729	NotSig	Mier2	10.4905
ENSMUSG00000022559	1945.28	0.201457	0.300609	0.681965	0.495261	0.75694	NotSig	Fbxl6	10.9258
ENSMUSG00000025156	1233.25	0.218405	0.307784	0.676789	0.49854	0.759911	NotSig	Gps1	10.2683
ENSMUSG00000057738	1705.03	0.373241	0.375398	0.672986	0.500956	0.760431	NotSig	Sptan1	10.7356
ENSMUSG00000001150	1609.03	-0.149817	0.360839	-0.670027	0.50284	0.762225	NotSig	Mcm3ap	10.652
ENSMUSG00000034311	1584.11	-0.197818	0.34278	-0.661786	0.508108	0.765301	NotSig	Kif4	10.6295
ENSMUSG00000022177	1257.94	0.214566	0.310175	0.65428	0.512932	0.768763	NotSig	Haus4	10.2969
ENSMUSG00000039108	1110.35	-0.232811	0.316633	-0.649108	0.516269	0.770906	NotSig	Lsm14b	10.1168
ENSMUSG00000028678	1135.59	-0.199544	0.312405	-0.64797	0.517004	0.771064	NotSig	Kif2c	10.1492
ENSMUSG00000002871	1312.38	-0.196644	0.299381	-0.637252	0.523961	0.775603	NotSig	Tpra1	10.358
ENSMUSG00000001168	2076.9	-0.218765	0.314261	-0.63681	0.524248	0.775623	NotSig	Oas1h	11.0202
ENSMUSG00000030822	1680.86	-0.196772	0.297872	-0.633634	0.52632	0.776772	NotSig	Prr14	10.715
ENSMUSG00000069867	2645.07	0.222441	0.360051	0.63313	0.526649	0.776892	NotSig	Pabpn1l	11.3691
ENSMUSG00000038871	1271.82	-0.203185	0.305658	-0.623144	0.53319	0.781332	NotSig	Bpgm	10.3127
ENSMUSG00000028063	1051.15	-0.182752	0.304331	-0.620041	0.535231	0.782673	NotSig	Lmna	10.0378
ENSMUSG00000002524	1364.33	0.197449	0.310452	0.619457	0.535615	0.782673	NotSig	Puf60	10.414
ENSMUSG00000109718	1271.94	-0.22939	0.320479	-0.618785	0.536058	0.782993	NotSig	Trim61	10.3128
ENSMUSG00000001416	1922.96	-0.220998	0.309718	-0.614679	0.538767	0.785264	NotSig	Cct3	10.9091
ENSMUSG00000036752	1110.03	0.18156	0.306292	0.614339	0.538992	0.785486	NotSig	Tubb4b	10.1164
ENSMUSG00000025393	2191.78	0.187988	0.313329	0.609428	0.542241	0.787594	NotSig	Atp5b	11.0979
ENSMUSG00000085079	1170.05	-0.20278	0.305426	-0.598262	0.549665	0.791422	NotSig	Khdc1b	10.1924
ENSMUSG00000004100	1031.95	0.191456	0.322099	0.591466	0.554208	0.795209	NotSig	Ppan	10.0112
ENSMUSG00000017861	1530.07	0.211971	0.305527	0.589122	0.555779	0.795502	NotSig	Mybl2	10.5794
ENSMUSG00000026219	4904.07	-0.135919	0.352226	-0.578993	0.562594	0.799879	NotSig	Trip12	12.2598
ENSMUSG00000054582	2155.83	0.205495	0.302032	0.576115	0.564538	0.80128	NotSig	Pabpc1l	11.074
ENSMUSG00000074062	2063.03	-0.194598	0.300394	-0.575409	0.565015	0.801442	NotSig	Fbxw16	11.0105
ENSMUSG00000060860	1499.95	0.17566	0.331851	0.569359	0.569112	0.803671	NotSig	Ube2s	10.5507
ENSMUSG00000030867	1791.41	-0.16568	0.294658	-0.558982	0.576174	0.807685	NotSig	Plk1	10.8069
ENSMUSG00000030852	2150.23	-0.14581	0.34553	-0.558255	0.57667	0.80802	NotSig	Tacc2	11.0703
ENSMUSG00000021843	1795.43	0.200811	0.304345	0.555564	0.578509	0.808934	NotSig	Ktn1	10.8101
ENSMUSG00000000787	1579.57	-0.129795	0.352883	-0.555828	0.578328	0.808934	NotSig	Ddx3x	10.6253
ENSMUSG00000015656	4386.14	0.179565	0.292469	0.538446	0.590269	0.814832	NotSig	Hspa8	12.0987
ENSMUSG00000061701	2083.84	0.161567	0.293527	0.527213	0.598046	0.819705	NotSig	Fbxw20	11.025
ENSMUSG00000031609	1382.34	0.158435	0.303222	0.521314	0.602148	0.822385	NotSig	Sap30	10.4329
ENSMUSG00000011257	1410.71	0.161714	0.304162	0.518079	0.604403	0.824158	NotSig	Pabpc4	10.4622
ENSMUSG00000031563	1425.61	0.176336	0.31179	0.512481	0.608314	0.825798	NotSig	Wwc2	10.4774
ENSMUSG00000024660	1046.88	-0.0996377	0.357478	-0.511674	0.608879	0.825995	NotSig	Incenp	10.0319
ENSMUSG00000033918	3063.44	-0.171456	0.297212	-0.509108	0.610676	0.826294	NotSig	Parl	11.5809
ENSMUSG00000023307	2141.45	0.149351	0.292647	0.507348	0.611911	0.826633	NotSig	Marchf5	11.0644
ENSMUSG00000018238	6379.09	-0.159783	0.285342	-0.506651	0.6124	0.82707	NotSig	Gdf9	12.6391
ENSMUSG00000017715	2990.16	-0.146666	0.288667	-0.498475	0.618149	0.829968	NotSig	Pgs1	11.546
ENSMUSG00000054087	2773.86	0.14206	0.29443	0.496232	0.61973	0.830596	NotSig	Fbxw28	11.4377
ENSMUSG00000027509	1052.11	-0.170057	0.311425	-0.495875	0.619983	0.830821	NotSig	Rae1	10.0391
ENSMUSG00000024258	1268.9	0.148454	0.326693	0.495354	0.62035	0.830821	NotSig	Polr2d	10.3094
ENSMUSG00000036270	1864.64	-0.118043	0.31807	-0.494564	0.620908	0.831254	NotSig	Edc4	10.8647
ENSMUSG00000035064	3033.63	-0.0996577	0.351869	-0.492437	0.62241	0.831534	NotSig	Eef2k	11.5668
ENSMUSG00000058290	1320.59	-0.145742	0.344197	-0.488967	0.624865	0.833237	NotSig	Espl1	10.367
ENSMUSG00000052212	1583.98	-0.154191	0.30046	-0.480329	0.630993	0.836897	NotSig	Cd177	10.6293
ENSMUSG00000019188	1886.15	0.130811	0.297811	0.474858	0.634888	0.840156	NotSig	H13	10.8812
ENSMUSG00000022521	1146.11	0.235809	0.352699	0.471381	0.637368	0.841561	NotSig	Crebbp	10.1625
ENSMUSG00000044433	1290.33	0.185684	0.30647	0.457	0.647671	0.847432	NotSig	Camsap3	10.3335
ENSMUSG00000021125	1219.87	-0.145915	0.304224	-0.454446	0.649508	0.848107	NotSig	Arg2	10.2525
ENSMUSG00000034187	1667.52	0.209512	0.338118	0.450615	0.652267	0.849169	NotSig	Nsf	10.7035
ENSMUSG00000074060	5072.1	0.127259	0.28398	0.440872	0.659306	0.853904	NotSig	Fbxw15	12.3084
ENSMUSG00000029312	2136.7	-0.123232	0.299695	-0.43966	0.660183	0.854286	NotSig	Klhl8	11.0612
ENSMUSG00000041359	2800.3	-0.140198	0.288564	-0.437145	0.662006	0.855013	NotSig	Tcl1	11.4514
ENSMUSG00000075002	1800.65	-0.158606	0.321406	-0.429256	0.667737	0.858736	NotSig	Ftdc1	10.8143
ENSMUSG00000001228	1635.91	0.388877	0.419806	0.428857	0.668027	0.858926	NotSig	Uhrf1	10.6759
ENSMUSG00000041168	1067.16	0.162786	0.304462	0.422944	0.672336	0.860728	NotSig	Lonp1	10.0596
ENSMUSG00000041438	2567.72	-0.113117	0.296245	-0.416139	0.677308	0.862461	NotSig	Utp4	11.3263
ENSMUSG00000031400	2316.25	-0.110956	0.296934	-0.414075	0.678819	0.863441	NotSig	G6pdx	11.1776
ENSMUSG00000021428	2197.56	-0.134684	0.30368	-0.409919	0.681865	0.864509	NotSig	Riok1	11.1017
ENSMUSG00000026687	1511.69	-0.0793738	0.314199	-0.405812	0.684881	0.865489	NotSig	Aldh9a1	10.562
ENSMUSG00000034349	2557.58	0.124687	0.291091	0.405244	0.685298	0.865527	NotSig	Smc4	11.3206
ENSMUSG00000059547	1830.29	0.107397	0.304557	0.404647	0.685737	0.865781	NotSig	Fbxw26	10.8379
ENSMUSG00000026150	1250.79	0.103885	0.305382	0.39547	0.692496	0.870086	NotSig	Mff	10.2886
ENSMUSG00000045328	1446.72	-0.0967617	0.332333	-0.392447	0.694728	0.871508	NotSig	Cenpe	10.4986
ENSMUSG00000026234	2498.32	-0.0994631	0.292494	-0.375611	0.707206	0.878102	NotSig	Ncl	11.2867
ENSMUSG00000017221	1067.69	-0.134215	0.315736	-0.369435	0.711803	0.881454	NotSig	Psmd3	10.0603
ENSMUSG00000060373	1157.01	0.0983319	0.328785	0.357466	0.720743	0.88583	NotSig	Hnrnpc	10.1762
ENSMUSG00000032359	1270.53	0.122231	0.300987	0.354226	0.723169	0.886449	NotSig	Ctsh	10.3112
ENSMUSG00000081044	1380.51	-0.0932476	0.308129	-0.352292	0.72462	0.88745	NotSig	AU015836	10.431
ENSMUSG00000051517	1049.95	0.108698	0.309785	0.350125	0.726245	0.887902	NotSig	Arhgef39	10.0361
ENSMUSG00000029145	1210.08	0.100771	0.309458	0.349965	0.726365	0.887902	NotSig	Eif2b4	10.2409
ENSMUSG00000033952	5811.51	-0.106767	0.290597	-0.34398	0.730861	0.890422	NotSig	Aspm	12.5047
ENSMUSG00000021814	4228.25	-0.121232	0.291371	-0.339616	0.734146	0.89197	NotSig	Anxa7	12.0458
ENSMUSG00000111194	1378.15	-0.0934662	0.299445	-0.3374	0.735815	0.892351	NotSig	NA	10.4285
ENSMUSG00000074895	2480.86	-0.104002	0.289827	-0.336608	0.736412	0.892736	NotSig	Eif4e1b	11.2766
ENSMUSG00000038925	3012.36	-0.11539	0.294811	-0.327563	0.743242	0.896277	NotSig	E330034G19Rik	11.5567
ENSMUSG00000024096	1672.98	0.108926	0.298385	0.326431	0.744098	0.896715	NotSig	Ralbp1	10.7082
ENSMUSG00000038005	1498.48	0.108081	0.334626	0.323825	0.746071	0.897168	NotSig	Hpf1	10.5493
ENSMUSG00000019843	1209.37	-0.0512941	0.316387	-0.315983	0.752015	0.899982	NotSig	Fyn	10.24
ENSMUSG00000034024	1395.11	-0.0893495	0.303985	-0.315189	0.752618	0.900024	NotSig	Cct2	10.4462
ENSMUSG00000068039	1251.72	-0.0646204	0.30857	-0.313908	0.753591	0.900595	NotSig	Tcp1	10.2897
ENSMUSG00000034994	3007.17	-0.0735864	0.28911	-0.311091	0.755732	0.90228	NotSig	Eef2	11.5542
ENSMUSG00000032497	1897.51	-0.0961546	0.297461	-0.296306	0.766997	0.908555	NotSig	Lrrfip2	10.8899
ENSMUSG00000050812	3158.07	0.126013	0.321003	0.28363	0.776694	0.910996	NotSig	Ecpas	11.6248
ENSMUSG00000026605	1083.33	0.126723	0.325542	0.277963	0.781041	0.913513	NotSig	Cenpf	10.0813
ENSMUSG00000041857	4662.98	0.0724772	0.298117	0.273727	0.784294	0.914778	NotSig	Oosp1	12.187
ENSMUSG00000037313	7183.23	-0.0881757	0.292565	-0.270608	0.786692	0.915608	NotSig	Tacc3	12.8104
ENSMUSG00000029405	2212.83	0.0893094	0.295614	0.270644	0.786665	0.915608	NotSig	G3bp2	11.1117
ENSMUSG00000026249	1050.48	0.0993114	0.305756	0.265782	0.790407	0.917227	NotSig	Serpine2	10.0368
ENSMUSG00000021395	2091.7	-0.111836	0.301868	-0.265209	0.790848	0.917227	NotSig	Spin1	11.0305
ENSMUSG00000025580	1428.47	0.0972138	0.300769	0.264793	0.791169	0.917272	NotSig	Eif4a3	10.4803
ENSMUSG00000028291	1309.52	-0.0769258	0.298991	-0.261835	0.793449	0.918657	NotSig	Akirin2	10.3548
ENSMUSG00000025609	1366.43	-0.0857707	0.300521	-0.26057	0.794424	0.919331	NotSig	Mkln1	10.4162
ENSMUSG00000028639	1402.98	0.0815147	0.314115	0.258762	0.795819	0.919536	NotSig	Ybx1	10.4543
ENSMUSG00000005566	2637.11	0.0734524	0.293814	0.256287	0.797729	0.920653	NotSig	Trim28	11.3647
ENSMUSG00000068882	1698.92	-0.0817818	0.305904	-0.243734	0.807437	0.92433	NotSig	Ssb	10.7304
ENSMUSG00000041740	1245.73	-0.0556219	0.309501	-0.235717	0.813652	0.927831	NotSig	Rnf10	10.2828
ENSMUSG00000058301	1264.37	0.000206385	0.385781	-0.234271	0.814775	0.928162	NotSig	Upf1	10.3042
ENSMUSG00000001151	2603.18	0.00942321	0.376034	-0.225447	0.821632	0.932088	NotSig	Pcnt	11.3461
ENSMUSG00000041415	1449.71	0.0745272	0.312021	0.223905	0.822831	0.932479	NotSig	Dicer1	10.5016
ENSMUSG00000026000	1353.11	-0.0946295	0.318122	-0.221888	0.824401	0.933195	NotSig	Lancl1	10.4021
ENSMUSG00000035765	1278.88	0.0652688	0.306877	0.21892	0.826713	0.933195	NotSig	Dym	10.3207
ENSMUSG00000029148	1105.2	-0.06667	0.30899	-0.218042	0.827396	0.93329	NotSig	Nrbp1	10.1101
ENSMUSG00000019528	4692.2	-0.0543037	0.289264	-0.212873	0.831426	0.934954	NotSig	Gyg	12.196
ENSMUSG00000003868	1155.08	0.0599358	0.313931	0.208625	0.834741	0.936444	NotSig	Ruvbl2	10.1738
ENSMUSG00000024193	1503.11	-0.0514992	0.304807	-0.208855	0.834562	0.936444	NotSig	Phf1	10.5537
ENSMUSG00000024966	1721.45	-0.055061	0.30284	-0.206847	0.836129	0.937039	NotSig	Stip1	10.7494
ENSMUSG00000062275	7980.19	0.0541962	0.283059	0.203588	0.838676	0.93835	NotSig	Fbxw24	12.9622
ENSMUSG00000029686	5814.96	0.0943418	0.302657	0.197618	0.843344	0.940198	NotSig	Cul1	12.5056
ENSMUSG00000039748	1103.53	0.0516803	0.305921	0.196668	0.844087	0.940334	NotSig	Exo1	10.1079
ENSMUSG00000068921	1275.64	0.0442052	0.327745	0.193671	0.846433	0.941225	NotSig	Dap3	10.317
ENSMUSG00000022234	2897.09	-0.0725679	0.30644	-0.189612	0.849614	0.942588	NotSig	Cct5	11.5004
ENSMUSG00000023272	1428.22	-0.0640617	0.306664	-0.186813	0.851807	0.944231	NotSig	Creld2	10.48
ENSMUSG00000003135	1981.46	0.0548033	0.292564	0.186219	0.852273	0.944364	NotSig	Cnot11	10.9523
ENSMUSG00000074061	3424.73	0.0367643	0.304142	0.176768	0.859691	0.947962	NotSig	Fbxw19	11.7418
ENSMUSG00000026360	1761.97	-0.0715028	0.303283	-0.17219	0.863288	0.950288	NotSig	Rgs2	10.783
ENSMUSG00000058407	1258.72	-0.055516	0.305282	-0.156405	0.875713	0.954988	NotSig	Txndc9	10.2977
ENSMUSG00000090083	1409.04	0.0341934	0.306252	0.156134	0.875928	0.954988	NotSig	Rnf8	10.4605
ENSMUSG00000028617	1550.93	-0.0472746	0.304384	-0.148004	0.882339	0.957181	NotSig	Lrrc42	10.5989
ENSMUSG00000058558	1246.54	0.0367177	0.306196	0.148058	0.882297	0.957181	NotSig	Rpl5	10.2837
ENSMUSG00000028693	1275.25	-0.0357021	0.299649	-0.147175	0.882994	0.957213	NotSig	Nasp	10.3166
ENSMUSG00000078578	2003.66	0.0432077	0.29271	0.146184	0.883776	0.957403	NotSig	Ube2d3	10.9684
ENSMUSG00000054134	3272.92	-0.0608073	0.30278	-0.144881	0.884805	0.957774	NotSig	Umodl1	11.6764
ENSMUSG00000000730	1284.42	0.0334084	0.319462	0.136279	0.891601	0.959962	NotSig	Dnmt3l	10.3269
ENSMUSG00000020978	2071.93	0.0471062	0.293448	0.126579	0.899274	0.962792	NotSig	Klhdc2	11.0168
ENSMUSG00000023572	2166.51	-0.0465795	0.298763	-0.12424	0.901126	0.963251	NotSig	Ccndbp1	11.0812
ENSMUSG00000007564	1102.31	-0.0278048	0.306644	-0.123047	0.90207	0.963439	NotSig	Ppp2r1a	10.1063
ENSMUSG00000021591	1115.53	0.0091142	0.322168	0.122149	0.902781	0.963915	NotSig	Glrx	10.1235
ENSMUSG00000063870	1606.68	0.10174	0.361487	0.120482	0.904101	0.964807	NotSig	Chd4	10.6499
ENSMUSG00000028758	1697.03	0.033251	0.296996	0.11959	0.904808	0.965134	NotSig	Kif17	10.7288
ENSMUSG00000078619	1423.6	0.0538381	0.305292	0.113911	0.909308	0.966974	NotSig	Smarcd2	10.4753
ENSMUSG00000027649	1733.73	-0.0327211	0.29441	-0.107851	0.914114	0.96908	NotSig	Ctnnbl1	10.7597
ENSMUSG00000010592	1131.06	0.0529899	0.304879	0.107637	0.914284	0.96908	NotSig	Dazl	10.1435
ENSMUSG00000006398	1036.94	0.0439529	0.307548	0.103843	0.917294	0.970034	NotSig	Cdc20	10.0181
ENSMUSG00000042417	1583.32	0.0835362	0.335772	0.0951309	0.924211	0.972896	NotSig	Ccno	10.6287
ENSMUSG00000014503	1985.32	0.0271858	0.2992	0.0878566	0.929991	0.974561	NotSig	Pkd2l2	10.9552
ENSMUSG00000060508	3592.07	0.0579792	0.301531	0.0777941	0.937992	0.979136	NotSig	Nlrp9b	11.8106
ENSMUSG00000032050	2599.72	0.0615905	0.325114	0.0713589	0.943112	0.980972	NotSig	Rdx	11.3441
ENSMUSG00000026429	1618.6	0.00702049	0.308396	0.0565808	0.954879	0.984414	NotSig	Ube2t	10.6605
ENSMUSG00000023032	1042.22	0.00833644	0.310731	0.0547134	0.956367	0.984705	NotSig	Slc4a8	10.0254
ENSMUSG00000001472	1187.44	0.0141912	0.302315	0.0506475	0.959606	0.986257	NotSig	Tcf25	10.2136
ENSMUSG00000055239	2335.71	-0.00790075	0.290577	-0.0476392	0.962004	0.986932	NotSig	Kcmf1	11.1896
ENSMUSG00000036550	1335.11	0.0412347	0.328802	-0.0439652	0.964932	0.988116	NotSig	Cnot1	10.3827
ENSMUSG00000025982	1339.02	0.0168524	0.301369	-0.0397487	0.968293	0.989073	NotSig	Sf3b1	10.387
ENSMUSG00000004264	1378.79	-0.020803	0.306578	-0.0392406	0.968699	0.989095	NotSig	Phb2	10.4292
ENSMUSG00000030677	2767.13	-0.0358159	0.319356	-0.0346173	0.972385	0.990542	NotSig	Kif22	11.4342
ENSMUSG00000032399	2242.44	-0.0107052	0.300703	-0.0236241	0.981152	0.993397	NotSig	Rpl4	11.1309
ENSMUSG00000028410	1499.18	0.0118025	0.302964	0.0213004	0.983006	0.994122	NotSig	Dnaja1	10.55
ENSMUSG00000029032	1217.37	-0.0125244	0.309794	-0.0169226	0.986498	0.996065	NotSig	Arhgef16	10.2495
ENSMUSG00000022090	1496.35	0.0158582	0.297445	0.0131986	0.989469	0.996863	NotSig	Pdlim2	10.5472
ENSMUSG00000032294	2601.34	0.0241099	0.289685	-0.00980563	0.992176	0.997533	NotSig	Pkm	11.345
ENSMUSG00000032623	5561.89	-0.0181705	0.305803	-0.00743879	0.994065	0.998457	NotSig	Oas1d	12.4414
ENSMUSG00000024969	2128.52	0.0769731	0.340544	0.00191483	0.998472	0.999379	NotSig	Mark2	11.0556

## Sheet: 522_oocyte_specyfic_genes_polyA
# Results of differential polyadenylation analysis on 522 oocyte specyfic genes. TENT5_BC_KO – Tent5b -/- Tent5c -/-, TENT5_WT – Tent5b +/+ Tent5c +/+ Significance of poly(A) tail difference were calculated using multiple pairwise comparisons in the Mann-Whitney-Wilcoxon test, two-sided. Padj were estimated using Benjamini-Hochberg method.
ensembl_gene_id	symbol	TENT5_BC_KO_counts	TENT5_BC_KO_polya_mean	TENT5_WT_counts	TENT5_WT_polya_mean	length_diff	fold_change	padj.y	significance
ENSMUSG00000118642	NA	1	16	NA	NA	NA	NA	NA	NotSig
ENSMUSG00000043909	Trp53bp1	18	181.778	29	121.862	59.9157	1.49167	NA	NotSig
ENSMUSG00000060461	Dppa5a	25	60.36	46	98.0217	-37.6617	0.615782	0.00305733	FDR<0.05
ENSMUSG00000001270	Ckb	126	120.508	173	110.341	10.1669	1.09214	0.126155	NotSig
ENSMUSG00000015721	Nlrp5	41	67.6585	59	138.525	-70.8669	0.48842	3.72824e-06	FDR<0.05
ENSMUSG00000022613	Miox	19	65.4211	18	156.389	-90.9678	0.418323	NA	NotSig
ENSMUSG00000031538	Plat	45	79.4222	92	43.2065	36.2157	1.8382	0.0738245	NotSig
ENSMUSG00000092310	NA	NA	NA	NA	NA	NA	NA	NA	NA
ENSMUSG00000021962	Dcp1a	26	118.846	51	78.1176	40.7285	1.52137	0.0512045	NotSig
ENSMUSG00000071657	Bscl2	32	100.656	37	127.135	-26.4789	0.791726	0.132525	NotSig
ENSMUSG00000110001	C86187	11	25.7273	113	39.1062	-13.3789	0.657882	NA	NotSig
ENSMUSG00000038507	Parp12	34	116.971	48	93.7292	23.2414	1.24796	0.185996	NotSig
ENSMUSG00000055933	Oosp3	2	16.5	32	64.9688	-48.4688	0.253968	NA	NotSig
ENSMUSG00000025544	Tm9sf2	166	107.458	142	113.887	-6.42949	0.943545	0.517677	NotSig
ENSMUSG00000086324	NA	NA	NA	NA	NA	NA	NA	NA	NA
ENSMUSG00000023944	Hsp90ab1	1037	105.274	1311	102.264	3.00995	1.02943	0.616838	NotSig
ENSMUSG00000098973	Mir6236	1	8	NA	NA	NA	NA	NA	NotSig
ENSMUSG00000018293	Pfn1	462	106.597	455	103.58	3.01718	1.02913	0.655231	NotSig
ENSMUSG00000066568	Lsm14a	89	115.404	77	115.182	0.222676	1.00193	0.719263	NotSig
ENSMUSG00000046323	Dppa3	35	50.9429	81	80.5926	-29.6497	0.632103	4.08467e-05	FDR<0.05
ENSMUSG00000038299	Wdr36	21	135.381	35	102.457	32.9238	1.32134	0.113517	NotSig
ENSMUSG00000038943	Prc1	18	109.778	56	111.018	-1.24008	0.98883	NA	NotSig
ENSMUSG00000030246	Ldhb	368	106.973	455	131.334	-24.3612	0.814509	1.25142e-06	FDR<0.05
ENSMUSG00000047911	Npm2	29	93.4138	40	130.85	-37.4362	0.7139	0.0047046	FDR<0.05
ENSMUSG00000035191	Rfpl4	15	49.8	72	52.2361	-2.43611	0.953363	NA	NotSig
ENSMUSG00000079523	Tmsb10	997	97.7352	989	99.4793	-1.74407	0.982468	0.829471	NotSig
ENSMUSG00000109637	NA	NA	NA	NA	NA	NA	NA	NA	NA
ENSMUSG00000031751	Amfr	143	108.14	116	111.44	-3.2998	0.970389	0.828323	NotSig
ENSMUSG00000053644	Aldh7a1	50	119.06	46	129.848	-10.7878	0.916919	0.432576	NotSig
ENSMUSG00000018554	Ybx2	16	131.25	16	121.938	9.3125	1.07637	NA	NotSig
ENSMUSG00000030754	Copb1	81	127.247	97	120.608	6.63867	1.05504	0.397739	NotSig
ENSMUSG00000025219	Fgf8	3	9.66667	4	19	-9.33333	0.508772	NA	NotSig
ENSMUSG00000045007	Tubg2	8	82	13	138.308	-56.3077	0.592881	NA	NotSig
ENSMUSG00000058440	Nrf1	7	124	28	159.286	-35.2857	0.778475	NA	NotSig
ENSMUSG00000024789	Jak2	13	172	29	112.897	59.1034	1.52352	NA	NotSig
ENSMUSG00000063935	Zar1	27	62.5926	91	93.4286	-30.836	0.669951	0.000313509	FDR<0.05
ENSMUSG00000030814	Bcl7c	60	92.9167	114	85.5088	7.40789	1.08663	0.664424	NotSig
ENSMUSG00000029223	Uchl1	123	81.4472	219	114.626	-33.1784	0.71055	6.18041e-09	FDR<0.05
ENSMUSG00000039990	Edrf1	11	166.727	25	97.28	69.4473	1.71389	NA	NotSig
ENSMUSG00000038324	Trpc4ap	73	118.89	100	110.38	8.51041	1.0771	0.428656	NotSig
ENSMUSG00000032437	Stt3b	85	106.729	101	116.842	-10.1122	0.913454	0.174623	NotSig
ENSMUSG00000007892	Rplp1	2439	82.0357	3737	80.7667	1.26901	1.01571	0.26969	NotSig
ENSMUSG00000078812	Eif5a	438	96.7466	521	102.85	-6.10371	0.940654	0.0157984	FDR<0.05
ENSMUSG00000005312	Ubqln1	76	115.039	95	110.137	4.90263	1.04451	0.537184	NotSig
ENSMUSG00000021102	Glrx5	85	93.2235	101	93.3663	-0.142807	0.99847	0.961837	NotSig
ENSMUSG00000006941	Eif1b	66	116.045	69	102.362	13.6831	1.13367	0.286743	NotSig
ENSMUSG00000004642	Slbp	51	142.863	80	112.45	30.4127	1.27046	0.0866075	NotSig
ENSMUSG00000030619	Eed	20	133.7	35	86.1714	47.5286	1.55156	0.151321	NotSig
ENSMUSG00000032000	Birc3	10	61.5	24	79.2917	-17.7917	0.775617	NA	NotSig
ENSMUSG00000032113	Chek1	18	85.6111	13	73.8462	11.765	1.15932	NA	NotSig
ENSMUSG00000028865	Cd164l2	15	67.8667	37	83.4595	-15.5928	0.813169	NA	NotSig
ENSMUSG00000022982	Sod1	686	88.7697	709	88.2807	0.489002	1.00554	0.733399	NotSig
ENSMUSG00000038859	Baiap2l1	31	114.129	22	61.0909	53.0381	1.86818	0.00398546	FDR<0.05
ENSMUSG00000037159	Wee2	4	53.75	17	74.6471	-20.8971	0.720055	NA	NotSig
ENSMUSG00000029622	Arpc1b	160	100.862	134	98.8134	2.04907	1.02074	0.569892	NotSig
ENSMUSG00000003814	Calr	776	105.262	611	120.106	-14.8448	0.876403	2.37168e-06	FDR<0.05
ENSMUSG00000018428	Akap1	30	106.967	41	128.049	-21.0821	0.835359	0.0983125	NotSig
ENSMUSG00000032346	Ooep	72	46.375	132	82.7652	-36.3902	0.56032	1.08891e-09	FDR<0.05
ENSMUSG00000035177	Nlrp2	3	40	15	80.4667	-40.4667	0.4971	NA	NotSig
ENSMUSG00000030695	Aldoa	631	117.441	663	119.735	-2.29397	0.980841	0.692405	NotSig
ENSMUSG00000039536	Stau1	43	113.721	63	105.444	8.27649	1.07849	0.925665	NotSig
ENSMUSG00000074366	Obox5	10	60.1	25	48.6	11.5	1.23663	NA	NotSig
ENSMUSG00000024734	Zp1	31	74.2903	32	128.875	-54.5847	0.576453	0.000261563	FDR<0.05
ENSMUSG00000028409	Smu1	69	129	63	104.016	24.9841	1.2402	0.0813858	NotSig
ENSMUSG00000028655	Mfsd2a	4	16	33	103.394	-87.3939	0.154748	NA	NotSig
ENSMUSG00000001175	Calm1	407	95.5577	326	93.2423	2.31541	1.02483	0.628956	NotSig
ENSMUSG00000032056	Btg4	16	26.4375	64	43.3281	-16.8906	0.610169	NA	NotSig
ENSMUSG00000029455	Aldh2	267	101.019	209	108.986	-7.96692	0.926899	0.138813	NotSig
ENSMUSG00000059218	Pramel26	16	57.6875	44	82.7955	-25.108	0.696747	NA	NotSig
ENSMUSG00000031933	Izumo1r	8	54	20	107.55	-53.55	0.502092	NA	NotSig
ENSMUSG00000091358	Speer5-ps1	5	102.2	18	117.889	-15.6889	0.866918	NA	NotSig
ENSMUSG00000025586	Cpeb1	8	33.375	45	85.4222	-52.0472	0.390706	NA	NotSig
ENSMUSG00000079658	Eloc	210	117.771	173	98.9653	18.8061	1.19003	0.0279724	FDR<0.05
ENSMUSG00000028559	Osbpl9	77	117.545	80	106.675	10.8705	1.1019	0.545847	NotSig
ENSMUSG00000040601	Nlrp4a	5	18.2	19	52.3684	-34.1684	0.347538	NA	NotSig
ENSMUSG00000000441	Raf1	62	132.032	69	139.159	-7.12716	0.948784	0.629987	NotSig
ENSMUSG00000034758	Tle6	57	70.0526	104	100.288	-30.2358	0.698511	3.91628e-07	FDR<0.05
ENSMUSG00000066031	Pramel25	7	68.7143	24	85.0833	-16.369	0.807612	NA	NotSig
ENSMUSG00000060126	Tpt1	3390	76.9903	5015	76.9743	0.0159883	1.00021	0.966749	NotSig
ENSMUSG00000026435	Slc45a3	57	81.1579	64	92.7031	-11.5452	0.87546	0.0553315	NotSig
ENSMUSG00000020415	Pttg1	41	63.8537	75	121.76	-57.9063	0.524422	2.38757e-05	FDR<0.05
ENSMUSG00000030120	Mlf2	150	119.053	133	131.617	-12.5632	0.904547	0.29537	NotSig
ENSMUSG00000030269	Mtmr14	52	96.5962	50	134.52	-37.9238	0.71808	0.00434721	FDR<0.05
ENSMUSG00000046262	Pramel29	13	47.3846	18	112.111	-64.7265	0.422658	NA	NotSig
ENSMUSG00000039936	Pik3cd	22	118.409	49	114.306	4.10297	1.03589	0.746445	NotSig
ENSMUSG00000019715	Gle1	22	101.5	44	105.818	-4.31818	0.959192	0.801261	NotSig
ENSMUSG00000013822	Elof1	61	89.7541	87	88.0115	1.7426	1.0198	0.517804	NotSig
ENSMUSG00000030911	Zp2	62	113.742	119	168.378	-54.6362	0.675515	5.21231e-06	FDR<0.05
ENSMUSG00000022205	Sub1	179	111.642	261	101.464	10.1789	1.10032	0.435397	NotSig
ENSMUSG00000045636	Mtus1	38	96	50	79.92	16.08	1.2012	0.856258	NotSig
ENSMUSG00000038546	Ranbp9	37	169.243	52	142.346	26.8971	1.18896	0.192607	NotSig
ENSMUSG00000004952	Rasa4	13	106.615	23	116.348	-9.73244	0.91635	NA	NotSig
ENSMUSG00000020372	Rack1	1286	91.4611	2121	86.6294	4.8317	1.05577	0.101714	NotSig
ENSMUSG00000037197	Rbm17	58	102.138	83	92.759	9.37889	1.10111	0.546264	NotSig
ENSMUSG00000066441	Rdh11	24	78.3333	33	89.1515	-10.8182	0.878654	0.486987	NotSig
ENSMUSG00000028851	Nudc	134	85.0896	215	85.1581	-0.0685873	0.999195	0.840479	NotSig
ENSMUSG00000054310	Obox1	2	14.5	44	43.9773	-29.4773	0.329716	NA	NotSig
ENSMUSG00000022948	Setd4	14	137.571	28	62.5357	75.0357	2.19989	NA	NotSig
ENSMUSG00000027566	Psma7	229	95.6288	246	88.7073	6.9215	1.07803	0.224158	NotSig
ENSMUSG00000056310	Tyw1	18	94	37	92.2432	1.75676	1.01904	NA	NotSig
ENSMUSG00000002768	Mea1	65	95.9077	67	100.776	-4.86843	0.951691	0.923841	NotSig
ENSMUSG00000032396	Dis3l	17	95.6471	20	99.45	-3.80294	0.96176	NA	NotSig
ENSMUSG00000016626	Nlrp14	79	46.2658	123	115.496	-69.2301	0.400584	3.35927e-17	FDR<0.05
ENSMUSG00000024271	Elp2	53	131.208	72	124.389	6.81866	1.05482	0.575786	NotSig
ENSMUSG00000032254	Kif23	9	100.333	29	140.586	-40.2529	0.713678	NA	NotSig
ENSMUSG00000087442	NA	NA	NA	NA	NA	NA	NA	NA	NA
ENSMUSG00000037851	Iars	36	147	32	142.062	4.9375	1.03476	0.530872	NotSig
ENSMUSG00000031095	Cul4b	24	120.333	23	90.3043	30.029	1.33253	0.166539	NotSig
ENSMUSG00000029657	Hsph1	85	142.224	67	125.03	17.1937	1.13752	0.204361	NotSig
ENSMUSG00000036309	Skp1	319	114.32	305	114.072	0.247618	1.00217	0.878892	NotSig
ENSMUSG00000028960	Ube4b	47	126.638	56	111.5	15.1383	1.13577	0.343682	NotSig
ENSMUSG00000033060	Lmo7	13	130.231	13	124.231	6	1.0483	NA	NotSig
ENSMUSG00000038770	Kpna7	1	46	17	58.1765	-12.1765	0.790698	NA	NotSig
ENSMUSG00000030138	Bms1	23	120.913	36	112.194	8.7186	1.07771	0.367343	NotSig
ENSMUSG00000029833	Trim24	27	170.741	37	133.135	37.6056	1.28246	0.0442006	FDR<0.05
ENSMUSG00000030494	Rhpn2	15	69.6	37	69.7568	-0.156757	0.997753	NA	NotSig
ENSMUSG00000020235	Fzr1	45	121.222	50	131.32	-10.0978	0.923106	0.422948	NotSig
ENSMUSG00000028692	Akr1a1	442	102.663	356	115.972	-13.309	0.885239	0.0110636	FDR<0.05
ENSMUSG00000028862	Map3k6	8	29.875	12	67.9167	-38.0417	0.439877	NA	NotSig
ENSMUSG00000040084	Bub1b	21	71.2381	70	84.6286	-13.3905	0.841774	0.171944	NotSig
ENSMUSG00000032869	Psmf1	30	102.533	48	105.479	-2.94583	0.972072	0.893761	NotSig
ENSMUSG00000025081	Tdrd1	7	100.714	11	70.9091	29.8052	1.42033	NA	NotSig
ENSMUSG00000030060	Hmces	15	88.2	48	92.5	-4.3	0.953514	NA	NotSig
ENSMUSG00000042032	Mat2b	61	111.967	98	119.633	-7.66544	0.935925	0.32215	NotSig
ENSMUSG00000021068	Nin	18	126.722	15	88.2667	38.4556	1.43567	NA	NotSig
ENSMUSG00000024290	Rock1	36	143.472	36	131.611	11.8611	1.09012	0.620207	NotSig
ENSMUSG00000027173	Depdc7	14	31.4286	22	63.0455	-31.6169	0.498507	NA	NotSig
ENSMUSG00000062647	Rpl7a	1151	80.4987	1608	78.51	1.98875	1.02533	0.623411	NotSig
ENSMUSG00000039354	Smarcal1	29	116	34	84.7647	31.2353	1.36849	0.0607025	NotSig
ENSMUSG00000006932	Ctnnb1	367	132.272	268	127.407	4.86576	1.03819	0.25589	NotSig
ENSMUSG00000028691	Prdx1	869	109.588	598	112.769	-3.1812	0.97179	0.208486	NotSig
ENSMUSG00000024998	Plce1	2	90.5	4	108.25	-17.75	0.836028	NA	NotSig
ENSMUSG00000021218	Gdi2	211	104.066	253	94.1502	9.91615	1.10532	0.184623	NotSig
ENSMUSG00000030279	C2cd5	16	160.188	26	103.538	56.649	1.54713	NA	NotSig
ENSMUSG00000062328	Rpl17	1422	87.3748	2449	83.7297	3.64514	1.04353	0.0288971	FDR<0.05
ENSMUSG00000059796	Eif4a1	588	110.366	678	112.606	-2.24055	0.980103	0.74122	NotSig
ENSMUSG00000029467	Atp2a2	111	138.91	113	142.257	-3.34673	0.976474	0.542976	NotSig
ENSMUSG00000029176	Anapc4	36	112.75	54	116.463	-3.71296	0.968119	0.878885	NotSig
ENSMUSG00000038393	Txnip	264	123.163	614	120.984	2.17917	1.01801	0.91587	NotSig
ENSMUSG00000031353	Rbbp7	382	99.1963	366	103.981	-4.78454	0.953986	0.240533	NotSig
ENSMUSG00000027593	Raly	87	115.368	113	107.752	7.6156	1.07068	0.66627	NotSig
ENSMUSG00000021608	Lpcat1	18	131.722	24	121.167	10.5556	1.08712	NA	NotSig
ENSMUSG00000028542	Slc6a9	18	69.1111	21	107.81	-38.6984	0.641048	NA	NotSig
ENSMUSG00000019505	Ubb	1641	105.35	1499	99.0093	6.34106	1.06405	0.0129424	FDR<0.05
ENSMUSG00000026799	Med27	19	125.632	25	103.12	22.5116	1.2183	NA	NotSig
ENSMUSG00000026111	Unc50	48	127.604	56	97.4286	30.1756	1.30972	0.0200868	FDR<0.05
ENSMUSG00000031935	Med17	40	118.65	44	108.341	10.3091	1.09515	0.382498	NotSig
ENSMUSG00000067274	Rplp0	1664	80.1881	2421	83.5341	-3.34598	0.959945	0.007298	FDR<0.05
ENSMUSG00000040728	Esrp1	5	56.8	19	99.5263	-42.7263	0.570703	NA	NotSig
ENSMUSG00000034295	Fhod3	23	103.174	37	116.757	-13.5828	0.883665	0.105357	NotSig
ENSMUSG00000026974	Zmynd19	38	102.842	40	90.375	12.4671	1.13795	0.373586	NotSig
ENSMUSG00000035242	Oaz1	528	111.064	606	111.7	-0.635276	0.994313	0.999347	NotSig
ENSMUSG00000021270	Hsp90aa1	385	113.06	464	108.211	4.84853	1.04481	0.32903	NotSig
ENSMUSG00000022024	Sugt1	74	109.811	97	107.866	1.94483	1.01803	0.834531	NotSig
ENSMUSG00000024914	Drap1	107	97.0654	130	96.2615	0.803882	1.00835	0.974938	NotSig
ENSMUSG00000029012	Orc5	19	176.105	46	126.13	49.9748	1.39622	NA	NotSig
ENSMUSG00000010095	Slc3a2	143	108.161	117	130.026	-21.8648	0.831842	0.0202044	FDR<0.05
ENSMUSG00000040614	Nlrp9c	9	90.3333	7	148.714	-58.381	0.607429	NA	NotSig
ENSMUSG00000055817	Mta3	41	128.171	69	101.478	26.6925	1.26304	0.31064	NotSig
ENSMUSG00000040935	Padi6	93	87.6129	160	134.113	-46.4996	0.653279	1.8921e-09	FDR<0.05
ENSMUSG00000018727	Cpsf4l	20	60.4	40	60.05	0.35	1.00583	0.0186207	FDR<0.05
ENSMUSG00000026189	Pecr	26	103.538	30	115.633	-12.0949	0.895403	0.21785	NotSig
ENSMUSG00000026554	Dcaf8	76	138.724	115	128.583	10.1411	1.07887	0.534976	NotSig
ENSMUSG00000031311	Nono	213	122.85	303	116.185	6.66495	1.05737	0.315996	NotSig
ENSMUSG00000021361	Tmem14c	135	98.5259	126	94.4762	4.04974	1.04287	0.77335	NotSig
ENSMUSG00000037519	Ppfia1	25	142.68	34	147.971	-5.29059	0.964246	0.829952	NotSig
ENSMUSG00000006998	Psmd2	177	103.006	151	107.623	-4.61687	0.957101	0.415825	NotSig
ENSMUSG00000050468	Astl	15	77.2	26	131.923	-54.7231	0.58519	NA	NotSig
ENSMUSG00000036111	Lmo1	7	94.8571	15	66.1333	28.7238	1.43433	NA	NotSig
ENSMUSG00000027425	Kat14	16	83.0625	26	112.038	-28.976	0.741375	NA	NotSig
ENSMUSG00000055717	Slain1	10	55.8	13	48	7.8	1.1625	NA	NotSig
ENSMUSG00000041431	Ccnb1	24	83.4583	78	104.308	-20.8494	0.800117	0.147682	NotSig
ENSMUSG00000019854	Reps1	29	140.724	38	132.526	8.19782	1.06186	0.551987	NotSig
ENSMUSG00000028121	Bcar3	42	131.952	49	90.0816	41.8707	1.46481	0.0380583	FDR<0.05
ENSMUSG00000006276	Eps15l1	40	159.175	34	156.676	2.49853	1.01595	0.93516	NotSig
ENSMUSG00000005410	Mcm5	19	155.684	55	117	38.6842	1.33063	NA	NotSig
ENSMUSG00000068823	Csde1	248	111.859	220	124.264	-12.4048	0.900174	0.066814	NotSig
ENSMUSG00000053716	Dusp7	21	107.143	41	74.4878	32.6551	1.43839	0.0650629	NotSig
ENSMUSG00000009566	Fpgs	16	109.312	21	81.6667	27.6458	1.33852	NA	NotSig
ENSMUSG00000004948	Zp3	61	82.6066	106	142.217	-59.6104	0.580849	1.00263e-08	FDR<0.05
ENSMUSG00000037742	Eef1a1	5336	89.235	7354	89.4965	-0.261457	0.997079	0.478981	NotSig
ENSMUSG00000033022	Cdo1	10	56.9	38	82.1842	-25.2842	0.692347	NA	NotSig
ENSMUSG00000031010	Usp9x	114	116.561	144	115.403	1.15863	1.01004	0.927046	NotSig
ENSMUSG00000028138	Adh5	114	109.658	144	96.6319	13.026	1.1348	0.0254511	FDR<0.05
ENSMUSG00000021963	Sap18	135	94.0444	144	87.9444	6.1	1.06936	0.426527	NotSig
ENSMUSG00000003234	Abcf3	21	140.19	33	95.8182	44.3723	1.46309	0.0970524	NotSig
ENSMUSG00000032418	Me1	668	116.846	153	117.797	-0.951577	0.991922	0.940047	NotSig
ENSMUSG00000056201	Cfl1	753	95.2497	682	96.8988	-1.64916	0.982981	0.545488	NotSig
ENSMUSG00000015880	Ncapg	9	151.667	33	101.485	50.1818	1.49448	NA	NotSig
ENSMUSG00000005621	Zfp592	17	170.824	36	123.917	46.9069	1.37854	NA	NotSig
ENSMUSG00000001767	Crnkl1	33	94.3939	37	95.9189	-1.52498	0.984101	0.684772	NotSig
ENSMUSG00000029736	Nobox	8	53.375	19	79.6316	-26.2566	0.670274	NA	NotSig
ENSMUSG00000002635	Pdcd2l	19	104.474	23	98.3043	6.16934	1.06276	NA	NotSig
ENSMUSG00000002835	Chaf1a	6	69.5	27	69.7407	-0.240741	0.996548	NA	NotSig
ENSMUSG00000027613	Eif6	82	87	85	100.624	-13.6235	0.864609	0.052564	NotSig
ENSMUSG00000066867	Oas1e	30	21.1333	72	75.0972	-53.9639	0.281413	3.23888e-12	FDR<0.05
ENSMUSG00000021000	Mia2	63	149.397	43	129.814	19.5829	1.15085	0.210752	NotSig
ENSMUSG00000054387	Mdm4	49	219.408	96	128.927	90.4811	1.7018	0.00318635	FDR<0.05
ENSMUSG00000005846	Rsl1d1	67	125.433	125	111.928	13.5048	1.12066	0.149851	NotSig
ENSMUSG00000015961	Adss	47	97.9362	61	100.033	-2.09662	0.979041	0.756652	NotSig
ENSMUSG00000047547	Cltb	22	87.5455	20	86.85	0.695455	1.00801	0.659386	NotSig
ENSMUSG00000032637	Atxn2l	55	168.055	77	146.13	21.9247	1.15004	0.208445	NotSig
ENSMUSG00000021273	Fdft1	106	97.934	68	85.1471	12.7869	1.15017	0.479006	NotSig
ENSMUSG00000007036	Abhd16a	34	137.5	36	127.556	9.94444	1.07796	0.521865	NotSig
ENSMUSG00000010110	Stx5a	40	134.8	73	149.329	-14.5288	0.902706	0.611892	NotSig
ENSMUSG00000032191	Bcl2l10	50	34.96	118	43.7542	-8.79424	0.799008	9.66923e-05	FDR<0.05
ENSMUSG00000020048	Hsp90b1	574	114.594	616	126.909	-12.315	0.902962	0.000686288	FDR<0.05
ENSMUSG00000039630	Hnrnpu	338	125.243	432	124.738	0.504178	1.00404	0.900875	NotSig
ENSMUSG00000051768	Xrcc1	19	97.2632	41	133.098	-35.8344	0.730766	NA	NotSig
ENSMUSG00000027998	Plrg1	31	107.452	56	103.143	4.30876	1.04177	0.7097	NotSig
ENSMUSG00000054446	Cpa1	12	20.6667	25	89.52	-68.8533	0.230861	NA	NotSig
ENSMUSG00000021037	Ahsa1	143	111.622	132	121.591	-9.96853	0.918016	0.151282	NotSig
ENSMUSG00000052798	Nup107	18	117.167	29	125.793	-8.62644	0.931424	NA	NotSig
ENSMUSG00000031320	Rps4x	1419	87.5433	2377	87.013	0.530299	1.00609	0.495121	NotSig
ENSMUSG00000032571	Pik3r4	18	135.722	29	108	27.7222	1.25669	NA	NotSig
ENSMUSG00000042279	H1f8	62	27.1774	134	55.3134	-28.136	0.491335	7.83543e-14	FDR<0.05
ENSMUSG00000047237	Fbxw21	9	96.4444	29	103.31	-6.8659	0.933541	NA	NotSig
ENSMUSG00000039318	Rab3gap2	17	159.059	18	140.111	18.9477	1.13523	NA	NotSig
ENSMUSG00000070034	Sp110	19	123.316	26	96.8462	26.4696	1.27332	NA	NotSig
ENSMUSG00000079562	Maea	79	132.405	72	112.014	20.3912	1.18204	0.227391	NotSig
ENSMUSG00000042557	Sin3a	30	108.433	31	136.871	-28.4376	0.79223	0.159525	NotSig
ENSMUSG00000024359	Hspa9	195	119.877	185	106.384	13.4931	1.12683	0.0957005	NotSig
ENSMUSG00000061689	Dlgap4	59	119.102	56	131.714	-12.6126	0.904243	0.331613	NotSig
ENSMUSG00000020454	Eif4enif1	34	119.735	50	92.78	26.9553	1.29053	0.920143	NotSig
ENSMUSG00000074369	Obox2	10	15.8	59	45.1864	-29.3864	0.349662	NA	NotSig
ENSMUSG00000026972	Arrdc1	17	103.529	27	96.7778	6.75163	1.06976	NA	NotSig
ENSMUSG00000032999	Nlrp4f	11	75.6364	44	60.8636	14.7727	1.24272	NA	NotSig
ENSMUSG00000055762	Eef1d	218	92.0642	267	86.1311	5.93313	1.06888	0.210726	NotSig
ENSMUSG00000020130	Tbc1d15	35	124.2	78	114.564	9.6359	1.08411	0.634742	NotSig
ENSMUSG00000020739	Nup85	33	88.8182	44	96.4318	-7.61364	0.921046	0.635812	NotSig
ENSMUSG00000027510	Rbm38	36	89.6389	63	79.9206	9.71825	1.1216	0.785015	NotSig
ENSMUSG00000025077	Dclre1a	6	139.167	21	73.7619	65.4048	1.8867	NA	NotSig
ENSMUSG00000056586	Zar1l	8	51.875	16	81.3125	-29.4375	0.637971	NA	NotSig
ENSMUSG00000075023	Accsl	14	40.5714	31	53.4516	-12.8802	0.759031	NA	NotSig
ENSMUSG00000040850	Psme4	41	153.049	42	115.214	37.8345	1.32838	0.0551788	NotSig
ENSMUSG00000031783	Polr2c	64	108.078	81	97.4815	10.5966	1.1087	0.264862	NotSig
ENSMUSG00000030774	Pak1	7	103.857	15	109.067	-5.20952	0.952235	NA	NotSig
ENSMUSG00000029131	Dnajb6	95	121.874	127	120.528	1.34613	1.01117	0.784467	NotSig
ENSMUSG00000029151	Slc30a3	12	32.5	20	71.3	-38.8	0.45582	NA	NotSig
ENSMUSG00000030491	Tdrd12	1	121	12	70.0833	50.9167	1.72652	NA	NotSig
ENSMUSG00000032604	Qars	84	99.5833	67	104.806	-5.22264	0.950169	0.734628	NotSig
ENSMUSG00000033294	Noc4l	13	105.231	27	101.667	3.5641	1.03506	NA	NotSig
ENSMUSG00000032458	Copb2	100	98.9	115	97.1565	1.74348	1.01795	0.691546	NotSig
ENSMUSG00000022433	Csnk1e	31	136.871	54	130.074	6.79689	1.05225	0.974507	NotSig
ENSMUSG00000060985	Tdrd5	23	154	71	135.042	18.9577	1.14038	0.348895	NotSig
ENSMUSG00000034087	Nlrp4b	4	80.75	23	97.6087	-16.8587	0.827283	NA	NotSig
ENSMUSG00000118664	Tusc3	84	121.488	65	99.5846	21.9035	1.21995	0.076336	NotSig
ENSMUSG00000001924	Uba1	261	111.222	186	114.183	-2.96057	0.974072	0.709224	NotSig
ENSMUSG00000041837	Pdcd7	20	84.3	35	86.2857	-1.98571	0.976987	0.441321	NotSig
ENSMUSG00000070324	Fbxw22	15	74.5333	14	131.5	-56.9667	0.566793	NA	NotSig
ENSMUSG00000028633	Ctps	34	122.941	48	116.292	6.64951	1.05718	0.781261	NotSig
ENSMUSG00000030189	Ybx3	132	88.9015	213	99.2723	-10.3708	0.895532	0.319648	NotSig
ENSMUSG00000015804	Med28	118	95.7712	123	102.756	-6.98491	0.932024	0.354887	NotSig
ENSMUSG00000000751	Rpa1	35	123.686	63	111.016	12.6698	1.11413	0.616719	NotSig
ENSMUSG00000069678	Pcgf1	14	124.857	40	90.425	34.4321	1.38078	NA	NotSig
ENSMUSG00000016559	H3f3b	670	112.178	795	107.777	4.40025	1.04083	0.208853	NotSig
ENSMUSG00000063065	Mapk3	110	108.536	89	113.82	-5.28386	0.953577	0.581734	NotSig
ENSMUSG00000003134	Tbc1d8	33	155.636	23	121.957	33.6798	1.27616	0.161783	NotSig
ENSMUSG00000004947	Dtx2	28	88.7857	34	112.588	-23.8025	0.788588	0.0258786	FDR<0.05
ENSMUSG00000004099	Dnmt1	52	88.1154	136	95.7206	-7.6052	0.920548	0.0684732	NotSig
ENSMUSG00000005161	Prdx2	545	110.958	419	109.585	1.37307	1.01253	0.611349	NotSig
ENSMUSG00000039768	Dnajc11	43	112.488	61	114.475	-1.98704	0.982642	0.960513	NotSig
ENSMUSG00000057113	Npm1	459	97.573	969	94.8865	2.6865	1.02831	0.779973	NotSig
ENSMUSG00000040667	Nup88	28	153.286	57	116.088	37.198	1.32043	0.0576684	NotSig
ENSMUSG00000001855	Nup214	21	123.619	31	105.774	17.8449	1.16871	0.472683	NotSig
ENSMUSG00000044224	Dnajc21	33	93.7273	31	94.3548	-0.627566	0.993349	0.721821	NotSig
ENSMUSG00000020407	Upp1	9	96.1111	17	66.4706	29.6405	1.44592	NA	NotSig
ENSMUSG00000003824	Syce2	12	75.3333	37	66.1622	9.17117	1.13862	NA	NotSig
ENSMUSG00000044502	Bod1	65	96.6923	77	101.623	-4.93107	0.951477	0.617363	NotSig
ENSMUSG00000041995	Zbed3	107	67.9439	328	69.5915	-1.64754	0.976326	2.24021e-05	FDR<0.05
ENSMUSG00000029687	Ezh2	13	118.538	41	105.976	12.5629	1.11854	NA	NotSig
ENSMUSG00000041377	Ninj2	4	75.75	17	69.8824	5.86765	1.08396	NA	NotSig
ENSMUSG00000030801	Kat8	18	147.222	34	111.441	35.781	1.32108	NA	NotSig
ENSMUSG00000032939	Nup93	14	133.214	13	136	-2.78571	0.979517	NA	NotSig
ENSMUSG00000030884	Uqcrc2	147	123.741	160	110.206	13.5352	1.12282	0.0787178	NotSig
ENSMUSG00000019992	Mtfr2	4	59.25	8	51.125	8.125	1.15892	NA	NotSig
ENSMUSG00000029472	Anapc5	142	126.676	185	133.232	-6.55638	0.95079	0.459331	NotSig
ENSMUSG00000104614	Fbxw27	9	86.8889	18	60.6667	26.2222	1.43223	NA	NotSig
ENSMUSG00000005625	Psmd4	111	99.3243	127	112.228	-12.904	0.88502	0.172992	NotSig
ENSMUSG00000025280	Polr3a	8	123.125	20	126.35	-3.225	0.974476	NA	NotSig
ENSMUSG00000025812	Pard3	27	95.1481	25	85	10.1481	1.11939	0.804683	NotSig
ENSMUSG00000027884	Clcc1	25	130.64	28	121.464	9.17571	1.07554	0.675373	NotSig
ENSMUSG00000017716	Birc5	20	95.2	65	116.123	-20.9231	0.81982	0.00973239	FDR<0.05
ENSMUSG00000042520	Ubap2l	53	121.321	71	126.239	-4.91868	0.961037	0.665826	NotSig
ENSMUSG00000028677	Rnf220	61	130.049	68	126.235	3.81389	1.03021	0.762706	NotSig
ENSMUSG00000020124	Usp15	28	125.857	25	149.84	-23.9829	0.839944	0.76196	NotSig
ENSMUSG00000027552	E2f5	30	129.7	57	99.9123	29.7877	1.29814	0.775007	NotSig
ENSMUSG00000002455	Prpf6	47	109.149	58	100.5	8.64894	1.08606	0.747264	NotSig
ENSMUSG00000066359	Tcl1b1	6	39.1667	26	45.7692	-6.60256	0.855742	NA	NotSig
ENSMUSG00000058655	Eif4b	169	122.976	285	111.175	11.8009	1.10615	0.152279	NotSig
ENSMUSG00000057534	Elobl	29	34.6552	145	61.3517	-26.6966	0.564861	3.96488e-07	FDR<0.05
ENSMUSG00000034601	2700049A03Rik	10	109.1	13	123.615	-14.5154	0.882576	NA	NotSig
ENSMUSG00000024906	Mus81	17	136	14	111.429	24.5714	1.22051	NA	NotSig
ENSMUSG00000035297	Cops4	81	111.506	89	102.213	9.29269	1.09091	0.338093	NotSig
ENSMUSG00000058594	Fbh1	43	126.116	41	131.317	-5.20079	0.960395	0.784888	NotSig
ENSMUSG00000021546	Hnrnpk	472	126.195	579	121.166	5.02911	1.04151	0.245323	NotSig
ENSMUSG00000038683	Pak1ip1	47	111.277	58	114.983	-3.70616	0.967768	0.570631	NotSig
ENSMUSG00000006527	Sfmbt1	11	68.0909	26	94.7692	-26.6783	0.718492	NA	NotSig
ENSMUSG00000052033	Pfdn4	47	131.851	76	91.9605	39.8905	1.43378	0.024037	FDR<0.05
ENSMUSG00000035632	Cnot3	36	146.361	53	93.8679	52.4932	1.55922	0.0413551	FDR<0.05
ENSMUSG00000030681	Mvp	18	82.4444	15	130.667	-48.2222	0.630952	NA	NotSig
ENSMUSG00000032485	Scap	132	99.7727	129	102.798	-3.02572	0.970566	0.83756	NotSig
ENSMUSG00000025130	P4hb	411	99.7616	419	113.169	-13.4079	0.881524	0.000252034	FDR<0.05
ENSMUSG00000020375	Rufy1	17	117.824	23	111.522	6.30179	1.05651	NA	NotSig
ENSMUSG00000033847	Pla2g4c	16	95.875	44	102.068	-6.19318	0.939323	NA	NotSig
ENSMUSG00000036202	Rif1	17	120.412	42	133.81	-13.3978	0.899874	NA	NotSig
ENSMUSG00000063576	Klhdc3	56	104.768	63	110.778	-6.00992	0.945748	0.751401	NotSig
ENSMUSG00000053931	Cnn3	209	132.498	247	116.547	15.951	1.13686	0.0280161	FDR<0.05
ENSMUSG00000001166	Oas1c	16	53.3125	43	93.2326	-39.9201	0.571823	NA	NotSig
ENSMUSG00000015697	Setdb1	24	114.542	32	128.188	-13.6458	0.893548	0.263708	NotSig
ENSMUSG00000021326	Trim27	45	106.756	82	100.89	5.86531	1.05814	0.993967	NotSig
ENSMUSG00000002900	Lamb1	104	107.913	120	119.058	-11.1449	0.906392	0.31703	NotSig
ENSMUSG00000026659	Dusp12	22	107.864	29	110.517	-2.65361	0.975989	0.804699	NotSig
ENSMUSG00000063450	Syne2	105	175.686	105	166.295	9.39048	1.05647	0.611713	NotSig
ENSMUSG00000036036	Zfp57	48	50.4792	66	71.5	-21.0208	0.706002	4.10921e-05	FDR<0.05
ENSMUSG00000105589	Fbxw14	10	36.6	24	110.208	-73.6083	0.332098	NA	NotSig
ENSMUSG00000020850	Prpf8	98	117.204	139	106.317	10.8875	1.10241	0.303323	NotSig
ENSMUSG00000038379	Ttk	5	92.2	13	80.5385	11.6615	1.14479	NA	NotSig
ENSMUSG00000003779	Kif20a	12	114.25	29	114.586	-0.336207	0.997066	NA	NotSig
ENSMUSG00000055789	Ftdc2	17	48.7647	36	110.639	-61.8742	0.440756	NA	NotSig
ENSMUSG00000026849	Tor1a	30	112.8	39	85.6667	27.1333	1.31673	0.165729	NotSig
ENSMUSG00000033161	Atp1a1	233	105.657	254	105.185	0.471613	1.00448	0.777682	NotSig
ENSMUSG00000005610	Eif4g2	501	125.208	498	133.139	-7.93097	0.940431	0.135215	NotSig
ENSMUSG00000029505	Ep400	23	129.348	46	108.348	21	1.19382	0.642181	NotSig
ENSMUSG00000024052	Lpin2	24	128.708	36	124.306	4.40278	1.03542	0.951869	NotSig
ENSMUSG00000040813	Tex264	53	106.642	39	95.6667	10.9748	1.11472	0.0878688	NotSig
ENSMUSG00000038750	Omt2b	14	21.5714	50	45.56	-23.9886	0.473473	NA	NotSig
ENSMUSG00000001642	Akr1b3	173	103.387	161	108.273	-4.88601	0.954873	0.306329	NotSig
ENSMUSG00000061315	Naca	541	97.5379	911	93.0823	4.45557	1.04787	0.213889	NotSig
ENSMUSG00000055204	Ankrd17	46	140.739	56	128.036	12.7034	1.09922	0.590543	NotSig
ENSMUSG00000054102	Nlrp9a	4	81.5	10	133.1	-51.6	0.612322	NA	NotSig
ENSMUSG00000031878	Nae1	41	123.341	42	114.976	8.36527	1.07276	0.923802	NotSig
ENSMUSG00000018362	Kpna2	20	115	16	107.312	7.6875	1.07164	NA	NotSig
ENSMUSG00000027680	Fxr1	67	134	103	134.66	-0.660194	0.995097	0.825841	NotSig
ENSMUSG00000056851	Pcbp2	314	112.382	501	106.395	5.98696	1.05627	0.365285	NotSig
ENSMUSG00000020361	Hspa4	137	101.613	181	96.105	5.50817	1.05731	0.342602	NotSig
ENSMUSG00000028078	Dclk2	14	63.2857	13	72.0769	-8.79121	0.87803	NA	NotSig
ENSMUSG00000032745	Gpbp1	69	117.841	63	104.016	13.8247	1.13291	0.357397	NotSig
ENSMUSG00000034088	Hdlbp	207	120.367	246	114.012	6.35495	1.05574	0.179979	NotSig
ENSMUSG00000031843	Mphosph6	30	92	69	69.029	22.971	1.33277	0.377045	NotSig
ENSMUSG00000034871	Fam151a	4	39.75	7	54.5714	-14.8214	0.728403	NA	NotSig
ENSMUSG00000025885	Myo5b	13	38.3846	28	67.2857	-28.9011	0.570472	NA	NotSig
ENSMUSG00000039206	Daglb	14	86.2857	18	108.389	-22.1032	0.796075	NA	NotSig
ENSMUSG00000038000	Acd	22	97.8182	28	123.143	-25.3247	0.794347	0.177443	NotSig
ENSMUSG00000034724	Cnot6l	46	124.565	58	113.069	11.4963	1.10167	0.422676	NotSig
ENSMUSG00000020083	Fam241b	10	114.1	28	60	54.1	1.90167	NA	NotSig
ENSMUSG00000074059	Fbxw18	9	62.2222	18	104	-41.7778	0.598291	NA	NotSig
ENSMUSG00000042303	Sgsm3	8	109.5	9	114	-4.5	0.960526	NA	NotSig
ENSMUSG00000031447	Lamp1	336	117.646	236	122.314	-4.66773	0.961838	0.410331	NotSig
ENSMUSG00000037210	Fam193a	13	126.231	26	115.462	10.7692	1.09327	NA	NotSig
ENSMUSG00000025217	Btrc	29	133.69	24	105.25	28.4397	1.27021	0.0503753	NotSig
ENSMUSG00000025428	Atp5a1	536	106.729	612	106.431	0.298105	1.0028	0.781353	NotSig
ENSMUSG00000016664	Pacsin2	47	115.787	54	121.574	-5.78684	0.952401	0.662978	NotSig
ENSMUSG00000029227	Fip1l1	39	102.154	43	133.395	-31.2415	0.765798	0.0594296	NotSig
ENSMUSG00000028271	Gtf2b	41	126.317	39	83.4872	42.8299	1.51301	0.0362827	FDR<0.05
ENSMUSG00000038991	Txndc5	184	115.603	209	126.043	-10.4398	0.917173	0.0246295	FDR<0.05
ENSMUSG00000030591	Psmd8	141	98.844	141	94.9078	3.93617	1.04147	0.6481	NotSig
ENSMUSG00000037544	Dlgap5	6	96.3333	17	73	23.3333	1.31963	NA	NotSig
ENSMUSG00000021820	Camk2g	75	161.133	58	149.086	12.0471	1.08081	0.543179	NotSig
ENSMUSG00000006676	Usp19	69	182.899	54	119.463	63.4356	1.53101	0.00969595	FDR<0.05
ENSMUSG00000025613	Cct8	160	111.431	275	108.345	3.0858	1.02848	0.986748	NotSig
ENSMUSG00000038298	Pdzk1	5	69.2	6	141.333	-72.1333	0.489623	NA	NotSig
ENSMUSG00000022257	Laptm4b	134	105.351	92	109.478	-4.12751	0.962298	0.354615	NotSig
ENSMUSG00000022710	Usp7	43	124.953	65	134.954	-10.0004	0.925898	0.551005	NotSig
ENSMUSG00000038712	Mindy1	53	131.736	62	97.4355	34.3004	1.35203	0.0454607	FDR<0.05
ENSMUSG00000032570	Atp2c1	43	140.651	45	115.689	24.9623	1.21577	0.160783	NotSig
ENSMUSG00000042570	Mier2	32	134.281	24	106.917	27.3646	1.25594	1	NotSig
ENSMUSG00000022559	Fbxl6	32	169.5	40	134.975	34.525	1.25579	0.0770171	NotSig
ENSMUSG00000025156	Gps1	95	123.274	122	120.131	3.14254	1.02616	0.620796	NotSig
ENSMUSG00000057738	Sptan1	56	121.821	96	142.458	-20.6369	0.855137	0.300597	NotSig
ENSMUSG00000001150	Mcm3ap	18	138.278	18	109.667	28.6111	1.26089	NA	NotSig
ENSMUSG00000034311	Kif4	11	40.0909	17	89.5882	-49.4973	0.447502	NA	NotSig
ENSMUSG00000022177	Haus4	18	110.611	31	125.871	-15.2599	0.878766	NA	NotSig
ENSMUSG00000039108	Lsm14b	46	126.13	94	100.574	25.556	1.2541	0.180269	NotSig
ENSMUSG00000028678	Kif2c	14	134.786	28	97.3929	37.3929	1.38394	NA	NotSig
ENSMUSG00000002871	Tpra1	15	180.667	28	153.893	26.7738	1.17398	NA	NotSig
ENSMUSG00000001168	Oas1h	3	66	21	62.5238	3.47619	1.0556	NA	NotSig
ENSMUSG00000030822	Prr14	22	120.727	24	105.75	14.9773	1.14163	0.636294	NotSig
ENSMUSG00000069867	Pabpn1l	4	10	26	37.3077	-27.3077	0.268041	NA	NotSig
ENSMUSG00000038871	Bpgm	53	69.0377	90	101.656	-32.6178	0.679134	0.000408918	FDR<0.05
ENSMUSG00000028063	Lmna	43	93.7442	78	97.9103	-4.16607	0.95745	0.714693	NotSig
ENSMUSG00000002524	Puf60	115	120.522	124	108.532	11.9895	1.11047	0.256854	NotSig
ENSMUSG00000109718	Trim61	21	43.1429	46	64.8913	-21.7484	0.664848	0.00619123	FDR<0.05
ENSMUSG00000001416	Cct3	193	119.855	257	108.603	11.2518	1.1036	0.173325	NotSig
ENSMUSG00000036752	Tubb4b	194	92.4691	266	90.0902	2.37885	1.02641	0.999433	NotSig
ENSMUSG00000025393	Atp5b	843	103.932	933	100.239	3.69337	1.03685	0.152199	NotSig
ENSMUSG00000085079	Khdc1b	43	57.6744	91	77.8462	-20.1717	0.740877	0.00214165	FDR<0.05
ENSMUSG00000004100	Ppan	16	151.812	35	115.629	36.1839	1.31293	NA	NotSig
ENSMUSG00000017861	Mybl2	12	50.1667	27	107.444	-57.2778	0.466908	NA	NotSig
ENSMUSG00000026219	Trip12	106	121.877	108	131.472	-9.59486	0.92702	0.565148	NotSig
ENSMUSG00000054582	Pabpc1l	5	25.4	20	83.25	-57.85	0.305105	NA	NotSig
ENSMUSG00000074062	Fbxw16	6	29.8333	25	81.88	-52.0467	0.364354	NA	NotSig
ENSMUSG00000060860	Ube2s	99	104.455	242	101.165	3.28926	1.03251	0.901756	NotSig
ENSMUSG00000030867	Plk1	16	87.4375	37	93.9459	-6.50845	0.930721	NA	NotSig
ENSMUSG00000030852	Tacc2	39	158.487	28	121.643	36.8443	1.30289	0.0896435	NotSig
ENSMUSG00000021843	Ktn1	40	149.9	75	140.627	9.27333	1.06594	0.462911	NotSig
ENSMUSG00000000787	Ddx3x	266	133.18	242	146.793	-13.6129	0.907265	0.0548251	NotSig
ENSMUSG00000015656	Hspa8	1595	100.635	1877	97.1641	3.47102	1.03572	0.0322523	FDR<0.05
ENSMUSG00000061701	Fbxw20	10	63.3	6	121.167	-57.8667	0.522421	NA	NotSig
ENSMUSG00000031609	Sap30	13	125.154	26	91.2308	33.9231	1.37184	NA	NotSig
ENSMUSG00000011257	Pabpc4	59	113.627	125	123.616	-9.98888	0.919194	0.328451	NotSig
ENSMUSG00000031563	Wwc2	29	110.931	45	114.622	-3.69119	0.967797	0.718931	NotSig
ENSMUSG00000024660	Incenp	17	141.529	38	115.158	26.3715	1.229	NA	NotSig
ENSMUSG00000033918	Parl	46	99.5652	67	96.2537	3.31149	1.0344	0.853926	NotSig
ENSMUSG00000023307	Marchf5	61	110.279	72	109.361	0.917577	1.00839	0.962182	NotSig
ENSMUSG00000018238	Gdf9	80	36.4375	191	82.4346	-45.9971	0.442017	5.89858e-23	FDR<0.05
ENSMUSG00000017715	Pgs1	34	128.824	39	127.769	1.0543	1.00825	0.803487	NotSig
ENSMUSG00000054087	Fbxw28	17	51.1765	30	109.133	-57.9569	0.468935	NA	NotSig
ENSMUSG00000027509	Rae1	58	143.776	56	119.321	24.4544	1.20495	0.163197	NotSig
ENSMUSG00000024258	Polr2d	35	106.429	60	99.2167	7.2119	1.07269	0.52191	NotSig
ENSMUSG00000036270	Edc4	23	131.174	36	95.8889	35.285	1.36798	0.37985	NotSig
ENSMUSG00000035064	Eef2k	22	113.545	34	105.588	7.95722	1.07536	0.847001	NotSig
ENSMUSG00000058290	Espl1	8	137.125	19	145.368	-8.24342	0.943293	NA	NotSig
ENSMUSG00000052212	Cd177	5	58.6	7	67	-8.4	0.874627	NA	NotSig
ENSMUSG00000019188	H13	159	112.981	120	114.825	-1.84387	0.983942	0.898034	NotSig
ENSMUSG00000022521	Crebbp	39	140.667	59	156.102	-15.435	0.901122	0.246973	NotSig
ENSMUSG00000044433	Camsap3	8	136	9	130.667	5.33333	1.04082	NA	NotSig
ENSMUSG00000021125	Arg2	5	23	13	64	-41	0.359375	NA	NotSig
ENSMUSG00000034187	Nsf	30	94.2333	29	98.8621	-4.62874	0.95318	0.574736	NotSig
ENSMUSG00000074060	Fbxw15	25	92.52	38	89.5263	2.99368	1.03344	0.0236728	FDR<0.05
ENSMUSG00000029312	Klhl8	16	104.75	26	126.692	-21.9423	0.826806	NA	NotSig
ENSMUSG00000041359	Tcl1	23	30.6087	72	45.4306	-14.8219	0.673747	9.70815e-05	FDR<0.05
ENSMUSG00000075002	Ftdc1	6	28.8333	44	107.295	-78.4621	0.268728	NA	NotSig
ENSMUSG00000001228	Uhrf1	17	109.118	78	125.923	-16.8054	0.866542	NA	NotSig
ENSMUSG00000041168	Lonp1	101	118.455	75	105.173	13.2821	1.12629	0.266367	NotSig
ENSMUSG00000041438	Utp4	36	128.889	59	106.898	21.9906	1.20571	0.623424	NotSig
ENSMUSG00000031400	G6pdx	57	91.1579	60	93.6833	-2.52544	0.973043	0.474973	NotSig
ENSMUSG00000021428	Riok1	12	69.3333	36	103.667	-34.3333	0.66881	NA	NotSig
ENSMUSG00000026687	Aldh9a1	80	93.025	63	102.429	-9.40357	0.908194	0.375344	NotSig
ENSMUSG00000034349	Smc4	36	129.333	85	116.118	13.2157	1.11381	0.437294	NotSig
ENSMUSG00000059547	Fbxw26	13	48.3077	9	124.889	-76.5812	0.386805	NA	NotSig
ENSMUSG00000026150	Mff	82	134.829	119	131.63	3.19902	1.0243	0.923337	NotSig
ENSMUSG00000045328	Cenpe	2	147.5	14	99	48.5	1.4899	NA	NotSig
ENSMUSG00000026234	Ncl	181	95.8177	357	92.7339	3.08379	1.03325	0.781731	NotSig
ENSMUSG00000017221	Psmd3	91	111.989	92	112.185	-0.195772	0.998255	0.708391	NotSig
ENSMUSG00000060373	Hnrnpc	158	122.297	234	123.158	-0.860651	0.993012	0.712486	NotSig
ENSMUSG00000032359	Ctsh	110	104.927	52	116.885	-11.9573	0.8977	0.466423	NotSig
ENSMUSG00000081044	AU015836	9	57.2222	15	96	-38.7778	0.596065	NA	NotSig
ENSMUSG00000051517	Arhgef39	4	79.5	14	162.929	-83.4286	0.487944	NA	NotSig
ENSMUSG00000029145	Eif2b4	35	115.8	42	106.833	8.96667	1.08393	0.442866	NotSig
ENSMUSG00000033952	Aspm	20	46.5	49	77.1429	-30.6429	0.602778	0.00130522	FDR<0.05
ENSMUSG00000021814	Anxa7	51	116.686	63	94.8571	21.8291	1.23013	0.0499281	FDR<0.05
ENSMUSG00000111194	NA	3	45	6	81.5	-36.5	0.552147	NA	NotSig
ENSMUSG00000074895	Eif4e1b	18	61.8333	30	85.0667	-23.2333	0.726881	NA	NotSig
ENSMUSG00000038925	E330034G19Rik	25	54.04	74	47.5541	6.48595	1.13639	0.0221346	FDR<0.05
ENSMUSG00000024096	Ralbp1	41	94.0244	47	100.787	-6.76284	0.9329	0.669647	NotSig
ENSMUSG00000038005	Hpf1	36	64.3611	63	83.9048	-19.5437	0.767073	0.0416529	FDR<0.05
ENSMUSG00000019843	Fyn	26	130.308	68	128.324	1.98416	1.01546	0.8724	NotSig
ENSMUSG00000034024	Cct2	236	106.157	278	105.536	0.620808	1.00588	0.725793	NotSig
ENSMUSG00000068039	Tcp1	195	106.477	248	103.944	2.53337	1.02437	0.915159	NotSig
ENSMUSG00000034994	Eef2	1274	92.529	1662	90.3568	2.17224	1.02404	0.440135	NotSig
ENSMUSG00000032497	Lrrfip2	31	141.871	36	82.4444	59.4265	1.72081	0.00136931	FDR<0.05
ENSMUSG00000050812	Ecpas	44	114.545	52	129.385	-14.8392	0.88531	0.578748	NotSig
ENSMUSG00000026605	Cenpf	14	110.5	24	104	6.5	1.0625	NA	NotSig
ENSMUSG00000041857	Oosp1	16	35.6875	86	45.4767	-9.78924	0.784742	NA	NotSig
ENSMUSG00000037313	Tacc3	24	60.25	42	96.5476	-36.2976	0.624044	0.00307933	FDR<0.05
ENSMUSG00000029405	G3bp2	92	118.109	129	125.899	-7.79053	0.938121	0.359883	NotSig
ENSMUSG00000026249	Serpine2	225	125.009	457	148.792	-23.7832	0.840158	2.55438e-06	FDR<0.05
ENSMUSG00000021395	Spin1	160	110.456	280	119.268	-8.81161	0.926119	0.131834	NotSig
ENSMUSG00000025580	Eif4a3	75	99.2667	109	108.239	-8.97187	0.91711	0.427792	NotSig
ENSMUSG00000028291	Akirin2	59	132.576	74	106.784	25.7925	1.24154	0.0536786	NotSig
ENSMUSG00000025609	Mkln1	48	128.938	55	121.636	7.30114	1.06002	0.622322	NotSig
ENSMUSG00000028639	Ybx1	479	89.8685	484	94.8802	-5.01169	0.947179	0.0763911	NotSig
ENSMUSG00000005566	Trim28	152	126.618	240	125.242	1.37675	1.01099	0.951486	NotSig
ENSMUSG00000068882	Ssb	126	125.921	164	122.256	3.66454	1.02997	0.88208	NotSig
ENSMUSG00000041740	Rnf10	104	108.298	130	125.308	-17.0096	0.864257	0.110575	NotSig
ENSMUSG00000058301	Upf1	37	164.865	48	135.792	29.0732	1.2141	0.0485653	FDR<0.05
ENSMUSG00000001151	Pcnt	20	147.5	27	112.926	34.5741	1.30617	0.327508	NotSig
ENSMUSG00000041415	Dicer1	26	162.115	31	135.516	26.5993	1.19628	0.194305	NotSig
ENSMUSG00000026000	Lancl1	48	114.396	51	110.176	4.21936	1.0383	0.825438	NotSig
ENSMUSG00000035765	Dym	26	93.8462	51	89.3725	4.4736	1.05006	0.884337	NotSig
ENSMUSG00000029148	Nrbp1	65	133.523	49	123.02	10.5027	1.08537	0.488543	NotSig
ENSMUSG00000019528	Gyg	49	78.6531	73	76.3014	2.35169	1.03082	0.128531	NotSig
ENSMUSG00000003868	Ruvbl2	51	109.922	88	99.3977	10.5238	1.10588	0.357567	NotSig
ENSMUSG00000024193	Phf1	21	127.238	28	109	18.2381	1.16732	0.436642	NotSig
ENSMUSG00000024966	Stip1	120	119.183	119	118.983	0.20014	1.00168	0.827426	NotSig
ENSMUSG00000062275	Fbxw24	33	48.9091	57	133.491	-84.5821	0.366384	1.92771e-09	FDR<0.05
ENSMUSG00000029686	Cul1	64	125.641	92	126.054	-0.413723	0.996718	0.918209	NotSig
ENSMUSG00000039748	Exo1	3	144	12	108.583	35.4167	1.32617	NA	NotSig
ENSMUSG00000068921	Dap3	47	119.426	68	104.897	14.5285	1.1385	0.368671	NotSig
ENSMUSG00000022234	Cct5	260	94.7769	379	82.6755	12.1015	1.14637	0.00100724	FDR<0.05
ENSMUSG00000023272	Creld2	57	136.754	70	121.086	15.6687	1.1294	0.414036	NotSig
ENSMUSG00000003135	Cnot11	36	71.5556	36	76.8611	-5.30556	0.930972	0.632162	NotSig
ENSMUSG00000074061	Fbxw19	10	53.9	23	102.348	-48.4478	0.526636	NA	NotSig
ENSMUSG00000026360	Rgs2	132	127.295	352	124.753	2.54261	1.02038	0.387377	NotSig
ENSMUSG00000058407	Txndc9	56	119.25	102	100.245	19.0049	1.18958	0.1176	NotSig
ENSMUSG00000090083	Rnf8	30	136.1	31	99.1935	36.9065	1.37207	0.0735964	NotSig
ENSMUSG00000028617	Lrrc42	36	147.5	60	119.367	28.1333	1.23569	0.101303	NotSig
ENSMUSG00000058558	Rpl5	824	92.4794	1468	89.8297	2.64967	1.0295	0.233076	NotSig
ENSMUSG00000028693	Nasp	42	113.595	74	123.405	-9.81017	0.920505	0.730325	NotSig
ENSMUSG00000078578	Ube2d3	258	125.229	295	114.786	10.4422	1.09097	0.160834	NotSig
ENSMUSG00000054134	Umodl1	10	42.5	35	65.4571	-22.9571	0.64928	NA	NotSig
ENSMUSG00000000730	Dnmt3l	2	152	5	75.8	76.2	2.00528	NA	NotSig
ENSMUSG00000020978	Klhdc2	61	133.262	92	125.217	8.0449	1.06425	0.580003	NotSig
ENSMUSG00000023572	Ccndbp1	34	134.529	50	114.26	20.2694	1.1774	0.477148	NotSig
ENSMUSG00000007564	Ppp2r1a	126	109.484	147	102.027	7.45692	1.07309	0.466065	NotSig
ENSMUSG00000021591	Glrx	44	91.9091	52	90.2692	1.63986	1.01817	0.754633	NotSig
ENSMUSG00000063870	Chd4	109	111.954	159	111.384	0.570481	1.00512	0.608223	NotSig
ENSMUSG00000028758	Kif17	4	19.25	18	66.5	-47.25	0.289474	NA	NotSig
ENSMUSG00000078619	Smarcd2	37	145.054	38	121.342	23.7119	1.19541	0.155565	NotSig
ENSMUSG00000027649	Ctnnbl1	27	107.074	34	101.147	5.92702	1.0586	0.508656	NotSig
ENSMUSG00000010592	Dazl	5	27.6	15	51.5333	-23.9333	0.535576	NA	NotSig
ENSMUSG00000006398	Cdc20	16	70.75	57	99.3684	-28.6184	0.711997	NA	NotSig
ENSMUSG00000042417	Ccno	23	50.9565	61	75.1803	-24.2238	0.677791	0.0019027	FDR<0.05
ENSMUSG00000014503	Pkd2l2	11	76.6364	39	54.2564	22.38	1.41248	NA	NotSig
ENSMUSG00000060508	Nlrp9b	8	60.75	16	88	-27.25	0.690341	NA	NotSig
ENSMUSG00000032050	Rdx	137	126.066	197	121.66	4.40579	1.03621	0.445995	NotSig
ENSMUSG00000026429	Ube2t	3	168.333	15	82.6667	85.6667	2.03629	NA	NotSig
ENSMUSG00000023032	Slc4a8	6	163.5	11	69.8182	93.6818	2.3418	NA	NotSig
ENSMUSG00000001472	Tcf25	116	129.621	113	122.504	7.11626	1.05809	0.992041	NotSig
ENSMUSG00000055239	Kcmf1	72	106.264	62	114.323	-8.05869	0.929509	0.460172	NotSig
ENSMUSG00000036550	Cnot1	69	124.478	79	133.722	-9.24326	0.930877	0.56551	NotSig
ENSMUSG00000025982	Sf3b1	106	165.302	129	147.411	17.891	1.12137	0.208291	NotSig
ENSMUSG00000004264	Phb2	138	95.2681	172	94.0988	1.16928	1.01243	0.924322	NotSig
ENSMUSG00000030677	Kif22	18	85.5556	38	108.079	-22.5234	0.791602	NA	NotSig
ENSMUSG00000032399	Rpl4	995	90.0683	1823	91.2688	-1.20045	0.986847	0.119665	NotSig
ENSMUSG00000028410	Dnaja1	308	118.633	252	116.333	2.29978	1.01977	0.758958	NotSig
ENSMUSG00000029032	Arhgef16	5	40.8	6	93.5	-52.7	0.436364	NA	NotSig
ENSMUSG00000022090	Pdlim2	23	99.3913	30	96.4	2.9913	1.03103	0.957059	NotSig
ENSMUSG00000032294	Pkm	209	105.258	269	110.286	-5.02787	0.954411	0.235394	NotSig
ENSMUSG00000032623	Oas1d	24	29.4583	39	88.6154	-59.1571	0.332429	5.82254e-07	FDR<0.05
ENSMUSG00000024969	Mark2	40	140.6	41	125.829	14.7707	1.11739	0.294363	NotSig

## Sheet: 522_oocyte_specyfic_genes_pol-1
# Results of differential polyadenylation analysis on 522 oocyte specyfic genes. TENT5B_GFP_hom – Tent5b gfp/gfp, TENT5_WT – Tent5b +/+ Tent5c +/+ Significance of poly(A) tail difference were calculated using multiple pairwise comparisons in the Mann-Whitney-Wilcoxon test, two-sided. Padj were estimated using Benjamini-Hochberg method.
ensembl_gene_id	symbol	TENT5_WT_counts	TENT5_WT_polya_mean	TENT5B_GFP_hom_counts	TENT5B_GFP_hom_polya_mean	length_diff	fold_change	padj.y	significance
ENSMUSG00000118642	NA	NA	NA	NA	NA	NA	NA	NA	NA
ENSMUSG00000043909	Trp53bp1	29	121.862	35	82.5143	-39.3478	0.677112	0.561891	NotSig
ENSMUSG00000060461	Dppa5a	46	98.0217	33	163.545	65.5237	1.66846	2.01146e-06	FDR<0.05
ENSMUSG00000001270	Ckb	173	110.341	113	100.389	-9.95166	0.90981	0.111884	NotSig
ENSMUSG00000015721	Nlrp5	59	138.525	51	151.294	12.7687	1.09218	0.288689	NotSig
ENSMUSG00000022613	Miox	18	156.389	16	160.688	4.29861	1.02749	NA	NotSig
ENSMUSG00000031538	Plat	92	43.2065	110	50.3545	7.14802	1.16544	0.0465245	FDR<0.05
ENSMUSG00000092310	NA	NA	NA	NA	NA	NA	NA	NA	NA
ENSMUSG00000021962	Dcp1a	51	78.1176	29	68.2759	-9.84178	0.874013	0.270885	NotSig
ENSMUSG00000071657	Bscl2	37	127.135	28	134.393	7.25772	1.05709	0.647607	NotSig
ENSMUSG00000110001	C86187	113	39.1062	157	44.7898	5.68361	1.14534	0.000476327	FDR<0.05
ENSMUSG00000038507	Parp12	48	93.7292	32	105.344	11.6146	1.12392	0.400997	NotSig
ENSMUSG00000055933	Oosp3	32	64.9688	63	51.0794	-13.8894	0.786214	0.309387	NotSig
ENSMUSG00000025544	Tm9sf2	142	113.887	91	94.1758	-19.7115	0.826921	0.206208	NotSig
ENSMUSG00000086324	NA	NA	NA	NA	NA	NA	NA	NA	NA
ENSMUSG00000023944	Hsp90ab1	1311	102.264	655	94.2855	-7.97842	0.921982	0.0104265	FDR<0.05
ENSMUSG00000098973	Mir6236	NA	NA	1	68	NA	NA	NA	NotSig
ENSMUSG00000018293	Pfn1	455	103.58	280	101.839	-1.74093	0.983192	0.729116	NotSig
ENSMUSG00000066568	Lsm14a	77	115.182	64	96.5938	-18.5881	0.83862	0.185108	NotSig
ENSMUSG00000046323	Dppa3	81	80.5926	97	95.3814	14.7889	1.1835	0.0861251	NotSig
ENSMUSG00000038299	Wdr36	35	102.457	32	115	12.5429	1.12242	0.306274	NotSig
ENSMUSG00000038943	Prc1	56	111.018	34	106.559	-4.45903	0.959835	0.571427	NotSig
ENSMUSG00000030246	Ldhb	455	131.334	267	121.09	-10.2442	0.921999	0.0383896	FDR<0.05
ENSMUSG00000047911	Npm2	40	130.85	40	160.35	29.5	1.22545	0.0115312	FDR<0.05
ENSMUSG00000035191	Rfpl4	72	52.2361	143	55.965	3.72892	1.07139	0.0140599	FDR<0.05
ENSMUSG00000079523	Tmsb10	989	99.4793	779	92.1181	-7.36117	0.926003	0.00163901	FDR<0.05
ENSMUSG00000109637	NA	NA	NA	NA	NA	NA	NA	NA	NA
ENSMUSG00000031751	Amfr	116	111.44	78	104.077	-7.36273	0.933931	0.535642	NotSig
ENSMUSG00000053644	Aldh7a1	46	129.848	25	117.28	-12.5678	0.903211	0.433878	NotSig
ENSMUSG00000018554	Ybx2	16	121.938	15	113	-8.9375	0.926704	NA	NotSig
ENSMUSG00000030754	Copb1	97	120.608	54	108.296	-12.312	0.897918	0.663687	NotSig
ENSMUSG00000025219	Fgf8	4	19	13	51.9231	32.9231	2.73279	NA	NotSig
ENSMUSG00000045007	Tubg2	13	138.308	4	119.5	-18.8077	0.864016	NA	NotSig
ENSMUSG00000058440	Nrf1	28	159.286	15	94.8667	-64.419	0.595575	NA	NotSig
ENSMUSG00000024789	Jak2	29	112.897	20	120.7	7.80345	1.06912	0.93514	NotSig
ENSMUSG00000063935	Zar1	91	93.4286	78	138.538	45.1099	1.48283	2.51029e-08	FDR<0.05
ENSMUSG00000030814	Bcl7c	114	85.5088	107	74.5421	-10.9667	0.871747	0.265872	NotSig
ENSMUSG00000029223	Uchl1	219	114.626	135	135.652	21.0263	1.18343	5.36099e-05	FDR<0.05
ENSMUSG00000039990	Edrf1	25	97.28	11	85.8182	-11.4618	0.882177	NA	NotSig
ENSMUSG00000038324	Trpc4ap	100	110.38	45	109.733	-0.646667	0.994141	0.952287	NotSig
ENSMUSG00000032437	Stt3b	101	116.842	61	117.082	0.240383	1.00206	0.980694	NotSig
ENSMUSG00000007892	Rplp1	3737	80.7667	4919	72.3883	-8.37837	0.896265	9.2843e-18	FDR<0.05
ENSMUSG00000078812	Eif5a	521	102.85	432	89.8102	-13.0401	0.873213	0.00036259	FDR<0.05
ENSMUSG00000005312	Ubqln1	95	110.137	51	115.314	5.17688	1.047	0.410486	NotSig
ENSMUSG00000021102	Glrx5	101	93.3663	109	99.7431	6.37678	1.0683	0.397793	NotSig
ENSMUSG00000006941	Eif1b	69	102.362	50	117.46	15.0977	1.14749	0.0824813	NotSig
ENSMUSG00000004642	Slbp	80	112.45	87	90.4943	-21.9557	0.804751	0.0910299	NotSig
ENSMUSG00000030619	Eed	35	86.1714	21	94.619	8.44762	1.09803	0.697051	NotSig
ENSMUSG00000032000	Birc3	24	79.2917	23	57.2609	-22.0308	0.722155	0.551083	NotSig
ENSMUSG00000032113	Chek1	13	73.8462	17	78.0588	4.21267	1.05705	NA	NotSig
ENSMUSG00000028865	Cd164l2	37	83.4595	29	121.034	37.575	1.45022	0.00129276	FDR<0.05
ENSMUSG00000022982	Sod1	709	88.2807	662	81.4985	-6.78219	0.923175	0.0115396	FDR<0.05
ENSMUSG00000038859	Baiap2l1	22	61.0909	18	49.6667	-11.4242	0.812996	NA	NotSig
ENSMUSG00000037159	Wee2	17	74.6471	22	85.4545	10.8075	1.14478	NA	NotSig
ENSMUSG00000029622	Arpc1b	134	98.8134	86	103.14	4.3261	1.04378	0.969697	NotSig
ENSMUSG00000003814	Calr	611	120.106	341	108.991	-11.1152	0.907456	0.0162458	FDR<0.05
ENSMUSG00000018428	Akap1	41	128.049	23	109.043	-19.0053	0.851578	0.275032	NotSig
ENSMUSG00000032346	Ooep	132	82.7652	191	107.236	24.4705	1.29566	0.0007078	FDR<0.05
ENSMUSG00000035177	Nlrp2	15	80.4667	11	110.909	30.4424	1.37832	NA	NotSig
ENSMUSG00000030695	Aldoa	663	119.735	428	108.43	-11.3046	0.905586	0.0145065	FDR<0.05
ENSMUSG00000039536	Stau1	63	105.444	37	106.054	0.60961	1.00578	0.980063	NotSig
ENSMUSG00000074366	Obox5	25	48.6	57	65.8246	17.2246	1.35441	0.00395627	FDR<0.05
ENSMUSG00000024734	Zp1	32	128.875	40	177.25	48.375	1.37536	0.000179798	FDR<0.05
ENSMUSG00000028409	Smu1	63	104.016	58	98.3793	-5.63656	0.945811	0.940028	NotSig
ENSMUSG00000028655	Mfsd2a	33	103.394	21	65.9048	-37.4892	0.637414	0.0247847	FDR<0.05
ENSMUSG00000001175	Calm1	326	93.2423	264	85.9015	-7.34082	0.921272	0.247957	NotSig
ENSMUSG00000032056	Btg4	64	43.3281	156	51.3846	8.05649	1.18594	0.000146892	FDR<0.05
ENSMUSG00000029455	Aldh2	209	108.986	138	98.0652	-10.9204	0.899799	0.106298	NotSig
ENSMUSG00000059218	Pramel26	44	82.7955	47	109.085	26.2897	1.31753	0.00325105	FDR<0.05
ENSMUSG00000031933	Izumo1r	20	107.55	10	154.4	46.85	1.43561	NA	NotSig
ENSMUSG00000091358	Speer5-ps1	18	117.889	20	157.65	39.7611	1.33728	NA	NotSig
ENSMUSG00000025586	Cpeb1	45	85.4222	23	105.217	19.7952	1.23173	0.093113	NotSig
ENSMUSG00000079658	Eloc	173	98.9653	182	84.5769	-14.3884	0.854612	0.0809732	NotSig
ENSMUSG00000028559	Osbpl9	80	106.675	54	102.019	-4.65648	0.956349	0.99819	NotSig
ENSMUSG00000040601	Nlrp4a	19	52.3684	11	85.4545	33.0861	1.6318	NA	NotSig
ENSMUSG00000000441	Raf1	69	139.159	32	89.1562	-50.0032	0.640677	0.00632901	FDR<0.05
ENSMUSG00000034758	Tle6	104	100.288	71	159.451	59.1622	1.58992	3.22916e-10	FDR<0.05
ENSMUSG00000066031	Pramel25	24	85.0833	54	109.185	24.1019	1.28327	0.0202057	FDR<0.05
ENSMUSG00000060126	Tpt1	5015	76.9743	5641	72.7516	-4.22264	0.945142	0.000360558	FDR<0.05
ENSMUSG00000026435	Slc45a3	64	92.7031	69	81.1594	-11.5437	0.875477	0.922863	NotSig
ENSMUSG00000020415	Pttg1	75	121.76	44	124.477	2.71727	1.02232	0.50181	NotSig
ENSMUSG00000030120	Mlf2	133	131.617	99	109.697	-21.9196	0.833459	0.0781945	NotSig
ENSMUSG00000030269	Mtmr14	50	134.52	51	140.235	5.71529	1.04249	0.492668	NotSig
ENSMUSG00000046262	Pramel29	18	112.111	31	123.032	10.9211	1.09741	NA	NotSig
ENSMUSG00000039936	Pik3cd	49	114.306	24	99.5417	-14.7645	0.870834	0.787078	NotSig
ENSMUSG00000019715	Gle1	44	105.818	23	99.5652	-6.25296	0.940908	0.884473	NotSig
ENSMUSG00000013822	Elof1	87	88.0115	82	95.0122	7.0007	1.07954	0.0335869	FDR<0.05
ENSMUSG00000030911	Zp2	119	168.378	82	162.378	-6.0001	0.964365	0.60865	NotSig
ENSMUSG00000022205	Sub1	261	101.464	225	93.1156	-8.34805	0.917724	0.248486	NotSig
ENSMUSG00000045636	Mtus1	50	79.92	44	88.6591	8.73909	1.10935	0.13251	NotSig
ENSMUSG00000038546	Ranbp9	52	142.346	32	93.7812	-48.5649	0.658825	0.0223367	FDR<0.05
ENSMUSG00000004952	Rasa4	23	116.348	16	111.75	-4.59783	0.960482	NA	NotSig
ENSMUSG00000020372	Rack1	2121	86.6294	2339	81.6952	-4.93425	0.943042	0.00230401	FDR<0.05
ENSMUSG00000037197	Rbm17	83	92.759	68	91.0441	-1.71492	0.981512	0.477297	NotSig
ENSMUSG00000066441	Rdh11	33	89.1515	31	95.7097	6.55816	1.07356	0.26762	NotSig
ENSMUSG00000028851	Nudc	215	85.1581	145	83.2138	-1.94435	0.977168	0.688282	NotSig
ENSMUSG00000054310	Obox1	44	43.9773	56	57.3571	13.3799	1.30425	0.00102986	FDR<0.05
ENSMUSG00000022948	Setd4	28	62.5357	56	81.6786	19.1429	1.30611	0.00744739	FDR<0.05
ENSMUSG00000027566	Psma7	246	88.7073	231	84.0216	-4.68567	0.947178	0.571858	NotSig
ENSMUSG00000056310	Tyw1	37	92.2432	35	99.7429	7.49961	1.0813	0.346733	NotSig
ENSMUSG00000002768	Mea1	67	100.776	73	97.7397	-3.03639	0.96987	0.802358	NotSig
ENSMUSG00000032396	Dis3l	20	99.45	10	95.5	-3.95	0.960282	NA	NotSig
ENSMUSG00000016626	Nlrp14	123	115.496	82	133.537	18.0407	1.1562	0.00146812	FDR<0.05
ENSMUSG00000024271	Elp2	72	124.389	32	115.594	-8.79514	0.929293	0.899112	NotSig
ENSMUSG00000032254	Kif23	29	140.586	31	88.3226	-52.2636	0.628245	0.149126	NotSig
ENSMUSG00000087442	NA	NA	NA	NA	NA	NA	NA	NA	NA
ENSMUSG00000037851	Iars	32	142.062	34	111.676	-30.386	0.786108	0.158105	NotSig
ENSMUSG00000031095	Cul4b	23	90.3043	12	116.167	25.8623	1.28639	NA	NotSig
ENSMUSG00000029657	Hsph1	67	125.03	52	117.769	-7.26062	0.941929	0.92104	NotSig
ENSMUSG00000036309	Skp1	305	114.072	263	123.475	9.40315	1.08243	0.042483	FDR<0.05
ENSMUSG00000028960	Ube4b	56	111.5	22	93.8182	-17.6818	0.841419	0.51235	NotSig
ENSMUSG00000033060	Lmo7	13	124.231	21	68	-56.2308	0.547368	NA	NotSig
ENSMUSG00000038770	Kpna7	17	58.1765	20	70.4	12.2235	1.21011	NA	NotSig
ENSMUSG00000030138	Bms1	36	112.194	22	93.2727	-18.9217	0.831349	0.547798	NotSig
ENSMUSG00000029833	Trim24	37	133.135	15	106.333	-26.8018	0.798687	NA	NotSig
ENSMUSG00000030494	Rhpn2	37	69.7568	22	80.9091	11.1523	1.15987	0.0964995	NotSig
ENSMUSG00000020235	Fzr1	50	131.32	48	114.146	-17.1742	0.869219	0.311171	NotSig
ENSMUSG00000028692	Akr1a1	356	115.972	315	100.238	-15.7338	0.864331	0.00540813	FDR<0.05
ENSMUSG00000028862	Map3k6	12	67.9167	12	95.25	27.3333	1.40245	NA	NotSig
ENSMUSG00000040084	Bub1b	70	84.6286	38	63.3947	-21.2338	0.749094	0.551722	NotSig
ENSMUSG00000032869	Psmf1	48	105.479	20	103.3	-2.17917	0.97934	0.77225	NotSig
ENSMUSG00000025081	Tdrd1	11	70.9091	6	88.6667	17.7576	1.25043	NA	NotSig
ENSMUSG00000030060	Hmces	48	92.5	46	93.2609	0.76087	1.00823	0.392674	NotSig
ENSMUSG00000042032	Mat2b	98	119.633	94	116.021	-3.61138	0.969813	0.641877	NotSig
ENSMUSG00000021068	Nin	15	88.2667	18	74.9444	-13.3222	0.849068	NA	NotSig
ENSMUSG00000024290	Rock1	36	131.611	23	95.913	-35.6981	0.728761	0.176314	NotSig
ENSMUSG00000027173	Depdc7	22	63.0455	23	52.6957	-10.3498	0.835836	0.909576	NotSig
ENSMUSG00000062647	Rpl7a	1608	78.51	1567	69.0357	-9.47421	0.879325	1.17207e-07	FDR<0.05
ENSMUSG00000039354	Smarcal1	34	84.7647	14	83.7143	-1.05042	0.987608	NA	NotSig
ENSMUSG00000006932	Ctnnb1	268	127.407	161	118.516	-8.89119	0.930214	0.370509	NotSig
ENSMUSG00000028691	Prdx1	598	112.769	609	101.527	-11.2421	0.900308	0.00023259	FDR<0.05
ENSMUSG00000024998	Plce1	4	108.25	14	116	7.75	1.07159	NA	NotSig
ENSMUSG00000021218	Gdi2	253	94.1502	164	95.5427	1.39249	1.01479	0.595616	NotSig
ENSMUSG00000030279	C2cd5	26	103.538	9	65.1111	-38.4274	0.628859	NA	NotSig
ENSMUSG00000062328	Rpl17	2449	83.7297	2665	81.9535	-1.77621	0.978786	0.100362	NotSig
ENSMUSG00000059796	Eif4a1	678	112.606	492	96.2398	-16.3664	0.854658	0.000539567	FDR<0.05
ENSMUSG00000029467	Atp2a2	113	142.257	72	123.722	-18.5344	0.869711	0.187526	NotSig
ENSMUSG00000029176	Anapc4	54	116.463	42	111.595	-4.86772	0.958204	0.728475	NotSig
ENSMUSG00000038393	Txnip	614	120.984	305	100.039	-20.9444	0.826883	6.59762e-06	FDR<0.05
ENSMUSG00000031353	Rbbp7	366	103.981	232	88.4138	-15.5671	0.850289	0.0102682	FDR<0.05
ENSMUSG00000027593	Raly	113	107.752	91	96.1978	-11.5544	0.892769	0.315125	NotSig
ENSMUSG00000021608	Lpcat1	24	121.167	27	112.704	-8.46296	0.930154	0.939822	NotSig
ENSMUSG00000028542	Slc6a9	21	107.81	19	82.6842	-25.1253	0.766947	NA	NotSig
ENSMUSG00000019505	Ubb	1499	99.0093	1228	94.7834	-4.22595	0.957318	0.0620448	NotSig
ENSMUSG00000026799	Med27	25	103.12	36	88.6389	-14.4811	0.85957	0.654626	NotSig
ENSMUSG00000026111	Unc50	56	97.4286	82	80.4146	-17.0139	0.82537	0.508441	NotSig
ENSMUSG00000031935	Med17	44	108.341	52	86.1346	-22.2063	0.795033	0.475651	NotSig
ENSMUSG00000067274	Rplp0	2421	83.5341	2506	79.4581	-4.07598	0.951206	0.00209048	FDR<0.05
ENSMUSG00000040728	Esrp1	19	99.5263	19	114.316	14.7895	1.1486	NA	NotSig
ENSMUSG00000034295	Fhod3	37	116.757	23	124.043	7.28672	1.06241	0.584088	NotSig
ENSMUSG00000026974	Zmynd19	40	90.375	40	90.65	0.275	1.00304	0.765453	NotSig
ENSMUSG00000035242	Oaz1	606	111.7	464	98.75	-12.9497	0.884067	0.0106163	FDR<0.05
ENSMUSG00000021270	Hsp90aa1	464	108.211	253	111.747	3.53583	1.03268	0.305893	NotSig
ENSMUSG00000022024	Sugt1	97	107.866	97	91.2474	-16.6186	0.845933	0.251875	NotSig
ENSMUSG00000024914	Drap1	130	96.2615	100	77.88	-18.3815	0.809046	0.0584705	NotSig
ENSMUSG00000029012	Orc5	46	126.13	32	110.281	-15.8492	0.874343	0.983789	NotSig
ENSMUSG00000010095	Slc3a2	117	130.026	55	122.909	-7.11655	0.945268	0.418319	NotSig
ENSMUSG00000040614	Nlrp9c	7	148.714	12	90.5833	-58.131	0.60911	NA	NotSig
ENSMUSG00000055817	Mta3	69	101.478	51	103.275	1.79625	1.0177	0.536244	NotSig
ENSMUSG00000040935	Padi6	160	134.113	133	153.669	19.5567	1.14582	0.00743978	FDR<0.05
ENSMUSG00000018727	Cpsf4l	40	60.05	41	91.3171	31.2671	1.52068	2.67116e-05	FDR<0.05
ENSMUSG00000026189	Pecr	30	115.633	37	122.757	7.12342	1.0616	0.587661	NotSig
ENSMUSG00000026554	Dcaf8	115	128.583	75	111.067	-17.5159	0.863777	0.184199	NotSig
ENSMUSG00000031311	Nono	303	116.185	219	105.388	-10.7967	0.907073	0.328553	NotSig
ENSMUSG00000021361	Tmem14c	126	94.4762	92	97.6196	3.14337	1.03327	0.517733	NotSig
ENSMUSG00000037519	Ppfia1	34	147.971	20	73.15	-74.8206	0.494355	0.0184918	FDR<0.05
ENSMUSG00000006998	Psmd2	151	107.623	80	105.975	-1.64752	0.984692	0.934032	NotSig
ENSMUSG00000050468	Astl	26	131.923	35	148.571	16.6484	1.1262	0.223243	NotSig
ENSMUSG00000036111	Lmo1	15	66.1333	16	89.5	23.3667	1.35333	NA	NotSig
ENSMUSG00000027425	Kat14	26	112.038	20	118.6	6.56154	1.05857	0.689947	NotSig
ENSMUSG00000055717	Slain1	13	48	12	58.75	10.75	1.22396	NA	NotSig
ENSMUSG00000041431	Ccnb1	78	104.308	63	109.254	4.94628	1.04742	0.367037	NotSig
ENSMUSG00000019854	Reps1	38	132.526	11	142.091	9.56459	1.07217	NA	NotSig
ENSMUSG00000028121	Bcar3	49	90.0816	52	85	-5.08163	0.943589	0.978313	NotSig
ENSMUSG00000006276	Eps15l1	34	156.676	15	107	-49.6765	0.682936	NA	NotSig
ENSMUSG00000005410	Mcm5	55	117	36	115.389	-1.61111	0.98623	0.89988	NotSig
ENSMUSG00000068823	Csde1	220	124.264	135	94.3852	-29.8785	0.759556	0.000934374	FDR<0.05
ENSMUSG00000053716	Dusp7	41	74.4878	31	59.129	-15.3588	0.793808	0.581163	NotSig
ENSMUSG00000009566	Fpgs	21	81.6667	26	73.4231	-8.24359	0.899058	0.500225	NotSig
ENSMUSG00000004948	Zp3	106	142.217	92	162.88	20.6635	1.1453	0.00487673	FDR<0.05
ENSMUSG00000037742	Eef1a1	7354	89.4965	6248	84.1714	-5.32505	0.9405	4.36534e-09	FDR<0.05
ENSMUSG00000033022	Cdo1	38	82.1842	32	102.344	20.1595	1.2453	0.0221725	FDR<0.05
ENSMUSG00000031010	Usp9x	144	115.403	66	127.879	12.476	1.10811	0.259943	NotSig
ENSMUSG00000028138	Adh5	144	96.6319	149	88.2483	-8.38362	0.913242	0.653953	NotSig
ENSMUSG00000021963	Sap18	144	87.9444	131	96.4504	8.50594	1.09672	0.204082	NotSig
ENSMUSG00000003234	Abcf3	33	95.8182	33	109.424	13.6061	1.142	0.426473	NotSig
ENSMUSG00000032418	Me1	153	117.797	92	107.25	-10.5474	0.910462	0.444188	NotSig
ENSMUSG00000056201	Cfl1	682	96.8988	550	94.0782	-2.82065	0.970891	0.422257	NotSig
ENSMUSG00000015880	Ncapg	33	101.485	12	129.167	27.6818	1.27277	NA	NotSig
ENSMUSG00000005621	Zfp592	36	123.917	18	100.056	-23.8611	0.807442	NA	NotSig
ENSMUSG00000001767	Crnkl1	37	95.9189	33	69.6061	-26.3129	0.725676	0.23463	NotSig
ENSMUSG00000029736	Nobox	19	79.6316	22	91.3636	11.7321	1.14733	NA	NotSig
ENSMUSG00000002635	Pdcd2l	23	98.3043	28	66.6786	-31.6258	0.678287	0.142315	NotSig
ENSMUSG00000002835	Chaf1a	27	69.7407	18	89.5	19.7593	1.28332	NA	NotSig
ENSMUSG00000027613	Eif6	85	100.624	102	88.1961	-12.4275	0.876496	0.0906713	NotSig
ENSMUSG00000066867	Oas1e	72	75.0972	80	93.5	18.4028	1.24505	0.000578894	FDR<0.05
ENSMUSG00000021000	Mia2	43	129.814	30	86.7333	-43.0806	0.668136	0.123138	NotSig
ENSMUSG00000054387	Mdm4	96	128.927	43	166.116	37.1892	1.28845	0.0346678	FDR<0.05
ENSMUSG00000005846	Rsl1d1	125	111.928	98	90.2653	-21.6627	0.806459	0.12299	NotSig
ENSMUSG00000015961	Adss	61	100.033	37	105.838	5.80505	1.05803	0.747066	NotSig
ENSMUSG00000047547	Cltb	20	86.85	27	82.1481	-4.70185	0.945862	0.605535	NotSig
ENSMUSG00000032637	Atxn2l	77	146.13	39	95.5385	-50.5914	0.653791	0.0836203	NotSig
ENSMUSG00000021273	Fdft1	68	85.1471	64	101.438	16.2904	1.19132	0.123777	NotSig
ENSMUSG00000007036	Abhd16a	36	127.556	19	100.263	-27.2924	0.786035	NA	NotSig
ENSMUSG00000010110	Stx5a	73	149.329	78	95.4359	-53.8929	0.639099	0.00194705	FDR<0.05
ENSMUSG00000032191	Bcl2l10	118	43.7542	146	58.0822	14.328	1.32746	2.83461e-09	FDR<0.05
ENSMUSG00000020048	Hsp90b1	616	126.909	374	116.957	-9.95187	0.921583	0.0351833	FDR<0.05
ENSMUSG00000039630	Hnrnpu	432	124.738	254	114.52	-10.2187	0.918079	0.0906607	NotSig
ENSMUSG00000051768	Xrcc1	41	133.098	26	80.8462	-52.2514	0.60742	0.0134897	FDR<0.05
ENSMUSG00000027998	Plrg1	56	103.143	34	103.647	0.504202	1.00489	0.683408	NotSig
ENSMUSG00000054446	Cpa1	25	89.52	16	94.25	4.73	1.05284	NA	NotSig
ENSMUSG00000021037	Ahsa1	132	121.591	92	98.4348	-23.1561	0.809557	0.0402992	FDR<0.05
ENSMUSG00000052798	Nup107	29	125.793	22	81.3636	-44.4295	0.646805	0.0183427	FDR<0.05
ENSMUSG00000031320	Rps4x	2377	87.013	2319	82.2971	-4.71593	0.945802	0.00365117	FDR<0.05
ENSMUSG00000032571	Pik3r4	29	108	13	106.231	-1.76923	0.983618	NA	NotSig
ENSMUSG00000042279	H1f8	134	55.3134	195	60.0718	4.75836	1.08603	0.0179752	FDR<0.05
ENSMUSG00000047237	Fbxw21	29	103.31	9	174.222	70.9119	1.6864	NA	NotSig
ENSMUSG00000039318	Rab3gap2	18	140.111	12	93.5	-46.6111	0.667328	NA	NotSig
ENSMUSG00000070034	Sp110	26	96.8462	15	103.533	6.68718	1.06905	NA	NotSig
ENSMUSG00000079562	Maea	72	112.014	77	108.571	-3.44246	0.969268	0.927355	NotSig
ENSMUSG00000042557	Sin3a	31	136.871	22	108.091	-28.7801	0.789729	0.278665	NotSig
ENSMUSG00000024359	Hspa9	185	106.384	102	110.529	4.14563	1.03897	0.457476	NotSig
ENSMUSG00000061689	Dlgap4	56	131.714	30	114.167	-17.5476	0.866775	0.336786	NotSig
ENSMUSG00000020454	Eif4enif1	50	92.78	33	106.697	13.917	1.15	0.153158	NotSig
ENSMUSG00000074369	Obox2	59	45.1864	78	50.4615	5.2751	1.11674	0.000826075	FDR<0.05
ENSMUSG00000026972	Arrdc1	27	96.7778	17	68.7059	-28.0719	0.709934	NA	NotSig
ENSMUSG00000032999	Nlrp4f	44	60.8636	65	75.3231	14.4594	1.23757	0.0104524	FDR<0.05
ENSMUSG00000055762	Eef1d	267	86.1311	301	83.5681	-2.56298	0.970243	0.785996	NotSig
ENSMUSG00000020130	Tbc1d15	78	114.564	57	94.2105	-20.3536	0.822339	0.336997	NotSig
ENSMUSG00000020739	Nup85	44	96.4318	29	107.172	10.7406	1.11138	0.21074	NotSig
ENSMUSG00000027510	Rbm38	63	79.9206	41	96.9756	17.055	1.2134	0.0854865	NotSig
ENSMUSG00000025077	Dclre1a	21	73.7619	30	78.8667	5.10476	1.06921	0.177094	NotSig
ENSMUSG00000056586	Zar1l	16	81.3125	22	92.5909	11.2784	1.1387	NA	NotSig
ENSMUSG00000075023	Accsl	31	53.4516	33	69.7879	16.3363	1.30563	0.000368593	FDR<0.05
ENSMUSG00000040850	Psme4	42	115.214	23	124.652	9.43789	1.08192	0.721299	NotSig
ENSMUSG00000031783	Polr2c	81	97.4815	76	81.7105	-15.771	0.838216	0.287959	NotSig
ENSMUSG00000030774	Pak1	15	109.067	12	106.167	-2.9	0.973411	NA	NotSig
ENSMUSG00000029131	Dnajb6	127	120.528	96	112.74	-7.78798	0.935384	0.476662	NotSig
ENSMUSG00000029151	Slc30a3	20	71.3	15	88.4	17.1	1.23983	NA	NotSig
ENSMUSG00000030491	Tdrd12	12	70.0833	8	84.625	14.5417	1.20749	NA	NotSig
ENSMUSG00000032604	Qars	67	104.806	49	102.939	-1.86719	0.982184	0.504148	NotSig
ENSMUSG00000033294	Noc4l	27	101.667	26	115.077	13.4103	1.1319	0.929099	NotSig
ENSMUSG00000032458	Copb2	115	97.1565	65	93.4154	-3.74114	0.961494	0.933536	NotSig
ENSMUSG00000022433	Csnk1e	54	130.074	26	88.4231	-41.651	0.67979	0.0730305	NotSig
ENSMUSG00000060985	Tdrd5	71	135.042	134	116.418	-18.6243	0.862085	0.162072	NotSig
ENSMUSG00000034087	Nlrp4b	23	97.6087	16	77.25	-20.3587	0.791425	NA	NotSig
ENSMUSG00000118664	Tusc3	65	99.5846	54	105.444	5.85983	1.05884	0.582449	NotSig
ENSMUSG00000001924	Uba1	186	114.183	96	107.625	-6.5578	0.942568	0.712641	NotSig
ENSMUSG00000041837	Pdcd7	35	86.2857	38	88.2895	2.00376	1.02322	0.511115	NotSig
ENSMUSG00000070324	Fbxw22	14	131.5	8	142.75	11.25	1.08555	NA	NotSig
ENSMUSG00000028633	Ctps	48	116.292	34	104.441	-11.8505	0.898097	0.442993	NotSig
ENSMUSG00000030189	Ybx3	213	99.2723	115	102.678	3.40596	1.03431	0.172854	NotSig
ENSMUSG00000015804	Med28	123	102.756	124	95.7581	-6.99803	0.931897	0.257265	NotSig
ENSMUSG00000000751	Rpa1	63	111.016	40	93.95	-17.0659	0.846275	0.341711	NotSig
ENSMUSG00000069678	Pcgf1	40	90.425	44	85.9545	-4.47045	0.950562	0.365633	NotSig
ENSMUSG00000016559	H3f3b	795	107.777	597	96.9849	-10.7924	0.899864	0.00193004	FDR<0.05
ENSMUSG00000063065	Mapk3	89	113.82	94	111.351	-2.46916	0.978306	0.689684	NotSig
ENSMUSG00000003134	Tbc1d8	23	121.957	16	132.938	10.981	1.09004	NA	NotSig
ENSMUSG00000004947	Dtx2	34	112.588	41	105.756	-6.83214	0.939317	0.725403	NotSig
ENSMUSG00000004099	Dnmt1	136	95.7206	68	89.6324	-6.08824	0.936396	0.0694714	NotSig
ENSMUSG00000005161	Prdx2	419	109.585	459	103.967	-5.61741	0.948739	0.104218	NotSig
ENSMUSG00000039768	Dnajc11	61	114.475	55	95.1091	-19.3663	0.830826	0.30242	NotSig
ENSMUSG00000057113	Npm1	969	94.8865	793	78.8651	-16.0214	0.831152	4.49637e-07	FDR<0.05
ENSMUSG00000040667	Nup88	57	116.088	27	117	0.912281	1.00786	0.93892	NotSig
ENSMUSG00000001855	Nup214	31	105.774	17	134.235	28.4611	1.26907	NA	NotSig
ENSMUSG00000044224	Dnajc21	31	94.3548	23	81.9565	-12.3983	0.868599	0.766119	NotSig
ENSMUSG00000020407	Upp1	17	66.4706	6	82.3333	15.8627	1.23864	NA	NotSig
ENSMUSG00000003824	Syce2	37	66.1622	37	93.7838	27.6216	1.41748	0.00976309	FDR<0.05
ENSMUSG00000044502	Bod1	77	101.623	76	87.8026	-13.8207	0.864	0.363518	NotSig
ENSMUSG00000041995	Zbed3	328	69.5915	230	87.3565	17.7651	1.25528	1.73145e-17	FDR<0.05
ENSMUSG00000029687	Ezh2	41	105.976	40	76.775	-29.2006	0.724459	0.157849	NotSig
ENSMUSG00000041377	Ninj2	17	69.8824	18	133.5	63.6176	1.91035	NA	NotSig
ENSMUSG00000030801	Kat8	34	111.441	23	95.0435	-16.3977	0.852858	0.228637	NotSig
ENSMUSG00000032939	Nup93	13	136	14	122.643	-13.3571	0.901786	NA	NotSig
ENSMUSG00000030884	Uqcrc2	160	110.206	141	92.6028	-17.6034	0.840268	0.0628767	NotSig
ENSMUSG00000019992	Mtfr2	8	51.125	14	84.4286	33.3036	1.65141	NA	NotSig
ENSMUSG00000029472	Anapc5	185	133.232	93	109.914	-23.3185	0.824979	0.0849488	NotSig
ENSMUSG00000104614	Fbxw27	18	60.6667	8	168.625	107.958	2.77953	NA	NotSig
ENSMUSG00000005625	Psmd4	127	112.228	128	85.4062	-26.8221	0.761004	0.00528202	FDR<0.05
ENSMUSG00000025280	Polr3a	20	126.35	11	121.273	-5.07727	0.959816	NA	NotSig
ENSMUSG00000025812	Pard3	25	85	14	85.5714	0.571429	1.00672	NA	NotSig
ENSMUSG00000027884	Clcc1	28	121.464	25	105.24	-16.2243	0.866428	0.297225	NotSig
ENSMUSG00000017716	Birc5	65	116.123	67	127.672	11.5486	1.09945	0.271626	NotSig
ENSMUSG00000042520	Ubap2l	71	126.239	40	123.05	-3.18944	0.974735	0.921706	NotSig
ENSMUSG00000028677	Rnf220	68	126.235	37	126.324	0.0890302	1.00071	0.946515	NotSig
ENSMUSG00000020124	Usp15	25	149.84	17	126.529	-23.3106	0.84443	NA	NotSig
ENSMUSG00000027552	E2f5	57	99.9123	46	96.6522	-3.26011	0.96737	0.253808	NotSig
ENSMUSG00000002455	Prpf6	58	100.5	34	73.4706	-27.0294	0.731051	0.0317159	FDR<0.05
ENSMUSG00000066359	Tcl1b1	26	45.7692	24	57.3333	11.5641	1.25266	0.0350346	FDR<0.05
ENSMUSG00000058655	Eif4b	285	111.175	155	105.8	-5.37544	0.951649	0.663695	NotSig
ENSMUSG00000057534	Elobl	145	61.3517	214	84.2523	22.9006	1.37327	2.20012e-10	FDR<0.05
ENSMUSG00000034601	2700049A03Rik	13	123.615	12	146.583	22.9679	1.1858	NA	NotSig
ENSMUSG00000024906	Mus81	14	111.429	11	156.909	45.4805	1.40816	NA	NotSig
ENSMUSG00000035297	Cops4	89	102.213	68	104.441	2.22769	1.02179	0.550531	NotSig
ENSMUSG00000058594	Fbh1	41	131.317	25	98.16	-33.1571	0.747504	0.118742	NotSig
ENSMUSG00000021546	Hnrnpk	579	121.166	352	115.795	-5.37035	0.955678	0.597438	NotSig
ENSMUSG00000038683	Pak1ip1	58	114.983	54	74.9444	-40.0383	0.651789	0.0190833	FDR<0.05
ENSMUSG00000006527	Sfmbt1	26	94.7692	16	114	19.2308	1.20292	NA	NotSig
ENSMUSG00000052033	Pfdn4	76	91.9605	92	66.6739	-25.2866	0.725028	0.25256	NotSig
ENSMUSG00000035632	Cnot3	53	93.8679	27	133.852	39.9839	1.42596	0.112418	NotSig
ENSMUSG00000030681	Mvp	15	130.667	9	101.778	-28.8889	0.778912	NA	NotSig
ENSMUSG00000032485	Scap	129	102.798	64	93.2812	-9.5172	0.907419	0.906301	NotSig
ENSMUSG00000025130	P4hb	419	113.169	302	105.666	-7.50389	0.933693	0.0490077	FDR<0.05
ENSMUSG00000020375	Rufy1	23	111.522	16	121.125	9.60326	1.08611	NA	NotSig
ENSMUSG00000033847	Pla2g4c	44	102.068	19	128.895	26.8266	1.26283	NA	NotSig
ENSMUSG00000036202	Rif1	42	133.81	10	107	-26.8095	0.799644	NA	NotSig
ENSMUSG00000063576	Klhdc3	63	110.778	61	99.6885	-11.0893	0.899896	0.601425	NotSig
ENSMUSG00000053931	Cnn3	247	116.547	180	116.3	-0.246559	0.997884	0.926287	NotSig
ENSMUSG00000001166	Oas1c	43	93.2326	38	102.026	8.79376	1.09432	0.297816	NotSig
ENSMUSG00000015697	Setdb1	32	128.188	19	109.579	-18.6086	0.854833	NA	NotSig
ENSMUSG00000021326	Trim27	82	100.89	76	99.0395	-1.85077	0.981656	0.752793	NotSig
ENSMUSG00000002900	Lamb1	120	119.058	84	104.988	-14.0702	0.881821	0.323709	NotSig
ENSMUSG00000026659	Dusp12	29	110.517	37	98.7568	-11.7605	0.893587	0.846317	NotSig
ENSMUSG00000063450	Syne2	105	166.295	56	177.036	10.7405	1.06459	0.378722	NotSig
ENSMUSG00000036036	Zfp57	66	71.5	78	87.0513	15.5513	1.2175	0.00270467	FDR<0.05
ENSMUSG00000105589	Fbxw14	24	110.208	21	173.81	63.6012	1.5771	0.000248343	FDR<0.05
ENSMUSG00000020850	Prpf8	139	106.317	38	114.921	8.60451	1.08093	0.322345	NotSig
ENSMUSG00000038379	Ttk	13	80.5385	10	147.5	66.9615	1.83142	NA	NotSig
ENSMUSG00000003779	Kif20a	29	114.586	12	113	-1.58621	0.986157	NA	NotSig
ENSMUSG00000055789	Ftdc2	36	110.639	32	163.781	53.1424	1.48032	0.0130626	FDR<0.05
ENSMUSG00000026849	Tor1a	39	85.6667	44	74.8409	-10.8258	0.873629	0.941804	NotSig
ENSMUSG00000033161	Atp1a1	254	105.185	109	111.679	6.49386	1.06174	0.190178	NotSig
ENSMUSG00000005610	Eif4g2	498	133.139	259	107.629	-25.5092	0.808401	1.75872e-05	FDR<0.05
ENSMUSG00000029505	Ep400	46	108.348	13	76.6923	-31.6555	0.707834	NA	NotSig
ENSMUSG00000024052	Lpin2	36	124.306	16	150	25.6944	1.2067	NA	NotSig
ENSMUSG00000040813	Tex264	39	95.6667	38	101.132	5.46491	1.05712	0.233175	NotSig
ENSMUSG00000038750	Omt2b	50	45.56	98	56	10.44	1.22915	2.17655e-05	FDR<0.05
ENSMUSG00000001642	Akr1b3	161	108.273	151	103.848	-4.42561	0.959126	0.342728	NotSig
ENSMUSG00000061315	Naca	911	93.0823	841	86.2414	-6.84095	0.926506	0.0412103	FDR<0.05
ENSMUSG00000055204	Ankrd17	56	128.036	39	119.538	-8.49725	0.933634	0.56785	NotSig
ENSMUSG00000054102	Nlrp9a	10	133.1	9	109.778	-23.3222	0.824777	NA	NotSig
ENSMUSG00000031878	Nae1	42	114.976	31	93.4194	-21.5568	0.81251	0.225879	NotSig
ENSMUSG00000018362	Kpna2	16	107.312	9	78.2222	-29.0903	0.72892	NA	NotSig
ENSMUSG00000027680	Fxr1	103	134.66	75	114.947	-19.7135	0.853605	0.235136	NotSig
ENSMUSG00000056851	Pcbp2	501	106.395	253	112.134	5.73918	1.05394	0.244212	NotSig
ENSMUSG00000020361	Hspa4	181	96.105	93	81.2043	-14.9007	0.844954	0.0524506	NotSig
ENSMUSG00000028078	Dclk2	13	72.0769	22	87.8636	15.7867	1.21903	NA	NotSig
ENSMUSG00000032745	Gpbp1	63	104.016	63	97.5873	-6.42857	0.938196	0.649987	NotSig
ENSMUSG00000034088	Hdlbp	246	114.012	141	106.986	-7.02638	0.938372	0.970999	NotSig
ENSMUSG00000031843	Mphosph6	69	69.029	66	67.2273	-1.80171	0.973899	0.0495908	FDR<0.05
ENSMUSG00000034871	Fam151a	7	54.5714	5	88.4	33.8286	1.6199	NA	NotSig
ENSMUSG00000025885	Myo5b	28	67.2857	8	99.875	32.5893	1.48434	NA	NotSig
ENSMUSG00000039206	Daglb	18	108.389	13	91.3846	-17.0043	0.843118	NA	NotSig
ENSMUSG00000038000	Acd	28	123.143	11	89.0909	-34.0519	0.723476	NA	NotSig
ENSMUSG00000034724	Cnot6l	58	113.069	34	115.824	2.75456	1.02436	0.676971	NotSig
ENSMUSG00000020083	Fam241b	28	60	29	51.4138	-8.58621	0.856897	0.565429	NotSig
ENSMUSG00000074059	Fbxw18	18	104	17	184.412	80.4118	1.77319	NA	NotSig
ENSMUSG00000042303	Sgsm3	9	114	13	126.231	12.2308	1.10729	NA	NotSig
ENSMUSG00000031447	Lamp1	236	122.314	168	112.923	-9.39094	0.923222	0.292953	NotSig
ENSMUSG00000037210	Fam193a	26	115.462	13	133.538	18.0769	1.15656	NA	NotSig
ENSMUSG00000025217	Btrc	24	105.25	14	87.3571	-17.8929	0.829997	NA	NotSig
ENSMUSG00000025428	Atp5a1	612	106.431	458	91.7336	-14.6977	0.861904	0.0002674	FDR<0.05
ENSMUSG00000016664	Pacsin2	54	121.574	25	114.88	-6.69407	0.944938	0.719998	NotSig
ENSMUSG00000029227	Fip1l1	43	133.395	34	105.235	-28.1601	0.788898	0.135503	NotSig
ENSMUSG00000028271	Gtf2b	39	83.4872	53	78.3585	-5.12869	0.938569	0.474543	NotSig
ENSMUSG00000038991	Txndc5	209	126.043	148	105.392	-20.6512	0.836158	0.00174904	FDR<0.05
ENSMUSG00000030591	Psmd8	141	94.9078	114	92.8333	-2.07447	0.978142	0.760487	NotSig
ENSMUSG00000037544	Dlgap5	17	73	11	76.6364	3.63636	1.04981	NA	NotSig
ENSMUSG00000021820	Camk2g	58	149.086	48	110.146	-38.9404	0.738806	0.0221281	FDR<0.05
ENSMUSG00000006676	Usp19	54	119.463	45	106.111	-13.3519	0.888234	0.902117	NotSig
ENSMUSG00000025613	Cct8	275	108.345	142	111.394	3.04891	1.02814	0.840308	NotSig
ENSMUSG00000038298	Pdzk1	6	141.333	5	136.4	-4.93333	0.965094	NA	NotSig
ENSMUSG00000022257	Laptm4b	92	109.478	67	112.776	3.29786	1.03012	0.340922	NotSig
ENSMUSG00000022710	Usp7	65	134.954	35	103.171	-31.7824	0.764494	0.158745	NotSig
ENSMUSG00000038712	Mindy1	62	97.4355	32	122	24.5645	1.25211	0.116881	NotSig
ENSMUSG00000032570	Atp2c1	45	115.689	32	141.938	26.2486	1.22689	0.174056	NotSig
ENSMUSG00000042570	Mier2	24	106.917	16	138.625	31.7083	1.29657	NA	NotSig
ENSMUSG00000022559	Fbxl6	40	134.975	35	117.657	-17.3179	0.871696	0.881788	NotSig
ENSMUSG00000025156	Gps1	122	120.131	88	111.557	-8.57433	0.928625	0.47339	NotSig
ENSMUSG00000057738	Sptan1	96	142.458	40	149.05	6.59167	1.04627	0.534658	NotSig
ENSMUSG00000001150	Mcm3ap	18	109.667	12	168.083	58.4167	1.53267	NA	NotSig
ENSMUSG00000034311	Kif4	17	89.5882	13	114.462	24.8733	1.27764	NA	NotSig
ENSMUSG00000022177	Haus4	31	125.871	13	135.077	9.20596	1.07314	NA	NotSig
ENSMUSG00000039108	Lsm14b	94	100.574	68	124.529	23.9549	1.23818	0.00157838	FDR<0.05
ENSMUSG00000028678	Kif2c	28	97.3929	23	97.087	-0.305901	0.996859	0.962249	NotSig
ENSMUSG00000002871	Tpra1	28	153.893	14	83.3571	-70.5357	0.541657	NA	NotSig
ENSMUSG00000001168	Oas1h	21	62.5238	23	100.435	37.911	1.60634	0.00306094	FDR<0.05
ENSMUSG00000030822	Prr14	24	105.75	13	86.4615	-19.2885	0.817603	NA	NotSig
ENSMUSG00000069867	Pabpn1l	26	37.3077	59	43.1864	5.87875	1.15757	0.00644397	FDR<0.05
ENSMUSG00000038871	Bpgm	90	101.656	89	114.843	13.1871	1.12972	0.0114461	FDR<0.05
ENSMUSG00000028063	Lmna	78	97.9103	43	93	-4.91026	0.949849	0.726852	NotSig
ENSMUSG00000002524	Puf60	124	108.532	100	108.78	0.247742	1.00228	0.87557	NotSig
ENSMUSG00000109718	Trim61	46	64.8913	44	81.1591	16.2678	1.25069	0.00583516	FDR<0.05
ENSMUSG00000001416	Cct3	257	108.603	163	101.969	-6.63379	0.938917	0.510628	NotSig
ENSMUSG00000036752	Tubb4b	266	90.0902	211	89.5498	-0.540463	0.994001	0.67667	NotSig
ENSMUSG00000025393	Atp5b	933	100.239	799	89.3379	-10.9011	0.891249	0.000316237	FDR<0.05
ENSMUSG00000085079	Khdc1b	91	77.8462	91	102.044	24.1978	1.31084	9.54557e-05	FDR<0.05
ENSMUSG00000004100	Ppan	35	115.629	19	108.053	-7.57594	0.93448	NA	NotSig
ENSMUSG00000017861	Mybl2	27	107.444	13	121.538	14.094	1.13117	NA	NotSig
ENSMUSG00000026219	Trip12	108	131.472	46	116.696	-14.7766	0.887607	0.447284	NotSig
ENSMUSG00000054582	Pabpc1l	20	83.25	6	91.3333	8.08333	1.0971	NA	NotSig
ENSMUSG00000074062	Fbxw16	25	81.88	10	154.2	72.32	1.88324	NA	NotSig
ENSMUSG00000060860	Ube2s	242	101.165	194	85.5206	-15.6447	0.845355	0.0204206	FDR<0.05
ENSMUSG00000030867	Plk1	37	93.9459	22	86.3182	-7.62776	0.918807	0.925059	NotSig
ENSMUSG00000030852	Tacc2	28	121.643	17	128.412	6.76891	1.05565	NA	NotSig
ENSMUSG00000021843	Ktn1	75	140.627	38	110	-30.6267	0.782213	0.159437	NotSig
ENSMUSG00000000787	Ddx3x	242	146.793	128	123.094	-23.6996	0.838551	0.0118222	FDR<0.05
ENSMUSG00000015656	Hspa8	1877	97.1641	1418	89.4379	-7.72615	0.920483	0.0376378	FDR<0.05
ENSMUSG00000061701	Fbxw20	6	121.167	10	130.1	8.93333	1.07373	NA	NotSig
ENSMUSG00000031609	Sap30	26	91.2308	28	87.4643	-3.76648	0.958715	0.117096	NotSig
ENSMUSG00000011257	Pabpc4	125	123.616	64	92.8906	-30.7254	0.751445	0.0209791	FDR<0.05
ENSMUSG00000031563	Wwc2	45	114.622	38	89.5526	-25.0696	0.781285	0.135041	NotSig
ENSMUSG00000024660	Incenp	38	115.158	16	103.5	-11.6579	0.898766	NA	NotSig
ENSMUSG00000033918	Parl	67	96.2537	56	69.9821	-26.2716	0.727059	0.0271467	FDR<0.05
ENSMUSG00000023307	Marchf5	72	109.361	65	117.323	7.96197	1.0728	0.192954	NotSig
ENSMUSG00000018238	Gdf9	191	82.4346	230	110.8	28.3654	1.3441	1.10499e-16	FDR<0.05
ENSMUSG00000017715	Pgs1	39	127.769	17	108	-19.7692	0.845274	NA	NotSig
ENSMUSG00000054087	Fbxw28	30	109.133	22	145.409	36.2758	1.3324	0.00396822	FDR<0.05
ENSMUSG00000027509	Rae1	56	119.321	42	102.69	-16.631	0.860621	0.508924	NotSig
ENSMUSG00000024258	Polr2d	60	99.2167	57	83.9123	-15.3044	0.845748	0.167675	NotSig
ENSMUSG00000036270	Edc4	36	95.8889	25	132.64	36.7511	1.38327	0.0959928	NotSig
ENSMUSG00000035064	Eef2k	34	105.588	21	82.2857	-23.3025	0.779308	0.349473	NotSig
ENSMUSG00000058290	Espl1	19	145.368	9	91.1111	-54.2573	0.62676	NA	NotSig
ENSMUSG00000052212	Cd177	7	67	3	89.6667	22.6667	1.33831	NA	NotSig
ENSMUSG00000019188	H13	120	114.825	102	93.2745	-21.5505	0.812319	0.0570563	NotSig
ENSMUSG00000022521	Crebbp	59	156.102	26	107.423	-48.6786	0.688161	0.00637309	FDR<0.05
ENSMUSG00000044433	Camsap3	9	130.667	22	99.5909	-31.0758	0.762175	NA	NotSig
ENSMUSG00000021125	Arg2	13	64	9	91.2222	27.2222	1.42535	NA	NotSig
ENSMUSG00000034187	Nsf	29	98.8621	13	124.308	25.4456	1.25739	NA	NotSig
ENSMUSG00000074060	Fbxw15	38	89.5263	20	148.2	58.6737	1.65538	0.000247404	FDR<0.05
ENSMUSG00000029312	Klhl8	26	126.692	26	96.5385	-30.1538	0.761991	0.241367	NotSig
ENSMUSG00000041359	Tcl1	72	45.4306	73	56.411	10.9804	1.2417	0.00539418	FDR<0.05
ENSMUSG00000075002	Ftdc1	44	107.295	26	154.731	47.4353	1.4421	0.000507561	FDR<0.05
ENSMUSG00000001228	Uhrf1	78	125.923	40	141.6	15.6769	1.1245	0.0610134	NotSig
ENSMUSG00000041168	Lonp1	75	105.173	33	97.7273	-7.44606	0.929202	0.589005	NotSig
ENSMUSG00000041438	Utp4	59	106.898	37	88.0811	-18.8172	0.823971	0.215539	NotSig
ENSMUSG00000031400	G6pdx	60	93.6833	26	106.923	13.2397	1.14132	0.624832	NotSig
ENSMUSG00000021428	Riok1	36	103.667	26	90.2308	-13.4359	0.870393	0.948809	NotSig
ENSMUSG00000026687	Aldh9a1	63	102.429	55	102.091	-0.337662	0.996703	0.725829	NotSig
ENSMUSG00000034349	Smc4	85	116.118	62	111.694	-4.4241	0.9619	0.872227	NotSig
ENSMUSG00000059547	Fbxw26	9	124.889	9	139	14.1111	1.11299	NA	NotSig
ENSMUSG00000026150	Mff	119	131.63	87	107.287	-24.3429	0.815066	0.0599325	NotSig
ENSMUSG00000045328	Cenpe	14	99	4	94	-5	0.949495	NA	NotSig
ENSMUSG00000026234	Ncl	357	92.7339	202	79.8663	-12.8676	0.861242	0.0102171	FDR<0.05
ENSMUSG00000017221	Psmd3	92	112.185	64	79.8281	-32.3567	0.711577	0.00133367	FDR<0.05
ENSMUSG00000060373	Hnrnpc	234	123.158	161	109.584	-13.5743	0.889782	0.0462272	FDR<0.05
ENSMUSG00000032359	Ctsh	52	116.885	48	98.2292	-18.6554	0.840394	0.335796	NotSig
ENSMUSG00000081044	AU015836	15	96	13	133.769	37.7692	1.39343	NA	NotSig
ENSMUSG00000051517	Arhgef39	14	162.929	32	113.594	-49.3348	0.6972	NA	NotSig
ENSMUSG00000029145	Eif2b4	42	106.833	22	90.8182	-16.0152	0.850092	0.966171	NotSig
ENSMUSG00000033952	Aspm	49	77.1429	62	88.0968	10.9539	1.142	0.0762045	NotSig
ENSMUSG00000021814	Anxa7	63	94.8571	88	105.409	10.5519	1.11124	0.0975791	NotSig
ENSMUSG00000111194	NA	6	81.5	2	133	51.5	1.6319	NA	NotSig
ENSMUSG00000074895	Eif4e1b	30	85.0667	21	137.571	52.5048	1.61722	0.000286369	FDR<0.05
ENSMUSG00000038925	E330034G19Rik	74	47.5541	90	56.4333	8.87928	1.18672	2.55448e-05	FDR<0.05
ENSMUSG00000024096	Ralbp1	47	100.787	30	92.6667	-8.12057	0.919429	0.908513	NotSig
ENSMUSG00000038005	Hpf1	63	83.9048	53	71.8491	-12.0557	0.856317	0.647454	NotSig
ENSMUSG00000019843	Fyn	68	128.324	43	112.093	-16.2305	0.873519	0.922838	NotSig
ENSMUSG00000034024	Cct2	278	105.536	234	97.4915	-8.04452	0.923775	0.364721	NotSig
ENSMUSG00000068039	Tcp1	248	103.944	147	103.007	-0.936746	0.990988	0.973452	NotSig
ENSMUSG00000034994	Eef2	1662	90.3568	1424	84.5	-5.8568	0.935181	0.015917	FDR<0.05
ENSMUSG00000032497	Lrrfip2	36	82.4444	29	101.828	19.3831	1.23511	0.0837639	NotSig
ENSMUSG00000050812	Ecpas	52	129.385	43	108.977	-20.4079	0.84227	0.459139	NotSig
ENSMUSG00000026605	Cenpf	24	104	10	114.2	10.2	1.09808	NA	NotSig
ENSMUSG00000041857	Oosp1	86	45.4767	161	58.3478	12.8711	1.28303	3.26952e-07	FDR<0.05
ENSMUSG00000037313	Tacc3	42	96.5476	29	90.4828	-6.06486	0.937183	0.911502	NotSig
ENSMUSG00000029405	G3bp2	129	125.899	63	126.651	0.751569	1.00597	0.807681	NotSig
ENSMUSG00000026249	Serpine2	457	148.792	463	137.231	-11.561	0.922301	0.0128825	FDR<0.05
ENSMUSG00000021395	Spin1	280	119.268	154	117.182	-2.08604	0.98251	0.249395	NotSig
ENSMUSG00000025580	Eif4a3	109	108.239	78	99.7051	-8.5334	0.921161	0.354358	NotSig
ENSMUSG00000028291	Akirin2	74	106.784	48	93.8333	-12.9505	0.878723	0.384257	NotSig
ENSMUSG00000025609	Mkln1	55	121.636	41	120.488	-1.14856	0.990557	0.902723	NotSig
ENSMUSG00000028639	Ybx1	484	94.8802	369	83.794	-11.0861	0.883157	0.0191473	FDR<0.05
ENSMUSG00000005566	Trim28	240	125.242	139	113.871	-11.3712	0.909206	0.391343	NotSig
ENSMUSG00000068882	Ssb	164	122.256	121	106.446	-15.8098	0.870683	0.123047	NotSig
ENSMUSG00000041740	Rnf10	130	125.308	69	94.5942	-30.7135	0.754895	0.0050322	FDR<0.05
ENSMUSG00000058301	Upf1	48	135.792	26	127.423	-8.36859	0.938372	0.88297	NotSig
ENSMUSG00000001151	Pcnt	27	112.926	7	88.2857	-24.6402	0.781802	NA	NotSig
ENSMUSG00000041415	Dicer1	31	135.516	17	127.118	-8.39848	0.938026	NA	NotSig
ENSMUSG00000026000	Lancl1	51	110.176	50	97.56	-12.6165	0.885489	0.603293	NotSig
ENSMUSG00000035765	Dym	51	89.3725	37	104.595	15.222	1.17032	0.148265	NotSig
ENSMUSG00000029148	Nrbp1	49	123.02	45	123.778	0.75737	1.00616	0.793985	NotSig
ENSMUSG00000019528	Gyg	73	76.3014	50	124.04	47.7386	1.62566	1.13748e-06	FDR<0.05
ENSMUSG00000003868	Ruvbl2	88	99.3977	61	102.541	3.14326	1.03162	0.614382	NotSig
ENSMUSG00000024193	Phf1	28	109	19	152.053	43.0526	1.39498	NA	NotSig
ENSMUSG00000024966	Stip1	119	118.983	94	113.628	-5.35553	0.954989	0.806319	NotSig
ENSMUSG00000062275	Fbxw24	57	133.491	39	181.821	48.3293	1.36204	0.000460608	FDR<0.05
ENSMUSG00000029686	Cul1	92	126.054	52	102.231	-23.8236	0.811005	0.275816	NotSig
ENSMUSG00000039748	Exo1	12	108.583	17	70.2941	-38.2892	0.647375	NA	NotSig
ENSMUSG00000068921	Dap3	68	104.897	55	98.4	-6.49706	0.938063	0.91089	NotSig
ENSMUSG00000022234	Cct5	379	82.6755	260	91.1577	8.48223	1.1026	0.0152445	FDR<0.05
ENSMUSG00000023272	Creld2	70	121.086	41	92.122	-28.9638	0.7608	0.0309977	FDR<0.05
ENSMUSG00000003135	Cnot11	36	76.8611	26	73.0769	-3.78419	0.950766	0.493461	NotSig
ENSMUSG00000074061	Fbxw19	23	102.348	23	173.174	70.8261	1.69201	0.000131779	FDR<0.05
ENSMUSG00000026360	Rgs2	352	124.753	360	105.694	-19.0584	0.847231	0.00157705	FDR<0.05
ENSMUSG00000058407	Txndc9	102	100.245	70	97.0286	-3.21653	0.967913	0.730518	NotSig
ENSMUSG00000090083	Rnf8	31	99.1935	41	80.4146	-18.7789	0.810684	0.661432	NotSig
ENSMUSG00000028617	Lrrc42	60	119.367	34	115.059	-4.30784	0.963911	0.952935	NotSig
ENSMUSG00000058558	Rpl5	1468	89.8297	1386	84.1032	-5.72653	0.936251	0.00522941	FDR<0.05
ENSMUSG00000028693	Nasp	74	123.405	40	93.475	-29.9304	0.757463	0.144897	NotSig
ENSMUSG00000078578	Ube2d3	295	114.786	223	105.013	-9.77299	0.914859	0.709877	NotSig
ENSMUSG00000054134	Umodl1	35	65.4571	57	94.3684	28.9113	1.44168	0.000161696	FDR<0.05
ENSMUSG00000000730	Dnmt3l	5	75.8	6	161.667	85.8667	2.13281	NA	NotSig
ENSMUSG00000020978	Klhdc2	92	125.217	66	109.47	-15.7477	0.874237	0.320104	NotSig
ENSMUSG00000023572	Ccndbp1	50	114.26	53	109.17	-5.09019	0.955451	0.997367	NotSig
ENSMUSG00000007564	Ppp2r1a	147	102.027	91	104.066	2.03872	1.01998	0.461584	NotSig
ENSMUSG00000021591	Glrx	52	90.2692	40	115.175	24.9058	1.27591	0.0193093	FDR<0.05
ENSMUSG00000063870	Chd4	159	111.384	67	112.552	1.16859	1.01049	0.624065	NotSig
ENSMUSG00000028758	Kif17	18	66.5	28	101.714	35.2143	1.52954	NA	NotSig
ENSMUSG00000078619	Smarcd2	38	121.342	25	93.08	-28.2621	0.767087	0.109206	NotSig
ENSMUSG00000027649	Ctnnbl1	34	101.147	41	84.8293	-16.3178	0.838673	0.440256	NotSig
ENSMUSG00000010592	Dazl	15	51.5333	11	57.4545	5.92121	1.1149	NA	NotSig
ENSMUSG00000006398	Cdc20	57	99.3684	29	102.828	3.45917	1.03481	0.840709	NotSig
ENSMUSG00000042417	Ccno	61	75.1803	57	109.474	34.2934	1.45615	1.56433e-05	FDR<0.05
ENSMUSG00000014503	Pkd2l2	39	54.2564	37	96.4324	42.176	1.77735	1.88453e-06	FDR<0.05
ENSMUSG00000060508	Nlrp9b	16	88	26	99.8077	11.8077	1.13418	NA	NotSig
ENSMUSG00000032050	Rdx	197	121.66	118	107.381	-14.2785	0.882636	0.637637	NotSig
ENSMUSG00000026429	Ube2t	15	82.6667	51	59.3529	-23.3137	0.717979	NA	NotSig
ENSMUSG00000023032	Slc4a8	11	69.8182	9	86.6667	16.8485	1.24132	NA	NotSig
ENSMUSG00000001472	Tcf25	113	122.504	64	98.3125	-24.1919	0.802522	0.0557613	NotSig
ENSMUSG00000055239	Kcmf1	62	114.323	44	96.6818	-17.6408	0.845693	0.295933	NotSig
ENSMUSG00000036550	Cnot1	79	133.722	33	121.576	-12.1458	0.909171	0.504773	NotSig
ENSMUSG00000025982	Sf3b1	129	147.411	70	163.357	15.9463	1.10818	0.246051	NotSig
ENSMUSG00000004264	Phb2	172	94.0988	144	86.8403	-7.25856	0.922862	0.305105	NotSig
ENSMUSG00000030677	Kif22	38	108.079	37	88.4324	-19.6465	0.818221	0.254542	NotSig
ENSMUSG00000032399	Rpl4	1823	91.2688	1595	87.674	-3.59481	0.960613	0.0139608	FDR<0.05
ENSMUSG00000028410	Dnaja1	252	116.333	166	100.687	-15.6466	0.865502	0.058717	NotSig
ENSMUSG00000029032	Arhgef16	6	93.5	6	110.333	16.8333	1.18004	NA	NotSig
ENSMUSG00000022090	Pdlim2	30	96.4	25	83.24	-13.16	0.863485	0.482957	NotSig
ENSMUSG00000032294	Pkm	269	110.286	230	97.6087	-12.6775	0.885049	0.0514206	NotSig
ENSMUSG00000032623	Oas1d	39	88.6154	72	81.3611	-7.25427	0.918138	0.580322	NotSig
ENSMUSG00000024969	Mark2	41	125.829	28	109.607	-16.2221	0.871078	0.72303	NotSig
