# Supplementary material for: TENT5-mediated polyadenylation of mRNAs encoding secreted proteins is essential for gametogenesis in mice
Source: Nat Commun. 2024 Jun 22;15:5331. doi: 10.1038/s41467-024-49479-4 (PMC11193744; doi:10.1038/s41467-024-49479-4)
Supplement: Supplementary file 9 — Supplementary Data 6 [file 41467_2024_49479_MOESM9_ESM.xlsx]

## Sheet: Supplemental_Table_6_rev
# Results of differential polyadenylation analysis which includes potential targets of Tent5d. TENT5D_KO - Tent5d -/- , TENT5D_WT - Tent5d +/+ Significance of poly(A) tail difference were calculated using multiple pairwise comparisons in the Mann-Whitney-Wilcoxon test, two-sided. Padj were estimated using Benjamini-Hochberg method.
ensembl_gene_id	TENT5D_KO_young_counts	TENT5D_KO_young_polya_mean	TENT5D_WT_young_counts	TENT5D_WT_young_polya_mean	length_diff	fold_change	padj	effect_size	significance	symbol	type
ENSMUSG00000022037	208	98.3269	251	138.92	-40.5934	0.707794	4.726e-14	medium	FDR<0.05	Clu	TENT5D shorted polyA tails
ENSMUSG00000053030	1465	90.8416	1225	110.791	-19.9494	0.819937	9.84308e-07	small	FDR<0.05	Spink2	TENT5D shorted polyA tails
ENSMUSG00000062825	2892	95.5149	2597	85.7385	9.77632	1.11402	1.02447e-05	negligible	FDR<0.05	Actg1	NA
ENSMUSG00000032110	35	122	28	240.036	-118.036	0.508258	3.04694e-05	large	FDR<0.05	Acrv1	TENT5D shorted polyA tails
ENSMUSG00000015671	213	115.836	124	79.1532	36.6825	1.46344	0.0011014	small	FDR<0.05	Psma2	TENT5D elongated polyA tails
ENSMUSG00000009549	887	107.663	694	91.6412	16.0217	1.17483	0.00511548	small	FDR<0.05	Srp14	TENT5D elongated polyA tails
ENSMUSG00000024359	382	111.272	310	85.8097	25.4626	1.29673	0.00648688	small	FDR<0.05	Hspa9	TENT5D elongated polyA tails
ENSMUSG00000050645	82	82.5976	127	109.346	-26.7489	0.755375	0.0107135	medium	FDR<0.05	Defb19	TENT5D shorted polyA tails
ENSMUSG00000034401	237	97.5105	261	123.291	-25.7806	0.790896	0.0117073	small	FDR<0.05	Spata6	TENT5D shorted polyA tails
ENSMUSG00000071866	2185	102.67	1580	93.4968	9.17365	1.09812	0.0123777	negligible	FDR<0.05	Ppia	NA
ENSMUSG00000025794	945	91.9503	563	78.2948	13.6554	1.17441	0.020223	small	FDR<0.05	Rpl14	TENT5D elongated polyA tails
ENSMUSG00000028832	865	119.304	600	104.645	14.659	1.14008	0.0235868	small	FDR<0.05	Stmn1	TENT5D elongated polyA tails
ENSMUSG00000024845	82	110.268	61	71.6393	38.6289	1.53921	0.0278244	medium	FDR<0.05	Tmem134	TENT5D elongated polyA tails
ENSMUSG00000048752	59	94.1356	32	207.875	-113.739	0.452847	0.028421	large	FDR<0.05	Prss50	TENT5D shorted polyA tails
ENSMUSG00000059070	1462	84.394	967	72.8976	11.4964	1.15771	0.0320629	small	FDR<0.05	Rpl18	NA
ENSMUSG00000060743	1246	113.657	1021	101.143	12.5143	1.12373	0.0395739	negligible	FDR<0.05	H3f3a	NA
ENSMUSG00000029465	110	130.809	56	85.4107	45.3984	1.53153	0.049911	medium	FDR<0.05	Arpc3	TENT5D elongated polyA tails
ENSMUSG00000022769	227	104.128	256	83.2188	20.909	1.25125	0.0505725	small	NotSig	Sdf2l1	NA
ENSMUSG00000003662	84	112.56	49	63.4694	49.0901	1.77345	0.0517472	medium	NotSig	Ciao1	NA
ENSMUSG00000057113	838	95.2554	617	81.7018	13.5536	1.16589	0.0517472	negligible	NotSig	Npm1	NA
ENSMUSG00000078938	264	90.803	219	74.2192	16.5839	1.22344	0.0517472	small	NotSig	Syce3	NA
ENSMUSG00000071573	363	135.438	325	114.28	21.158	1.18514	0.0517472	small	NotSig	Rnls	NA
ENSMUSG00000028452	503	102.936	323	87.4118	15.5246	1.1776	0.0529868	small	NotSig	Vcp	NA
ENSMUSG00000029580	1101	121.728	633	108.389	13.3398	1.12307	0.0541978	negligible	NotSig	Actb	NA
ENSMUSG00000027443	59	77.6949	74	112.216	-34.5213	0.692368	0.0624164	medium	NotSig	Cst12	NA
ENSMUSG00000020171	135	115.415	158	82.8734	32.5414	1.39266	0.0632092	small	NotSig	Yeats4	NA
ENSMUSG00000004268	164	117.683	96	82.9688	34.7142	1.4184	0.0715911	small	NotSig	Emg1	NA
ENSMUSG00000006333	993	86.6939	603	76.1642	10.5297	1.13825	0.0728161	negligible	NotSig	Rps9	NA
ENSMUSG00000071072	792	113.495	680	101.184	12.3111	1.12167	0.0728161	negligible	NotSig	Ptges3	NA
ENSMUSG00000095687	76	119.921	42	186.595	-66.6742	0.64268	0.0728161	medium	NotSig	Rnaset2a	NA
ENSMUSG00000087260	195	114.523	140	88.6071	25.9159	1.29248	0.0735779	small	NotSig	Lamtor5	NA
ENSMUSG00000002210	236	97.678	264	78.4205	19.2575	1.24557	0.0761672	small	NotSig	Smg9	NA
ENSMUSG00000024283	143	122.091	112	89.5893	32.5016	1.36278	0.0828485	small	NotSig	Wac	NA
ENSMUSG00000021270	2541	94.5884	1870	87.5626	7.02578	1.08024	0.0850686	negligible	NotSig	Hsp90aa1	NA
ENSMUSG00000029447	422	109.538	329	92.845	16.6929	1.17979	0.0931914	small	NotSig	Cct6a	NA
ENSMUSG00000057367	100	128.69	91	89.9011	38.7889	1.43146	0.094628	small	NotSig	Birc2	NA
ENSMUSG00000045794	86	121.779	114	152.447	-30.6683	0.798827	0.0980111	small	NotSig	Lkaaear1	NA
ENSMUSG00000040945	179	124.056	82	91.9512	32.1046	1.34915	0.0980111	small	NotSig	Rcc2	NA
ENSMUSG00000067702	2906	100.77	2646	94.2748	6.49538	1.0689	0.0980111	negligible	NotSig	Tuba3a	NA
ENSMUSG00000009630	103	118.971	116	145.155	-26.1843	0.819612	0.0980111	small	NotSig	Ppp2cb	NA
ENSMUSG00000018293	500	97.556	369	83.3604	14.1956	1.17029	0.0980111	small	NotSig	Pfn1	NA
ENSMUSG00000024493	46	138.435	44	89.0455	49.3893	1.55465	0.0980111	medium	NotSig	Lars	NA
ENSMUSG00000024844	305	129.669	181	111.122	18.5473	1.16691	0.114983	small	NotSig	Banf1	NA
ENSMUSG00000026864	977	108.527	605	129.567	-21.0398	0.837614	0.120553	small	NotSig	Hspa5	NA
ENSMUSG00000040952	1361	73.6018	766	66.0692	7.53257	1.11401	0.120553	negligible	NotSig	Rps19	NA
ENSMUSG00000032575	375	110.152	294	130.306	-20.1541	0.845332	0.120553	small	NotSig	Manf	NA
ENSMUSG00000022827	31	182.548	26	107.154	75.3945	1.70361	0.120553	large	NotSig	Rabl3	NA
ENSMUSG00000020849	643	110.034	570	97.6877	12.3465	1.12639	0.123886	negligible	NotSig	Ywhae	NA
ENSMUSG00000045350	34	149.735	33	91.3939	58.3414	1.63835	0.123886	medium	NotSig	Fam186a	NA
ENSMUSG00000027652	52	160.25	27	88.3333	71.9167	1.81415	0.123886	medium	NotSig	Ralgapb	NA
ENSMUSG00000043716	957	88.1536	698	76.8424	11.3112	1.1472	0.125665	small	NotSig	Rpl7	NA
ENSMUSG00000027133	497	105.439	409	91.5012	13.9374	1.15232	0.126669	small	NotSig	Nop10	NA
ENSMUSG00000028264	42	126.214	54	176.148	-49.9339	0.716523	0.126669	medium	NotSig	Spaca1	NA
ENSMUSG00000029538	177	121.328	122	93.459	27.8687	1.29819	0.126669	small	NotSig	Srsf9	NA
ENSMUSG00000060860	1506	111.663	1272	102.849	8.81429	1.0857	0.127025	negligible	NotSig	Ube2s	NA
ENSMUSG00000035790	70	85.8286	58	125.19	-39.3611	0.685588	0.127258	medium	NotSig	Cep19	NA
ENSMUSG00000008668	1548	78.553	976	71.1947	7.3583	1.10335	0.140215	negligible	NotSig	Rps18	NA
ENSMUSG00000024097	225	144.702	174	117.155	27.547	1.23513	0.141986	small	NotSig	Srsf7	NA
ENSMUSG00000070871	108	132.13	89	89.764	42.3656	1.47197	0.143054	small	NotSig	Ccnyl1	NA
ENSMUSG00000027742	277	129.639	253	108.589	21.0501	1.19385	0.143054	small	NotSig	Cog6	NA
ENSMUSG00000029463	501	93.2695	455	75.7604	17.509	1.23111	0.143054	small	NotSig	Fam216a	NA
ENSMUSG00000060279	130	121.069	124	91.2661	29.8031	1.32655	0.143054	small	NotSig	Ap2a1	NA
ENSMUSG00000003423	321	101.09	321	87.1838	13.9065	1.15951	0.143054	small	NotSig	Pih1d1	NA
ENSMUSG00000062270	2211	121.037	1964	114.685	6.3513	1.05538	0.143054	negligible	NotSig	Morf4l1	NA
ENSMUSG00000061983	695	103.482	498	95.0643	8.41776	1.08855	0.143054	negligible	NotSig	Rps12	NA
ENSMUSG00000019988	44	157.682	33	93.4545	64.2273	1.68726	0.143054	medium	NotSig	Nedd1	NA
ENSMUSG00000020267	734	95.4087	515	83.6408	11.7679	1.1407	0.143054	negligible	NotSig	Hint1	NA
ENSMUSG00000037275	104	104.202	79	74.3544	29.8475	1.40142	0.143054	small	NotSig	Gemin5	NA
ENSMUSG00000017466	51	90.3725	46	127.348	-36.9753	0.709651	0.143054	medium	NotSig	Timp2	NA
ENSMUSG00000070436	31	129.065	21	64.9524	64.1121	1.98706	0.144436	large	NotSig	Serpinh1	NA
ENSMUSG00000019470	72	116.292	67	77.2836	39.0081	1.50474	0.154531	medium	NotSig	Xab2	NA
ENSMUSG00000005779	526	97.2643	368	82.6603	14.6039	1.17667	0.158991	small	NotSig	Psmb4	NA
ENSMUSG00000033213	1231	102.063	1113	93.513	8.55034	1.09143	0.15996	negligible	NotSig	AA467197	NA
ENSMUSG00000020743	430	133.251	366	114.153	19.0982	1.1673	0.162506	negligible	NotSig	Mif4gd	NA
ENSMUSG00000038503	206	101.932	201	82.607	19.3251	1.23394	0.167871	small	NotSig	Mesd	NA
ENSMUSG00000003299	123	97.0976	98	76.2041	20.8935	1.27418	0.17269	small	NotSig	Mrpl4	NA
ENSMUSG00000029433	1082	108.932	935	101.365	7.5669	1.07465	0.18724	negligible	NotSig	Diablo	NA
ENSMUSG00000093668	123	111.309	113	83.5664	27.7426	1.33198	0.18724	small	NotSig	Pou5f2	NA
ENSMUSG00000026553	158	130.07	82	103.817	26.2525	1.25287	0.194619	small	NotSig	Copa	NA
ENSMUSG00000068856	171	97.0994	181	72.7017	24.3978	1.33559	0.194619	small	NotSig	Sf3b4	NA
ENSMUSG00000028656	356	105.654	277	91.3682	14.2863	1.15636	0.194619	small	NotSig	Cap1	NA
ENSMUSG00000025364	201	103.328	160	81.7125	21.6159	1.26454	0.194619	small	NotSig	Pa2g4	NA
ENSMUSG00000020460	1859	88.3131	1194	83.0126	5.30051	1.06385	0.195735	negligible	NotSig	Rps27a	NA
ENSMUSG00000021038	31	114.548	24	69.125	45.4234	1.65712	0.198079	medium	NotSig	Vipas39	NA
ENSMUSG00000036438	2185	114.448	1669	106.987	7.46078	1.06974	0.198079	negligible	NotSig	Calm2	NA
ENSMUSG00000053536	66	119.136	63	85.0794	34.057	1.4003	0.198079	small	NotSig	Cstf2t	NA
ENSMUSG00000027323	72	132.736	40	82.3	50.4361	1.61283	0.205372	medium	NotSig	Rad51	NA
ENSMUSG00000019179	120	128.375	75	99.7467	28.6283	1.28701	0.208613	small	NotSig	Mdh2	NA
ENSMUSG00000026201	128	135.547	99	101.343	34.2034	1.3375	0.20897	small	NotSig	Stk16	NA
ENSMUSG00000047257	139	106.295	128	87.3906	18.9043	1.21632	0.215063	small	NotSig	Prss45	NA
ENSMUSG00000035666	82	118.976	60	83.3333	35.6423	1.42771	0.224685	medium	NotSig	Gtf3c4	NA
ENSMUSG00000022914	48	188.396	34	121.176	67.2194	1.55472	0.224685	medium	NotSig	Brwd1	NA
ENSMUSG00000047619	20	138.45	31	177.323	-38.8726	0.78078	0.224906	medium	NotSig	Ddi1	NA
ENSMUSG00000076432	630	106.973	476	95.2521	11.7209	1.12305	0.225713	negligible	NotSig	Ywhaq	NA
ENSMUSG00000057666	520	96.8288	163	84.9264	11.9025	1.14015	0.228578	negligible	NotSig	Gapdh	NA
ENSMUSG00000048076	486	112.564	371	96.8194	15.7444	1.16262	0.229914	small	NotSig	Arf1	NA
ENSMUSG00000025652	122	95.8361	123	118.911	-23.0745	0.805951	0.232202	small	NotSig	Tmem89	NA
ENSMUSG00000020929	147	111.803	120	89.4917	22.3111	1.24931	0.232202	small	NotSig	Eftud2	NA
ENSMUSG00000024826	108	135.565	89	98.2022	37.3626	1.38047	0.240449	small	NotSig	Dpf2	NA
ENSMUSG00000029550	187	125.406	173	107.133	18.2735	1.17057	0.241334	small	NotSig	Sppl3	NA
ENSMUSG00000029416	75	99.6	32	63.125	36.475	1.57782	0.241421	small	NotSig	Slc15a4	NA
ENSMUSG00000027255	117	127.59	96	86.9688	40.621	1.46708	0.24529	medium	NotSig	Arfgap2	NA
ENSMUSG00000078578	699	114.475	587	101.917	12.5584	1.12322	0.24529	negligible	NotSig	Ube2d3	NA
ENSMUSG00000044927	329	101.812	247	89.1174	12.6941	1.14244	0.24529	negligible	NotSig	H1f10	NA
ENSMUSG00000047104	425	87.9459	383	75.2089	12.737	1.16936	0.24529	small	NotSig	Pbp2	NA
ENSMUSG00000026999	60	112.75	61	84.2131	28.5369	1.33887	0.254201	small	NotSig	Nup35	NA
ENSMUSG00000025532	158	91.2532	159	69.5975	21.6557	1.31116	0.254201	small	NotSig	Crcp	NA
ENSMUSG00000031812	248	115.202	181	93.8011	21.4005	1.22815	0.254201	small	NotSig	Map1lc3b	NA
ENSMUSG00000020102	81	117.84	74	145.027	-27.1875	0.812535	0.254201	small	NotSig	Slc16a7	NA
ENSMUSG00000016619	173	103.977	153	85.7582	18.2187	1.21244	0.254201	small	NotSig	Nup50	NA
ENSMUSG00000059552	25	159.64	20	79.35	80.29	2.01185	0.254201	large	NotSig	Trp53	NA
ENSMUSG00000010154	37	89.3243	40	51.425	37.8993	1.73698	0.254465	medium	NotSig	Spire2	NA
ENSMUSG00000063316	1056	77.7737	722	69.9695	7.80415	1.11154	0.254465	negligible	NotSig	Rpl27	NA
ENSMUSG00000020964	36	133.833	40	88.725	45.1083	1.50841	0.254465	medium	NotSig	Sel1l	NA
ENSMUSG00000005813	73	123.89	63	152.794	-28.9032	0.810835	0.255132	small	NotSig	Metap1	NA
ENSMUSG00000067194	89	96.8427	39	135.41	-38.5676	0.71518	0.255132	medium	NotSig	Eif1ax	NA
ENSMUSG00000029723	40	121.2	66	154.955	-33.7545	0.782165	0.259247	medium	NotSig	Tsc22d4	NA
ENSMUSG00000006310	204	129.485	166	101.187	28.2985	1.27967	0.25947	small	NotSig	Zbtb32	NA
ENSMUSG00000061518	769	94.2133	615	84.9789	9.2344	1.10867	0.261495	negligible	NotSig	Cox5b	NA
ENSMUSG00000032381	93	131.194	92	111.228	19.9653	1.1795	0.263548	small	NotSig	Ciao2a	NA
ENSMUSG00000041153	27	90.2963	30	150.7	-60.4037	0.599179	0.263673	medium	NotSig	Osgin2	NA
ENSMUSG00000028453	99	130.545	86	95.1512	35.3943	1.37198	0.263673	small	NotSig	Fancg	NA
ENSMUSG00000004610	27	87.2963	20	57.55	29.7463	1.51688	0.263673	small	NotSig	Etfb	NA
ENSMUSG00000021555	140	124.486	117	99	25.4857	1.25743	0.263673	small	NotSig	Naa35	NA
ENSMUSG00000052146	976	75.4846	657	69.0898	6.39483	1.09256	0.263673	negligible	NotSig	Rps10	NA
ENSMUSG00000021902	1843	113.137	1748	118.584	-5.44679	0.954068	0.264095	negligible	NotSig	Phf7	NA
ENSMUSG00000061607	86	138.547	58	102.379	36.1672	1.35327	0.265053	small	NotSig	Mdc1	NA
ENSMUSG00000009596	134	152.493	51	109.824	42.669	1.38852	0.271792	small	NotSig	Taf7l	NA
ENSMUSG00000026277	392	127.398	352	110.469	16.9292	1.15325	0.272865	negligible	NotSig	Stk25	NA
ENSMUSG00000036992	506	87.747	500	74.644	13.103	1.17554	0.272865	negligible	NotSig	Nxt1	NA
ENSMUSG00000028953	241	99.1162	184	80.2935	18.8227	1.23442	0.272865	small	NotSig	Abcf2	NA
ENSMUSG00000032959	2837	104.725	2657	108.138	-3.41269	0.968441	0.272865	negligible	NotSig	Pebp1	NA
ENSMUSG00000029467	190	123.689	128	102.555	21.1348	1.20608	0.272865	small	NotSig	Atp2a2	NA
ENSMUSG00000033933	64	136.281	44	99.4091	36.8722	1.37091	0.272865	medium	NotSig	Vhl	NA
ENSMUSG00000067338	3821	96.9963	3471	93.6626	3.3337	1.03559	0.272865	negligible	NotSig	Tuba3b	NA
ENSMUSG00000109324	155	121.097	102	93.8529	27.2438	1.29028	0.272865	small	NotSig	Prmt1	NA
ENSMUSG00000071172	477	121.547	298	104.369	17.178	1.16459	0.272865	small	NotSig	Srsf3	NA
ENSMUSG00000034157	42	119.905	70	83.0429	36.8619	1.44389	0.274434	medium	NotSig	Cipc	NA
ENSMUSG00000056436	396	118.348	318	104.717	13.6315	1.13017	0.27689	negligible	NotSig	Cyct	NA
ENSMUSG00000046711	251	123.235	154	107.351	15.8844	1.14797	0.278654	small	NotSig	Hmga1	NA
ENSMUSG00000073633	209	87.1388	178	102.803	-15.6646	0.847625	0.287917	small	NotSig	Fbxo36	NA
ENSMUSG00000027244	58	127.638	48	82.1667	45.4713	1.5534	0.287917	medium	NotSig	Atg13	NA
ENSMUSG00000046338	128	121.297	82	88.7683	32.5286	1.36644	0.287917	small	NotSig	Gpat2	NA
ENSMUSG00000059263	216	130.912	185	108.589	22.3228	1.20557	0.287917	small	NotSig	Usp47	NA
ENSMUSG00000058503	49	131.898	39	82.2051	49.6928	1.6045	0.287917	medium	NotSig	Fam133b	NA
ENSMUSG00000039763	24	100.875	41	156.341	-55.4665	0.645222	0.287917	medium	NotSig	Dnajc28	NA
ENSMUSG00000033938	226	96.9071	213	80.831	16.0761	1.19889	0.291042	small	NotSig	Ndufb7	NA
ENSMUSG00000022174	409	93.4279	323	104.854	-11.4266	0.891024	0.294639	negligible	NotSig	Dad1	NA
ENSMUSG00000117310	95	120.737	56	146.536	-25.7989	0.823941	0.294756	small	NotSig	Ptp4a1	NA
ENSMUSG00000024892	35	140.4	21	72.5238	67.8762	1.93592	0.295826	large	NotSig	Pcx	NA
ENSMUSG00000102869	108	130.963	89	102.079	28.8843	1.28296	0.308016	small	NotSig	Norad	NA
ENSMUSG00000027131	240	105.787	199	85.7035	20.084	1.23434	0.312294	small	NotSig	Emc4	NA
ENSMUSG00000030346	55	149.545	64	102.172	47.3736	1.46367	0.313536	small	NotSig	Rad51ap1	NA
ENSMUSG00000032301	207	123.077	130	101.769	21.3081	1.20938	0.313536	small	NotSig	Psma4	NA
ENSMUSG00000095384	116	81.7586	111	68.6847	13.0739	1.19035	0.313536	small	NotSig	1700001F09Rik	NA
ENSMUSG00000062647	1190	77.979	709	69.89	8.08901	1.11574	0.313778	negligible	NotSig	Rpl7a	NA
ENSMUSG00000030663	180	130.228	108	105.13	25.0981	1.23874	0.313778	small	NotSig	1110004F10Rik	NA
ENSMUSG00000020415	248	124.984	223	108.341	16.6431	1.15362	0.313778	negligible	NotSig	Pttg1	NA
ENSMUSG00000037221	46	97.9348	28	153.964	-56.0295	0.636088	0.318146	medium	NotSig	Mospd3	NA
ENSMUSG00000039128	92	97.4674	95	73.6316	23.8358	1.32372	0.324277	small	NotSig	Cdc123	NA
ENSMUSG00000026799	66	119.379	55	82.2545	37.1242	1.45133	0.324277	small	NotSig	Med27	NA
ENSMUSG00000028070	168	91.506	136	74.2794	17.2265	1.23192	0.324277	small	NotSig	Naxe	NA
ENSMUSG00000028549	286	89.3566	229	102.459	-13.1019	0.872125	0.324277	small	NotSig	Itgb3bp	NA
ENSMUSG00000057342	58	99.0862	45	83.4667	15.6195	1.18714	0.324277	small	NotSig	Sphk2	NA
ENSMUSG00000025439	113	120.257	77	93.5455	26.7112	1.28554	0.324277	small	NotSig	Clns1a	NA
ENSMUSG00000001785	52	108.654	39	154.692	-46.0385	0.702387	0.324277	medium	NotSig	Pwp1	NA
ENSMUSG00000020193	281	129.705	284	147.327	-17.6228	0.880383	0.324277	small	NotSig	Zpbp	NA
ENSMUSG00000043319	1981	106.356	1908	101.199	5.15672	1.05096	0.324277	negligible	NotSig	Cox8c	NA
ENSMUSG00000050945	46	122.565	45	81.2889	41.2763	1.50777	0.324277	medium	NotSig	Zfp438	NA
ENSMUSG00000069053	61	163.361	31	107.323	56.0381	1.52215	0.324277	medium	NotSig	Uba1y	NA
ENSMUSG00000064367	140	50.7714	85	44.5412	6.23025	1.13988	0.324277	small	NotSig	mt-Nd5	NA
ENSMUSG00000073702	1373	86.4545	857	81.1167	5.33779	1.0658	0.335611	negligible	NotSig	Rpl31	NA
ENSMUSG00000026385	225	121.862	121	99.9008	21.9614	1.21983	0.335611	small	NotSig	Dbi	NA
ENSMUSG00000015882	52	126	31	88.1935	37.8065	1.42868	0.335611	small	NotSig	Lcorl	NA
ENSMUSG00000005054	74	128.446	30	91.1333	37.3126	1.40943	0.335611	medium	NotSig	Cstb	NA
ENSMUSG00000005204	121	133.116	101	100.97	32.1454	1.31836	0.335611	small	NotSig	Senp3	NA
ENSMUSG00000005947	208	111.74	206	128.437	-16.6965	0.870002	0.335611	small	NotSig	Itgae	NA
ENSMUSG00000034120	302	149.334	166	126.38	22.9549	1.18163	0.335611	small	NotSig	Srsf2	NA
ENSMUSG00000021311	47	168.702	35	121.771	46.9307	1.3854	0.335611	small	NotSig	Mtr	NA
ENSMUSG00000021546	689	136.806	535	122.684	14.1214	1.1151	0.335611	negligible	NotSig	Hnrnpk	NA
ENSMUSG00000022671	275	97.4945	271	85.048	12.4466	1.14635	0.335611	small	NotSig	Mzt2	NA
ENSMUSG00000053841	28	188.036	20	119.1	68.9357	1.57881	0.335611	medium	NotSig	Txlna	NA
ENSMUSG00000037617	68	109.794	74	75.7432	34.0509	1.44956	0.337526	small	NotSig	Spag1	NA
ENSMUSG00000061136	88	140.239	75	104.147	36.092	1.34655	0.341101	small	NotSig	Prpf40a	NA
ENSMUSG00000007080	40	106.525	23	164.13	-57.6054	0.649026	0.341101	medium	NotSig	Pole	NA
ENSMUSG00000021737	293	87.9044	216	74.4444	13.46	1.18081	0.341101	small	NotSig	Psmd6	NA
ENSMUSG00000028416	276	92.9855	290	105.576	-12.5904	0.880746	0.341477	small	NotSig	Bag1	NA
ENSMUSG00000038187	122	128.926	101	92.703	36.2233	1.39075	0.341477	small	NotSig	Btbd10	NA
ENSMUSG00000032386	57	136.509	57	96.4035	40.1053	1.41601	0.341477	small	NotSig	Trip4	NA
ENSMUSG00000016559	1912	109.897	1275	103.464	6.43344	1.06218	0.341477	negligible	NotSig	H3f3b	NA
ENSMUSG00000090585	105	93.6762	111	110.748	-17.0716	0.845852	0.341477	small	NotSig	4933406F09Rik	NA
ENSMUSG00000037058	157	111.382	102	132.52	-21.1374	0.840496	0.341477	small	NotSig	Paip2	NA
ENSMUSG00000050122	26	128.538	45	169.156	-40.6171	0.759883	0.341477	medium	NotSig	Vwa3b	NA
ENSMUSG00000056091	37	72.973	24	99.5	-26.527	0.733397	0.341477	medium	NotSig	St3gal5	NA
ENSMUSG00000023336	30	59.6667	21	95.8095	-36.1429	0.622763	0.341477	large	NotSig	Wfdc1	NA
ENSMUSG00000025940	118	122.992	69	92	30.9915	1.33686	0.343157	small	NotSig	Tmem70	NA
ENSMUSG00000027540	95	100.116	82	70.7805	29.3353	1.41445	0.343157	small	NotSig	Ptpn1	NA
ENSMUSG00000072772	83	94.6867	51	119.137	-24.4505	0.79477	0.343157	small	NotSig	Grcc10	NA
ENSMUSG00000022972	547	102.011	558	89.7115	12.2995	1.1371	0.343157	negligible	NotSig	Cfap298	NA
ENSMUSG00000063457	1213	91.9349	858	86.4079	5.52695	1.06396	0.345007	negligible	NotSig	Rps15	NA
ENSMUSG00000042354	51	148.275	34	96.6471	51.6275	1.53419	0.345007	medium	NotSig	Gnl3	NA
ENSMUSG00000029505	258	113.202	296	94.223	18.9786	1.20142	0.348083	small	NotSig	Ep400	NA
ENSMUSG00000021007	21	191.571	37	118.514	73.0579	1.61645	0.348083	medium	NotSig	Spata7	NA
ENSMUSG00000037894	1193	115.722	1034	108.399	7.32229	1.06755	0.349326	negligible	NotSig	H2az1	NA
ENSMUSG00000044320	46	155.609	43	124.326	31.2831	1.25162	0.351676	small	NotSig	1700001O22Rik	NA
ENSMUSG00000031703	91	128.253	62	161.226	-32.9731	0.795485	0.351676	small	NotSig	Itfg1	NA
ENSMUSG00000033276	49	87.6122	55	129.109	-41.4968	0.678591	0.354865	medium	NotSig	Stk36	NA
ENSMUSG00000030432	1240	78.7137	794	81.5491	-2.83541	0.965231	0.354865	negligible	NotSig	Rpl28	NA
ENSMUSG00000026401	85	146.835	109	124.404	22.4316	1.18031	0.361239	small	NotSig	Cd55b	NA
ENSMUSG00000039515	337	117.092	250	103.228	13.864	1.1343	0.361239	negligible	NotSig	Ptpa	NA
ENSMUSG00000010538	413	95.7482	373	104.702	-8.95423	0.914479	0.361239	negligible	NotSig	Tsacc	NA
ENSMUSG00000028607	133	70.4737	117	87.4103	-16.9366	0.80624	0.361239	small	NotSig	Cpt2	NA
ENSMUSG00000057637	33	79.0606	39	114.154	-35.0932	0.692579	0.361239	medium	NotSig	Prdm2	NA
ENSMUSG00000033216	87	67.5977	71	90.493	-22.8953	0.746994	0.361239	small	NotSig	Eefsec	NA
ENSMUSG00000030695	187	138.139	113	159.248	-21.1088	0.867447	0.361239	small	NotSig	Aldoa	NA
ENSMUSG00000003528	93	109.097	62	82.1774	26.9194	1.32758	0.361239	small	NotSig	Slc25a1	NA
ENSMUSG00000022957	20	86.9	22	147.045	-60.1455	0.590974	0.361239	large	NotSig	Itsn1	NA
ENSMUSG00000023883	229	115.249	201	97.1592	18.0897	1.18619	0.361239	small	NotSig	Phf10	NA
ENSMUSG00000024966	231	112.264	153	96.0392	16.2249	1.16894	0.361239	small	NotSig	Stip1	NA
ENSMUSG00000020038	132	112.318	115	94.4261	17.8921	1.18948	0.361283	small	NotSig	Cry1	NA
ENSMUSG00000027030	372	105.742	325	118.326	-12.5842	0.893648	0.363361	negligible	NotSig	Stk39	NA
ENSMUSG00000029656	36	80.3333	43	110.093	-29.7597	0.729686	0.363361	medium	NotSig	C8b	NA
ENSMUSG00000029775	83	125.241	81	95.8889	29.3521	1.30611	0.363361	small	NotSig	Klhdc10	NA
ENSMUSG00000049659	72	112	66	146.258	-34.2576	0.765772	0.363361	small	NotSig	Aftph	NA
ENSMUSG00000037601	189	97.5873	122	79.6393	17.948	1.22537	0.363361	small	NotSig	Nme1	NA
ENSMUSG00000038485	60	128.817	48	167.396	-38.5792	0.769533	0.363361	small	NotSig	Socs7	NA
ENSMUSG00000021706	30	174.867	21	84.1429	90.7238	2.07821	0.363361	large	NotSig	Zfyve16	NA
ENSMUSG00000025613	616	92.4821	464	84.0366	8.4455	1.1005	0.363361	negligible	NotSig	Cct8	NA
ENSMUSG00000026594	302	126.586	281	109.79	16.7961	1.15298	0.366622	small	NotSig	Ralgps2	NA
ENSMUSG00000059447	351	98.6809	230	88.5174	10.1635	1.11482	0.366622	negligible	NotSig	Hadhb	NA
ENSMUSG00000029725	210	102.833	171	85.924	16.9094	1.19679	0.366622	small	NotSig	Ppp1r35	NA
ENSMUSG00000072640	106	101.33	105	122.19	-20.8603	0.829281	0.366622	small	NotSig	Lyrm9	NA
ENSMUSG00000017404	1282	81.252	817	76.3929	4.85905	1.06361	0.366622	negligible	NotSig	Rpl19	NA
ENSMUSG00000033237	108	120.111	136	147.875	-27.7639	0.812248	0.366622	small	NotSig	Arid2	NA
ENSMUSG00000079584	67	116.776	24	172.542	-55.7655	0.6768	0.366622	medium	NotSig	Tm9sf5	NA
ENSMUSG00000074771	34	121.088	31	170.032	-48.944	0.712149	0.366622	medium	NotSig	Ankef1	NA
ENSMUSG00000024175	139	102.95	200	111.7	-8.75036	0.921662	0.368572	negligible	NotSig	Tekt4	NA
ENSMUSG00000091415	34	137.5	28	92.0714	45.4286	1.49341	0.369542	medium	NotSig	Ak9	NA
ENSMUSG00000014177	53	90.1132	28	129.179	-39.0654	0.697586	0.369542	medium	NotSig	Tvp23b	NA
ENSMUSG00000037062	928	119.593	808	126.572	-6.97911	0.94486	0.376744	negligible	NotSig	Sh3glb1	NA
ENSMUSG00000063802	78	122.346	76	95.2237	27.1225	1.28483	0.376744	small	NotSig	Hspbp1	NA
ENSMUSG00000045128	1488	83.1761	857	79.0677	4.1084	1.05196	0.377668	negligible	NotSig	Rpl18a	NA
ENSMUSG00000049960	91	111.297	76	83.8684	27.4283	1.32704	0.377668	small	NotSig	Mrps16	NA
ENSMUSG00000022663	46	120.174	49	76.8163	43.3576	1.56443	0.377668	medium	NotSig	Atg3	NA
ENSMUSG00000000743	154	119.578	143	99.6434	19.9346	1.20006	0.37913	small	NotSig	Chmp1a	NA
ENSMUSG00000028691	535	116.529	258	104.547	11.9825	1.11461	0.38198	negligible	NotSig	Prdx1	NA
ENSMUSG00000031715	232	110.552	157	94.0764	16.4753	1.17513	0.382381	small	NotSig	Smarca5	NA
ENSMUSG00000026585	61	112	62	138.581	-26.5806	0.808194	0.383707	small	NotSig	Kifap3	NA
ENSMUSG00000023456	219	96.589	166	114.229	-17.6399	0.845574	0.383707	small	NotSig	Tpi1	NA
ENSMUSG00000089875	20	138.65	21	73.381	65.269	1.88945	0.383707	large	NotSig	Etohd2	NA
ENSMUSG00000039041	229	97.655	161	84.205	13.4501	1.15973	0.386807	negligible	NotSig	Adrm1	NA
ENSMUSG00000039456	64	153.906	47	115.043	38.8637	1.33782	0.386912	small	NotSig	Morc3	NA
ENSMUSG00000030298	207	91.657	160	72.475	19.182	1.26467	0.389896	small	NotSig	Sec13	NA
ENSMUSG00000020003	53	148.736	21	99.1905	49.5454	1.4995	0.389896	medium	NotSig	Pex7	NA
ENSMUSG00000032968	59	78.6271	61	95.8033	-17.1762	0.820714	0.389896	small	NotSig	Inha	NA
ENSMUSG00000045886	238	108.668	256	90.0195	18.6485	1.20716	0.392452	small	NotSig	Gm9803	NA
ENSMUSG00000040514	31	108.613	33	144.818	-36.2053	0.749995	0.392452	medium	NotSig	Tex47	NA
ENSMUSG00000000942	177	91.0395	166	104.759	-13.7195	0.869038	0.392705	negligible	NotSig	Hoxa4	NA
ENSMUSG00000033467	81	143.062	54	108.981	34.0802	1.31272	0.393886	small	NotSig	Crlf2	NA
ENSMUSG00000074030	37	126.378	42	92.3095	34.0689	1.36907	0.395582	medium	NotSig	Exoc8	NA
ENSMUSG00000029404	102	88.7451	85	74.5176	14.2275	1.19093	0.395811	small	NotSig	Arl6ip4	NA
ENSMUSG00000033166	46	91.9348	33	122.667	-30.7319	0.749468	0.395811	small	NotSig	Dis3	NA
ENSMUSG00000099681	125	100.824	120	85.9833	14.8407	1.1726	0.396002	small	NotSig	1700052K11Rik	NA
ENSMUSG00000029111	61	138.951	55	108.945	30.0054	1.27542	0.39628	small	NotSig	Nelfa	NA
ENSMUSG00000072295	254	111.756	245	124.282	-12.5257	0.899215	0.400417	negligible	NotSig	C2cd6	NA
ENSMUSG00000027378	735	101.718	637	108.027	-6.30832	0.941604	0.400417	negligible	NotSig	Nphp1	NA
ENSMUSG00000027518	85	81.0706	113	102.398	-21.3276	0.791719	0.400417	small	NotSig	1700021F07Rik	NA
ENSMUSG00000028869	110	99.7545	68	67.1176	32.6369	1.48626	0.400417	small	NotSig	Gnl2	NA
ENSMUSG00000029062	68	123.603	38	83.8158	39.7872	1.4747	0.400417	small	NotSig	Cdk11b	NA
ENSMUSG00000031667	44	136.682	33	97.5758	39.1061	1.40078	0.400417	small	NotSig	Aktip	NA
ENSMUSG00000113902	451	102.255	348	92.2213	10.0337	1.1088	0.400417	negligible	NotSig	Ndufb1	NA
ENSMUSG00000007670	106	143.462	71	107.493	35.9693	1.33462	0.40229	small	NotSig	Khsrp	NA
ENSMUSG00000026356	248	104.581	195	89.9846	14.596	1.16221	0.403714	small	NotSig	Dars	NA
ENSMUSG00000002728	92	106.185	66	79.9091	26.2757	1.32882	0.403714	small	NotSig	Naa20	NA
ENSMUSG00000038024	30	176.733	20	102.55	74.1833	1.72339	0.403714	medium	NotSig	Dennd4c	NA
ENSMUSG00000052566	108	101.546	110	115.945	-14.3992	0.875811	0.403714	small	NotSig	Hook2	NA
ENSMUSG00000040541	25	139.4	27	179	-39.6	0.778771	0.403714	medium	NotSig	Tmem225	NA
ENSMUSG00000020213	63	115.079	48	152.812	-37.7331	0.753076	0.403714	medium	NotSig	Glipr1l1	NA
ENSMUSG00000046782	48	96.9583	43	115.884	-18.9254	0.836686	0.403714	small	NotSig	Ttc6	NA
ENSMUSG00000024384	34	129.471	33	76	53.4706	1.70356	0.403714	medium	NotSig	Iws1	NA
ENSMUSG00000036309	650	120.155	525	111.349	8.80681	1.07909	0.40408	negligible	NotSig	Skp1	NA
ENSMUSG00000039754	22	148.545	26	109.577	38.9685	1.35563	0.404295	small	NotSig	Alkbh4	NA
ENSMUSG00000004771	294	94.8231	219	88.1005	6.72267	1.07631	0.404295	negligible	NotSig	Rab11a	NA
ENSMUSG00000041328	74	130.797	49	94.449	36.3483	1.38485	0.405686	small	NotSig	Pcf11	NA
ENSMUSG00000026755	266	109.831	244	95.8443	13.9866	1.14593	0.406871	small	NotSig	Arpc5l	NA
ENSMUSG00000042229	29	110.172	24	64.2917	45.8807	1.71363	0.407051	medium	NotSig	Rabif	NA
ENSMUSG00000020130	126	123.619	134	92.4552	31.1638	1.33707	0.407051	small	NotSig	Tbc1d15	NA
ENSMUSG00000024613	33	98.6061	20	53.3	45.3061	1.85002	0.407051	medium	NotSig	Tcof1	NA
ENSMUSG00000051223	173	146.353	91	118.879	27.4735	1.2311	0.41027	small	NotSig	Bzw1	NA
ENSMUSG00000027199	93	128.409	37	93.7838	34.6248	1.3692	0.41027	small	NotSig	Gatm	NA
ENSMUSG00000021131	508	116.537	394	106.251	10.2861	1.09681	0.41027	negligible	NotSig	Erh	NA
ENSMUSG00000002379	273	88.1429	186	74.9194	13.2235	1.1765	0.41027	small	NotSig	Ndufa11	NA
ENSMUSG00000024767	103	120.738	86	102	18.7379	1.1837	0.41027	small	NotSig	Otub1	NA
ENSMUSG00000027341	120	139.367	82	109.768	29.5984	1.26964	0.410464	small	NotSig	Tmem230	NA
ENSMUSG00000005883	75	155.573	57	113.333	42.24	1.37271	0.410464	small	NotSig	Spo11	NA
ENSMUSG00000028637	430	105.909	431	113.165	-7.25543	0.935886	0.410464	negligible	NotSig	Ccdc30	NA
ENSMUSG00000029330	225	107.347	213	116.803	-9.45615	0.919042	0.410464	negligible	NotSig	Cds1	NA
ENSMUSG00000015994	294	94.4796	242	78.5909	15.8887	1.20217	0.410464	small	NotSig	Fnta	NA
ENSMUSG00000040652	346	113.04	263	96.3346	16.7059	1.17341	0.410464	small	NotSig	Oaz2	NA
ENSMUSG00000037697	87	140.276	99	162.636	-22.3605	0.862512	0.410464	small	NotSig	Ddhd1	NA
ENSMUSG00000033589	141	112.638	137	97.7007	14.9376	1.15289	0.410464	small	NotSig	Reep4	NA
ENSMUSG00000057246	392	111.804	361	124.745	-12.9416	0.896256	0.410464	negligible	NotSig	BC051142	NA
ENSMUSG00000038806	27	127.852	28	78.7857	49.0661	1.62278	0.413122	medium	NotSig	Sde2	NA
ENSMUSG00000012848	1278	76.1244	784	71.3214	4.80298	1.06734	0.413122	negligible	NotSig	Rps5	NA
ENSMUSG00000075700	106	122.113	57	95.8421	26.2711	1.27411	0.414029	small	NotSig	Selenot	NA
ENSMUSG00000049387	916	91.5393	680	86.2221	5.31724	1.06167	0.414029	negligible	NotSig	Cox7b2	NA
ENSMUSG00000032562	153	105.856	81	80.0494	25.8068	1.32239	0.414029	small	NotSig	Gnai2	NA
ENSMUSG00000061981	48	139.104	27	100.63	38.4745	1.38234	0.414029	small	NotSig	Flot2	NA
ENSMUSG00000053453	197	141.761	171	117.93	23.8316	1.20208	0.414029	small	NotSig	Thoc7	NA
ENSMUSG00000007589	83	116.747	68	93.5	23.247	1.24863	0.414029	small	NotSig	Tinf2	NA
ENSMUSG00000039209	1341	93.689	1178	86.7903	6.89872	1.07949	0.414029	negligible	NotSig	Rpl39l	NA
ENSMUSG00000055401	67	104.254	39	74.4103	29.8435	1.40107	0.414029	small	NotSig	Fbxo6	NA
ENSMUSG00000036598	310	85.1484	296	76.6419	8.5065	1.11099	0.416341	negligible	NotSig	Ccdc113	NA
ENSMUSG00000026634	77	124.13	34	90.1176	34.0122	1.37742	0.417979	small	NotSig	Angel2	NA
ENSMUSG00000001017	290	121.031	197	105.365	15.6656	1.14868	0.417979	negligible	NotSig	Chtop	NA
ENSMUSG00000038172	39	106	34	77.3824	28.6176	1.36982	0.417979	small	NotSig	Ttc39b	NA
ENSMUSG00000008129	75	78.08	114	101.044	-22.9639	0.772734	0.417979	small	NotSig	Brme1	NA
ENSMUSG00000009079	337	105.997	277	91.1841	14.8129	1.16245	0.417979	negligible	NotSig	Ewsr1	NA
ENSMUSG00000062421	65	148.8	25	110.88	37.92	1.34199	0.417979	small	NotSig	Arf2	NA
ENSMUSG00000001175	1590	111.343	1484	106.367	4.97552	1.04678	0.417979	negligible	NotSig	Calm1	NA
ENSMUSG00000040997	135	83.5852	114	101.421	-17.8359	0.82414	0.417979	small	NotSig	Abhd4	NA
ENSMUSG00000023861	85	125.612	40	96.5	29.1118	1.30168	0.417979	small	NotSig	Mpc1	NA
ENSMUSG00000071073	103	118.515	109	100.349	18.1659	1.18103	0.417979	small	NotSig	Lrrc73	NA
ENSMUSG00000024889	73	136.918	44	101.432	35.486	1.34985	0.417979	small	NotSig	Rce1	NA
ENSMUSG00000078851	21	136.381	20	83.65	52.731	1.63038	0.417979	medium	NotSig	H2aw	NA
ENSMUSG00000026567	80	124.25	78	145.115	-20.8654	0.856215	0.418471	small	NotSig	Adcy10	NA
ENSMUSG00000041777	79	122.873	54	88.7407	34.1327	1.38463	0.418471	small	NotSig	Cir1	NA
ENSMUSG00000003660	148	107.858	134	95.2313	12.6268	1.13259	0.418471	negligible	NotSig	Snrnp200	NA
ENSMUSG00000029769	506	120.644	494	127.328	-6.68367	0.947508	0.418471	negligible	NotSig	Ccdc136	NA
ENSMUSG00000078681	46	118.913	39	84.7179	34.1951	1.40363	0.418471	small	NotSig	Tm2d3	NA
ENSMUSG00000001105	156	116.462	98	88.8878	27.5738	1.31021	0.418471	small	NotSig	Ift20	NA
ENSMUSG00000034227	52	87.9231	61	76.4918	11.4313	1.14944	0.418471	negligible	NotSig	Foxj1	NA
ENSMUSG00000039100	60	120.15	32	96.1875	23.9625	1.24912	0.418471	small	NotSig	Marchf6	NA
ENSMUSG00000024843	164	121.396	164	93.4207	27.9756	1.29946	0.418471	small	NotSig	Chka	NA
ENSMUSG00000071324	31	82.3871	30	111	-28.6129	0.742226	0.421295	small	NotSig	Armc2	NA
ENSMUSG00000047215	545	117.785	416	104.144	13.6411	1.13098	0.424724	negligible	NotSig	Rpl9	NA
ENSMUSG00000027479	164	130.177	108	109.065	21.112	1.19357	0.427455	small	NotSig	Mapre1	NA
ENSMUSG00000028690	37	141.892	26	101.462	40.4304	1.39848	0.429263	small	NotSig	Mmachc	NA
ENSMUSG00000023079	29	96.3103	26	130.346	-34.0358	0.738881	0.429263	small	NotSig	Gtf2ird1	NA
ENSMUSG00000026150	337	134.344	306	117.392	16.9521	1.14441	0.431323	small	NotSig	Mff	NA
ENSMUSG00000019373	329	90.0213	292	78.5685	11.4528	1.14577	0.431972	negligible	NotSig	Cops3	NA
ENSMUSG00000038619	177	130.921	114	104.246	26.6753	1.25589	0.433246	small	NotSig	Ensa	NA
ENSMUSG00000039361	71	132.887	62	162.516	-29.6288	0.817687	0.433246	small	NotSig	Picalm	NA
ENSMUSG00000008958	56	97.0536	56	70.6429	26.4107	1.37386	0.437232	small	NotSig	Vps72	NA
ENSMUSG00000050708	259	110.208	122	97.2213	12.9872	1.13358	0.437944	small	NotSig	Ftl1	NA
ENSMUSG00000007656	207	94.2464	120	77.0833	17.163	1.22266	0.437944	small	NotSig	Arpp19	NA
ENSMUSG00000001783	106	104.736	65	84.0308	20.7051	1.2464	0.437944	small	NotSig	Rtcb	NA
ENSMUSG00000086786	55	121.745	87	95.5632	26.1822	1.27398	0.437944	small	NotSig	Gm15908	NA
ENSMUSG00000041720	79	97.9241	71	126.127	-28.2027	0.776394	0.437944	small	NotSig	Pi4ka	NA
ENSMUSG00000035455	116	153.362	75	119.093	34.2687	1.28775	0.438374	small	NotSig	Fignl1	NA
ENSMUSG00000035522	103	143.573	157	133.191	10.3817	1.07795	0.43969	small	NotSig	Tsga8	NA
ENSMUSG00000029649	218	118.61	147	104.429	14.1815	1.1358	0.441972	small	NotSig	Pomp	NA
ENSMUSG00000052221	103	143.049	119	164.042	-20.9935	0.872024	0.441972	small	NotSig	Ppp1r36	NA
ENSMUSG00000090258	103	90.3204	72	114.958	-24.6379	0.785679	0.441972	small	NotSig	Churc1	NA
ENSMUSG00000024597	20	160.9	28	114.5	46.4	1.40524	0.441972	medium	NotSig	Slc12a2	NA
ENSMUSG00000031503	35	137.257	24	104.333	32.9238	1.31556	0.441972	small	NotSig	Col4a2	NA
ENSMUSG00000028899	74	100.743	79	122.848	-22.1049	0.820063	0.442431	small	NotSig	Taf12	NA
ENSMUSG00000085293	42	102.5	35	149.543	-47.0429	0.685422	0.444946	medium	NotSig	Gm13817	NA
ENSMUSG00000029390	187	148	88	124.295	23.7045	1.19071	0.444946	small	NotSig	Tmed2	NA
ENSMUSG00000030417	580	95.4586	454	100.187	-4.7286	0.952802	0.444946	negligible	NotSig	Pdcd5	NA
ENSMUSG00000030815	667	141.927	770	148.379	-6.45268	0.956512	0.444946	negligible	NotSig	Phkg2	NA
ENSMUSG00000001666	874	89.27	769	85.0117	4.25832	1.05009	0.444946	negligible	NotSig	Ddt	NA
ENSMUSG00000020059	627	133.77	428	122.182	11.5881	1.09484	0.444946	negligible	NotSig	Sycp3	NA
ENSMUSG00000008822	1055	105.635	1130	100.383	5.25189	1.05232	0.444946	negligible	NotSig	Acyp1	NA
ENSMUSG00000045996	160	118.213	98	96.4286	21.7839	1.22591	0.444946	small	NotSig	Polr2k	NA
ENSMUSG00000024927	91	107.396	72	76.9861	30.4095	1.395	0.444946	small	NotSig	Rela	NA
ENSMUSG00000024817	33	103.061	24	152.458	-49.3977	0.675992	0.444946	medium	NotSig	Uhrf2	NA
ENSMUSG00000030982	41	94.4878	38	70.9211	23.5668	1.3323	0.444946	small	NotSig	Vps35l	NA
ENSMUSG00000021993	93	91.5269	98	118.296	-26.769	0.773711	0.445508	small	NotSig	Mipep	NA
ENSMUSG00000001415	183	112.306	193	94.4197	17.8863	1.18943	0.448422	small	NotSig	Smg5	NA
ENSMUSG00000031641	40	103.85	40	73.7	30.15	1.40909	0.448422	small	NotSig	Cbr4	NA
ENSMUSG00000090136	125	96.488	96	80.3125	16.1755	1.20141	0.448422	small	NotSig	Gm10177	NA
ENSMUSG00000073468	68	144.706	36	113.472	31.2337	1.27525	0.448422	small	NotSig	Sft2d1	NA
ENSMUSG00000035372	107	103.467	122	121.057	-17.5901	0.854696	0.448422	small	NotSig	1810055G02Rik	NA
ENSMUSG00000032076	69	95.2174	46	132.065	-36.8478	0.720988	0.451201	small	NotSig	Cadm1	NA
ENSMUSG00000016257	117	121.231	81	99.284	21.9468	1.22105	0.452468	small	NotSig	Prelid3b	NA
ENSMUSG00000035933	37	138.189	33	83.3333	54.8559	1.65827	0.452468	medium	NotSig	Cog5	NA
ENSMUSG00000027011	89	136.82	43	109.349	27.4714	1.25123	0.45337	small	NotSig	Ube2e3	NA
ENSMUSG00000035530	1287	108.539	1015	103.877	4.66239	1.04488	0.455272	negligible	NotSig	Eif1	NA
ENSMUSG00000062619	55	96.4182	50	76.5	19.9182	1.26037	0.455272	small	NotSig	2310039H08Rik	NA
ENSMUSG00000026162	37	110.27	20	61.55	48.7203	1.79156	0.455865	medium	NotSig	Nhej1	NA
ENSMUSG00000006418	171	117.784	123	96.8699	20.9137	1.21589	0.45855	small	NotSig	Rnf114	NA
ENSMUSG00000029148	112	135.223	63	104.825	30.3978	1.28999	0.459448	small	NotSig	Nrbp1	NA
ENSMUSG00000030126	83	122.94	89	145.124	-22.1838	0.847138	0.459448	small	NotSig	Tmcc1	NA
ENSMUSG00000043648	203	134.596	194	119.572	15.0239	1.12565	0.459566	negligible	NotSig	Pld6	NA
ENSMUSG00000018572	95	109.411	59	83.4915	25.919	1.31044	0.459566	small	NotSig	Phf23	NA
ENSMUSG00000042208	78	85.1282	72	64.25	20.8782	1.32495	0.461015	small	NotSig	0610010F05Rik	NA
ENSMUSG00000025384	72	106.181	81	121.481	-15.3009	0.874047	0.461015	small	NotSig	Faap100	NA
ENSMUSG00000048234	39	105.462	20	147.65	-42.1885	0.714267	0.461896	medium	NotSig	Rnf149	NA
ENSMUSG00000071749	34	98.8529	38	66.7105	32.1424	1.48182	0.464106	small	NotSig	4933412E24Rik	NA
ENSMUSG00000041809	282	82.695	279	91.5986	-8.90353	0.902798	0.4659	negligible	NotSig	Efhc1	NA
ENSMUSG00000004264	161	97.8758	97	82.3711	15.5046	1.18823	0.467159	small	NotSig	Phb2	NA
ENSMUSG00000021770	101	96.7822	101	116.347	-19.5644	0.831844	0.467159	small	NotSig	Samd8	NA
ENSMUSG00000040813	81	81.7407	77	102.429	-20.6878	0.798027	0.467632	small	NotSig	Tex264	NA
ENSMUSG00000018574	61	132.492	30	91.3667	41.1251	1.45011	0.468782	small	NotSig	Acadvl	NA
ENSMUSG00000026853	439	114.257	493	105.314	8.943	1.08492	0.468832	negligible	NotSig	Crat	NA
ENSMUSG00000086379	98	130.459	76	105.158	25.3013	1.2406	0.468832	small	NotSig	1700026D11Rik	NA
ENSMUSG00000038628	58	119.983	49	82.551	37.4317	1.45344	0.468832	small	NotSig	Polr3k	NA
ENSMUSG00000027938	25	124.84	61	164.066	-39.2256	0.760915	0.468832	medium	NotSig	Creb3l4	NA
ENSMUSG00000063882	429	94.9907	266	87.6992	7.29143	1.08314	0.468832	negligible	NotSig	Uqcrh	NA
ENSMUSG00000030216	543	99.4733	642	89.1916	10.2817	1.11528	0.468832	negligible	NotSig	Wbp11	NA
ENSMUSG00000040028	144	107.562	134	83.6194	23.9431	1.28633	0.468832	small	NotSig	Elavl1	NA
ENSMUSG00000036777	24	158.417	26	106.346	52.0705	1.48963	0.468832	medium	NotSig	Anln	NA
ENSMUSG00000037747	117	96.6667	139	119.835	-23.1679	0.806668	0.468832	small	NotSig	Phyhipl	NA
ENSMUSG00000047260	227	97.2996	157	84.7261	12.5734	1.1484	0.468832	small	NotSig	Emc6	NA
ENSMUSG00000020697	132	117.152	137	95.4964	21.6552	1.22676	0.468832	small	NotSig	Lig3	NA
ENSMUSG00000038909	312	97.9487	295	82.3559	15.5928	1.18933	0.468832	small	NotSig	Kat7	NA
ENSMUSG00000020876	55	99.1455	36	141.806	-42.6601	0.699165	0.468832	small	NotSig	Snx11	NA
ENSMUSG00000021606	425	83.3976	304	92.7204	-9.32275	0.899453	0.468832	negligible	NotSig	Ndufs6	NA
ENSMUSG00000033099	83	104.843	58	71.2069	33.6365	1.47238	0.468832	small	NotSig	Nol12	NA
ENSMUSG00000019214	40	103.225	22	65.1364	38.0886	1.58475	0.468832	medium	NotSig	Chtf18	NA
ENSMUSG00000001524	76	99.2895	58	69	30.2895	1.43898	0.468832	small	NotSig	Gtf2h4	NA
ENSMUSG00000039770	135	145.593	102	115.578	30.0142	1.25969	0.468832	small	NotSig	Ypel5	NA
ENSMUSG00000024566	110	87.1909	106	108.943	-21.7525	0.800332	0.468832	small	NotSig	Atp9b	NA
ENSMUSG00000033053	126	73.1984	142	82.4225	-9.22412	0.888087	0.468832	negligible	NotSig	1700028P14Rik	NA
ENSMUSG00000025377	33	148.939	26	85.9615	62.9779	1.73263	0.469087	medium	NotSig	Tepsin	NA
ENSMUSG00000047674	361	96.4848	268	84.709	11.7758	1.13901	0.470192	negligible	NotSig	Pdha2	NA
ENSMUSG00000045962	152	148.789	114	168.228	-19.4386	0.884451	0.470192	small	NotSig	Wnk1	NA
ENSMUSG00000045587	369	122.287	257	110.405	11.8826	1.10763	0.470192	negligible	NotSig	Lypd10	NA
ENSMUSG00000024350	52	95.1538	66	117.318	-22.1643	0.811075	0.470192	small	NotSig	Dnajc18	NA
ENSMUSG00000003072	376	98.0027	339	86.7788	11.2239	1.12934	0.4703	negligible	NotSig	Atp5d	NA
ENSMUSG00000027342	462	108.476	311	95.6431	12.8331	1.13418	0.471423	negligible	NotSig	Pcna	NA
ENSMUSG00000027883	43	122.326	25	86.88	35.4456	1.40798	0.471423	small	NotSig	Gpsm2	NA
ENSMUSG00000032281	62	119.984	26	71.2308	48.7531	1.68444	0.471423	medium	NotSig	Acsbg1	NA
ENSMUSG00000115676	119	129.815	131	142.282	-12.4673	0.912376	0.471423	small	NotSig	4930449C09Rik	NA
ENSMUSG00000042541	389	115.738	289	108.405	7.33294	1.06764	0.476307	negligible	NotSig	Sem1	NA
ENSMUSG00000022257	88	104.989	83	79.6024	25.3862	1.31891	0.476307	small	NotSig	Laptm4b	NA
ENSMUSG00000035969	48	110.771	55	82.1818	28.589	1.34788	0.476597	small	NotSig	Rusc2	NA
ENSMUSG00000024180	74	108.108	67	137.075	-28.9665	0.788681	0.476659	small	NotSig	Pgap6	NA
ENSMUSG00000033671	52	134.712	43	104.884	29.8278	1.28439	0.48053	small	NotSig	Cep350	NA
ENSMUSG00000006412	140	111.371	88	93.6477	17.7237	1.18926	0.48053	small	NotSig	Pfdn2	NA
ENSMUSG00000000561	69	162.058	38	114.921	47.1369	1.41017	0.48053	small	NotSig	Wdr77	NA
ENSMUSG00000028719	47	110.851	24	149.458	-38.6073	0.741685	0.48053	medium	NotSig	Cmpk1	NA
ENSMUSG00000059534	385	96.1662	309	89.0032	7.163	1.08048	0.48053	negligible	NotSig	Uqcr10	NA
ENSMUSG00000078974	341	88.6686	254	82.0197	6.64894	1.08107	0.48053	negligible	NotSig	Sec61g	NA
ENSMUSG00000052642	168	88.5833	154	104.532	-15.9491	0.847424	0.48053	small	NotSig	Lypd9	NA
ENSMUSG00000019505	7750	89.0293	6907	86.078	2.95125	1.03429	0.48053	negligible	NotSig	Ubb	NA
ENSMUSG00000034501	38	144.184	27	97.2963	46.8879	1.48191	0.48053	medium	NotSig	Pcnx4	NA
ENSMUSG00000021124	126	98.1587	108	77.7963	20.3624	1.26174	0.48053	small	NotSig	Vti1b	NA
ENSMUSG00000022285	531	135.006	393	123.033	11.9726	1.09731	0.48053	negligible	NotSig	Ywhaz	NA
ENSMUSG00000027804	129	127.488	100	103.6	23.8884	1.23058	0.483442	small	NotSig	Ppid	NA
ENSMUSG00000007892	2254	82.0275	1362	78.3656	3.66187	1.04673	0.483689	negligible	NotSig	Rplp1	NA
ENSMUSG00000019872	28	110.857	41	81	29.8571	1.36861	0.483689	medium	NotSig	Smpdl3a	NA
ENSMUSG00000039568	155	105.89	144	84.3889	21.5014	1.25479	0.483689	small	NotSig	Ubald1	NA
ENSMUSG00000033184	134	123.097	114	146.36	-23.2626	0.841058	0.483689	small	NotSig	Tmed7	NA
ENSMUSG00000022370	175	94.6	136	82.7794	11.8206	1.1428	0.485039	negligible	NotSig	Mrpl13	NA
ENSMUSG00000018501	33	179.212	21	114.381	64.8312	1.5668	0.485039	medium	NotSig	Ncor1	NA
ENSMUSG00000026111	108	114.278	79	89.7595	24.5183	1.27316	0.485287	small	NotSig	Unc50	NA
ENSMUSG00000061104	205	99.2537	144	82.9375	16.3162	1.19673	0.485287	small	NotSig	Sap18b	NA
ENSMUSG00000039016	474	102.023	433	108.945	-6.92137	0.936469	0.485287	negligible	NotSig	Timm8b	NA
ENSMUSG00000020878	935	99.5765	1019	104.086	-4.50989	0.956672	0.485287	negligible	NotSig	Lrrc46	NA
ENSMUSG00000023034	50	93.72	20	132.75	-39.03	0.705989	0.485287	medium	NotSig	Nr4a1	NA
ENSMUSG00000064337	322	21.8447	169	26.7692	-4.92451	0.816038	0.485287	small	NotSig	mt-Rnr1	NA
ENSMUSG00000028331	33	86.3939	25	112.88	-26.4861	0.765361	0.49264	small	NotSig	Trmo	NA
ENSMUSG00000030851	6112	105.453	6038	103.065	2.38796	1.02317	0.49264	negligible	NotSig	Ldhc	NA
ENSMUSG00000101970	61	114.262	55	77.7455	36.5168	1.4697	0.49264	small	NotSig	Chaserr	NA
ENSMUSG00000032526	39	126.872	28	81.6071	45.2647	1.55467	0.49264	medium	NotSig	Ss18l2	NA
ENSMUSG00000027203	213	140.469	136	123.412	17.0577	1.13822	0.492898	negligible	NotSig	Dut	NA
ENSMUSG00000052305	82	43.5732	47	33.9787	9.59445	1.28237	0.492898	small	NotSig	Hbb-bs	NA
ENSMUSG00000021749	48	83.8542	56	112.893	-29.0387	0.742777	0.492898	small	NotSig	Oit1	NA
ENSMUSG00000038886	36	186.917	29	143.862	43.0546	1.29928	0.492981	small	NotSig	Man2a2	NA
ENSMUSG00000060679	54	115.648	37	85.5676	30.0806	1.35154	0.493054	small	NotSig	Mrps9	NA
ENSMUSG00000026021	281	118.459	220	104.914	13.5454	1.12911	0.493054	negligible	NotSig	Sumo1	NA
ENSMUSG00000026209	358	94.3659	251	76.8048	17.5611	1.22865	0.493054	small	NotSig	Dnpep	NA
ENSMUSG00000026270	77	108.065	57	81.7544	26.3105	1.32182	0.493054	small	NotSig	Capn10	NA
ENSMUSG00000057738	176	122.068	119	95.563	26.5052	1.27736	0.493054	small	NotSig	Sptan1	NA
ENSMUSG00000027162	72	129	65	100.831	28.1692	1.27937	0.493054	small	NotSig	Lin7c	NA
ENSMUSG00000048578	156	125.795	123	147.74	-21.945	0.851462	0.493054	small	NotSig	Mlec	NA
ENSMUSG00000040725	299	111.084	238	125.782	-14.6979	0.883147	0.493054	negligible	NotSig	Hnrnpul1	NA
ENSMUSG00000015165	341	162.827	252	151.167	11.6603	1.07714	0.493054	negligible	NotSig	Hnrnpl	NA
ENSMUSG00000090862	1040	93.6596	878	88.0125	5.64709	1.06416	0.493054	negligible	NotSig	Rps13	NA
ENSMUSG00000046567	31	122.194	32	171.531	-49.3377	0.712369	0.493054	medium	NotSig	4930430F08Rik	NA
ENSMUSG00000055531	82	134.171	45	103.911	30.2596	1.29121	0.493054	small	NotSig	Cpsf6	NA
ENSMUSG00000042189	170	79.7294	233	88.2489	-8.51952	0.90346	0.493054	negligible	NotSig	Tekt3	NA
ENSMUSG00000020864	88	118.045	70	90.1286	27.9169	1.30975	0.493054	small	NotSig	Ankrd40	NA
ENSMUSG00000062248	786	113.361	590	103.842	9.51895	1.09167	0.493054	negligible	NotSig	Cks2	NA
ENSMUSG00000007836	153	124.967	122	105.418	19.5493	1.18545	0.493054	small	NotSig	Hnrnpa0	NA
ENSMUSG00000061633	570	97.4912	477	87.8491	9.64217	1.10976	0.493054	negligible	NotSig	Ndufb11b	NA
ENSMUSG00000023046	30	86.2	20	109.75	-23.55	0.785421	0.493054	medium	NotSig	Igfbp6	NA
ENSMUSG00000024121	382	107.78	221	96.5204	11.2597	1.11666	0.493054	negligible	NotSig	Atp6v0c	NA
ENSMUSG00000039183	416	102.656	402	89.6915	12.9647	1.14455	0.493054	negligible	NotSig	Nubp2	NA
ENSMUSG00000040482	93	110.548	70	80.8286	29.7198	1.36769	0.493054	small	NotSig	Dxo	NA
ENSMUSG00000010592	409	160.372	186	145.081	15.291	1.1054	0.493054	negligible	NotSig	Dazl	NA
ENSMUSG00000108414	33	179.091	20	114.3	64.7909	1.56685	0.493054	medium	NotSig	Snhg1	NA
ENSMUSG00000024805	163	121.276	102	107.686	13.5898	1.1262	0.493054	negligible	NotSig	Pcgf5	NA
ENSMUSG00000039278	20	98.9	21	139.143	-40.2429	0.71078	0.493054	medium	NotSig	Pcsk1n	NA
ENSMUSG00000030761	34	147.235	29	100.414	46.8215	1.46629	0.493054	medium	NotSig	Myo7a	NA
ENSMUSG00000006304	308	113.63	217	99.4977	14.1322	1.14204	0.493939	negligible	NotSig	Arpc2	NA
ENSMUSG00000028495	1255	84.2279	847	77.5124	6.71549	1.08664	0.493939	negligible	NotSig	Rps6	NA
ENSMUSG00000038412	247	101.899	216	90.0093	11.8895	1.13209	0.493939	negligible	NotSig	Higd1a	NA
ENSMUSG00000020456	68	122.544	62	100.871	21.6731	1.21486	0.493939	small	NotSig	Ogdh	NA
ENSMUSG00000022892	48	75.875	27	115.444	-39.5694	0.657243	0.493939	medium	NotSig	App	NA
ENSMUSG00000036376	36	121.444	29	81.3793	40.0651	1.49233	0.493939	medium	NotSig	Abt1	NA
ENSMUSG00000030316	25	132.2	21	90.381	41.819	1.4627	0.494715	medium	NotSig	Tamm41	NA
ENSMUSG00000026650	2890	99.3765	2596	102.436	-3.05997	0.970128	0.495464	negligible	NotSig	Meig1	NA
ENSMUSG00000062234	34	138.176	32	108.406	29.7702	1.27462	0.495464	small	NotSig	Gak	NA
ENSMUSG00000029833	172	110.936	183	91.8962	19.0399	1.20719	0.495464	small	NotSig	Trim24	NA
ENSMUSG00000031708	68	114.015	33	136.879	-22.8641	0.832961	0.495464	small	NotSig	Tecr	NA
ENSMUSG00000112026	136	116.36	110	91.9545	24.4057	1.26541	0.495464	small	NotSig	Gm6653	NA
ENSMUSG00000035179	100	107.89	120	127.767	-19.8767	0.84443	0.495464	small	NotSig	Ppp1r32	NA
ENSMUSG00000055862	166	126.904	192	139.74	-12.836	0.908144	0.499512	negligible	NotSig	Izumo4	NA
ENSMUSG00000098211	110	66.6273	118	83.4407	-16.8134	0.798499	0.50052	small	NotSig	Gm27045	NA
ENSMUSG00000095597	79	102.013	58	80.6552	21.3575	1.2648	0.50052	small	NotSig	Rps7-ps3	NA
ENSMUSG00000007891	91	133.824	45	163.222	-29.398	0.819889	0.500636	small	NotSig	Ctsd	NA
ENSMUSG00000038569	39	147.564	25	87.84	59.7241	1.67992	0.501027	medium	NotSig	Rad9b	NA
ENSMUSG00000031563	95	124.242	81	101.728	22.5137	1.22131	0.501027	small	NotSig	Wwc2	NA
ENSMUSG00000032101	712	97.9831	714	104.924	-6.94122	0.933845	0.501027	negligible	NotSig	Ddx25	NA
ENSMUSG00000084135	214	85.3738	209	78.3397	7.03412	1.08979	0.501027	negligible	NotSig	Pom121l12	NA
ENSMUSG00000040667	183	116.738	157	101.115	15.6231	1.15451	0.501027	negligible	NotSig	Nup88	NA
ENSMUSG00000012405	1330	91.0526	841	85.5957	5.45691	1.06375	0.501027	negligible	NotSig	Rpl15	NA
ENSMUSG00000021785	140	102.75	169	119.249	-16.4985	0.861646	0.501027	small	NotSig	Ngly1	NA
ENSMUSG00000021520	429	95.0629	336	84.7113	10.3516	1.1222	0.502478	negligible	NotSig	Uqcrb	NA
ENSMUSG00000027303	51	112.314	27	81.6667	30.6471	1.37527	0.503394	small	NotSig	Ptpra	NA
ENSMUSG00000006335	42	86.7619	28	116.607	-29.8452	0.744053	0.503394	small	NotSig	Tfpt	NA
ENSMUSG00000045948	75	116.027	46	84.3043	31.7223	1.37628	0.503394	small	NotSig	Mrps12	NA
ENSMUSG00000109511	182	117.099	175	98.3543	18.7446	1.19058	0.503394	small	NotSig	Nup62	NA
ENSMUSG00000031765	1372	100.743	1224	95.9183	4.82441	1.0503	0.503394	negligible	NotSig	Mt1	NA
ENSMUSG00000033318	76	115.316	68	93	22.3158	1.23995	0.503394	small	NotSig	Gstt2	NA
ENSMUSG00000017830	64	116.031	74	92.1622	23.8691	1.25899	0.503394	small	NotSig	Dhx58	NA
ENSMUSG00000025153	64	141.234	41	105.244	35.9905	1.34197	0.503394	small	NotSig	Fasn	NA
ENSMUSG00000021111	112	142.616	101	119.02	23.5963	1.19825	0.503394	small	NotSig	Papola	NA
ENSMUSG00000109561	44	119.659	32	75.5312	44.1278	1.58423	0.503394	medium	NotSig	Ankrd31	NA
ENSMUSG00000021807	500	97.546	442	85.9027	11.6433	1.13554	0.503394	negligible	NotSig	Rtraf	NA
ENSMUSG00000024067	92	105.435	72	123.111	-17.6763	0.85642	0.503394	small	NotSig	Dpy30	NA
ENSMUSG00000057691	35	147.371	28	108.786	38.5857	1.35469	0.503394	small	NotSig	Zfp746	NA
ENSMUSG00000002718	97	134.835	54	108.463	26.3721	1.24314	0.506138	small	NotSig	Cse1l	NA
ENSMUSG00000023272	244	131.393	206	149.316	-17.9221	0.879972	0.506454	small	NotSig	Creld2	NA
ENSMUSG00000015335	122	74.4508	127	62.2756	12.1752	1.19551	0.507451	small	NotSig	Zdhhc12	NA
ENSMUSG00000020166	113	108.531	76	87.8289	20.702	1.23571	0.507451	small	NotSig	Cnot2	NA
ENSMUSG00000027829	47	160.596	22	226.318	-65.7224	0.709602	0.507453	medium	NotSig	Ccnl1	NA
ENSMUSG00000034880	50	103.38	41	75.4146	27.9654	1.37082	0.507453	small	NotSig	Mrpl34	NA
ENSMUSG00000029213	40	104.2	23	62.3043	41.8957	1.67244	0.508531	medium	NotSig	Commd8	NA
ENSMUSG00000002486	117	90.3419	92	72.913	17.4288	1.23904	0.508531	small	NotSig	Tchp	NA
ENSMUSG00000029675	71	83.4085	34	62.1176	21.2908	1.34275	0.508531	small	NotSig	Eln	NA
ENSMUSG00000005667	77	134.61	56	104.107	30.5032	1.293	0.508531	small	NotSig	Mthfd2	NA
ENSMUSG00000001157	275	150.244	258	138.624	11.6196	1.08382	0.508531	negligible	NotSig	Gmcl1	NA
ENSMUSG00000051811	866	111.333	851	104.088	7.24443	1.0696	0.508531	negligible	NotSig	Cox6b2	NA
ENSMUSG00000040111	119	80.9832	153	104.052	-23.0691	0.778293	0.508531	small	NotSig	Gramd1b	NA
ENSMUSG00000025369	49	150.551	61	115.984	34.5674	1.29804	0.508531	small	NotSig	Smarcc2	NA
ENSMUSG00000021244	53	94.1509	52	129.962	-35.8106	0.724452	0.508531	small	NotSig	Ylpm1	NA
ENSMUSG00000021670	116	137.043	102	116.451	20.5921	1.17683	0.508531	small	NotSig	Hmgcr	NA
ENSMUSG00000008393	32	124.156	32	154.25	-30.0938	0.804903	0.508531	small	NotSig	Carhsp1	NA
ENSMUSG00000047604	53	112.264	41	83.878	28.3861	1.33842	0.511197	small	NotSig	Frat2	NA
ENSMUSG00000026473	48	127.667	30	98.2333	29.4333	1.29963	0.511685	small	NotSig	Glul	NA
ENSMUSG00000073705	47	91.2553	24	69.75	21.5053	1.30832	0.51334	small	NotSig	Cenps	NA
ENSMUSG00000063409	26	127.538	30	151.333	-23.7949	0.842765	0.514039	small	NotSig	Lrrc43	NA
ENSMUSG00000032777	100	129.48	83	107.663	21.8173	1.20265	0.515823	small	NotSig	Gtf3c1	NA
ENSMUSG00000070291	35	168.571	27	108.37	60.2011	1.55551	0.515823	medium	NotSig	Ddx43	NA
ENSMUSG00000057072	32	175.344	48	165.208	10.1354	1.06135	0.516262	small	NotSig	Spata45	NA
ENSMUSG00000028589	22	109.591	33	154.758	-45.1667	0.708146	0.516262	medium	NotSig	1700012P22Rik	NA
ENSMUSG00000038943	167	107.988	137	88.0438	19.9442	1.22653	0.516262	small	NotSig	Prc1	NA
ENSMUSG00000032637	406	119.764	442	108.602	11.1617	1.10278	0.516262	negligible	NotSig	Atxn2l	NA
ENSMUSG00000070283	1443	90.8046	1279	87.165	3.6396	1.04176	0.516262	negligible	NotSig	Ndufaf3	NA
ENSMUSG00000009291	169	106.817	130	99.5308	7.2858	1.0732	0.516262	negligible	NotSig	Pttg1ip	NA
ENSMUSG00000090247	105	93.3524	83	72.6627	20.6897	1.28474	0.516262	small	NotSig	Bloc1s1	NA
ENSMUSG00000001441	68	164.265	53	131.792	32.4723	1.24639	0.516262	small	NotSig	Npepps	NA
ENSMUSG00000039738	83	120.265	88	100.08	20.1855	1.20169	0.516262	small	NotSig	Slx4	NA
ENSMUSG00000003234	85	97.7176	73	83.0685	14.6492	1.17635	0.516262	small	NotSig	Abcf3	NA
ENSMUSG00000033382	44	153.818	35	110.543	43.2753	1.39148	0.516262	small	NotSig	Trappc8	NA
ENSMUSG00000018765	121	133.975	81	106.383	27.5925	1.25937	0.516547	small	NotSig	Fxr2	NA
ENSMUSG00000040629	1954	98.6704	1653	101.341	-2.67017	0.973651	0.517328	negligible	NotSig	Mael	NA
ENSMUSG00000027702	289	95.0415	291	103.88	-8.8382	0.914919	0.517328	negligible	NotSig	Lrrc34	NA
ENSMUSG00000039179	51	86	68	107.647	-21.6471	0.798907	0.517328	small	NotSig	Tekt5	NA
ENSMUSG00000041303	56	123.304	31	94.7742	28.5294	1.30102	0.517796	small	NotSig	Gtf3c3	NA
ENSMUSG00000026701	189	101.492	160	111.219	-9.72669	0.912545	0.517796	negligible	NotSig	Prdx6	NA
ENSMUSG00000001416	1001	102.994	755	95.5947	7.3993	1.0774	0.517796	negligible	NotSig	Cct3	NA
ENSMUSG00000027854	43	119.14	26	162.5	-43.3605	0.733166	0.517796	medium	NotSig	Sike1	NA
ENSMUSG00000036256	87	93.7816	50	74.6	19.1816	1.25713	0.517796	small	NotSig	Igfbp7	NA
ENSMUSG00000070697	48	96.0417	41	71.2683	24.7734	1.34761	0.517796	small	NotSig	Utp3	NA
ENSMUSG00000040731	273	105.938	178	89.9663	15.9714	1.17753	0.517796	negligible	NotSig	Eif4h	NA
ENSMUSG00000000441	89	132.944	46	99.913	33.0308	1.3306	0.517796	small	NotSig	Raf1	NA
ENSMUSG00000086583	176	92.6307	113	78.2566	14.374	1.18368	0.517796	small	NotSig	Gm15500	NA
ENSMUSG00000030652	62	117.371	28	92.7143	24.6567	1.26594	0.517796	small	NotSig	Coq7	NA
ENSMUSG00000032065	122	135.828	83	111.157	24.6712	1.22195	0.517796	small	NotSig	Tex12	NA
ENSMUSG00000015357	132	131.985	97	112.804	19.1807	1.17004	0.517796	small	NotSig	Clpx	NA
ENSMUSG00000032226	22	69.0909	32	123.875	-54.7841	0.557747	0.517796	medium	NotSig	Gcnt3	NA
ENSMUSG00000020238	64	97.875	75	110.08	-12.205	0.889126	0.517796	negligible	NotSig	Ncln	NA
ENSMUSG00000020372	805	87.4894	504	81.2619	6.22754	1.07664	0.517796	negligible	NotSig	Rack1	NA
ENSMUSG00000020745	226	134.403	218	120.156	14.2467	1.11857	0.517796	negligible	NotSig	Pafah1b1	NA
ENSMUSG00000042043	317	107.142	203	95.6798	11.4622	1.1198	0.517796	negligible	NotSig	Tbca	NA
ENSMUSG00000040040	67	117.269	71	92.4789	24.7898	1.26806	0.517796	small	NotSig	Ift88	NA
ENSMUSG00000022236	2280	104.786	2345	107.826	-3.04091	0.971798	0.517796	negligible	NotSig	Ropn1l	NA
ENSMUSG00000045275	123	112.927	115	124.843	-11.9166	0.904547	0.517796	negligible	NotSig	Lca5l	NA
ENSMUSG00000117819	731	95.8413	780	88.7192	7.12208	1.08028	0.517796	negligible	NotSig	Gm50253	NA
ENSMUSG00000061232	162	147.759	117	126.786	20.9729	1.16542	0.517796	small	NotSig	H2-K1	NA
ENSMUSG00000024101	53	93.9434	70	79.3714	14.572	1.18359	0.517796	small	NotSig	Washc1	NA
ENSMUSG00000097539	33	106.091	35	79.5429	26.5481	1.33376	0.518138	small	NotSig	4930477E14Rik	NA
ENSMUSG00000110020	103	104.388	118	85.5254	18.8629	1.22055	0.518138	small	NotSig	Gm45441	NA
ENSMUSG00000030688	45	149.711	76	170.539	-20.8284	0.877868	0.518138	small	NotSig	Stard10	NA
ENSMUSG00000020485	167	107.665	99	87.9697	19.695	1.22388	0.518138	small	NotSig	Supt4a	NA
ENSMUSG00000027180	180	133.078	131	112.878	20.1999	1.17895	0.51859	small	NotSig	Fbxo3	NA
ENSMUSG00000027668	84	94.9286	73	121.151	-26.2221	0.783558	0.51859	small	NotSig	Mfn1	NA
ENSMUSG00000068854	26	133.154	20	98.4	34.7538	1.35319	0.51859	small	NotSig	H2bc21	NA
ENSMUSG00000027959	84	84.8929	73	100.288	-15.3948	0.846493	0.51859	small	NotSig	Sass6	NA
ENSMUSG00000041459	198	133.985	154	119.974	14.0108	1.11678	0.51859	negligible	NotSig	Tardbp	NA
ENSMUSG00000038797	57	100.667	68	78.3824	22.2843	1.2843	0.51859	small	NotSig	Zscan2	NA
ENSMUSG00000053560	63	113.762	20	152.05	-38.2881	0.748187	0.51859	small	NotSig	Ier2	NA
ENSMUSG00000041438	69	116.348	37	84.9459	31.4019	1.36967	0.51859	small	NotSig	Utp4	NA
ENSMUSG00000018565	312	110.231	318	97.978	12.2528	1.12506	0.51859	negligible	NotSig	Elp5	NA
ENSMUSG00000085861	24	103	62	72.2581	30.7419	1.42545	0.51859	medium	NotSig	Armh2	NA
ENSMUSG00000022614	76	88.6053	91	104.758	-16.153	0.845807	0.51859	small	NotSig	Lmf2	NA
ENSMUSG00000025616	74	116.73	77	136.494	-19.7638	0.855204	0.51859	small	NotSig	Usp16	NA
ENSMUSG00000060450	65	162.538	46	132.13	30.408	1.23014	0.51859	small	NotSig	Rnf14	NA
ENSMUSG00000051864	42	98.381	38	80.6579	17.7231	1.21973	0.520695	small	NotSig	Tbc1d22a	NA
ENSMUSG00000027706	64	133.484	40	106.325	27.1594	1.25544	0.521622	small	NotSig	Sec62	NA
ENSMUSG00000027884	44	120.136	25	86.04	34.0964	1.39629	0.521622	small	NotSig	Clcc1	NA
ENSMUSG00000028478	89	121.303	45	94.3778	26.9256	1.2853	0.521622	small	NotSig	Clta	NA
ENSMUSG00000047945	322	101.767	146	93.0959	8.67119	1.09314	0.521622	negligible	NotSig	Marcksl1	NA
ENSMUSG00000030083	45	93.3333	28	123.821	-30.4881	0.753774	0.521622	small	NotSig	Abtb1	NA
ENSMUSG00000041560	212	89.934	161	74.528	15.406	1.20671	0.521622	small	NotSig	Nop53	NA
ENSMUSG00000007783	42	128.905	29	148.034	-19.1297	0.870775	0.521622	small	NotSig	Cpt1c	NA
ENSMUSG00000022437	112	117.196	60	91.2	25.9964	1.28505	0.524934	small	NotSig	Samm50	NA
ENSMUSG00000013160	106	114.708	81	87.642	27.0656	1.30882	0.525027	small	NotSig	Atp6v0d1	NA
ENSMUSG00000022205	694	112.341	462	103.19	9.15102	1.08868	0.525027	negligible	NotSig	Sub1	NA
ENSMUSG00000116564	28	117.036	20	170.05	-53.0143	0.688243	0.525027	medium	NotSig	Riok2	NA
ENSMUSG00000010721	41	93.0244	20	123.55	-30.5256	0.752929	0.525666	small	NotSig	Lmbr1	NA
ENSMUSG00000027108	80	132.925	46	100.283	32.6424	1.3255	0.527285	small	NotSig	Ola1	NA
ENSMUSG00000047675	889	82.9741	497	75.338	7.6361	1.10136	0.527285	negligible	NotSig	Rps8	NA
ENSMUSG00000047613	229	81.9258	186	66.2366	15.6892	1.23687	0.527285	small	NotSig	A430005L14Rik	NA
ENSMUSG00000039523	44	138.568	49	99	39.5682	1.39968	0.527285	small	NotSig	Cep104	NA
ENSMUSG00000034842	445	114.49	370	126.224	-11.7344	0.907035	0.527285	negligible	NotSig	Art3	NA
ENSMUSG00000029328	179	138.732	114	120.263	18.4687	1.15357	0.527285	negligible	NotSig	Hnrnpdl	NA
ENSMUSG00000097908	83	119.024	50	94.7	24.3241	1.25685	0.527285	small	NotSig	4933404O12Rik	NA
ENSMUSG00000029777	116	97.6724	69	78.6957	18.9768	1.24114	0.527285	small	NotSig	Gars	NA
ENSMUSG00000039977	24	118.75	43	153.977	-35.2267	0.77122	0.527285	medium	NotSig	Deup1	NA
ENSMUSG00000018932	97	117.093	61	94.0492	23.0436	1.24502	0.527285	small	NotSig	Map2k3	NA
ENSMUSG00000017176	42	111.381	29	134.931	-23.5501	0.825466	0.527285	small	NotSig	Nt5c3b	NA
ENSMUSG00000060499	640	94.7953	557	91.1652	3.63014	1.03982	0.527285	negligible	NotSig	Rpl10l	NA
ENSMUSG00000019969	142	109.866	134	128.791	-18.9248	0.853058	0.527285	small	NotSig	Psen1	NA
ENSMUSG00000022472	219	119.808	207	130.019	-10.2111	0.921465	0.527285	negligible	NotSig	Desi1	NA
ENSMUSG00000022787	113	94.3451	96	78.6667	15.6785	1.1993	0.527285	small	NotSig	Wdr53	NA
ENSMUSG00000025001	87	131.241	33	102.818	28.4232	1.27644	0.527285	small	NotSig	Hells	NA
ENSMUSG00000028603	47	142.723	32	102.375	40.3484	1.39412	0.527285	medium	NotSig	Scp2	NA
ENSMUSG00000090505	25	131.2	26	104.5	26.7	1.2555	0.527285	medium	NotSig	Gm3486	NA
ENSMUSG00000025575	49	129.449	49	108.959	20.4898	1.18805	0.527372	small	NotSig	Cant1	NA
ENSMUSG00000025234	100	117.02	89	134.247	-17.2272	0.871676	0.527828	small	NotSig	Arih1	NA
ENSMUSG00000048787	23	85.4783	34	127.324	-41.8453	0.671347	0.527828	medium	NotSig	Dcun1d3	NA
ENSMUSG00000000751	312	94.516	315	102.057	-7.54112	0.926109	0.527838	negligible	NotSig	Rpa1	NA
ENSMUSG00000062014	223	131.489	223	145.484	-13.9955	0.903801	0.528244	negligible	NotSig	Gmfb	NA
ENSMUSG00000002833	146	105.247	143	85.2727	19.9738	1.23423	0.528244	small	NotSig	Hdgfl2	NA
ENSMUSG00000027618	59	97.5763	52	130.712	-33.1353	0.746501	0.529278	small	NotSig	Nfs1	NA
ENSMUSG00000028793	422	114.287	418	104.285	10.002	1.09591	0.529278	negligible	NotSig	Rnf19b	NA
ENSMUSG00000039396	49	101.939	47	132.043	-30.1038	0.772015	0.529278	small	NotSig	Neil3	NA
ENSMUSG00000020211	105	107.514	80	84.7	22.8143	1.26935	0.529278	small	NotSig	Sf3a2	NA
ENSMUSG00000001036	40	129.55	31	157.968	-28.4177	0.820104	0.529278	small	NotSig	Epn2	NA
ENSMUSG00000035726	43	165.163	41	125.195	39.9677	1.31924	0.529278	small	NotSig	Supt16	NA
ENSMUSG00000036529	85	110.459	99	90.4444	20.0144	1.22129	0.529278	small	NotSig	Sbf1	NA
ENSMUSG00000037536	25	142.2	35	99.4571	42.7429	1.42976	0.529278	small	NotSig	Fbxo34	NA
ENSMUSG00000027227	763	135.332	716	139.709	-4.37791	0.968664	0.530079	negligible	NotSig	Sord	NA
ENSMUSG00000038374	235	104.357	119	90.9664	13.3911	1.14721	0.530079	small	NotSig	Rbm8a	NA
ENSMUSG00000053317	125	107.832	75	91.7867	16.0453	1.17481	0.530079	small	NotSig	Sec61b	NA
ENSMUSG00000028932	428	84.6192	420	94.2143	-9.59513	0.898156	0.530079	negligible	NotSig	Psmc2	NA
ENSMUSG00000058558	733	88.8977	425	79.9553	8.94239	1.11184	0.530079	negligible	NotSig	Rpl5	NA
ENSMUSG00000005575	516	104.229	528	95.7822	8.44649	1.08818	0.530079	negligible	NotSig	Ube2m	NA
ENSMUSG00000003421	127	91.0945	110	103.745	-12.651	0.878058	0.530079	negligible	NotSig	Nosip	NA
ENSMUSG00000097162	57	88.0351	44	114.477	-26.4422	0.769018	0.530079	small	NotSig	2310010J17Rik	NA
ENSMUSG00000046364	1696	76.4357	1027	73.4839	2.9518	1.04017	0.530079	negligible	NotSig	Rpl27a	NA
ENSMUSG00000031731	80	130.65	55	104.236	26.4136	1.2534	0.530079	small	NotSig	Ap1g1	NA
ENSMUSG00000031954	93	94.914	59	117.729	-22.8148	0.806209	0.530079	small	NotSig	Cfdp1	NA
ENSMUSG00000006941	422	106.573	390	97.9718	8.60166	1.0878	0.530079	negligible	NotSig	Eif1b	NA
ENSMUSG00000035828	54	132.5	36	106.583	25.9167	1.24316	0.530079	small	NotSig	Pim3	NA
ENSMUSG00000045378	178	119.017	186	101.376	17.6405	1.17401	0.530079	small	NotSig	Pxt1	NA
ENSMUSG00000037415	47	142.489	35	99.2571	43.2322	1.43556	0.530079	medium	NotSig	Ranbp10	NA
ENSMUSG00000020014	26	120.808	30	85	35.8077	1.42127	0.530079	small	NotSig	Cfap54	NA
ENSMUSG00000039001	1193	89.5339	594	84.1869	5.34708	1.06351	0.531516	negligible	NotSig	Rps21	NA
ENSMUSG00000025757	565	124.867	571	112.179	12.6886	1.11311	0.531831	negligible	NotSig	Hspa4l	NA
ENSMUSG00000027746	64	116.094	36	90.9167	25.1771	1.27692	0.532297	small	NotSig	Ufm1	NA
ENSMUSG00000028318	26	120.808	24	86.25	34.5577	1.40067	0.532297	small	NotSig	Polr1e	NA
ENSMUSG00000014470	320	85.3875	312	77.5769	7.81058	1.10068	0.533409	negligible	NotSig	Rnf166	NA
ENSMUSG00000008683	1971	88.3349	1288	84.6584	3.67647	1.04343	0.533917	negligible	NotSig	Rps15a	NA
ENSMUSG00000063229	1545	104.533	1592	108.691	-4.15827	0.961742	0.534371	negligible	NotSig	Ldha	NA
ENSMUSG00000075266	244	117.443	205	106.015	11.428	1.1078	0.534371	negligible	NotSig	Cenpw	NA
ENSMUSG00000025410	461	106.265	461	111.015	-4.75054	0.957208	0.534371	negligible	NotSig	Dctn2	NA
ENSMUSG00000028124	109	145	82	122.671	22.3293	1.18203	0.534473	small	NotSig	Gclm	NA
ENSMUSG00000037725	34	97.6765	22	135.864	-38.1872	0.71893	0.535607	small	NotSig	Ckap2	NA
ENSMUSG00000028081	927	92.219	521	85.4165	6.80248	1.07964	0.537714	negligible	NotSig	Rps3a1	NA
ENSMUSG00000034761	25	152.32	33	110.848	41.4715	1.37413	0.537714	small	NotSig	Map4k5	NA
ENSMUSG00000063358	69	152.71	28	113.25	39.4601	1.34843	0.537714	small	NotSig	Mapk1	NA
ENSMUSG00000056201	491	100.124	339	92.4366	7.68766	1.08317	0.537714	negligible	NotSig	Cfl1	NA
ENSMUSG00000062456	524	77.2443	422	70.5118	6.73243	1.09548	0.537714	negligible	NotSig	Rpl9-ps6	NA
ENSMUSG00000034042	77	173.026	54	137.667	35.3593	1.25685	0.539015	small	NotSig	Gpbp1l1	NA
ENSMUSG00000026049	391	127.765	244	112.992	14.7729	1.13074	0.539568	negligible	NotSig	Tex30	NA
ENSMUSG00000028693	433	103.21	358	112.017	-8.8066	0.921381	0.539568	negligible	NotSig	Nasp	NA
ENSMUSG00000030122	85	105.706	45	83.7556	21.9503	1.26208	0.539568	small	NotSig	Ptms	NA
ENSMUSG00000109864	645	76.7953	620	82.1613	-5.36594	0.93469	0.539568	negligible	NotSig	Eid3	NA
ENSMUSG00000005968	61	114.066	45	99.3778	14.6878	1.1478	0.539635	negligible	NotSig	Tuft1	NA
ENSMUSG00000039936	28	177.071	36	138.611	38.4603	1.27747	0.539635	medium	NotSig	Pik3cd	NA
ENSMUSG00000029146	41	106.927	29	75	31.9268	1.42569	0.539635	medium	NotSig	Snx17	NA
ENSMUSG00000061479	135	113.548	137	100.175	13.373	1.1335	0.539635	negligible	NotSig	Snrpa	NA
ENSMUSG00000031917	72	124.542	31	99.2258	25.3159	1.25513	0.539635	small	NotSig	Nip7	NA
ENSMUSG00000035048	148	94.1689	97	82.9381	11.2308	1.13541	0.539635	negligible	NotSig	Anapc13	NA
ENSMUSG00000020898	22	84.3182	29	148.69	-64.3715	0.567075	0.539635	medium	NotSig	Ctc1	NA
ENSMUSG00000038178	26	129.231	26	98.7692	30.4615	1.30841	0.539635	small	NotSig	Slc43a2	NA
ENSMUSG00000045107	232	96.181	240	103.629	-7.44813	0.928127	0.539635	negligible	NotSig	Saysd1	NA
ENSMUSG00000042961	87	106.195	67	81.8209	24.3745	1.2979	0.539635	small	NotSig	Egflam	NA
ENSMUSG00000014313	982	117.506	794	112.142	5.36379	1.04783	0.539635	negligible	NotSig	Cox6c	NA
ENSMUSG00000022427	628	120.43	569	111.258	9.17159	1.08244	0.539635	negligible	NotSig	Tomm22	NA
ENSMUSG00000048755	156	83.6026	112	90.5268	-6.92422	0.923512	0.539635	negligible	NotSig	Mcat	NA
ENSMUSG00000038880	61	100.59	45	80.7333	19.8568	1.24596	0.539635	small	NotSig	Mrps34	NA
ENSMUSG00000024429	225	104.058	190	90.1368	13.9209	1.15444	0.539635	negligible	NotSig	Gnl1	NA
ENSMUSG00000023939	39	60.8205	26	100.846	-40.0256	0.603102	0.539635	medium	NotSig	Mrpl14	NA
ENSMUSG00000047989	124	112.944	97	85.5979	27.3456	1.31947	0.539635	small	NotSig	Ino80c	NA
ENSMUSG00000024855	115	100.591	135	115.563	-14.9717	0.870446	0.539635	small	NotSig	Pacs1	NA
ENSMUSG00000020376	51	119.51	21	78.5714	40.9384	1.52103	0.539635	medium	NotSig	Rnf130	NA
ENSMUSG00000035805	55	175.164	48	141.958	33.2053	1.23391	0.539635	small	NotSig	Mlc1	NA
ENSMUSG00000027002	109	124.028	89	94.4382	29.5893	1.31332	0.540838	small	NotSig	Nckap1	NA
ENSMUSG00000057531	137	102.066	126	96.2698	5.79585	1.0602	0.540838	negligible	NotSig	Dtnbp1	NA
ENSMUSG00000074749	256	89.0586	238	102.87	-13.8112	0.865741	0.541031	small	NotSig	Kiz	NA
ENSMUSG00000028741	153	109.248	128	91.4922	17.7562	1.19407	0.54165	small	NotSig	Mrto4	NA
ENSMUSG00000028614	47	127.404	33	98.7576	28.6467	1.29007	0.541912	small	NotSig	Ndc1	NA
ENSMUSG00000070563	20	159.55	40	173.3	-13.75	0.920658	0.541912	small	NotSig	Spaca4	NA
ENSMUSG00000047648	189	122.132	165	135.042	-12.9101	0.904399	0.541912	negligible	NotSig	Fbxo30	NA
ENSMUSG00000041817	35	120.629	24	85.6667	34.9619	1.40812	0.541912	medium	NotSig	Fam169a	NA
ENSMUSG00000020362	38	154.158	20	208.2	-54.0421	0.740432	0.542873	medium	NotSig	Cnot6	NA
ENSMUSG00000005103	79	156.152	36	126.556	29.5963	1.23386	0.543826	small	NotSig	Wdr1	NA
ENSMUSG00000030206	42	166.762	108	178.157	-11.3955	0.936037	0.544344	small	NotSig	Gsg1	NA
ENSMUSG00000099966	53	118.038	52	95.9615	22.0762	1.23005	0.544344	small	NotSig	2810402E24Rik	NA
ENSMUSG00000024833	54	97.3333	39	130.256	-32.9231	0.747244	0.544344	small	NotSig	Pola2	NA
ENSMUSG00000064030	51	101.647	48	73.9583	27.6887	1.37438	0.544344	small	NotSig	Pym1	NA
ENSMUSG00000043419	35	153.686	23	109.522	44.164	1.40324	0.544467	medium	NotSig	Rnf227	NA
ENSMUSG00000078627	376	107.168	451	114.894	-7.72602	0.932755	0.544614	negligible	NotSig	Marchf10	NA
ENSMUSG00000031848	334	91.0329	273	81.2418	9.79118	1.12052	0.545164	negligible	NotSig	Lsm4	NA
ENSMUSG00000028567	141	102.681	100	89.14	13.5409	1.15191	0.546359	negligible	NotSig	Txndc12	NA
ENSMUSG00000028249	116	130.397	73	108.986	21.4103	1.19645	0.546848	small	NotSig	Sdcbp	NA
ENSMUSG00000021694	56	119.982	57	95.2807	24.7014	1.25925	0.546848	small	NotSig	Ercc8	NA
ENSMUSG00000095293	27	129.741	48	109.521	20.2199	1.18462	0.546848	small	NotSig	Gm10058	NA
ENSMUSG00000029918	91	121.385	51	98.6667	22.7179	1.23025	0.546926	small	NotSig	Mrps33	NA
ENSMUSG00000004535	184	109.745	147	132.707	-22.9629	0.826966	0.546926	small	NotSig	Tax1bp1	NA
ENSMUSG00000025871	57	165.965	30	211.7	-45.7351	0.783963	0.546926	small	NotSig	4833439L19Rik	NA
ENSMUSG00000055762	257	83.4669	199	94.7789	-11.312	0.880649	0.546926	negligible	NotSig	Eef1d	NA
ENSMUSG00000026425	20	91.4	23	145.261	-53.8609	0.629213	0.547119	medium	NotSig	Srgap2	NA
ENSMUSG00000001910	33	140.242	36	111.139	29.1035	1.26187	0.547671	small	NotSig	Nacc1	NA
ENSMUSG00000026341	105	130	48	111.042	18.9583	1.17073	0.549393	small	NotSig	Actr3	NA
ENSMUSG00000029554	20	106.2	34	61.4118	44.7882	1.72931	0.550868	medium	NotSig	Mad1l1	NA
ENSMUSG00000039509	129	94.4031	132	79.7576	14.6455	1.18363	0.550868	small	NotSig	Nup133	NA
ENSMUSG00000068349	254	117.713	182	106.863	10.85	1.10153	0.551912	negligible	NotSig	Gml	NA
ENSMUSG00000085312	28	78.5	30	120.633	-42.1333	0.650732	0.551912	medium	NotSig	Gm12763	NA
ENSMUSG00000030750	368	87.9022	336	92.872	-4.96985	0.946487	0.552085	negligible	NotSig	Nsmce1	NA
ENSMUSG00000033409	41	123.902	46	87.3696	36.5329	1.41814	0.552085	medium	NotSig	Syce1l	NA
ENSMUSG00000018677	768	119.967	755	114.393	5.57407	1.04873	0.552085	negligible	NotSig	Slc25a39	NA
ENSMUSG00000094205	77	134.364	66	110.712	23.6515	1.21363	0.552085	small	NotSig	Gm8926	NA
ENSMUSG00000035086	170	146.582	123	131.016	15.5661	1.11881	0.553416	negligible	NotSig	Becn1	NA
ENSMUSG00000039342	93	118.022	64	93.625	24.3965	1.26058	0.553613	small	NotSig	Ankar	NA
ENSMUSG00000028247	31	86.2903	23	61.7391	24.5512	1.39766	0.553613	medium	NotSig	Coq3	NA
ENSMUSG00000050035	1897	106.61	1945	109.744	-3.13405	0.971442	0.553613	negligible	NotSig	Fhl4	NA
ENSMUSG00000034520	41	142.098	31	109.452	32.6459	1.29827	0.553613	small	NotSig	Gjc1	NA
ENSMUSG00000028484	423	130.038	300	114.387	15.6512	1.13683	0.554442	negligible	NotSig	Psip1	NA
ENSMUSG00000006818	343	97.2828	271	88.476	8.80678	1.09954	0.554442	negligible	NotSig	Sod2	NA
ENSMUSG00000079705	23	104.826	23	70	34.8261	1.49752	0.554442	medium	NotSig	Ssxb1	NA
ENSMUSG00000035517	237	96.4684	248	87.4032	9.06513	1.10372	0.554979	negligible	NotSig	Tdrd7	NA
ENSMUSG00000106506	61	106.148	45	123.067	-16.9191	0.862521	0.554979	small	NotSig	4930558F17Rik	NA
ENSMUSG00000049553	34	84.4118	43	98.9535	-14.5417	0.853045	0.554979	negligible	NotSig	Polr1a	NA
ENSMUSG00000056305	106	85.283	77	108.766	-23.4832	0.784095	0.554979	small	NotSig	Usp39	NA
ENSMUSG00000060600	29	211.828	20	139.8	72.0276	1.51522	0.554979	medium	NotSig	Eno3	NA
ENSMUSG00000026039	43	98.5581	39	143.359	-44.8008	0.687492	0.557374	small	NotSig	Sgo2a	NA
ENSMUSG00000038914	43	158.628	26	122.923	35.7048	1.29046	0.557374	small	NotSig	Dido1	NA
ENSMUSG00000054256	56	166.768	47	133.553	33.2147	1.2487	0.557374	small	NotSig	Msi1	NA
ENSMUSG00000032216	54	122.685	23	83.2609	39.4243	1.4735	0.557374	small	NotSig	Nedd4	NA
ENSMUSG00000094483	45	155.044	35	121.4	33.6444	1.27714	0.557374	small	NotSig	Purb	NA
ENSMUSG00000053253	97	143.33	70	114.2	29.1299	1.25508	0.557374	small	NotSig	Ndfip2	NA
ENSMUSG00000039330	153	89.8889	177	97.096	-7.20716	0.925773	0.557374	negligible	NotSig	Tsga10ip	NA
ENSMUSG00000024989	43	156.163	38	116.763	39.3996	1.33743	0.557374	small	NotSig	Cep55	NA
ENSMUSG00000028049	38	150.368	27	104.185	46.1832	1.44328	0.560164	small	NotSig	Scamp3	NA
ENSMUSG00000029782	68	105.794	63	90.0794	15.7148	1.17445	0.560164	small	NotSig	Tmem209	NA
ENSMUSG00000035370	28	117	26	84.1538	32.8462	1.39031	0.560164	small	NotSig	Gm49322	NA
ENSMUSG00000022849	33	128.424	24	92.5	35.9242	1.38837	0.560164	small	NotSig	Hspbap1	NA
ENSMUSG00000014504	156	100.141	123	83.9431	16.1979	1.19296	0.560164	small	NotSig	Srp19	NA
ENSMUSG00000024507	72	110.069	53	82.8491	27.2204	1.32855	0.560164	small	NotSig	Hsd17b4	NA
ENSMUSG00000064358	1512	64.8022	692	67.6532	-2.85093	0.95786	0.560164	negligible	NotSig	mt-Co3	NA
ENSMUSG00000031902	24	150.708	21	98.9524	51.756	1.52304	0.560164	medium	NotSig	Nfatc3	NA
ENSMUSG00000033319	182	116.319	187	128.957	-12.6385	0.901994	0.56052	negligible	NotSig	Fem1c	NA
ENSMUSG00000034867	26	116.231	24	82.2083	34.0224	1.41386	0.56052	medium	NotSig	Ankrd27	NA
ENSMUSG00000027805	212	111.623	168	128.173	-16.55	0.870877	0.561552	small	NotSig	Pfn2	NA
ENSMUSG00000031701	368	108.875	298	98.9732	9.90185	1.10005	0.561552	negligible	NotSig	Dnaja2	NA
ENSMUSG00000022452	276	100.917	169	87.9882	12.9285	1.14693	0.561552	small	NotSig	Smdt1	NA
ENSMUSG00000033940	166	122.705	104	106.885	15.8202	1.14801	0.56181	negligible	NotSig	Brk1	NA
ENSMUSG00000040364	44	82.0909	50	101.7	-19.6091	0.807187	0.56181	small	NotSig	Sec1	NA
ENSMUSG00000053414	30	101.133	44	68.8182	32.3152	1.46957	0.56181	medium	NotSig	Hunk	NA
ENSMUSG00000028889	132	132.22	89	113.292	18.9276	1.16707	0.562054	small	NotSig	Yrdc	NA
ENSMUSG00000006127	156	103.385	129	117.574	-14.189	0.879318	0.562716	small	NotSig	Inpp5k	NA
ENSMUSG00000032279	103	112.379	58	93.4138	18.9648	1.20302	0.562844	small	NotSig	Idh3a	NA
ENSMUSG00000018697	72	73.3194	61	108.721	-35.4019	0.67438	0.562844	small	NotSig	Aatf	NA
ENSMUSG00000119648	108	11.9167	47	8.85106	3.0656	1.34635	0.562844	small	NotSig	Snord3b3	NA
ENSMUSG00000022864	81	115.247	97	101.309	13.9376	1.13758	0.562844	small	NotSig	D16Ertd472e	NA
ENSMUSG00000045179	38	124.974	20	98.05	26.9237	1.27459	0.562844	small	NotSig	Sox3	NA
ENSMUSG00000067367	1284	91.1721	1087	85.3496	5.82253	1.06822	0.563021	negligible	NotSig	Lyar	NA
ENSMUSG00000021290	265	108.921	162	96.0926	12.8282	1.1335	0.563021	small	NotSig	Atp5mpl	NA
ENSMUSG00000028559	43	123.744	52	94.8269	28.9173	1.30495	0.563932	small	NotSig	Osbpl9	NA
ENSMUSG00000028945	130	131.246	74	155.703	-24.4565	0.842928	0.563932	small	NotSig	Rheb	NA
ENSMUSG00000030924	248	109.323	161	94.3602	14.9623	1.15857	0.563932	negligible	NotSig	Rexo5	NA
ENSMUSG00000043773	142	127.535	130	105.392	22.1429	1.2101	0.563932	small	NotSig	1700048O20Rik	NA
ENSMUSG00000021572	332	91.2741	324	76.6481	14.6259	1.19082	0.565234	small	NotSig	Cep72	NA
ENSMUSG00000026087	142	111.134	110	96.5545	14.5793	1.151	0.565234	small	NotSig	Mrpl30	NA
ENSMUSG00000075703	38	112.395	25	159.28	-46.8853	0.705642	0.565234	medium	NotSig	Selenoi	NA
ENSMUSG00000040231	605	77.0926	512	81.2734	-4.18088	0.948558	0.565234	negligible	NotSig	Syngr4	NA
ENSMUSG00000004936	28	185.857	22	132.591	53.2662	1.40173	0.565234	medium	NotSig	Map2k1	NA
ENSMUSG00000059991	35	146.2	22	114.864	31.3364	1.27281	0.566762	medium	NotSig	Nptx2	NA
ENSMUSG00000029701	29	180.207	28	122.464	57.7426	1.47151	0.566762	medium	NotSig	Rbm28	NA
ENSMUSG00000014767	206	125.024	182	106.863	18.1616	1.16995	0.566762	negligible	NotSig	Tbp	NA
ENSMUSG00000029705	52	152.077	60	121.017	31.0603	1.25666	0.56739	small	NotSig	Cux1	NA
ENSMUSG00000079658	506	119.717	384	110.398	9.31895	1.08441	0.567688	negligible	NotSig	Eloc	NA
ENSMUSG00000026032	139	104.115	111	85.7297	18.3854	1.21446	0.567688	small	NotSig	Ndufb3	NA
ENSMUSG00000030605	39	107.744	23	138.348	-30.6042	0.778788	0.567688	small	NotSig	Mfge8	NA
ENSMUSG00000045942	34	139.441	43	164.023	-24.5821	0.850131	0.567688	small	NotSig	BC049762	NA
ENSMUSG00000021940	80	157.6	69	191.406	-33.8058	0.823382	0.567688	small	NotSig	Ptpn20	NA
ENSMUSG00000033065	103	129.243	131	114.389	14.8534	1.12985	0.567688	small	NotSig	Pfkm	NA
ENSMUSG00000024048	231	122.082	118	108.941	13.1416	1.12063	0.567688	negligible	NotSig	Myl12a	NA
ENSMUSG00000025220	63	146.587	61	174.672	-28.0848	0.839214	0.567688	small	NotSig	Oga	NA
ENSMUSG00000035437	33	144.182	23	104.13	40.0514	1.38463	0.567688	small	NotSig	Rabgap1	NA
ENSMUSG00000041763	221	126.208	159	108.761	17.4471	1.16042	0.568509	small	NotSig	Tpp2	NA
ENSMUSG00000031878	159	102.522	89	89.6517	12.8703	1.14356	0.569064	negligible	NotSig	Nae1	NA
ENSMUSG00000032409	325	104.982	230	91.9478	13.0337	1.14175	0.569064	negligible	NotSig	Atr	NA
ENSMUSG00000119761	88	14.2614	43	10.1395	4.12183	1.40651	0.569066	negligible	NotSig	Snord3b2	NA
ENSMUSG00000026434	50	126.28	31	96.2581	30.0219	1.31189	0.571108	small	NotSig	Nucks1	NA
ENSMUSG00000024816	104	106.856	96	86.25	20.6058	1.23891	0.573969	small	NotSig	Frmd8	NA
ENSMUSG00000037926	125	117.632	111	98.6486	18.9834	1.19243	0.576653	small	NotSig	Ssh2	NA
ENSMUSG00000070345	377	110.488	312	100.321	10.1676	1.10135	0.577056	negligible	NotSig	Hsf5	NA
ENSMUSG00000032737	27	173.778	20	118.85	54.9278	1.46216	0.577401	medium	NotSig	Inppl1	NA
ENSMUSG00000079389	28	175.071	34	134.324	40.7479	1.30336	0.577401	medium	NotSig	Gm3149	NA
ENSMUSG00000060376	112	105.955	87	88.4483	17.5071	1.19794	0.578901	small	NotSig	Bckdha	NA
ENSMUSG00000031516	76	122.908	92	94.1848	28.7231	1.30497	0.578901	small	NotSig	Dctn6	NA
ENSMUSG00000038967	113	106.973	133	122.308	-15.3348	0.874622	0.578901	small	NotSig	Pdk2	NA
ENSMUSG00000024513	48	145.25	40	110.175	35.075	1.31836	0.578901	small	NotSig	Mbd2	NA
ENSMUSG00000046330	2123	78.1333	1548	75.4406	2.69273	1.03569	0.579322	negligible	NotSig	Rpl37a	NA
ENSMUSG00000026274	118	97.2542	109	85.422	11.8322	1.13851	0.579322	negligible	NotSig	Pask	NA
ENSMUSG00000027531	114	126.228	82	108.805	17.4232	1.16013	0.579322	small	NotSig	Impa1	NA
ENSMUSG00000028063	103	88.5922	58	76.1034	12.4888	1.1641	0.579322	small	NotSig	Lmna	NA
ENSMUSG00000070980	312	97.0385	455	102.666	-5.62747	0.945187	0.579322	negligible	NotSig	Actl7b	NA
ENSMUSG00000028678	61	129.967	49	109.327	20.6407	1.1888	0.579322	small	NotSig	Kif2c	NA
ENSMUSG00000073096	33	102.939	41	77.122	25.8174	1.33476	0.579322	small	NotSig	Lrrc61	NA
ENSMUSG00000004270	228	79.9956	201	90.9403	-10.9447	0.87965	0.579322	negligible	NotSig	Lpcat3	NA
ENSMUSG00000030120	146	125.596	72	109.375	16.2209	1.14831	0.579322	small	NotSig	Mlf2	NA
ENSMUSG00000030374	222	120.662	183	101.077	19.5857	1.19377	0.579322	small	NotSig	Strn4	NA
ENSMUSG00000015980	308	112.841	377	118.053	-5.21214	0.955849	0.579322	negligible	NotSig	Lrrc27	NA
ENSMUSG00000031483	69	162.362	58	129.121	33.2416	1.25745	0.579322	small	NotSig	Erlin2	NA
ENSMUSG00000031819	64	113.859	46	98.4783	15.3811	1.15619	0.579322	negligible	NotSig	Emc8	NA
ENSMUSG00000001948	553	105.832	527	110.668	-4.83611	0.956301	0.579322	negligible	NotSig	Spa17	NA
ENSMUSG00000011958	70	115.543	59	89.8983	25.6446	1.28526	0.579322	small	NotSig	Bnip2	NA
ENSMUSG00000056167	85	119.541	58	101.776	17.7653	1.17455	0.579322	negligible	NotSig	Cnot10	NA
ENSMUSG00000042628	24	109.25	32	150.344	-41.0938	0.726668	0.579322	medium	NotSig	Zfyve1	NA
ENSMUSG00000060036	639	73.9296	430	67.2767	6.65283	1.09889	0.579322	negligible	NotSig	Rpl3	NA
ENSMUSG00000022432	133	90.5113	79	103.709	-13.1976	0.872744	0.579322	small	NotSig	Smc1b	NA
ENSMUSG00000027593	94	116.33	59	96.3729	19.9569	1.20708	0.579322	small	NotSig	Raly	NA
ENSMUSG00000029363	29	111.379	23	80.8696	30.5097	1.37727	0.579322	small	NotSig	Rfc5	NA
ENSMUSG00000039660	186	97.871	176	109.807	-11.9359	0.891301	0.579609	negligible	NotSig	Spout1	NA
ENSMUSG00000032171	208	110.159	125	93.536	16.6227	1.17771	0.580289	small	NotSig	Pin1	NA
ENSMUSG00000038126	35	154.543	28	118.464	36.0786	1.30455	0.581238	small	NotSig	Mphosph9	NA
ENSMUSG00000030314	49	88.8776	47	109.064	-20.1863	0.814913	0.581558	small	NotSig	Atg7	NA
ENSMUSG00000020893	82	147.317	59	115.831	31.4866	1.27183	0.581558	small	NotSig	Per1	NA
ENSMUSG00000015656	858	86.1352	426	79.3192	6.81595	1.08593	0.582535	negligible	NotSig	Hspa8	NA
ENSMUSG00000020076	54	158.093	46	123.043	35.0491	1.28485	0.582851	small	NotSig	Ddx50	NA
ENSMUSG00000025967	468	95.3141	279	84.0036	11.3105	1.13464	0.583825	negligible	NotSig	Eef1b2	NA
ENSMUSG00000001767	58	94.431	50	76.72	17.711	1.23085	0.583825	small	NotSig	Crnkl1	NA
ENSMUSG00000017858	61	121.508	44	94.7273	26.7809	1.28272	0.583825	small	NotSig	Ift52	NA
ENSMUSG00000028218	81	150.173	81	121	29.1728	1.2411	0.583825	small	NotSig	Cibar1	NA
ENSMUSG00000057177	190	120.695	127	106.614	14.0806	1.13207	0.583825	negligible	NotSig	Gsk3a	NA
ENSMUSG00000006763	37	98.3243	38	76.3421	21.9822	1.28794	0.583825	small	NotSig	Saal1	NA
ENSMUSG00000025508	1309	88.6234	859	84.2852	4.33816	1.05147	0.583825	negligible	NotSig	Rplp2	NA
ENSMUSG00000074127	1125	111.877	1067	115.216	-3.33822	0.971026	0.583825	negligible	NotSig	Cmtm2a	NA
ENSMUSG00000020289	57	91.1754	53	73.8679	17.3075	1.2343	0.583825	small	NotSig	Nprl3	NA
ENSMUSG00000086841	73	155.425	67	126.209	29.2157	1.23149	0.583825	small	NotSig	2410006H16Rik	NA
ENSMUSG00000022019	47	88.2979	52	99.4423	-11.1444	0.887931	0.583825	negligible	NotSig	Tdrd3	NA
ENSMUSG00000022635	115	100.826	90	77.5	23.3261	1.30098	0.583825	small	NotSig	Zcrb1	NA
ENSMUSG00000045010	30	135.833	22	82.8636	52.9697	1.63924	0.583825	small	NotSig	Gm4779	NA
ENSMUSG00000030061	58	157.448	32	127.719	29.7295	1.23277	0.583825	small	NotSig	Uba3	NA
ENSMUSG00000026273	46	100.196	40	66.5	33.6957	1.5067	0.584501	small	NotSig	Mterf4	NA
ENSMUSG00000032757	75	130.68	38	110.053	20.6274	1.18743	0.584501	small	NotSig	Bet1	NA
ENSMUSG00000053470	177	130.723	165	104.661	26.0626	1.24902	0.584501	small	NotSig	Kdm3a	NA
ENSMUSG00000032437	412	108.34	423	118.622	-10.2819	0.913322	0.584501	negligible	NotSig	Stt3b	NA
ENSMUSG00000000594	168	126.643	202	111.455	15.1874	1.13626	0.584501	small	NotSig	Gm2a	NA
ENSMUSG00000014609	30	127.433	28	155.607	-28.1738	0.818943	0.584501	small	NotSig	Chrne	NA
ENSMUSG00000109745	34	60.2941	25	71.52	-11.2259	0.843039	0.584501	small	NotSig	1700018G05Rik	NA
ENSMUSG00000002416	269	101.338	157	91.949	9.38925	1.10211	0.586134	negligible	NotSig	Ndufb2	NA
ENSMUSG00000018770	376	95.6543	210	86.7571	8.89711	1.10255	0.588591	negligible	NotSig	Atp5g3	NA
ENSMUSG00000049657	33	129.03	54	104.259	24.771	1.23759	0.588591	small	NotSig	Zbtb5	NA
ENSMUSG00000030286	176	87.1193	116	74.819	12.3004	1.1644	0.588591	small	NotSig	Emc3	NA
ENSMUSG00000031821	80	104.475	66	81.7576	22.7174	1.27786	0.588591	small	NotSig	Gins2	NA
ENSMUSG00000072145	40	122.125	37	96.8108	25.3142	1.26148	0.588591	medium	NotSig	BC061237	NA
ENSMUSG00000037487	241	125.129	236	111.119	14.01	1.12608	0.588591	negligible	NotSig	Ubr5	NA
ENSMUSG00000071322	291	120.313	302	112.954	7.35907	1.06515	0.588591	negligible	NotSig	Tcp10a	NA
ENSMUSG00000058704	238	97.916	202	88.8564	9.05953	1.10196	0.588591	negligible	NotSig	Memo1	NA
ENSMUSG00000024947	53	133.868	47	104	29.8679	1.28719	0.588591	small	NotSig	Men1	NA
ENSMUSG00000025584	179	122.045	223	109.354	12.6904	1.11605	0.589393	negligible	NotSig	Pde8a	NA
ENSMUSG00000027245	222	90.9009	174	78.954	11.9469	1.15131	0.592194	negligible	NotSig	Hypk	NA
ENSMUSG00000026353	143	108.427	97	96.1546	12.2719	1.12763	0.594527	negligible	NotSig	Ubxn4	NA
ENSMUSG00000035443	132	105.614	89	84.4494	21.1642	1.25061	0.594527	small	NotSig	Thyn1	NA
ENSMUSG00000015837	253	105.53	150	94.9733	10.5563	1.11115	0.594527	negligible	NotSig	Sqstm1	NA
ENSMUSG00000030603	117	98.2222	72	110.028	-11.8056	0.892704	0.596208	negligible	NotSig	Psmc4	NA
ENSMUSG00000050197	53	110.491	22	88.7273	21.7633	1.24528	0.596208	small	NotSig	Rhox13	NA
ENSMUSG00000003824	190	117.868	89	105.955	11.9134	1.11244	0.596649	negligible	NotSig	Syce2	NA
ENSMUSG00000032612	150	101.233	148	113.264	-12.0302	0.893786	0.596649	negligible	NotSig	Usp4	NA
ENSMUSG00000020109	33	122.727	25	96	26.7273	1.27841	0.596649	small	NotSig	Dnajb12	NA
ENSMUSG00000085984	142	98.4648	150	108.633	-10.1685	0.906396	0.596649	negligible	NotSig	1700001G11Rik	NA
ENSMUSG00000053929	247	110.563	217	119.088	-8.5248	0.928416	0.596649	negligible	NotSig	Cyhr1	NA
ENSMUSG00000037820	45	144.044	29	117.069	26.9755	1.23042	0.598927	small	NotSig	Tgm2	NA
ENSMUSG00000040354	107	104.112	52	91.4808	12.6314	1.13808	0.598927	negligible	NotSig	Mars1	NA
ENSMUSG00000020780	156	91.609	138	79.971	11.638	1.14553	0.599369	negligible	NotSig	Srp68	NA
ENSMUSG00000063015	256	158.477	205	142.815	15.6619	1.10967	0.599706	small	NotSig	Ccni	NA
ENSMUSG00000028646	92	115.033	63	96.9365	18.0961	1.18668	0.59993	small	NotSig	Rragc	NA
ENSMUSG00000032667	36	106.972	47	129.809	-22.8363	0.824077	0.603501	small	NotSig	Pon2	NA
ENSMUSG00000030291	129	121.891	77	102.468	19.4239	1.18956	0.603501	small	NotSig	Med21	NA
ENSMUSG00000052459	103	126.709	90	107.067	19.6421	1.18346	0.603501	small	NotSig	Atp6v1a	NA
ENSMUSG00000067370	24	80.2917	20	53.6	26.6917	1.49798	0.603501	medium	NotSig	B3galt4	NA
ENSMUSG00000068749	238	92.6092	164	83.7988	8.81046	1.10514	0.603581	negligible	NotSig	Psma5	NA
ENSMUSG00000029387	48	108	29	154.552	-46.5517	0.698795	0.603581	medium	NotSig	Gtf2h3	NA
ENSMUSG00000025289	72	102.306	32	136.281	-33.9757	0.750694	0.603581	small	NotSig	Prdx4	NA
ENSMUSG00000040829	77	149.169	107	134.037	15.1314	1.11289	0.604923	small	NotSig	Zmynd15	NA
ENSMUSG00000037361	98	113.816	60	90.05	23.7663	1.26392	0.60505	small	NotSig	Sf3b6	NA
ENSMUSG00000118662	93	106.538	99	121.172	-14.6341	0.879229	0.605174	small	NotSig	Tctn2	NA
ENSMUSG00000059518	716	99.1006	620	103.305	-4.20428	0.959302	0.6061	negligible	NotSig	Znhit1	NA
ENSMUSG00000026331	202	87.9406	174	101.477	-13.5364	0.866606	0.606641	negligible	NotSig	Slco6c1	NA
ENSMUSG00000027505	20	201.05	65	174.877	26.1731	1.14967	0.606641	medium	NotSig	Fam209	NA
ENSMUSG00000031782	83	98.7831	89	84.5393	14.2438	1.16849	0.606641	negligible	NotSig	Coq9	NA
ENSMUSG00000032293	34	174.5	28	139.393	35.1071	1.25186	0.606641	small	NotSig	Ireb2	NA
ENSMUSG00000019802	70	131.029	42	104.357	26.6714	1.25558	0.606641	small	NotSig	Sec63	NA
ENSMUSG00000051427	36	156.806	20	193.4	-36.5944	0.810784	0.606641	small	NotSig	Ccdc157	NA
ENSMUSG00000038615	64	112.125	44	94.0682	18.0568	1.19195	0.606641	small	NotSig	Nfe2l1	NA
ENSMUSG00000092305	350	72.3429	401	80.0898	-7.74692	0.903272	0.606641	negligible	NotSig	Prps1l1	NA
ENSMUSG00000021037	123	112.407	119	95.6471	16.7594	1.17522	0.606641	small	NotSig	Ahsa1	NA
ENSMUSG00000022855	341	122.804	309	112.123	10.6805	1.09526	0.606641	negligible	NotSig	Senp2	NA
ENSMUSG00000024231	35	134.171	36	98.2778	35.8937	1.36523	0.606641	small	NotSig	Cul2	NA
ENSMUSG00000067148	189	90.4127	165	77.903	12.5097	1.16058	0.607059	negligible	NotSig	Polr1c	NA
ENSMUSG00000026578	342	88.9211	321	99.0062	-10.0852	0.898136	0.607145	negligible	NotSig	Ccdc181	NA
ENSMUSG00000032493	53	109.151	37	85.4865	23.6645	1.27682	0.609701	small	NotSig	Prss44	NA
ENSMUSG00000073616	451	102.177	325	95.0615	7.11585	1.07486	0.610029	negligible	NotSig	Cops9	NA
ENSMUSG00000004880	82	129.732	58	170.362	-40.6304	0.761506	0.610029	small	NotSig	Lbr	NA
ENSMUSG00000050017	46	126.522	21	155.667	-29.1449	0.812773	0.610029	small	NotSig	Pitpnb	NA
ENSMUSG00000016510	31	97.0968	54	69.9444	27.1523	1.3882	0.610029	small	NotSig	Mtif3	NA
ENSMUSG00000001829	45	104.778	59	126.169	-21.3917	0.830453	0.610029	small	NotSig	Clpb	NA
ENSMUSG00000037286	44	97.7045	32	127.188	-29.483	0.768193	0.610029	small	NotSig	Stag1	NA
ENSMUSG00000020534	60	102.65	56	84.7321	17.9179	1.21146	0.610029	small	NotSig	Shmt1	NA
ENSMUSG00000020705	64	139.734	65	109.446	30.2882	1.27674	0.610029	small	NotSig	Ddx42	NA
ENSMUSG00000034442	28	88.6071	24	125.208	-36.6012	0.707678	0.610029	small	NotSig	Trmt5	NA
ENSMUSG00000057406	112	115.75	108	136.833	-21.0833	0.84592	0.6107	small	NotSig	Nsd2	NA
ENSMUSG00000045210	67	140.164	53	103.472	36.6925	1.35461	0.611347	small	NotSig	Vcpip1	NA
ENSMUSG00000101111	646	64.5604	304	65.3586	-0.798181	0.987788	0.611347	negligible	NotSig	Gm28437	NA
ENSMUSG00000026809	52	86.1154	57	112.86	-26.7443	0.763031	0.611347	small	NotSig	Spaca9	NA
ENSMUSG00000038860	53	126.698	41	100.585	26.1127	1.25961	0.611347	small	NotSig	Garnl3	NA
ENSMUSG00000027344	46	135.348	46	114.522	20.8261	1.18185	0.611347	small	NotSig	Fsip1	NA
ENSMUSG00000027201	98	175.776	79	153.304	22.4717	1.14658	0.611347	small	NotSig	Myef2	NA
ENSMUSG00000027676	155	116.181	127	102.102	14.0783	1.13788	0.611347	negligible	NotSig	Ccdc39	NA
ENSMUSG00000034317	34	154.912	32	110.938	43.9743	1.39639	0.611347	small	NotSig	Trim59	NA
ENSMUSG00000027968	340	103.959	268	88.7127	15.2461	1.17186	0.611347	negligible	NotSig	Larp7	NA
ENSMUSG00000028848	77	106.558	52	82.0577	24.5007	1.29858	0.611347	small	NotSig	Gpn2	NA
ENSMUSG00000053121	30	101.467	27	76.3704	25.0963	1.32861	0.611347	small	NotSig	Gm5129	NA
ENSMUSG00000029175	47	100.787	34	73.2941	27.4931	1.37511	0.611347	small	NotSig	Slc35f6	NA
ENSMUSG00000037890	45	124.378	43	91.2093	33.1685	1.36365	0.611347	small	NotSig	Wdr19	NA
ENSMUSG00000016833	152	87.3158	100	76.28	11.0358	1.14467	0.611347	negligible	NotSig	Mrps18c	NA
ENSMUSG00000049606	43	136.721	35	168.257	-31.5362	0.812571	0.611347	small	NotSig	Zfp644	NA
ENSMUSG00000034110	60	143.2	34	114.118	29.0824	1.25485	0.611347	small	NotSig	Kctd7	NA
ENSMUSG00000037017	149	78.0067	167	91.9102	-13.9035	0.848728	0.611347	small	NotSig	Zscan21	NA
ENSMUSG00000029679	64	72.7031	71	90.9437	-18.2405	0.79943	0.611347	small	NotSig	Hyal6	NA
ENSMUSG00000046058	64	99.5156	40	79.825	19.6906	1.24667	0.611347	small	NotSig	Eid2	NA
ENSMUSG00000030792	1729	103.679	1744	110.716	-7.03716	0.93644	0.611347	negligible	NotSig	Dkkl1	NA
ENSMUSG00000023467	67	132.567	132	150.697	-18.1298	0.879694	0.611347	small	NotSig	Tulp2	NA
ENSMUSG00000030528	31	135.226	32	98.5625	36.6633	1.37198	0.611347	small	NotSig	Blm	NA
ENSMUSG00000033917	180	105.956	153	112.281	-6.32549	0.943664	0.611347	negligible	NotSig	Gde1	NA
ENSMUSG00000003039	53	125.906	33	103.667	22.239	1.21452	0.611347	small	NotSig	Fam32a	NA
ENSMUSG00000003808	104	124.096	62	95.0806	29.0155	1.30517	0.611347	small	NotSig	Farsa	NA
ENSMUSG00000031696	177	114.61	157	102.713	11.8968	1.11583	0.611347	negligible	NotSig	Vps35	NA
ENSMUSG00000038000	59	128.186	63	96.2698	31.9166	1.33153	0.611347	small	NotSig	Acd	NA
ENSMUSG00000037993	52	120.25	53	85.2264	35.0236	1.41095	0.611347	small	NotSig	Dhx38	NA
ENSMUSG00000032412	144	114.729	102	125.941	-11.212	0.910974	0.611347	negligible	NotSig	Atp1b3	NA
ENSMUSG00000037012	84	105.81	108	123.685	-17.8757	0.855475	0.611347	small	NotSig	Hk1	NA
ENSMUSG00000020048	578	122.528	469	134.878	-12.3508	0.90843	0.611347	negligible	NotSig	Hsp90b1	NA
ENSMUSG00000020021	29	164.828	23	132.826	32.0015	1.24093	0.611347	small	NotSig	Fgd6	NA
ENSMUSG00000020116	95	123.084	57	99.8596	23.2246	1.23257	0.611347	small	NotSig	Pno1	NA
ENSMUSG00000007850	216	189.046	143	169.825	19.2211	1.11318	0.611347	negligible	NotSig	Hnrnph1	NA
ENSMUSG00000020358	350	104.634	201	95.2388	9.39548	1.09865	0.611347	negligible	NotSig	Hnrnpab	NA
ENSMUSG00000078812	1410	116.982	1004	112.197	4.78506	1.04265	0.611347	negligible	NotSig	Eif5a	NA
ENSMUSG00000020867	49	185.367	89	175.888	9.47971	1.0539	0.611347	negligible	NotSig	Spata20	NA
ENSMUSG00000021078	91	163.582	83	152.602	10.98	1.07195	0.611347	negligible	NotSig	Tomm20l	NA
ENSMUSG00000021140	82	112.049	96	92.5938	19.455	1.21011	0.611347	small	NotSig	Pcnx	NA
ENSMUSG00000034928	49	185.776	36	143.417	42.3588	1.29536	0.611347	small	NotSig	Rnf44	NA
ENSMUSG00000021607	82	76.2073	82	91.2073	-15	0.83554	0.611347	small	NotSig	Mrpl36	NA
ENSMUSG00000021671	42	121.976	60	107.983	13.9929	1.12958	0.611347	negligible	NotSig	Poc5	NA
ENSMUSG00000022204	75	89.84	57	74.0526	15.7874	1.21319	0.611347	small	NotSig	Ngdn	NA
ENSMUSG00000002324	26	104.692	28	129.964	-25.272	0.805547	0.611347	small	NotSig	Rec8	NA
ENSMUSG00000010376	320	111.969	201	101	10.9688	1.1086	0.611347	negligible	NotSig	Nedd8	NA
ENSMUSG00000022023	104	127.231	91	145.33	-18.0989	0.875463	0.611347	small	NotSig	Wbp4	NA
ENSMUSG00000038622	45	134.556	33	109.667	24.8889	1.22695	0.611347	small	NotSig	Med30	NA
ENSMUSG00000022412	52	143.923	39	111.974	31.9487	1.28532	0.611347	small	NotSig	Mief1	NA
ENSMUSG00000061360	125	113.848	96	94.1979	19.6501	1.2086	0.611347	small	NotSig	Phf5a	NA
ENSMUSG00000072214	84	113.774	67	130.731	-16.9575	0.870287	0.611347	small	NotSig	Septin5	NA
ENSMUSG00000005615	42	123.119	37	102.649	20.4704	1.19942	0.611347	small	NotSig	Pcyt1a	NA
ENSMUSG00000039929	60	125.183	51	152.255	-27.0716	0.822196	0.611347	small	NotSig	Urb1	NA
ENSMUSG00000025733	40	158.3	36	103.25	55.05	1.53317	0.611347	small	NotSig	Rhot2	NA
ENSMUSG00000042211	84	119.75	83	94.6386	25.1114	1.26534	0.611347	small	NotSig	Fbxo38	NA
ENSMUSG00000074925	40	103.075	34	127.147	-24.0721	0.810675	0.611347	small	NotSig	Ptar1	NA
ENSMUSG00000064351	8855	60.9063	4698	60.6388	0.267485	1.00441	0.611347	negligible	NotSig	mt-Co1	NA
ENSMUSG00000026355	83	101.289	44	121.795	-20.5063	0.831633	0.611347	small	NotSig	Mcm6	NA
ENSMUSG00000042581	24	99.6667	30	76.2333	23.4333	1.30739	0.611347	small	NotSig	Thsd7b	NA
ENSMUSG00000027469	59	107.136	46	84.8913	22.2443	1.26203	0.611347	small	NotSig	Tpx2	NA
ENSMUSG00000032519	27	113.741	28	81.1786	32.5622	1.40112	0.611347	small	NotSig	Slc25a38	NA
ENSMUSG00000039329	73	115.274	32	94	21.274	1.22632	0.611347	small	NotSig	Tex19.1	NA
ENSMUSG00000024240	44	114.75	37	144.108	-29.3581	0.796277	0.611347	small	NotSig	Epc1	NA
ENSMUSG00000024528	31	127.387	21	81.619	45.768	1.56075	0.611347	medium	NotSig	Srfbp1	NA
ENSMUSG00000118052	53	88.8491	31	117.903	-29.0542	0.753576	0.611347	medium	NotSig	Gm50432	NA
ENSMUSG00000025049	39	127.641	23	122.304	5.33668	1.04363	0.612169	negligible	NotSig	Taf5	NA
ENSMUSG00000038274	1327	85.4167	959	89.2419	-3.82519	0.957137	0.613145	negligible	NotSig	Fau	NA
ENSMUSG00000091933	59	153.39	51	131.627	21.7624	1.16533	0.613982	small	NotSig	Gm8857	NA
ENSMUSG00000071644	499	102.136	424	96.8538	5.2825	1.05454	0.613982	negligible	NotSig	Eef1g	NA
ENSMUSG00000109378	36	125.194	25	78.88	46.3144	1.58715	0.614481	medium	NotSig	Gm49396	NA
ENSMUSG00000047412	159	107.119	121	126.017	-18.897	0.850043	0.614481	small	NotSig	Zbtb44	NA
ENSMUSG00000079659	28	153.036	28	102.321	50.7143	1.49564	0.615272	medium	NotSig	Tmem243	NA
ENSMUSG00000038388	151	106.861	137	93.9416	12.9193	1.13753	0.615272	small	NotSig	Mpp6	NA
ENSMUSG00000032115	196	141.969	140	125.271	16.698	1.13329	0.615272	negligible	NotSig	Hyou1	NA
ENSMUSG00000022108	288	101.302	219	114.781	-13.4787	0.88257	0.615272	negligible	NotSig	Itm2b	NA
ENSMUSG00000022516	108	95.0556	120	81.8917	13.1639	1.16075	0.615272	small	NotSig	Nudt16l1	NA
ENSMUSG00000014195	108	117.426	98	89.0408	28.3851	1.31879	0.616697	small	NotSig	Dnajc7	NA
ENSMUSG00000028426	310	114.881	286	104.647	10.2338	1.09779	0.616825	negligible	NotSig	Rad23b	NA
ENSMUSG00000030747	52	118.423	42	138.286	-19.8626	0.856365	0.616825	small	NotSig	Dgat2	NA
ENSMUSG00000040054	88	167.795	106	145.858	21.937	1.1504	0.616825	small	NotSig	Baz2a	NA
ENSMUSG00000058655	150	102.107	108	116.694	-14.5878	0.874992	0.616825	negligible	NotSig	Eif4b	NA
ENSMUSG00000058290	70	123.243	90	97.3667	25.8762	1.26576	0.616825	small	NotSig	Espl1	NA
ENSMUSG00000043140	41	117	33	75.9394	41.0606	1.5407	0.617029	small	NotSig	Tmem186	NA
ENSMUSG00000023027	89	145.27	82	163.768	-18.4986	0.887044	0.618861	negligible	NotSig	Atf1	NA
ENSMUSG00000028107	56	103.018	59	84.0678	18.9501	1.22541	0.619119	small	NotSig	Tars2	NA
ENSMUSG00000027599	36	137.167	27	97.1111	40.0556	1.41247	0.619194	medium	NotSig	Armc1	NA
ENSMUSG00000054717	480	123.817	231	113.455	10.3621	1.09133	0.619194	negligible	NotSig	Hmgb2	NA
ENSMUSG00000050628	57	128.789	49	103.327	25.4629	1.24643	0.619194	small	NotSig	Ubald2	NA
ENSMUSG00000019432	157	136.936	86	120.395	16.541	1.13739	0.620527	negligible	NotSig	Ddx39b	NA
ENSMUSG00000034848	131	103.832	131	88.542	15.2901	1.17269	0.620661	small	NotSig	Ttc21b	NA
ENSMUSG00000037143	41	138.951	53	111.075	27.8757	1.25096	0.620661	small	NotSig	Cfap61	NA
ENSMUSG00000062981	104	93.7596	83	78.9518	14.8078	1.18756	0.621479	small	NotSig	Mrpl42	NA
ENSMUSG00000022552	66	96.5909	56	119.339	-22.7484	0.809381	0.621543	small	NotSig	Sharpin	NA
ENSMUSG00000063659	79	140.544	56	122.018	18.5264	1.15183	0.623686	small	NotSig	Zbtb18	NA
ENSMUSG00000026792	35	113.257	27	80.5556	32.7016	1.40595	0.623686	small	NotSig	Lrsam1	NA
ENSMUSG00000070493	1002	104.455	603	97.8624	6.59273	1.06737	0.623686	negligible	NotSig	Chchd2	NA
ENSMUSG00000020440	175	119.411	129	102.791	16.6207	1.16169	0.623686	small	NotSig	Arf5	NA
ENSMUSG00000058706	20	110.3	24	160.833	-50.5333	0.685803	0.623686	small	NotSig	0610030E20Rik	NA
ENSMUSG00000032051	206	104.65	165	91.6	13.0505	1.14247	0.623686	negligible	NotSig	Fdx1	NA
ENSMUSG00000025135	293	102.751	242	93.6983	9.05251	1.09661	0.623686	negligible	NotSig	Anapc11	NA
ENSMUSG00000021112	42	112.643	33	156.788	-44.145	0.718441	0.623686	medium	NotSig	Mpp5	NA
ENSMUSG00000021481	44	119.205	23	151.478	-32.2737	0.786942	0.623686	small	NotSig	Zfp346	NA
ENSMUSG00000049517	1767	80.8636	1273	76.8476	4.01601	1.05226	0.623686	negligible	NotSig	Rps23	NA
ENSMUSG00000023873	774	95.9716	814	89.5123	6.45929	1.07216	0.623686	negligible	NotSig	1700010I14Rik	NA
ENSMUSG00000036398	638	98.7743	641	102.516	-3.74209	0.963498	0.623686	negligible	NotSig	Ppp1r11	NA
ENSMUSG00000024258	82	126.183	57	103.614	22.5689	1.21782	0.623686	small	NotSig	Polr2d	NA
ENSMUSG00000024683	68	102.632	70	85.8571	16.7752	1.19539	0.623686	small	NotSig	Mrpl16	NA
ENSMUSG00000079435	248	72.6935	121	63.9669	8.72661	1.13642	0.623686	negligible	NotSig	Rpl36a	NA
ENSMUSG00000001313	42	90.2143	20	69.25	20.9643	1.30273	0.623686	small	NotSig	Rnd2	NA
ENSMUSG00000026790	947	127.065	1094	129.453	-2.38791	0.981554	0.62384	negligible	NotSig	Odf2	NA
ENSMUSG00000027699	59	138.339	52	115.769	22.5698	1.19495	0.62384	small	NotSig	Ect2	NA
ENSMUSG00000029642	532	100.509	465	105.951	-5.44114	0.948645	0.62384	negligible	NotSig	Polr1d	NA
ENSMUSG00000029883	295	118.481	265	127.196	-8.71487	0.931485	0.62384	negligible	NotSig	1700074P13Rik	NA
ENSMUSG00000038279	49	132.224	26	84.8462	47.3783	1.5584	0.62384	medium	NotSig	Nop2	NA
ENSMUSG00000045248	210	88.8143	225	75.7333	13.081	1.17272	0.62384	negligible	NotSig	Med26	NA
ENSMUSG00000069917	63	45.5556	46	50.7391	-5.18357	0.897839	0.62384	negligible	NotSig	Hba-a2	NA
ENSMUSG00000020514	112	87.4375	81	70.7037	16.7338	1.23667	0.62384	small	NotSig	Mrpl22	NA
ENSMUSG00000025579	29	126.552	30	159.233	-32.6816	0.794756	0.62384	small	NotSig	Gaa	NA
ENSMUSG00000021824	70	107.814	54	84.463	23.3513	1.27647	0.62384	small	NotSig	Ap3m1	NA
ENSMUSG00000034552	51	122	88	142.091	-20.0909	0.858605	0.624083	small	NotSig	Zswim2	NA
ENSMUSG00000027778	88	160.591	90	143.333	17.2576	1.1204	0.62489	small	NotSig	Ift80	NA
ENSMUSG00000002679	50	133.5	31	99.9355	33.5645	1.33586	0.62489	small	NotSig	Med6	NA
ENSMUSG00000041309	42	112.976	56	87.875	25.1012	1.28565	0.626212	small	NotSig	Nkx6-2	NA
ENSMUSG00000050244	76	104.171	37	78.5676	25.6035	1.32588	0.626212	small	NotSig	Heatr1	NA
ENSMUSG00000051316	94	118.011	65	100.277	17.7337	1.17685	0.626212	small	NotSig	Taf7	NA
ENSMUSG00000021748	332	125.223	245	114.122	11.1004	1.09727	0.62954	negligible	NotSig	Pdhb	NA
ENSMUSG00000069744	198	104.601	137	92.1168	12.4842	1.13553	0.629628	negligible	NotSig	Psmb3	NA
ENSMUSG00000022428	175	104.223	176	94.8125	9.41036	1.09925	0.630089	negligible	NotSig	Cby1	NA
ENSMUSG00000042814	85	110.541	70	95.5714	14.9697	1.15663	0.630454	small	NotSig	Mcts2	NA
ENSMUSG00000004667	186	96.9032	121	90.2149	6.68835	1.07414	0.630454	negligible	NotSig	Polr2e	NA
ENSMUSG00000024969	57	168.333	49	137.469	30.8639	1.22452	0.630454	small	NotSig	Mark2	NA
ENSMUSG00000034826	57	116.088	34	144.441	-28.3535	0.803702	0.631209	small	NotSig	Nup54	NA
ENSMUSG00000021027	40	165.9	28	128.429	37.4714	1.29177	0.631228	small	NotSig	Ralgapa1	NA
ENSMUSG00000042708	507	100.406	506	86.1028	14.3035	1.16612	0.632571	negligible	NotSig	Shcbp1l	NA
ENSMUSG00000106086	130	91.0385	133	78.7669	12.2715	1.1558	0.632571	small	NotSig	Lef1os1	NA
ENSMUSG00000033751	77	88.6753	69	70.8841	17.7913	1.25099	0.632571	small	NotSig	Gadd45gip1	NA
ENSMUSG00000000384	56	100.196	48	78.9167	21.2798	1.26965	0.632571	small	NotSig	Tbrg4	NA
ENSMUSG00000097157	27	128.815	39	94.1026	34.7123	1.36888	0.632571	medium	NotSig	Gm26512	NA
ENSMUSG00000055128	131	108.168	119	95.6134	12.5545	1.1313	0.632571	negligible	NotSig	Cgrrf1	NA
ENSMUSG00000096910	22	129.591	24	103.083	26.5076	1.25715	0.632571	small	NotSig	Zfp955b	NA
ENSMUSG00000119851	90	11.3444	46	11.2391	0.105314	1.00937	0.632926	negligible	NotSig	Snord3b4	NA
ENSMUSG00000002580	180	100.722	132	88.8409	11.8813	1.13374	0.633246	negligible	NotSig	Mien1	NA
ENSMUSG00000026869	47	104.319	29	127.138	-22.8188	0.820519	0.63369	small	NotSig	Psmd5	NA
ENSMUSG00000038587	144	121.708	140	139.814	-18.106	0.8705	0.63369	small	NotSig	Akap12	NA
ENSMUSG00000044502	213	116.211	180	102.511	13.7002	1.13365	0.63369	negligible	NotSig	Bod1	NA
ENSMUSG00000025793	187	91.0053	180	100.122	-9.11687	0.908943	0.63369	negligible	NotSig	Hgs	NA
ENSMUSG00000023952	34	108.412	33	158.03	-49.6185	0.686019	0.63369	medium	NotSig	Gtpbp2	NA
ENSMUSG00000024234	36	118.806	42	97.5952	21.2103	1.21733	0.63369	small	NotSig	Mtpap	NA
ENSMUSG00000040824	548	95.5456	417	88.6331	6.91253	1.07799	0.633704	negligible	NotSig	Snrpd2	NA
ENSMUSG00000055371	79	136.722	55	111.636	25.0852	1.2247	0.634218	small	NotSig	Stam2	NA
ENSMUSG00000083896	91	137.637	52	152.923	-15.2857	0.900043	0.634218	small	NotSig	Scgb2b23-ps	NA
ENSMUSG00000020018	310	103.294	247	94.1741	9.11946	1.09684	0.634218	negligible	NotSig	Snrpf	NA
ENSMUSG00000018322	114	134.465	85	116.624	17.8414	1.15298	0.637106	small	NotSig	Tomm34	NA
ENSMUSG00000025132	150	107.007	96	87.8229	19.1837	1.21844	0.638124	small	NotSig	Arhgdia	NA
ENSMUSG00000035351	117	93.4274	92	75.4348	17.9926	1.23852	0.638382	small	NotSig	Nup37	NA
ENSMUSG00000093394	409	84.802	374	75.4198	9.38217	1.1244	0.638382	negligible	NotSig	Gm20621	NA
ENSMUSG00000062691	47	91.3617	38	57.4474	33.9143	1.59035	0.638382	medium	NotSig	Cebpzos	NA
ENSMUSG00000026516	47	131.532	35	100.714	30.8176	1.30599	0.638724	small	NotSig	Nvl	NA
ENSMUSG00000042747	141	84.773	85	74.0588	10.7142	1.14467	0.638724	negligible	NotSig	Krtcap2	NA
ENSMUSG00000105834	46	103.022	68	122.559	-19.5371	0.84059	0.638724	small	NotSig	4930592C13Rik	NA
ENSMUSG00000028330	420	99.3	369	91.1572	8.14282	1.08933	0.638724	negligible	NotSig	Ncbp1	NA
ENSMUSG00000063800	140	94.3929	95	76.6105	17.7823	1.23211	0.638724	small	NotSig	Prpf38a	NA
ENSMUSG00000063447	537	83.3892	613	86.1158	-2.72662	0.968338	0.638724	negligible	NotSig	Ube2d2b	NA
ENSMUSG00000036928	312	111.256	300	97.2233	14.0331	1.14434	0.638724	negligible	NotSig	Stag3	NA
ENSMUSG00000029617	100	116.89	89	104.011	12.8788	1.12382	0.638724	negligible	NotSig	Ccz1	NA
ENSMUSG00000030344	31	190.935	52	176.75	14.1855	1.08026	0.638724	small	NotSig	Akap3	NA
ENSMUSG00000032245	87	94.7126	68	80.7941	13.9185	1.17227	0.638724	small	NotSig	Cln6	NA
ENSMUSG00000056821	72	94.7778	68	108.618	-13.8399	0.872582	0.638724	small	NotSig	1700028I16Rik	NA
ENSMUSG00000037278	1411	86.8335	1380	91.2355	-4.40206	0.951751	0.638724	negligible	NotSig	Tmem97	NA
ENSMUSG00000021712	75	152.133	50	123.56	28.5733	1.23125	0.638724	small	NotSig	Trim23	NA
ENSMUSG00000021395	37	137.189	30	104.967	32.2225	1.30698	0.638724	small	NotSig	Spin1	NA
ENSMUSG00000026248	60	108.083	33	80.5455	27.5379	1.34189	0.638864	small	NotSig	Mrpl44	NA
ENSMUSG00000029817	88	162.42	48	134.542	27.8788	1.20721	0.638864	small	NotSig	Tra2a	NA
ENSMUSG00000104222	37	127.405	34	92.2353	35.1701	1.38131	0.638864	small	NotSig	Gm7292	NA
ENSMUSG00000042557	36	125.472	27	162.63	-37.1574	0.771521	0.638864	small	NotSig	Sin3a	NA
ENSMUSG00000054309	97	113.928	53	100.321	13.6071	1.13564	0.638864	negligible	NotSig	Cpsf3	NA
ENSMUSG00000070953	223	101.726	192	110.401	-8.67458	0.921427	0.639596	negligible	NotSig	Rabepk	NA
ENSMUSG00000006589	445	94.3101	376	98.3218	-4.0117	0.959198	0.639596	negligible	NotSig	Aprt	NA
ENSMUSG00000034789	29	170.655	25	125	45.6552	1.36524	0.639596	small	NotSig	Rab24	NA
ENSMUSG00000022765	54	106.759	62	83.1774	23.5818	1.28351	0.639596	small	NotSig	Snap29	NA
ENSMUSG00000024772	303	110.264	298	116.715	-6.45074	0.944731	0.639596	negligible	NotSig	Ehd1	NA
ENSMUSG00000024668	41	118.024	29	93	25.0244	1.26908	0.639596	small	NotSig	Sdhaf2	NA
ENSMUSG00000015697	75	106.773	57	92.2456	14.5277	1.15749	0.639802	negligible	NotSig	Setdb1	NA
ENSMUSG00000105734	30	195.133	54	157.667	37.4667	1.23763	0.639802	medium	NotSig	4930558C23Rik	NA
ENSMUSG00000029235	1047	112.479	935	117.972	-5.49368	0.953432	0.63994	negligible	NotSig	Pdcl2	NA
ENSMUSG00000100147	26	118.577	26	97.0385	21.5385	1.22196	0.640056	small	NotSig	1700047M11Rik	NA
ENSMUSG00000002733	24	146.375	27	102.148	44.2269	1.43297	0.640056	small	NotSig	Plekha3	NA
ENSMUSG00000037152	777	102.794	630	99.2349	3.55916	1.03587	0.640056	negligible	NotSig	Ndufc1	NA
ENSMUSG00000035545	38	206.816	29	145.828	60.9882	1.41822	0.640056	small	NotSig	Leng8	NA
ENSMUSG00000020290	122	125.525	86	109.43	16.0944	1.14707	0.640056	negligible	NotSig	Xpo1	NA
ENSMUSG00000113770	39	99.3333	39	120.103	-20.7692	0.827071	0.640056	small	NotSig	1700019C18Rik	NA
ENSMUSG00000024807	63	161.714	55	134.891	26.8234	1.19885	0.640056	small	NotSig	Syvn1	NA
ENSMUSG00000084383	52	75.4231	27	87.4074	-11.9843	0.862891	0.641056	small	NotSig	Gm13370	NA
ENSMUSG00000047720	1003	117.951	975	121.369	-3.41808	0.971837	0.641056	negligible	NotSig	Clec2m	NA
ENSMUSG00000002205	163	97.0982	174	106.805	-9.70644	0.90912	0.641056	negligible	NotSig	Vrk3	NA
ENSMUSG00000002477	184	117.408	118	106.28	11.1279	1.1047	0.641056	negligible	NotSig	Snrpd1	NA
ENSMUSG00000027630	54	117.481	38	141.763	-24.2817	0.828717	0.641597	small	NotSig	Tbl1xr1	NA
ENSMUSG00000032009	76	128.934	56	107.411	21.5235	1.20039	0.641597	small	NotSig	Sesn3	NA
ENSMUSG00000025351	157	95.6433	97	107.175	-11.5319	0.892401	0.642544	negligible	NotSig	Cd63	NA
ENSMUSG00000034101	57	130.719	39	104.231	26.4885	1.25413	0.642928	small	NotSig	Ctnnd1	NA
ENSMUSG00000028955	176	144.273	92	129.489	14.7836	1.11417	0.642928	negligible	NotSig	Vamp3	NA
ENSMUSG00000044221	164	81.7378	105	99.381	-17.6431	0.82247	0.642928	small	NotSig	Grsf1	NA
ENSMUSG00000039133	56	89.7143	49	103.612	-13.898	0.865866	0.642928	small	NotSig	9330171B17Rik	NA
ENSMUSG00000032921	169	125.888	184	136.027	-10.1396	0.925459	0.642928	negligible	NotSig	Odf4	NA
ENSMUSG00000032892	876	106.717	814	99.7322	6.98471	1.07003	0.642928	negligible	NotSig	Rangrf	NA
ENSMUSG00000025868	150	93.9067	133	109.331	-15.4242	0.858922	0.642928	small	NotSig	Higd2a	NA
ENSMUSG00000024081	67	115.925	46	90.6087	25.3167	1.27941	0.642928	small	NotSig	Cebpz	NA
ENSMUSG00000017307	37	90.7838	44	105.659	-14.8753	0.859214	0.643143	small	NotSig	Acot8	NA
ENSMUSG00000036948	49	158.939	41	120.951	37.9876	1.31407	0.643578	small	NotSig	Map11	NA
ENSMUSG00000062438	80	102.475	81	116.123	-13.6485	0.882466	0.64426	negligible	NotSig	Adam1b	NA
ENSMUSG00000108591	38	107.895	34	86.4706	21.4241	1.24776	0.64426	small	NotSig	Particl	NA
ENSMUSG00000024182	68	103.824	54	132.574	-28.7505	0.783136	0.64426	small	NotSig	Axin1	NA
ENSMUSG00000020457	300	106.137	228	95.1447	10.9919	1.11553	0.644846	negligible	NotSig	Drg1	NA
ENSMUSG00000021639	55	98.2909	40	78.25	20.0409	1.25611	0.644846	small	NotSig	Gtf2h2	NA
ENSMUSG00000054727	41	112.415	27	104.741	7.67389	1.07327	0.644846	negligible	NotSig	1700013H16Rik	NA
ENSMUSG00000037706	79	100.139	36	80.1389	20.0004	1.24957	0.644942	small	NotSig	Cd81	NA
ENSMUSG00000021906	44	119.114	28	93.6786	25.4351	1.27151	0.644942	small	NotSig	Oxnad1	NA
ENSMUSG00000091537	347	99.9539	292	93.0479	6.90595	1.07422	0.645142	negligible	NotSig	Tma7	NA
ENSMUSG00000100747	35	102.771	35	78.6857	24.0857	1.3061	0.645513	small	NotSig	1700084E18Rik	NA
ENSMUSG00000044881	70	66.8429	42	81.5238	-14.681	0.819918	0.645513	small	NotSig	Coa4	NA
ENSMUSG00000032085	82	86.0488	57	72.2807	13.7681	1.19048	0.645513	small	NotSig	Tagln	NA
ENSMUSG00000081406	53	103.811	31	88.2903	15.521	1.1758	0.645513	small	NotSig	Rps6-ps4	NA
ENSMUSG00000060126	1445	87.272	925	83.6843	3.58765	1.04287	0.64567	negligible	NotSig	Tpt1	NA
ENSMUSG00000028271	166	85.3313	143	75.3217	10.0096	1.13289	0.647865	negligible	NotSig	Gtf2b	NA
ENSMUSG00000029632	161	108.224	55	119.564	-11.34	0.905155	0.647865	negligible	NotSig	Ndufa4	NA
ENSMUSG00000004394	164	120.305	143	105.692	14.6126	1.13826	0.647865	negligible	NotSig	Tmed4	NA
ENSMUSG00000022897	38	148.158	25	116.84	31.3179	1.26804	0.647865	small	NotSig	Dyrk1a	NA
ENSMUSG00000045031	414	130.773	352	121.872	8.90079	1.07303	0.649178	negligible	NotSig	Cetn4	NA
ENSMUSG00000063787	108	119.63	110	97.3364	22.2933	1.22903	0.649178	small	NotSig	Chchd1	NA
ENSMUSG00000029147	562	109.763	521	102.998	6.76526	1.06568	0.649428	negligible	NotSig	Ppm1g	NA
ENSMUSG00000020747	30	133.3	41	147.488	-14.1878	0.903804	0.650881	negligible	NotSig	Tmem94	NA
ENSMUSG00000101249	172	62.343	106	64.4717	-2.12867	0.966983	0.65095	negligible	NotSig	Gm29216	NA
ENSMUSG00000045302	55	118.182	48	87.3125	30.8693	1.35355	0.65095	small	NotSig	Preb	NA
ENSMUSG00000024570	51	124.843	25	86.48	38.3631	1.44361	0.65095	small	NotSig	Rbfa	NA
ENSMUSG00000026275	87	107.253	94	123.926	-16.6727	0.865462	0.651463	small	NotSig	Ppp1r7	NA
ENSMUSG00000055897	39	140.667	39	99.8205	40.8462	1.4092	0.651463	small	NotSig	Ppp4r1l-ps	NA
ENSMUSG00000038612	216	113.204	135	100.393	12.8111	1.12761	0.651463	negligible	NotSig	Mcl1	NA
ENSMUSG00000029009	50	126.26	37	90.3514	35.9086	1.39743	0.651463	small	NotSig	Mthfr	NA
ENSMUSG00000031546	101	81.505	97	93.7216	-12.2167	0.869649	0.651463	negligible	NotSig	Gins4	NA
ENSMUSG00000022404	39	130.564	20	162.95	-32.3859	0.801253	0.651463	small	NotSig	Slc25a17	NA
ENSMUSG00000031447	653	123.317	596	117.931	5.38579	1.04567	0.652002	negligible	NotSig	Lamp1	NA
ENSMUSG00000028936	744	86.0726	338	78.9112	7.16134	1.09075	0.652452	negligible	NotSig	Rpl22	NA
ENSMUSG00000004849	63	108.524	36	85.1389	23.3849	1.27467	0.652452	small	NotSig	Ap1s1	NA
ENSMUSG00000040649	133	149.451	116	130.888	18.5632	1.14183	0.652452	small	NotSig	Rimklb	NA
ENSMUSG00000030671	63	126.302	53	97.9434	28.3582	1.28954	0.652452	small	NotSig	Pde3b	NA
ENSMUSG00000031939	61	122.098	31	91.7097	30.3887	1.33136	0.652452	small	NotSig	Taf1d	NA
ENSMUSG00000020069	113	131.531	88	108.614	22.9173	1.211	0.652452	small	NotSig	Hnrnph3	NA
ENSMUSG00000017417	47	108.043	64	128.172	-20.1293	0.842951	0.652452	small	NotSig	Plxdc1	NA
ENSMUSG00000037242	174	108.684	111	93.7477	14.9362	1.15932	0.652673	small	NotSig	Clic4	NA
ENSMUSG00000051900	26	185.462	27	123.815	61.6467	1.49789	0.652673	medium	NotSig	Abca16	NA
ENSMUSG00000055681	82	116.134	71	92.0986	24.0356	1.26098	0.652673	small	NotSig	Cope	NA
ENSMUSG00000041837	93	110.14	76	97.9079	12.2319	1.12493	0.653188	negligible	NotSig	Pdcd7	NA
ENSMUSG00000021494	80	134.037	57	117.526	16.5112	1.14049	0.653188	negligible	NotSig	Ddx41	NA
ENSMUSG00000026095	310	98.5581	270	103.27	-4.71231	0.954369	0.653346	negligible	NotSig	Asnsd1	NA
ENSMUSG00000026174	91	119.857	62	97.2258	22.6313	1.23277	0.653346	small	NotSig	Cnot9	NA
ENSMUSG00000037270	101	161.356	74	135.703	25.6537	1.18904	0.653346	small	NotSig	4932438A13Rik	NA
ENSMUSG00000105299	60	102.35	54	116.278	-13.9278	0.88022	0.653346	small	NotSig	Gm33847	NA
ENSMUSG00000047284	52	138.231	53	110.925	27.3062	1.24617	0.653346	small	NotSig	Neurl4	NA
ENSMUSG00000038312	44	84.4545	24	98.0417	-13.5871	0.861415	0.654271	small	NotSig	Edem2	NA
ENSMUSG00000036057	43	134.605	39	110.41	24.1944	1.21913	0.654852	small	NotSig	Ptpn23	NA
ENSMUSG00000024335	342	102.766	336	91.8958	10.8702	1.11829	0.654852	negligible	NotSig	Brd2	NA
ENSMUSG00000048271	28	122.786	26	147.038	-24.2527	0.835058	0.654852	small	NotSig	Rbm33	NA
ENSMUSG00000022617	43	154.698	36	118.056	36.6421	1.31038	0.655819	small	NotSig	Chkb	NA
ENSMUSG00000064307	177	104.859	176	120.506	-15.6469	0.870156	0.656477	negligible	NotSig	Lrrc51	NA
ENSMUSG00000019791	126	74.6825	91	66.7033	7.97924	1.11962	0.656477	negligible	NotSig	Hint3	NA
ENSMUSG00000032567	41	146.512	52	114.538	31.9737	1.27915	0.657456	small	NotSig	Aste1	NA
ENSMUSG00000027667	71	93.4085	57	78.9123	14.4962	1.1837	0.658465	negligible	NotSig	Zfp639	NA
ENSMUSG00000078201	71	92.831	51	77.7255	15.1055	1.19434	0.659098	small	NotSig	Tmem203	NA
ENSMUSG00000004032	1913	127.977	1918	130.684	-2.70705	0.979286	0.65919	negligible	NotSig	Gstm5	NA
ENSMUSG00000039174	106	146.66	123	133.951	12.7092	1.09488	0.65919	negligible	NotSig	1700003H04Rik	NA
ENSMUSG00000028138	42	103.857	23	77.0435	26.8137	1.34803	0.65919	small	NotSig	Adh5	NA
ENSMUSG00000052407	28	143.5	22	119.091	24.4091	1.20496	0.65919	small	NotSig	Ccdc171	NA
ENSMUSG00000029452	39	92.359	29	113.069	-20.71	0.816838	0.65919	small	NotSig	Tmem116	NA
ENSMUSG00000034021	25	143.52	22	180.409	-36.8891	0.795525	0.65919	small	NotSig	Pds5b	NA
ENSMUSG00000029840	115	114.913	78	99.5513	15.3618	1.15431	0.65919	small	NotSig	Mtpn	NA
ENSMUSG00000030704	127	132.157	69	149.478	-17.3208	0.884125	0.65919	small	NotSig	Rab6a	NA
ENSMUSG00000030697	147	104.102	123	116.366	-12.2638	0.89461	0.65919	negligible	NotSig	Ppp4c	NA
ENSMUSG00000015013	117	100.179	97	89.3608	10.8187	1.12107	0.65919	negligible	NotSig	Trappc2l	NA
ENSMUSG00000032518	1021	90.5044	617	87.2788	3.22564	1.03696	0.65919	negligible	NotSig	Rpsa	NA
ENSMUSG00000020085	33	104.909	40	83.025	21.8841	1.26358	0.65919	small	NotSig	Aifm2	NA
ENSMUSG00000020308	59	73.3898	60	91.0667	-17.6768	0.805891	0.65919	small	NotSig	Tpgs1	NA
ENSMUSG00000020156	528	93.5966	559	85.9106	7.68604	1.08947	0.65919	negligible	NotSig	Pwwp3a	NA
ENSMUSG00000035478	295	106.169	227	89.8238	16.3457	1.18198	0.65919	small	NotSig	Mbd3	NA
ENSMUSG00000034602	48	133.333	33	99.5152	33.8182	1.33983	0.65919	small	NotSig	Mon2	NA
ENSMUSG00000020390	278	128.773	187	110.583	18.1905	1.1645	0.65919	small	NotSig	Ube2b	NA
ENSMUSG00000058258	127	127.622	105	110.99	16.6316	1.14985	0.65919	negligible	NotSig	Idi1	NA
ENSMUSG00000025873	71	123.901	49	112.918	10.983	1.09727	0.65919	negligible	NotSig	Faf2	NA
ENSMUSG00000025878	40	157.275	30	121.933	35.3417	1.28984	0.65919	small	NotSig	Uimc1	NA
ENSMUSG00000096828	89	110.584	99	125.96	-15.3753	0.877934	0.65919	small	NotSig	Gm3618	NA
ENSMUSG00000021814	31	160.581	22	116.955	43.6261	1.37302	0.65919	small	NotSig	Anxa7	NA
ENSMUSG00000022110	548	101.62	553	104.631	-3.01067	0.971226	0.65919	negligible	NotSig	Sucla2	NA
ENSMUSG00000034022	81	124.716	88	104.841	19.8751	1.18957	0.65919	small	NotSig	Cpsf1	NA
ENSMUSG00000022783	542	85.2915	549	90.6248	-5.33326	0.94115	0.65919	negligible	NotSig	Spag6l	NA
ENSMUSG00000050821	33	135.364	32	110.219	25.1449	1.22814	0.65919	small	NotSig	Fam131a	NA
ENSMUSG00000049225	36	105.722	27	89.7037	16.0185	1.17857	0.65919	small	NotSig	Pdp1	NA
ENSMUSG00000031990	66	130.53	44	105.932	24.5985	1.23221	0.65919	small	NotSig	Jam3	NA
ENSMUSG00000000959	39	121.846	25	100.16	21.6862	1.21652	0.65919	small	NotSig	Oxa1l	NA
ENSMUSG00000024622	26	136.692	23	97.4348	39.2575	1.40291	0.65919	medium	NotSig	Hmgxb3	NA
ENSMUSG00000069020	85	119.376	52	99.6731	19.7034	1.19768	0.660869	small	NotSig	Urm1	NA
ENSMUSG00000084897	119	170.185	44	199.523	-29.3379	0.85296	0.660869	small	NotSig	Gm14226	NA
ENSMUSG00000055991	33	81.3939	34	101.441	-20.0472	0.802376	0.660869	small	NotSig	Zkscan5	NA
ENSMUSG00000069678	100	94.53	88	78.875	15.655	1.19848	0.660869	negligible	NotSig	Pcgf1	NA
ENSMUSG00000035704	45	135.8	42	104.19	31.6095	1.30338	0.660869	small	NotSig	Alg8	NA
ENSMUSG00000073795	173	83.7919	181	74.1215	9.67036	1.13047	0.660869	negligible	NotSig	Spef1l	NA
ENSMUSG00000031736	26	141.731	25	108	33.7308	1.31232	0.660869	small	NotSig	Crnde	NA
ENSMUSG00000046846	278	99.3201	354	110.98	-11.6601	0.894935	0.660869	negligible	NotSig	Spesp1	NA
ENSMUSG00000020719	1407	124.069	1198	115.695	8.37362	1.07238	0.660869	negligible	NotSig	Ddx5	NA
ENSMUSG00000041841	1419	78.0669	992	71.1452	6.92179	1.09729	0.660869	negligible	NotSig	Rpl37	NA
ENSMUSG00000024076	210	102.867	242	110.595	-7.72837	0.93012	0.660869	negligible	NotSig	Vit	NA
ENSMUSG00000028796	58	111.483	28	135.786	-24.303	0.82102	0.660999	small	NotSig	Phc2	NA
ENSMUSG00000093628	22	81.2727	21	113.714	-32.4416	0.71471	0.660999	small	NotSig	Gm20616	NA
ENSMUSG00000025134	263	108.426	191	102.764	5.66146	1.05509	0.661726	negligible	NotSig	Alyref	NA
ENSMUSG00000073700	48	122.438	35	95.3714	27.0661	1.2838	0.663298	small	NotSig	Klhl21	NA
ENSMUSG00000004099	45	123.844	38	148.868	-25.024	0.831905	0.663298	small	NotSig	Dnmt1	NA
ENSMUSG00000024594	36	82.4722	40	102.4	-19.9278	0.805393	0.663298	small	NotSig	Prrc1	NA
ENSMUSG00000000563	523	101.447	384	95.6276	5.81981	1.06086	0.663452	negligible	NotSig	Atp5pb	NA
ENSMUSG00000004626	71	92.3803	62	83.2097	9.1706	1.11021	0.663452	negligible	NotSig	Stxbp2	NA
ENSMUSG00000018585	176	98.3409	134	89.5299	8.81106	1.09841	0.663452	negligible	NotSig	Atox1	NA
ENSMUSG00000022884	264	169.246	181	152.95	16.2959	1.10654	0.663452	negligible	NotSig	Eif4a2	NA
ENSMUSG00000025420	115	87.3304	120	94.0417	-6.71123	0.928636	0.663452	negligible	NotSig	Katnal2	NA
ENSMUSG00000046201	28	103.714	34	150.206	-46.4916	0.690481	0.664867	small	NotSig	Scaf8	NA
ENSMUSG00000052406	31	103.355	26	153.192	-49.8375	0.674674	0.665602	small	NotSig	Rexo4	NA
ENSMUSG00000028845	125	103.48	178	115.742	-12.2616	0.894061	0.665602	negligible	NotSig	Tekt2	NA
ENSMUSG00000029875	29	110.103	42	75.2143	34.8892	1.46386	0.665934	small	NotSig	Ccdc184	NA
ENSMUSG00000053192	113	120.558	135	106.926	13.6316	1.12749	0.666226	negligible	NotSig	Mllt11	NA
ENSMUSG00000018733	25	125.6	20	110.1	15.5	1.14078	0.666226	negligible	NotSig	Pex12	NA
ENSMUSG00000020483	115	119.739	98	123.153	-3.41393	0.972279	0.666226	negligible	NotSig	Dynll2	NA
ENSMUSG00000030615	50	76.7	30	98.6	-21.9	0.77789	0.666226	small	NotSig	Tmem126a	NA
ENSMUSG00000044155	133	104.271	73	92.7397	11.531	1.12434	0.666299	negligible	NotSig	Lsm8	NA
ENSMUSG00000038637	114	115.991	125	102.536	13.4552	1.13122	0.666299	negligible	NotSig	Lrrc56	NA
ENSMUSG00000057265	200	106.18	147	115.354	-9.17374	0.920473	0.666299	negligible	NotSig	Bbof1	NA
ENSMUSG00000060475	57	120.281	42	97	23.2807	1.24001	0.666299	small	NotSig	Wtap	NA
ENSMUSG00000037570	184	113.402	170	103.965	9.43747	1.09078	0.666566	negligible	NotSig	Mcrs1	NA
ENSMUSG00000044857	74	117.027	43	110.047	6.98052	1.06343	0.667023	negligible	NotSig	Lemd2	NA
ENSMUSG00000040782	139	106.165	111	118.423	-12.258	0.89649	0.66794	negligible	NotSig	Cop1	NA
ENSMUSG00000028310	1095	102.58	1048	104.84	-2.25979	0.978445	0.66794	negligible	NotSig	Ppp3r2	NA
ENSMUSG00000057572	81	120.284	59	99.0339	21.2501	1.21457	0.66794	small	NotSig	Zbtb8os	NA
ENSMUSG00000038690	525	95.0762	342	88.8567	6.21947	1.06999	0.66794	negligible	NotSig	Atp5j2	NA
ENSMUSG00000014243	133	93.5338	104	87.4423	6.09153	1.06966	0.66794	negligible	NotSig	Zswim7	NA
ENSMUSG00000025137	81	130.543	77	99.2857	31.2575	1.31482	0.66794	small	NotSig	Pcyt2	NA
ENSMUSG00000114138	139	125.259	149	138.128	-12.8685	0.906836	0.66794	negligible	NotSig	Gm36423	NA
ENSMUSG00000000787	31	140.774	26	113.962	26.8127	1.23528	0.66794	small	NotSig	Ddx3x	NA
ENSMUSG00000031927	244	92.4221	269	98.4089	-5.98679	0.939164	0.668896	negligible	NotSig	1700012B09Rik	NA
ENSMUSG00000028314	107	79.2804	120	90.7417	-11.4613	0.873693	0.669528	negligible	NotSig	Toporsl	NA
ENSMUSG00000043866	364	104.47	317	97.3312	7.13855	1.07334	0.669528	negligible	NotSig	Taf10	NA
ENSMUSG00000005687	188	118.995	162	106.883	12.112	1.11332	0.669774	negligible	NotSig	Bcas2	NA
ENSMUSG00000020481	165	104.164	160	96.275	7.88864	1.08194	0.669774	negligible	NotSig	Ankrd36	NA
ENSMUSG00000040767	124	107.427	85	98.1294	9.29801	1.09475	0.669774	negligible	NotSig	Snrnp25	NA
ENSMUSG00000024949	221	129.425	184	111.168	18.2569	1.16423	0.669774	negligible	NotSig	Sf1	NA
ENSMUSG00000042642	57	87.0175	60	105.967	-18.9491	0.821178	0.670527	small	NotSig	Flad1	NA
ENSMUSG00000039254	248	97.8669	245	94.3551	3.51183	1.03722	0.674569	negligible	NotSig	Pomt1	NA
ENSMUSG00000032314	72	117.208	34	92.2941	24.9142	1.26994	0.674569	small	NotSig	Etfa	NA
ENSMUSG00000020024	62	136.548	58	155.534	-18.9861	0.87793	0.674569	small	NotSig	Cep83	NA
ENSMUSG00000047804	27	131.407	33	101.182	30.2256	1.29873	0.674569	small	NotSig	Akap10	NA
ENSMUSG00000028454	53	84.3208	50	111.2	-26.8792	0.75828	0.674569	small	NotSig	Pigo	NA
ENSMUSG00000015757	46	148.283	30	122.267	26.0159	1.21278	0.675355	small	NotSig	Ppil4	NA
ENSMUSG00000030555	46	118.652	61	94.5082	24.144	1.25547	0.676181	small	NotSig	Ttc23	NA
ENSMUSG00000115007	92	133.967	96	120.542	13.4257	1.11138	0.676181	small	NotSig	5830448L01Rik	NA
ENSMUSG00000038523	23	176.609	56	162.339	14.2694	1.0879	0.676572	small	NotSig	1700003F12Rik	NA
ENSMUSG00000050552	30	115.667	22	93.8636	21.803	1.23228	0.676572	small	NotSig	Lamtor4	NA
ENSMUSG00000031554	751	114.497	759	118.866	-4.36894	0.963245	0.676572	negligible	NotSig	Adam5	NA
ENSMUSG00000032456	44	97.1591	54	111.444	-14.2854	0.871816	0.676572	small	NotSig	Nmnat3	NA
ENSMUSG00000018800	40	166.55	21	130.476	36.0738	1.27648	0.676572	small	NotSig	Abca5	NA
ENSMUSG00000097483	57	87.4386	43	70.5581	16.8805	1.23924	0.676572	small	NotSig	Gm26806	NA
ENSMUSG00000041673	20	197.1	55	170.273	26.8273	1.15755	0.676572	medium	NotSig	Lrrc18	NA
ENSMUSG00000107002	107	90.5701	94	82.1489	8.42116	1.10251	0.676572	negligible	NotSig	0610012G03Rik	NA
ENSMUSG00000022863	81	149.173	48	124.562	24.6103	1.19757	0.676572	small	NotSig	Btg3	NA
ENSMUSG00000029780	39	100.667	21	71.1429	29.5238	1.41499	0.676572	small	NotSig	Nt5c3	NA
ENSMUSG00000048731	901	94.7492	993	91.2417	3.50748	1.03844	0.676984	negligible	NotSig	Ggnbp1	NA
ENSMUSG00000051306	79	142.051	76	121.184	20.8664	1.17219	0.677127	small	NotSig	Usp42	NA
ENSMUSG00000039632	90	85.7333	76	99.3289	-13.5956	0.863125	0.677127	small	NotSig	Odad3	NA
ENSMUSG00000025184	23	107.478	31	79.1613	28.317	1.35771	0.677127	small	NotSig	R3hcc1l	NA
ENSMUSG00000008333	161	111.894	111	95.5946	16.2998	1.17051	0.677533	small	NotSig	Snrpb2	NA
ENSMUSG00000027465	119	128.782	97	107.598	21.1836	1.19688	0.677533	small	NotSig	Tbc1d20	NA
ENSMUSG00000028096	48	115.542	32	86	29.5417	1.34351	0.677533	small	NotSig	Gpr89	NA
ENSMUSG00000054405	138	114.449	81	102.407	12.0419	1.11759	0.677533	negligible	NotSig	Dnajc8	NA
ENSMUSG00000067438	99	89.9091	70	105.629	-15.7195	0.851182	0.677533	small	NotSig	Hmx1	NA
ENSMUSG00000011349	156	140.872	95	120.116	20.756	1.1728	0.677533	negligible	NotSig	Dmrtc2	NA
ENSMUSG00000045928	61	81.0328	66	99.2273	-18.1945	0.816638	0.677533	small	NotSig	4933440M02Rik	NA
ENSMUSG00000019996	41	125.22	32	146.219	-20.9992	0.856385	0.677533	small	NotSig	Map7	NA
ENSMUSG00000019906	146	110.514	140	119.7	-9.1863	0.923256	0.677533	negligible	NotSig	Lin7a	NA
ENSMUSG00000025409	32	174.312	31	134.806	39.506	1.29306	0.677533	small	NotSig	Mbd6	NA
ENSMUSG00000021643	1493	109.118	1322	104.349	4.76917	1.0457	0.677533	negligible	NotSig	Serf1	NA
ENSMUSG00000022155	199	131.176	205	134.415	-3.23875	0.975905	0.677533	negligible	NotSig	Mroh2b	NA
ENSMUSG00000045631	64	122.906	43	105.488	17.4179	1.16512	0.677533	small	NotSig	Tmprss12	NA
ENSMUSG00000044533	829	88.994	489	83.6299	5.36411	1.06414	0.677533	negligible	NotSig	Rps2	NA
ENSMUSG00000037916	257	94.5564	199	88.5678	5.98858	1.06762	0.677533	negligible	NotSig	Ndufv1	NA
ENSMUSG00000019039	41	115.634	40	155.9	-40.2659	0.74172	0.677533	small	NotSig	Dalrd3	NA
ENSMUSG00000024122	40	192.15	22	152.318	39.8318	1.2615	0.677533	small	NotSig	Pdpk1	NA
ENSMUSG00000038982	46	98.5435	48	81.6042	16.9393	1.20758	0.680042	small	NotSig	Bloc1s5	NA
ENSMUSG00000028333	68	114.603	38	89.9737	24.6293	1.27374	0.68037	small	NotSig	Anp32b	NA
ENSMUSG00000033632	22	134.591	26	175.346	-40.7552	0.767573	0.680535	small	NotSig	AW554918	NA
ENSMUSG00000028109	111	114.225	82	97.8659	16.3594	1.16716	0.680606	small	NotSig	Hormad1	NA
ENSMUSG00000079562	190	104.916	126	88.3095	16.6063	1.18805	0.680606	negligible	NotSig	Maea	NA
ENSMUSG00000030822	54	105.944	59	94	11.9444	1.12707	0.680606	negligible	NotSig	Prr14	NA
ENSMUSG00000055553	109	97.211	95	87.8947	9.31627	1.10599	0.680606	negligible	NotSig	Kxd1	NA
ENSMUSG00000085260	196	100.148	185	105.87	-5.72231	0.94595	0.680606	negligible	NotSig	Med9os	NA
ENSMUSG00000002996	48	112.708	26	143.231	-30.5224	0.7869	0.680606	small	NotSig	Hbp1	NA
ENSMUSG00000020978	172	112.547	139	98.8058	13.7408	1.13907	0.680606	negligible	NotSig	Klhdc2	NA
ENSMUSG00000022092	299	96.5853	275	88.7309	7.85438	1.08852	0.680606	negligible	NotSig	Ppp3cc	NA
ENSMUSG00000034893	21	148.714	28	106.357	42.3571	1.39825	0.680606	small	NotSig	Cog3	NA
ENSMUSG00000055839	1174	105.867	1006	109.627	-3.76012	0.965701	0.680606	negligible	NotSig	Elob	NA
ENSMUSG00000025025	49	130.857	50	143.4	-12.5429	0.912532	0.680606	negligible	NotSig	Mxi1	NA
ENSMUSG00000056952	21	124.905	27	94	30.9048	1.32877	0.680606	small	NotSig	Tatdn2	NA
ENSMUSG00000074918	66	127.5	58	108.207	19.2931	1.1783	0.68081	small	NotSig	Inafm2	NA
ENSMUSG00000037773	34	175.941	27	134.111	41.8301	1.31191	0.68081	small	NotSig	Pced1a	NA
ENSMUSG00000028409	189	94.7778	116	87.9741	6.80364	1.07734	0.68081	negligible	NotSig	Smu1	NA
ENSMUSG00000029048	177	112.367	121	97.6446	14.7226	1.15078	0.68081	negligible	NotSig	Rer1	NA
ENSMUSG00000078485	29	96.7241	33	122.758	-26.0334	0.787928	0.68081	small	NotSig	Plekhn1	NA
ENSMUSG00000031839	1304	108.858	1222	111.772	-2.91356	0.973933	0.68081	negligible	NotSig	Hsbp1	NA
ENSMUSG00000020163	391	93.5115	255	88.8824	4.62916	1.05208	0.68081	negligible	NotSig	Uqcr11	NA
ENSMUSG00000071533	95	143.821	67	136.388	7.43299	1.0545	0.68081	negligible	NotSig	Pcnp	NA
ENSMUSG00000117725	372	84.0726	360	74.4389	9.63369	1.12942	0.68081	negligible	NotSig	Gm50240	NA
ENSMUSG00000024660	47	116.319	56	97	19.3191	1.19917	0.68081	negligible	NotSig	Incenp	NA
ENSMUSG00000035049	46	86.3478	37	115.973	-29.6251	0.744551	0.68081	small	NotSig	Rrp12	NA
ENSMUSG00000039630	546	114.612	448	108.688	5.92422	1.05451	0.68085	negligible	NotSig	Hnrnpu	NA
ENSMUSG00000017929	35	141.914	23	120.652	21.2621	1.17623	0.681989	small	NotSig	B4galt5	NA
ENSMUSG00000025413	172	126.081	196	108.709	17.3722	1.1598	0.681989	small	NotSig	Ttc4	NA
ENSMUSG00000029063	86	145.488	62	123.581	21.9077	1.17727	0.681989	small	NotSig	Nadk	NA
ENSMUSG00000031893	152	122.895	200	135.96	-13.0653	0.903904	0.681989	negligible	NotSig	Tsnaxip1	NA
ENSMUSG00000079235	148	83.5068	146	87.1096	-3.60283	0.95864	0.681989	negligible	NotSig	Ccdc13	NA
ENSMUSG00000030934	77	120.026	46	137.891	-17.8653	0.870439	0.682188	small	NotSig	Oat	NA
ENSMUSG00000112730	109	109.468	124	118.298	-8.8305	0.925354	0.682188	negligible	NotSig	4930567K20Rik	NA
ENSMUSG00000064360	64	53.1094	34	49.4118	3.69761	1.07483	0.682188	small	NotSig	mt-Nd3	NA
ENSMUSG00000003131	232	124.69	206	111.772	12.9178	1.11557	0.682714	negligible	NotSig	Pafah1b2	NA
ENSMUSG00000023944	605	97.1372	451	90.8448	6.2924	1.06927	0.684101	negligible	NotSig	Hsp90ab1	NA
ENSMUSG00000037072	280	103.536	236	95.3771	8.1586	1.08554	0.685126	negligible	NotSig	Selenof	NA
ENSMUSG00000031748	51	106.078	37	86.2703	19.8082	1.22961	0.685126	small	NotSig	Gnao1	NA
ENSMUSG00000037075	111	110.757	130	120.908	-10.1509	0.916044	0.685535	negligible	NotSig	Rnf139	NA
ENSMUSG00000028552	160	137.012	123	121.455	15.5572	1.12809	0.685985	small	NotSig	Eps15	NA
ENSMUSG00000001054	88	88.6818	81	79.4074	9.27441	1.1168	0.687316	negligible	NotSig	Rmnd5b	NA
ENSMUSG00000035569	64	100.844	38	83.4211	17.4227	1.20885	0.68928	small	NotSig	Ankrd11	NA
ENSMUSG00000110841	174	92.5977	122	84.7869	7.81082	1.09212	0.690707	negligible	NotSig	Gpx4-ps2	NA
ENSMUSG00000032127	70	109.457	43	83.7209	25.7362	1.3074	0.691099	small	NotSig	Vps11	NA
ENSMUSG00000086657	67	115	63	90.8254	24.1746	1.26617	0.69149	small	NotSig	Stamos	NA
ENSMUSG00000016921	151	169.954	76	150.039	19.9142	1.13273	0.69149	negligible	NotSig	Srsf6	NA
ENSMUSG00000107053	44	118.5	57	134.439	-15.9386	0.881443	0.69149	small	NotSig	1700021F13Rik	NA
ENSMUSG00000032288	65	89.4615	38	76.1579	13.3036	1.17469	0.69149	small	NotSig	Imp3	NA
ENSMUSG00000025872	66	108.212	36	91.6111	16.601	1.18121	0.69149	small	NotSig	Thoc3	NA
ENSMUSG00000022394	95	109.137	60	89.0167	20.1202	1.22603	0.69149	small	NotSig	L3mbtl2	NA
ENSMUSG00000026750	512	82.1973	327	73.9694	8.22785	1.11123	0.69167	negligible	NotSig	Psmb7	NA
ENSMUSG00000030042	114	116.605	82	97.3293	19.276	1.19805	0.69167	small	NotSig	Pole4	NA
ENSMUSG00000049339	243	98.2181	259	105.363	-7.14483	0.932188	0.692239	negligible	NotSig	Retreg2	NA
ENSMUSG00000028035	85	119.188	75	128.52	-9.33176	0.927391	0.692239	negligible	NotSig	Dnajb4	NA
ENSMUSG00000037214	64	129.625	64	107.859	21.7656	1.2018	0.692239	small	NotSig	Thap1	NA
ENSMUSG00000022136	110	115.482	84	128.202	-12.7206	0.900777	0.692464	negligible	NotSig	Dnajc3	NA
ENSMUSG00000037514	85	123.118	77	113.545	9.57219	1.0843	0.694407	negligible	NotSig	Pank2	NA
ENSMUSG00000073002	53	94.2453	64	89.9219	4.32341	1.04808	0.694407	negligible	NotSig	Vamp5	NA
ENSMUSG00000022064	31	125.323	23	84.5217	40.8008	1.48273	0.694407	medium	NotSig	Pibf1	NA
ENSMUSG00000060992	90	103.822	66	95.2121	8.6101	1.09043	0.694407	negligible	NotSig	Copz1	NA
ENSMUSG00000034274	151	82.5497	140	88.9571	-6.40747	0.927971	0.694418	negligible	NotSig	Thoc5	NA
ENSMUSG00000027550	103	115.379	79	118.544	-3.16566	0.973296	0.694636	negligible	NotSig	Lrrcc1	NA
ENSMUSG00000022018	37	97.6216	28	119.679	-22.0569	0.815698	0.694636	small	NotSig	Rgcc	NA
ENSMUSG00000067288	2160	76.1949	1431	72.4948	3.70015	1.05104	0.694636	negligible	NotSig	Rps28	NA
ENSMUSG00000078813	54	63.0926	28	79.3571	-16.2646	0.795046	0.694804	small	NotSig	Leng1	NA
ENSMUSG00000013593	334	95.5629	249	86.5141	9.04882	1.10459	0.695387	negligible	NotSig	Ndufs2	NA
ENSMUSG00000013997	117	90.7607	115	94.3478	-3.58714	0.96198	0.695387	negligible	NotSig	Nit1	NA
ENSMUSG00000027454	109	91.7339	85	81.9882	9.74571	1.11887	0.695387	negligible	NotSig	Gins1	NA
ENSMUSG00000028437	105	94.781	88	105.148	-10.3668	0.901408	0.695387	negligible	NotSig	Ubap1	NA
ENSMUSG00000046694	64	90.6562	57	104.088	-13.4315	0.87096	0.695387	small	NotSig	Tent5b	NA
ENSMUSG00000038593	29	106.759	26	138.154	-31.3952	0.772752	0.695387	small	NotSig	Tctn1	NA
ENSMUSG00000007458	79	120.582	48	102.354	18.2281	1.17809	0.695387	small	NotSig	M6pr	NA
ENSMUSG00000002043	118	99.4661	103	84.6019	14.8642	1.1757	0.695387	small	NotSig	Trappc6a	NA
ENSMUSG00000037337	41	132.22	61	142.623	-10.4034	0.927056	0.695387	negligible	NotSig	Map4k1	NA
ENSMUSG00000030890	52	130.462	30	163.433	-32.9718	0.798255	0.695387	small	NotSig	Ilk	NA
ENSMUSG00000025492	26	96.6154	20	138	-41.3846	0.700111	0.695387	medium	NotSig	Ifitm3	NA
ENSMUSG00000031533	106	79.9245	102	67.6275	12.2971	1.18184	0.695387	negligible	NotSig	Mrps31	NA
ENSMUSG00000031585	346	121.497	311	112.704	8.79293	1.07802	0.695387	negligible	NotSig	Gtf2e2	NA
ENSMUSG00000032059	53	91	49	117.49	-26.4898	0.774535	0.695387	small	NotSig	Alg9	NA
ENSMUSG00000042569	68	93.4706	60	76.9167	16.5539	1.21522	0.695387	small	NotSig	Dhrs7b	NA
ENSMUSG00000017421	176	119.653	103	111.272	8.38156	1.07533	0.695387	negligible	NotSig	Zfp207	NA
ENSMUSG00000020577	39	102.923	26	74.4615	28.4615	1.38223	0.695387	small	NotSig	Tspan13	NA
ENSMUSG00000015937	196	116.755	151	108.377	8.37762	1.0773	0.695387	negligible	NotSig	Macroh2a1	NA
ENSMUSG00000021758	542	129.797	476	118.33	11.4672	1.09691	0.695387	negligible	NotSig	Ddx4	NA
ENSMUSG00000095463	80	116.312	84	131.167	-14.8542	0.886753	0.695387	small	NotSig	Entpd4	NA
ENSMUSG00000022814	59	94.6441	36	115.528	-20.8837	0.819232	0.695387	small	NotSig	Umps	NA
ENSMUSG00000047141	171	139.474	179	148.832	-9.35872	0.937119	0.695387	negligible	NotSig	Zfp654	NA
ENSMUSG00000034345	87	106.161	49	91.8776	14.2834	1.15546	0.695387	small	NotSig	Gtf2h5	NA
ENSMUSG00000062859	908	121.855	1037	125.457	-3.60246	0.971285	0.695387	negligible	NotSig	Tcp11	NA
ENSMUSG00000101438	38	101.632	47	136.149	-34.5174	0.746474	0.695387	small	NotSig	Gm19412	NA
ENSMUSG00000024560	93	113.398	77	122.494	-9.09566	0.925746	0.695387	negligible	NotSig	Cxxc1	NA
ENSMUSG00000025154	58	129.845	44	157.477	-27.6324	0.824531	0.695387	small	NotSig	Arhgap19	NA
ENSMUSG00000031161	43	141.93	21	108	33.9302	1.31417	0.695387	small	NotSig	Hdac6	NA
ENSMUSG00000009739	96	105.823	77	123.701	-17.8784	0.855471	0.695997	small	NotSig	Pou6f1	NA
ENSMUSG00000089847	129	94.6589	105	83.7333	10.9256	1.13048	0.696195	negligible	NotSig	Timm10b	NA
ENSMUSG00000031545	142	99.8873	179	107.43	-7.54284	0.929788	0.698043	negligible	NotSig	Gpat4	NA
ENSMUSG00000017999	45	131.422	24	90.375	41.0472	1.45419	0.699975	small	NotSig	Ddx27	NA
ENSMUSG00000005447	65	81.1385	46	79.9348	1.20368	1.01506	0.699975	negligible	NotSig	Pafah1b3	NA
ENSMUSG00000030654	454	110.639	302	103.838	6.80102	1.0655	0.699975	negligible	NotSig	Arl6ip1	NA
ENSMUSG00000060938	1657	78.1237	1150	82.413	-4.28933	0.947953	0.699975	negligible	NotSig	Rpl26	NA
ENSMUSG00000057054	60	104.317	39	86.4359	17.8808	1.20687	0.699975	small	NotSig	Inca1	NA
ENSMUSG00000016018	109	108.229	64	114.469	-6.23939	0.945493	0.699975	negligible	NotSig	Mtrex	NA
ENSMUSG00000097278	60	92.2167	48	112.042	-19.825	0.823057	0.699975	small	NotSig	Gm26650	NA
ENSMUSG00000005899	112	128.277	109	137.092	-8.81496	0.9357	0.699975	negligible	NotSig	Smpd4	NA
ENSMUSG00000024191	52	64.2115	53	73.566	-9.3545	0.872842	0.699975	negligible	NotSig	Bnip1	NA
ENSMUSG00000029049	35	118.086	33	88.3939	29.6918	1.3359	0.699975	small	NotSig	Morn1	NA
ENSMUSG00000027722	190	96.6053	111	97.5856	-0.980322	0.989954	0.700148	negligible	NotSig	Spata5	NA
ENSMUSG00000049807	36	115.889	22	83.2727	32.6162	1.39168	0.700148	small	NotSig	Arhgap23	NA
ENSMUSG00000069855	37	134.162	24	107.667	26.4955	1.24609	0.700148	small	NotSig	Slc47a2	NA
ENSMUSG00000019437	73	110.068	67	91.7164	18.3521	1.2001	0.700294	small	NotSig	Tlcd1	NA
ENSMUSG00000025041	104	102.933	60	94.5167	8.41603	1.08904	0.700294	negligible	NotSig	Nt5c2	NA
ENSMUSG00000029128	85	135.871	74	118.122	17.749	1.15026	0.700336	negligible	NotSig	Rab28	NA
ENSMUSG00000042726	354	117.833	357	109.843	7.9902	1.07274	0.700336	negligible	NotSig	Trafd1	NA
ENSMUSG00000001909	81	143.63	70	120.157	23.4725	1.19535	0.700336	small	NotSig	Trmt1	NA
ENSMUSG00000010057	52	107.538	49	93.5102	14.0283	1.15002	0.700336	negligible	NotSig	Nprl2	NA
ENSMUSG00000023175	682	104.89	617	113.13	-8.23963	0.927166	0.700336	negligible	NotSig	Bsg	NA
ENSMUSG00000020956	49	100.306	51	77.4902	22.8159	1.29444	0.700336	small	NotSig	Dtd2	NA
ENSMUSG00000092519	92	84.7065	138	97.0217	-12.3152	0.873067	0.700336	small	NotSig	Actl9	NA
ENSMUSG00000045193	224	125.321	146	115.521	9.80088	1.08484	0.701006	negligible	NotSig	Cirbp	NA
ENSMUSG00000020562	134	108.254	151	119.861	-11.6072	0.903161	0.701006	negligible	NotSig	Efcab10	NA
ENSMUSG00000047721	170	80.5235	118	68.7288	11.7947	1.17161	0.701133	small	NotSig	Bola2	NA
ENSMUSG00000009013	1048	104.916	828	98.5568	6.35927	1.06452	0.70198	negligible	NotSig	Dynll1	NA
ENSMUSG00000027222	44	105.455	49	84.7755	20.679	1.24393	0.703165	small	NotSig	Pex16	NA
ENSMUSG00000032604	124	97.75	89	81.7079	16.0421	1.19634	0.703165	small	NotSig	Qars	NA
ENSMUSG00000018412	51	128.451	35	153.943	-25.4919	0.834407	0.703165	small	NotSig	Kansl1	NA
ENSMUSG00000020571	332	129.295	241	140.9	-11.6052	0.917635	0.703165	negligible	NotSig	Pdia6	NA
ENSMUSG00000033210	85	126.2	98	110.327	15.8735	1.14388	0.703165	small	NotSig	Slc9c1	NA
ENSMUSG00000044408	31	102.323	25	91.6	10.7226	1.11706	0.703165	negligible	NotSig	Sptssa	NA
ENSMUSG00000049686	54	116.111	47	90.6383	25.4728	1.28104	0.703304	small	NotSig	Orai1	NA
ENSMUSG00000026491	155	127.181	109	105.844	21.3366	1.20159	0.703603	small	NotSig	Ahctf1	NA
ENSMUSG00000023707	68	88.1471	58	111.862	-23.715	0.787998	0.703603	small	NotSig	Ogfod2	NA
ENSMUSG00000079426	92	116.283	59	96.1864	20.0962	1.20893	0.703603	small	NotSig	Arpc4	NA
ENSMUSG00000071796	91	149.385	62	120.065	29.3201	1.2442	0.703603	small	NotSig	6820431F20Rik	NA
ENSMUSG00000032307	59	174.305	41	144.512	29.7929	1.20616	0.703603	small	NotSig	Ube2q2	NA
ENSMUSG00000057411	87	100.575	81	81.0247	19.55	1.24128	0.703603	small	NotSig	Antkmt	NA
ENSMUSG00000051671	51	103	49	90.4082	12.5918	1.13928	0.703695	negligible	NotSig	Coa6	NA
ENSMUSG00000037910	622	90.8682	532	88.6974	2.1708	1.02447	0.70471	negligible	NotSig	1700018B24Rik	NA
ENSMUSG00000015002	93	136.075	62	152.871	-16.7957	0.890132	0.70471	small	NotSig	Efr3a	NA
ENSMUSG00000068735	47	99.8298	35	106.6	-6.77021	0.93649	0.704725	negligible	NotSig	Trp53i11	NA
ENSMUSG00000045822	55	104.127	47	79.9149	24.2124	1.30298	0.705325	small	NotSig	Zswim3	NA
ENSMUSG00000099391	29	143.241	38	104.947	38.294	1.36489	0.705325	small	NotSig	1700003C15Rik	NA
ENSMUSG00000106209	145	112.428	153	104.039	8.38837	1.08063	0.705325	negligible	NotSig	Gm42918	NA
ENSMUSG00000030127	412	103.74	356	96.5843	7.15602	1.07409	0.705325	negligible	NotSig	Cops7a	NA
ENSMUSG00000038459	57	115.86	43	91.7442	24.1155	1.26286	0.705325	small	NotSig	Abhd17c	NA
ENSMUSG00000035242	556	112.642	324	120.244	-7.60174	0.936781	0.705325	negligible	NotSig	Oaz1	NA
ENSMUSG00000035021	73	114.986	60	138.617	-23.6304	0.829527	0.705325	small	NotSig	Baz1a	NA
ENSMUSG00000041028	269	123.078	215	112.442	10.6362	1.09459	0.705325	negligible	NotSig	Ghitm	NA
ENSMUSG00000037805	727	96.2283	359	90.7911	5.43725	1.05989	0.705325	negligible	NotSig	Rpl10a	NA
ENSMUSG00000025060	37	176.622	23	137.478	39.1434	1.28472	0.705325	small	NotSig	Slk	NA
ENSMUSG00000011658	23	89.7826	44	119.318	-29.5356	0.752464	0.705325	small	NotSig	Fuz	NA
ENSMUSG00000030421	29	131.897	21	140.952	-9.05583	0.935753	0.705325	negligible	NotSig	Uri1	NA
ENSMUSG00000071636	233	88.867	260	94.1423	-5.27535	0.943964	0.706106	negligible	NotSig	Rimbp3	NA
ENSMUSG00000041343	164	101.945	214	111.285	-9.33992	0.916072	0.707749	negligible	NotSig	Ankrd42	NA
ENSMUSG00000112581	97	148.196	116	135.733	12.4631	1.09182	0.707861	small	NotSig	1700022H01Rik	NA
ENSMUSG00000037720	96	130.104	69	113.275	16.8288	1.14857	0.708872	small	NotSig	Tmem33	NA
ENSMUSG00000062190	100	108.48	110	89.9182	18.5618	1.20643	0.708872	small	NotSig	Lancl2	NA
ENSMUSG00000037296	79	126.671	53	110.34	16.3313	1.14801	0.708872	negligible	NotSig	Lsm1	NA
ENSMUSG00000020894	42	138.405	38	100.842	37.5627	1.37249	0.708872	small	NotSig	Vamp2	NA
ENSMUSG00000060373	212	129.486	149	120.745	8.74088	1.07239	0.708872	negligible	NotSig	Hnrnpc	NA
ENSMUSG00000003970	1471	85.707	1109	79.9405	5.76652	1.07214	0.708872	negligible	NotSig	Rpl8	NA
ENSMUSG00000020064	64	151.562	59	132.39	19.1727	1.14482	0.708872	small	NotSig	Herc4	NA
ENSMUSG00000026466	48	122.646	34	139.941	-17.2953	0.87641	0.709191	small	NotSig	Tor1aip1	NA
ENSMUSG00000009207	45	136.622	48	111.688	24.9347	1.22325	0.709191	small	NotSig	Lnpk	NA
ENSMUSG00000034075	254	114.087	227	117.771	-3.68431	0.968716	0.709191	negligible	NotSig	Zdhhc5	NA
ENSMUSG00000028141	28	189.857	95	182.379	7.4782	1.041	0.709191	negligible	NotSig	Oaz3	NA
ENSMUSG00000028294	603	90.791	585	95.6803	-4.8893	0.9489	0.709191	negligible	NotSig	Cfap206	NA
ENSMUSG00000039768	39	100.026	31	103.29	-3.26468	0.968393	0.709191	negligible	NotSig	Dnajc11	NA
ENSMUSG00000029431	46	96.6522	47	81.4681	15.1841	1.18638	0.709191	small	NotSig	B3gnt4	NA
ENSMUSG00000056310	35	115.371	26	88.6154	26.756	1.30193	0.709191	small	NotSig	Tyw1	NA
ENSMUSG00000025722	43	141.488	28	118.607	22.8812	1.19292	0.709191	small	NotSig	Wdr73	NA
ENSMUSG00000046096	41	117.024	29	128.621	-11.5963	0.909841	0.709191	negligible	NotSig	Mosmo	NA
ENSMUSG00000038717	319	101.038	220	92.1682	8.86944	1.09623	0.709191	negligible	NotSig	Atp5l	NA
ENSMUSG00000019923	116	105.233	58	85.8621	19.3707	1.2256	0.709191	small	NotSig	Zwint	NA
ENSMUSG00000025156	432	98.037	364	91.5604	6.4766	1.07074	0.709191	negligible	NotSig	Gps1	NA
ENSMUSG00000071265	187	118.781	217	126.065	-7.28377	0.942222	0.709191	negligible	NotSig	1700086L19Rik	NA
ENSMUSG00000024792	39	73.7436	25	81.44	-7.69641	0.905496	0.710705	negligible	NotSig	Zfpl1	NA
ENSMUSG00000011114	274	87.6934	258	95.6124	-7.91897	0.917176	0.711319	negligible	NotSig	Tbrg1	NA
ENSMUSG00000017715	79	118.165	57	90.1404	28.0242	1.3109	0.712019	small	NotSig	Pgs1	NA
ENSMUSG00000040828	84	123.536	84	141.083	-17.5476	0.875622	0.712019	small	NotSig	Catsperd	NA
ENSMUSG00000061118	40	114.775	32	92.9062	21.8687	1.23539	0.712618	small	NotSig	Dnajc30	NA
ENSMUSG00000029726	130	111.054	133	97.8045	13.2493	1.13547	0.712618	negligible	NotSig	Mepce	NA
ENSMUSG00000038489	156	102.763	94	90.3298	12.433	1.13764	0.712618	small	NotSig	Polr2l	NA
ENSMUSG00000025016	105	121.467	97	112.66	8.80687	1.07817	0.713368	negligible	NotSig	Tm9sf3	NA
ENSMUSG00000047021	75	137.52	84	143.976	-6.45619	0.955158	0.71404	negligible	NotSig	Cfap65	NA
ENSMUSG00000029030	378	97.1164	372	93.871	3.24543	1.03457	0.71404	negligible	NotSig	Tprgl	NA
ENSMUSG00000030471	35	99.3429	21	134.143	-34.8	0.740575	0.71404	small	NotSig	Zdhhc13	NA
ENSMUSG00000062352	144	125.382	164	111.256	14.1258	1.12697	0.71404	negligible	NotSig	Itgb1bp1	NA
ENSMUSG00000041846	45	144.467	35	127.257	17.2095	1.13523	0.71404	negligible	NotSig	Ppp4r3a	NA
ENSMUSG00000026643	111	134.045	54	125.389	8.65616	1.06903	0.714367	negligible	NotSig	Nmt2	NA
ENSMUSG00000104960	27	102.259	26	126.654	-24.3946	0.807392	0.714367	small	NotSig	Snhg8	NA
ENSMUSG00000016554	274	91.1861	236	84.1568	7.02935	1.08353	0.714367	negligible	NotSig	Eif3d	NA
ENSMUSG00000071655	252	100.127	212	90.1934	9.93359	1.11014	0.714367	negligible	NotSig	Ubxn1	NA
ENSMUSG00000050608	434	117.597	271	114.092	3.50452	1.03072	0.714402	negligible	NotSig	Micos10	NA
ENSMUSG00000057134	94	81.5745	78	88.7179	-7.14348	0.919481	0.714794	negligible	NotSig	Ado	NA
ENSMUSG00000097447	88	108.284	61	94.7541	13.53	1.14279	0.714794	small	NotSig	Gm26630	NA
ENSMUSG00000044949	27	81.5185	24	102.625	-21.1065	0.794334	0.714794	small	NotSig	Ubtd2	NA
ENSMUSG00000067365	124	129.113	72	122.556	6.55735	1.05351	0.715227	negligible	NotSig	Tmem128	NA
ENSMUSG00000074748	480	120.11	449	112.782	7.32868	1.06498	0.715325	negligible	NotSig	Atxn7l3b	NA
ENSMUSG00000091849	73	94.1918	43	114.326	-20.1338	0.823891	0.715325	small	NotSig	Gm17188	NA
ENSMUSG00000033417	52	159.519	30	132.133	27.3859	1.20726	0.715325	small	NotSig	Cacul1	NA
ENSMUSG00000032905	91	115.286	84	101.69	13.5952	1.13369	0.716386	negligible	NotSig	Atg12	NA
ENSMUSG00000049760	184	104.44	151	96.4437	7.99651	1.08291	0.71658	negligible	NotSig	Micos13	NA
ENSMUSG00000005374	149	105.98	135	92.3556	13.6243	1.14752	0.717547	negligible	NotSig	Tbl2	NA
ENSMUSG00000103715	31	118.677	26	90.0769	28.6005	1.31751	0.717547	small	NotSig	4933431K14Rik	NA
ENSMUSG00000025980	112	130.643	36	113.417	17.2262	1.15188	0.71776	small	NotSig	Hspd1	NA
ENSMUSG00000026027	40	125.225	24	93.1667	32.0583	1.3441	0.71776	small	NotSig	Stradb	NA
ENSMUSG00000037174	191	117.319	173	108.555	8.76446	1.08074	0.71776	negligible	NotSig	Elf2	NA
ENSMUSG00000005621	33	113.485	33	93.8788	19.6061	1.20884	0.71776	small	NotSig	Zfp592	NA
ENSMUSG00000019303	271	79.4502	255	84.2902	-4.84001	0.942579	0.71776	negligible	NotSig	Psmc3ip	NA
ENSMUSG00000065954	50	166.86	22	136	30.86	1.22691	0.718405	small	NotSig	Tacc1	NA
ENSMUSG00000114979	198	131.02	260	124.308	6.71251	1.054	0.718405	negligible	NotSig	Gm31072	NA
ENSMUSG00000027811	87	117.966	78	106.218	11.7476	1.1106	0.719432	negligible	NotSig	4930579G24Rik	NA
ENSMUSG00000020776	42	123.667	46	107.913	15.7536	1.14598	0.719447	negligible	NotSig	Fbf1	NA
ENSMUSG00000038987	30	106.567	42	132.929	-26.3619	0.801684	0.719816	small	NotSig	Cfap157	NA
ENSMUSG00000030613	54	117.889	35	140.657	-22.7683	0.838129	0.719816	small	NotSig	Ccdc90b	NA
ENSMUSG00000073471	946	80.0169	982	76.9623	3.05459	1.03969	0.719816	negligible	NotSig	Rsph3a	NA
ENSMUSG00000009941	49	132.143	26	142.654	-10.511	0.926318	0.720358	negligible	NotSig	Nxf2	NA
ENSMUSG00000003360	30	144.5	20	123.55	20.95	1.16957	0.720473	small	NotSig	Ddx23	NA
ENSMUSG00000001924	62	104.242	29	138.138	-33.896	0.754622	0.721152	small	NotSig	Uba1	NA
ENSMUSG00000022601	27	161.815	33	124.697	37.1178	1.29766	0.721507	small	NotSig	Zbtb11	NA
ENSMUSG00000087660	42	109.31	33	124.818	-15.5087	0.87575	0.721507	small	NotSig	B230398E01Rik	NA
ENSMUSG00000036199	371	84.9973	281	82.7295	2.26777	1.02741	0.721543	negligible	NotSig	Ndufa13	NA
ENSMUSG00000001440	335	103.507	275	94.76	8.74746	1.09231	0.721543	negligible	NotSig	Kpnb1	NA
ENSMUSG00000061411	153	143.431	145	154.186	-10.7548	0.930248	0.721864	negligible	NotSig	Nol4l	NA
ENSMUSG00000038383	39	97.8205	35	136.8	-38.9795	0.715062	0.721864	small	NotSig	Pigu	NA
ENSMUSG00000078554	31	186.548	97	182.309	4.23911	1.02325	0.721864	negligible	NotSig	Fam229a	NA
ENSMUSG00000009863	341	86.0938	252	87.6071	-1.5133	0.982726	0.721864	negligible	NotSig	Sdhb	NA
ENSMUSG00000028952	32	139.5	21	99.3333	40.1667	1.40436	0.721864	small	NotSig	Zbtb48	NA
ENSMUSG00000029064	369	122.301	236	116.593	5.70759	1.04895	0.721864	negligible	NotSig	Gnb1	NA
ENSMUSG00000029227	76	136.158	37	108.703	27.4552	1.25257	0.721864	small	NotSig	Fip1l1	NA
ENSMUSG00000066551	332	121.66	157	113.847	7.8125	1.06862	0.721864	negligible	NotSig	Hmgb1	NA
ENSMUSG00000013155	197	97.4619	205	86.7659	10.6961	1.12328	0.721864	negligible	NotSig	Enkd1	NA
ENSMUSG00000031955	48	115.354	28	92.2143	23.1399	1.25094	0.721864	small	NotSig	Bcar1	NA
ENSMUSG00000020037	42	120.69	31	134.71	-14.0192	0.89593	0.721864	negligible	NotSig	Rfx4	NA
ENSMUSG00000060002	61	121.131	41	99.6341	21.497	1.21576	0.721864	small	NotSig	Chpt1	NA
ENSMUSG00000049811	33	100.606	36	123.5	-22.8939	0.814624	0.721864	small	NotSig	Fam161a	NA
ENSMUSG00000020287	47	110.085	59	87.4915	22.5936	1.25824	0.721864	small	NotSig	Mpg	NA
ENSMUSG00000094590	44	113.614	37	91.0811	22.5326	1.24739	0.721864	small	NotSig	Gm10251	NA
ENSMUSG00000021952	34	146.294	28	120.571	25.7227	1.21334	0.721864	small	NotSig	Xpo4	NA
ENSMUSG00000036557	690	86.3522	623	84.0177	2.33452	1.02779	0.721864	negligible	NotSig	Stpg4	NA
ENSMUSG00000037236	484	122.316	371	117.299	5.01692	1.04277	0.721864	negligible	NotSig	Matr3	NA
ENSMUSG00000024608	2225	74.64	1548	71.4981	3.14194	1.04394	0.721864	negligible	NotSig	Rps14	NA
ENSMUSG00000056209	246	115.472	241	105.967	9.50474	1.0897	0.721864	negligible	NotSig	Npm3	NA
ENSMUSG00000040128	84	67.9048	33	88.8182	-20.9134	0.764537	0.722569	small	NotSig	Pnrc1	NA
ENSMUSG00000024045	50	201.54	36	168.028	33.5122	1.19944	0.723207	small	NotSig	Akap8	NA
ENSMUSG00000096655	33	149.667	39	128.821	20.8462	1.16182	0.723458	small	NotSig	1700065D16Rik	NA
ENSMUSG00000032512	390	116.359	400	108.5	7.85897	1.07243	0.723458	negligible	NotSig	Wdr48	NA
ENSMUSG00000039543	115	117.861	101	132.644	-14.7827	0.888553	0.723458	negligible	NotSig	Cfap70	NA
ENSMUSG00000026623	103	151.563	84	122.214	29.3488	1.24014	0.72353	small	NotSig	Lpgat1	NA
ENSMUSG00000017418	27	85.6667	21	118.095	-32.4286	0.725403	0.72353	small	NotSig	Arl5b	NA
ENSMUSG00000074807	120	89.2917	133	79.2707	10.021	1.12641	0.72353	negligible	NotSig	Gm10762	NA
ENSMUSG00000027665	29	137.034	25	109.56	27.4745	1.25077	0.72353	small	NotSig	Pik3ca	NA
ENSMUSG00000004897	472	116.608	417	111.882	4.72556	1.04224	0.72353	negligible	NotSig	Hdgf	NA
ENSMUSG00000078588	73	94.9452	74	109.149	-14.2034	0.869871	0.72353	negligible	NotSig	Ccdc24	NA
ENSMUSG00000043962	115	138.27	64	119.438	18.8321	1.15767	0.72353	small	NotSig	Thrap3	NA
ENSMUSG00000000171	124	103.96	96	88.2604	15.6993	1.17787	0.72353	small	NotSig	Sdhd	NA
ENSMUSG00000050621	1282	90.3081	833	85.2473	5.06081	1.05937	0.72353	negligible	NotSig	Rps27rt	NA
ENSMUSG00000019945	327	96.107	311	87.6688	8.43822	1.09625	0.72353	negligible	NotSig	Cabcoco1	NA
ENSMUSG00000069565	330	123.667	277	113.881	9.7858	1.08593	0.72353	negligible	NotSig	Dazap1	NA
ENSMUSG00000054452	90	101.822	51	83.8039	18.0183	1.21501	0.72353	small	NotSig	Tle5	NA
ENSMUSG00000045176	54	84.963	37	115.351	-30.3884	0.736558	0.72353	small	NotSig	Borcs6	NA
ENSMUSG00000021918	67	142.731	67	121.672	21.0597	1.17309	0.72353	small	NotSig	Nek4	NA
ENSMUSG00000022538	51	93.0392	43	103	-9.96078	0.903293	0.72353	negligible	NotSig	Lsg1	NA
ENSMUSG00000034158	54	169.037	51	150.255	18.7821	1.125	0.72353	small	NotSig	Lrrc58	NA
ENSMUSG00000022913	131	78.4351	95	69.0105	9.42459	1.13657	0.72353	negligible	NotSig	Psmg1	NA
ENSMUSG00000024145	91	112.813	96	87.4688	25.3444	1.28975	0.72353	small	NotSig	Pigf	NA
ENSMUSG00000063889	222	103.288	251	109.319	-6.03044	0.944836	0.72353	negligible	NotSig	Crem	NA
ENSMUSG00000059734	169	87.4201	118	80.178	7.24215	1.09033	0.72353	negligible	NotSig	Ndufs8	NA
ENSMUSG00000024797	55	122.091	37	103.432	18.6585	1.18039	0.72353	small	NotSig	Vps51	NA
ENSMUSG00000034820	45	200.867	27	155.667	45.2	1.29036	0.72353	small	NotSig	Cpsf7	NA
ENSMUSG00000039275	86	106.802	88	94.5341	12.2682	1.12978	0.7249	negligible	NotSig	Foxk2	NA
ENSMUSG00000028886	42	112.667	33	152.485	-39.8182	0.738871	0.725383	small	NotSig	Eya3	NA
ENSMUSG00000005481	212	118.788	151	104.444	14.344	1.13734	0.725383	negligible	NotSig	Ddx39a	NA
ENSMUSG00000053868	117	89.6581	125	94.104	-4.44588	0.952756	0.725383	negligible	NotSig	Gm5142	NA
ENSMUSG00000036615	71	111.056	32	140.375	-29.3187	0.79114	0.726353	small	NotSig	Rfxap	NA
ENSMUSG00000029621	248	124.601	179	110.777	13.8243	1.12479	0.726363	negligible	NotSig	Arpc1a	NA
ENSMUSG00000028911	62	157.484	29	131.621	25.8632	1.1965	0.727721	small	NotSig	Srsf4	NA
ENSMUSG00000038780	90	112.056	77	100.519	11.5361	1.11476	0.728006	negligible	NotSig	Smurf1	NA
ENSMUSG00000095677	952	82.7269	834	79.7374	2.98948	1.03749	0.728006	negligible	NotSig	Dynlt1f	NA
ENSMUSG00000038555	107	111.579	91	121.879	-10.2997	0.915493	0.728006	negligible	NotSig	Reep2	NA
ENSMUSG00000069631	181	102.094	150	89.4867	12.6073	1.14088	0.72848	negligible	NotSig	Strada	NA
ENSMUSG00000020164	194	105.82	212	112.439	-6.61909	0.941132	0.729051	negligible	NotSig	Kcnmb4os1	NA
ENSMUSG00000055943	193	107.435	127	101.827	5.60846	1.05508	0.729602	negligible	NotSig	Emc7	NA
ENSMUSG00000021056	39	167	53	152.396	14.6038	1.09583	0.729602	small	NotSig	Tex21	NA
ENSMUSG00000002844	182	114.885	132	104.886	9.99825	1.09532	0.729602	negligible	NotSig	Adprh	NA
ENSMUSG00000024422	82	109.451	75	101.987	7.46455	1.07319	0.729602	negligible	NotSig	Dhx16	NA
ENSMUSG00000024953	339	88.9115	279	96.2115	-7.29997	0.924126	0.729602	negligible	NotSig	Prdx5	NA
ENSMUSG00000019338	49	103.571	48	80.625	22.9464	1.28461	0.72969	small	NotSig	Zfp687	NA
ENSMUSG00000053040	63	82	47	68.2766	13.7234	1.201	0.72969	small	NotSig	Aph1c	NA
ENSMUSG00000019863	36	125	23	162	-37	0.771605	0.72969	small	NotSig	Qrsl1	NA
ENSMUSG00000060176	65	113.462	50	127.44	-13.9785	0.890313	0.72969	negligible	NotSig	Kif27	NA
ENSMUSG00000038855	25	98.88	20	117.1	-18.22	0.844406	0.72969	small	NotSig	Itpkb	NA
ENSMUSG00000070003	21	88.8571	33	112.333	-23.4762	0.791013	0.72969	small	NotSig	Ssbp4	NA
ENSMUSG00000028457	51	116.412	46	102.913	13.4987	1.13117	0.730145	negligible	NotSig	Atp8b5	NA
ENSMUSG00000033379	123	125.309	67	140.134	-14.8254	0.894206	0.730145	negligible	NotSig	Atp6v0b	NA
ENSMUSG00000072878	572	96.0367	572	100.061	-4.02448	0.95978	0.730145	negligible	NotSig	1700123L14Rik	NA
ENSMUSG00000024026	41	120.683	42	137.738	-17.0552	0.876177	0.730145	small	NotSig	Glo1	NA
ENSMUSG00000100585	334	105.823	259	112.409	-6.58591	0.941411	0.732969	negligible	NotSig	1700108J01Rik	NA
ENSMUSG00000028582	24	127.917	20	107.75	20.1667	1.18716	0.732988	small	NotSig	Cc2d1b	NA
ENSMUSG00000038398	158	91.5127	103	97.8155	-6.30288	0.935564	0.73307	negligible	NotSig	Upf3a	NA
ENSMUSG00000040385	147	110.816	80	98.2625	12.5538	1.12776	0.73307	negligible	NotSig	Ppp1ca	NA
ENSMUSG00000039678	32	92.7188	24	126.292	-33.5729	0.734164	0.73307	small	NotSig	Tbc1d13	NA
ENSMUSG00000046337	352	84.3949	391	89.0281	-4.63325	0.947957	0.733544	negligible	NotSig	Fam178b	NA
ENSMUSG00000026927	120	125.408	115	138.061	-12.6525	0.908355	0.733544	negligible	NotSig	Entr1	NA
ENSMUSG00000027122	42	149.857	39	116.949	32.9084	1.28139	0.733544	small	NotSig	Arl14ep	NA
ENSMUSG00000038085	23	99.8696	24	128.083	-28.2138	0.779723	0.733544	small	NotSig	Cnbd2	NA
ENSMUSG00000069114	39	140.077	20	163.35	-23.2731	0.857526	0.733544	small	NotSig	Zbtb10	NA
ENSMUSG00000038495	47	147.468	49	117.429	30.0395	1.25581	0.733544	small	NotSig	Otud7b	NA
ENSMUSG00000033365	110	122.282	116	103.888	18.3939	1.17706	0.733544	small	NotSig	Ipo13	NA
ENSMUSG00000091422	203	129.246	177	116.525	12.7209	1.10917	0.733544	negligible	NotSig	Gm6455	NA
ENSMUSG00000029381	50	88.52	47	109.638	-21.1183	0.807382	0.733544	small	NotSig	Shroom3	NA
ENSMUSG00000036817	73	155.589	65	134.8	20.789	1.15422	0.733544	small	NotSig	Sun1	NA
ENSMUSG00000100680	86	115.616	90	133.289	-17.6726	0.867411	0.733544	small	NotSig	1810044D09Rik	NA
ENSMUSG00000030069	217	141.977	219	132.521	9.45641	1.07136	0.733544	negligible	NotSig	Prok2	NA
ENSMUSG00000040163	59	141.22	85	150.176	-8.95613	0.940363	0.733544	negligible	NotSig	1700034J05Rik	NA
ENSMUSG00000044709	74	104.554	55	88.2182	16.3359	1.18518	0.733544	small	NotSig	Gemin7	NA
ENSMUSG00000031633	41	80.0488	29	72.3793	7.66947	1.10596	0.733544	negligible	NotSig	Slc25a4	NA
ENSMUSG00000032324	118	115	106	103.208	11.7925	1.11426	0.733544	negligible	NotSig	Tspan3	NA
ENSMUSG00000032872	62	142.161	49	123.143	19.0184	1.15444	0.733544	small	NotSig	Cyb5r4	NA
ENSMUSG00000039285	60	141.983	44	163.205	-21.2212	0.869972	0.733544	small	NotSig	Azi2	NA
ENSMUSG00000020482	60	155.383	40	178.15	-22.7667	0.872205	0.733544	small	NotSig	Ccdc117	NA
ENSMUSG00000020528	56	111.839	45	100.511	11.3282	1.11271	0.733544	negligible	NotSig	Prpsap2	NA
ENSMUSG00000020831	65	120.708	30	96.1333	24.5744	1.25563	0.733544	small	NotSig	0610010K14Rik	NA
ENSMUSG00000078676	68	161.618	66	135.273	26.3449	1.19475	0.733544	small	NotSig	Casc3	NA
ENSMUSG00000001751	50	116.78	54	97.5	19.28	1.19774	0.733544	small	NotSig	Naglu	NA
ENSMUSG00000034371	287	101.784	280	92.2607	9.52326	1.10322	0.733544	negligible	NotSig	Tkfc	NA
ENSMUSG00000031422	86	122.488	42	100.81	21.6788	1.21505	0.733544	small	NotSig	Morf4l2	NA
ENSMUSG00000064363	2527	51.0459	1333	51.3728	-0.326939	0.993636	0.733544	negligible	NotSig	mt-Nd4	NA
ENSMUSG00000055322	26	144.462	33	180.697	-36.2354	0.799469	0.733544	medium	NotSig	Tns1	NA
ENSMUSG00000043300	33	133.818	21	101.714	32.1039	1.31563	0.733544	small	NotSig	B3galnt1	NA
ENSMUSG00000035614	35	138.743	22	112.636	26.1065	1.23178	0.733544	small	NotSig	Togaram1	NA
ENSMUSG00000025982	220	105.518	181	97.0773	8.44083	1.08695	0.734291	negligible	NotSig	Sf3b1	NA
ENSMUSG00000031490	46	157.043	26	128.115	28.9281	1.2258	0.7347	small	NotSig	Eif4ebp1	NA
ENSMUSG00000061759	202	142.609	153	135.386	7.22329	1.05335	0.734934	negligible	NotSig	Armt1	NA
ENSMUSG00000028639	1922	106.841	1812	108.722	-1.8811	0.982698	0.73556	negligible	NotSig	Ybx1	NA
ENSMUSG00000026429	299	130.843	189	121.344	9.49889	1.07828	0.736139	negligible	NotSig	Ube2t	NA
ENSMUSG00000058076	201	105.677	148	92.8041	12.8726	1.13871	0.736139	negligible	NotSig	Sdhc	NA
ENSMUSG00000037434	59	121.169	43	105.186	15.9834	1.15195	0.736139	small	NotSig	Slc30a1	NA
ENSMUSG00000036504	335	92.7761	259	84.1776	8.59851	1.10215	0.736139	negligible	NotSig	Phpt1	NA
ENSMUSG00000044627	767	105.021	562	98.0516	6.96926	1.07108	0.736139	negligible	NotSig	Swi5	NA
ENSMUSG00000046818	31	80.6129	38	86.1579	-5.54499	0.935642	0.736139	negligible	NotSig	Ddit4l	NA
ENSMUSG00000034926	39	123.333	22	147.318	-23.9848	0.83719	0.736139	small	NotSig	Dhcr24	NA
ENSMUSG00000034171	67	77.9701	40	88.825	-10.8549	0.877795	0.736139	negligible	NotSig	Faah	NA
ENSMUSG00000028684	47	99.1489	22	72.1364	27.0126	1.37447	0.736139	small	NotSig	Urod	NA
ENSMUSG00000028760	139	137.115	191	122.34	14.7748	1.12077	0.736139	negligible	NotSig	Eif4g3	NA
ENSMUSG00000086234	23	95.3043	31	103.613	-8.30856	0.919812	0.736139	negligible	NotSig	Usp46os2	NA
ENSMUSG00000001847	85	104.447	58	111.776	-7.3288	0.934433	0.736139	negligible	NotSig	Rac1	NA
ENSMUSG00000030057	543	134.168	306	128.578	5.58916	1.04347	0.736139	negligible	NotSig	Cnbp	NA
ENSMUSG00000040390	36	128.889	28	92.7857	36.1032	1.3891	0.736139	small	NotSig	Map3k10	NA
ENSMUSG00000052997	211	107.512	184	102.228	5.28359	1.05168	0.736139	negligible	NotSig	Uba2	NA
ENSMUSG00000030491	62	118.855	59	100.814	18.0413	1.17896	0.736139	small	NotSig	Tdrd12	NA
ENSMUSG00000031786	62	104.919	57	76.5789	28.3404	1.37008	0.736139	small	NotSig	Drc7	NA
ENSMUSG00000019794	40	118.475	41	95.8537	22.6213	1.236	0.736139	small	NotSig	Katna1	NA
ENSMUSG00000020419	41	134	23	150.304	-16.3043	0.891524	0.736139	negligible	NotSig	Hormad2	NA
ENSMUSG00000017286	53	87.0566	47	71.5532	15.5034	1.21667	0.736139	small	NotSig	Glod4	NA
ENSMUSG00000045690	313	71.9393	165	64.6364	7.30293	1.11298	0.736139	negligible	NotSig	Wdr89	NA
ENSMUSG00000063704	47	150.106	34	185.029	-34.923	0.811257	0.736139	small	NotSig	Mapk15	NA
ENSMUSG00000042622	52	110.346	25	94.28	16.0662	1.17041	0.736139	small	NotSig	Maff	NA
ENSMUSG00000041774	24	119.375	26	93.5385	25.8365	1.27621	0.736139	small	NotSig	Ydjc	NA
ENSMUSG00000024099	762	91.6312	610	87.2951	4.33615	1.04967	0.736139	negligible	NotSig	Ndufv2	NA
ENSMUSG00000057240	126	113.413	126	104.19	9.22222	1.08851	0.736139	negligible	NotSig	Ms4a13	NA
ENSMUSG00000024974	38	110.579	21	139.81	-29.2306	0.790926	0.736139	small	NotSig	Smc3	NA
ENSMUSG00000025151	140	131.221	73	117.671	13.5502	1.11515	0.736139	negligible	NotSig	Maged1	NA
ENSMUSG00000047843	129	96.5426	87	114.517	-17.9746	0.84304	0.736159	small	NotSig	Bri3	NA
ENSMUSG00000031016	56	120.857	38	137.711	-16.8534	0.877617	0.736159	small	NotSig	Wee1	NA
ENSMUSG00000021218	248	117.673	198	111.551	6.12288	1.05489	0.736159	negligible	NotSig	Gdi2	NA
ENSMUSG00000024862	140	106.721	123	100.398	6.32305	1.06298	0.736159	negligible	NotSig	Klc2	NA
ENSMUSG00000022442	32	97.375	32	83.875	13.5	1.16095	0.736246	small	NotSig	Ttll1	NA
ENSMUSG00000026280	102	109.059	64	95.875	13.1838	1.13751	0.736464	negligible	NotSig	Atg4b	NA
ENSMUSG00000028700	139	87.6115	148	92.7838	-5.17227	0.944255	0.736464	negligible	NotSig	Pomgnt1	NA
ENSMUSG00000028986	64	145.953	52	126.385	19.5685	1.15483	0.736464	negligible	NotSig	Klhl7	NA
ENSMUSG00000079555	49	133.49	23	113.043	20.4463	1.18087	0.736464	negligible	NotSig	Haus3	NA
ENSMUSG00000029152	262	106.824	196	97.8929	8.93157	1.09124	0.736464	negligible	NotSig	Ociad1	NA
ENSMUSG00000034203	79	110.025	51	92.9216	17.1037	1.18407	0.736464	small	NotSig	Chchd4	NA
ENSMUSG00000096472	179	98.2291	187	90.4599	7.76916	1.08589	0.736464	negligible	NotSig	Cdkn2d	NA
ENSMUSG00000048875	74	84.1757	66	98.6667	-14.491	0.853132	0.736464	small	NotSig	Pudp	NA
ENSMUSG00000030591	661	93.9304	559	96.1735	-2.24312	0.976676	0.736944	negligible	NotSig	Psmd8	NA
ENSMUSG00000030538	322	116.441	323	107.418	9.02304	1.084	0.736944	negligible	NotSig	Cib1	NA
ENSMUSG00000015120	456	105.439	353	97.3853	8.05333	1.0827	0.736944	negligible	NotSig	Ube2i	NA
ENSMUSG00000058318	42	129.333	46	155.935	-26.6014	0.829407	0.738147	small	NotSig	Phf21a	NA
ENSMUSG00000039108	74	129.365	42	111.429	17.9363	1.16097	0.738147	small	NotSig	Lsm14b	NA
ENSMUSG00000053398	51	81.8039	22	98.7273	-16.9234	0.828585	0.738147	small	NotSig	Phgdh	NA
ENSMUSG00000003868	322	97.5528	303	88.8152	8.73761	1.09838	0.738147	negligible	NotSig	Ruvbl2	NA
ENSMUSG00000009073	88	121.227	79	112.063	9.16398	1.08178	0.738147	negligible	NotSig	Nf2	NA
ENSMUSG00000020455	71	152.789	72	121.514	31.2748	1.25738	0.738147	small	NotSig	Trim11	NA
ENSMUSG00000018548	239	122.946	220	133.291	-10.3453	0.922386	0.738147	negligible	NotSig	Trim37	NA
ENSMUSG00000059923	50	137.68	29	120.897	16.7834	1.13882	0.738147	negligible	NotSig	Grb2	NA
ENSMUSG00000020644	47	119.128	24	89.25	29.8777	1.33476	0.738147	small	NotSig	Id2	NA
ENSMUSG00000038246	306	84.817	321	89.5794	-4.76245	0.946836	0.738147	negligible	NotSig	Fam50b	NA
ENSMUSG00000024841	120	102.583	98	92.5204	10.0629	1.10876	0.738147	negligible	NotSig	Eif1ad	NA
ENSMUSG00000026965	90	100.711	50	93.88	6.83111	1.07276	0.739007	negligible	NotSig	Anapc2	NA
ENSMUSG00000036822	82	120.683	42	104.238	16.4448	1.15776	0.739007	negligible	NotSig	Topors	NA
ENSMUSG00000096145	34	96.2059	20	130.35	-34.1441	0.738058	0.739007	small	NotSig	Vkorc1	NA
ENSMUSG00000024327	50	124.86	22	141.773	-16.9127	0.880705	0.739219	negligible	NotSig	Slc39a7	NA
ENSMUSG00000013584	187	86.0856	172	81.6395	4.44603	1.05446	0.739279	negligible	NotSig	Aldh1a2	NA
ENSMUSG00000107121	51	128.902	45	105.978	22.9242	1.21631	0.739904	small	NotSig	1110006O24Rik	NA
ENSMUSG00000069094	46	107.152	27	84.5556	22.5966	1.26724	0.740075	small	NotSig	Pde7a	NA
ENSMUSG00000028541	55	110.055	52	84.5577	25.4969	1.30153	0.740075	small	NotSig	B4galt2	NA
ENSMUSG00000000131	119	128.21	126	136.421	-8.21055	0.939814	0.740075	negligible	NotSig	Xpo6	NA
ENSMUSG00000025474	99	94	90	78.6111	15.3889	1.19576	0.740075	small	NotSig	Tubgcp2	NA
ENSMUSG00000014907	51	133.157	37	105.405	27.7515	1.26328	0.740075	small	NotSig	Naf1	NA
ENSMUSG00000001506	21	80.7143	25	60.92	19.7943	1.32492	0.740075	small	NotSig	Col1a1	NA
ENSMUSG00000021916	323	115.282	314	124.478	-9.19597	0.926124	0.740075	negligible	NotSig	Glt8d1	NA
ENSMUSG00000115546	50	79.98	45	97.3778	-17.3978	0.821337	0.740075	small	NotSig	Gm49077	NA
ENSMUSG00000022761	33	116.576	36	97.6389	18.9369	1.19395	0.740075	small	NotSig	Lztr1	NA
ENSMUSG00000033557	48	140.292	34	109.088	31.2034	1.28604	0.740248	small	NotSig	Fam20b	NA
ENSMUSG00000029528	72	128	43	102.93	25.0698	1.24356	0.740248	small	NotSig	Pxn	NA
ENSMUSG00000071054	63	186.81	34	161	25.8095	1.16031	0.740248	small	NotSig	Safb	NA
ENSMUSG00000036990	37	144.081	28	179.321	-35.2403	0.803479	0.740776	small	NotSig	Otud4	NA
ENSMUSG00000033124	111	138.396	141	147.021	-8.62488	0.941336	0.740996	negligible	NotSig	Atg9a	NA
ENSMUSG00000024220	87	107.46	78	128.795	-21.3351	0.834348	0.742614	small	NotSig	Zfp523	NA
ENSMUSG00000045252	157	110.79	158	98.4557	12.3341	1.12528	0.743611	negligible	NotSig	Zfp574	NA
ENSMUSG00000000346	285	134.768	168	128.685	6.0839	1.04728	0.743754	negligible	NotSig	Dazap2	NA
ENSMUSG00000042272	31	169.581	25	126.92	42.6606	1.33612	0.744165	small	NotSig	Sestd1	NA
ENSMUSG00000027613	210	107.452	118	95.9492	11.5032	1.11989	0.744739	negligible	NotSig	Eif6	NA
ENSMUSG00000000823	82	182.878	79	163.051	19.8274	1.1216	0.744739	small	NotSig	Zfp512b	NA
ENSMUSG00000039047	88	127.625	70	112.371	15.2536	1.13574	0.744739	small	NotSig	Pigk	NA
ENSMUSG00000072889	31	156.032	24	192.25	-36.2177	0.811611	0.744739	small	NotSig	Nfxl1	NA
ENSMUSG00000043410	37	142.73	21	119.619	23.1107	1.1932	0.744739	small	NotSig	Hfm1	NA
ENSMUSG00000031552	56	134.768	83	152.072	-17.3044	0.886209	0.744739	small	NotSig	Adam18	NA
ENSMUSG00000031996	142	142.873	111	156.072	-13.1988	0.915431	0.744739	negligible	NotSig	Aplp2	NA
ENSMUSG00000032580	62	190.081	36	163.528	26.5529	1.16238	0.744739	small	NotSig	Rbm5	NA
ENSMUSG00000034412	61	156.066	33	128.818	27.2474	1.21152	0.744739	small	NotSig	Tbc1d10a	NA
ENSMUSG00000001755	34	109.735	29	90.7241	19.0112	1.20955	0.744739	small	NotSig	Coasy	NA
ENSMUSG00000020612	444	110.944	368	102.81	8.13391	1.07912	0.744739	negligible	NotSig	Prkar1a	NA
ENSMUSG00000096953	34	99.1471	22	117	-17.8529	0.847411	0.744739	small	NotSig	Gm26571	NA
ENSMUSG00000047014	67	129.328	69	140.899	-11.5702	0.917883	0.744739	negligible	NotSig	Catsperb	NA
ENSMUSG00000079444	124	104.137	108	113.37	-9.23327	0.918557	0.744739	negligible	NotSig	Gm21981	NA
ENSMUSG00000067103	64	91.9219	62	82.4516	9.47026	1.11486	0.744739	negligible	NotSig	AY702103	NA
ENSMUSG00000024400	137	104.073	120	93.125	10.948	1.11756	0.744739	negligible	NotSig	Wdr33	NA
ENSMUSG00000024922	21	104.714	21	124.19	-19.4762	0.843175	0.744739	small	NotSig	Ovol1	NA
ENSMUSG00000049562	27	97.7407	29	72.8276	24.9132	1.34208	0.744739	small	NotSig	Ap5b1	NA
ENSMUSG00000038406	47	97.9362	29	111.241	-13.3052	0.880393	0.744739	negligible	NotSig	Scaf1	NA
ENSMUSG00000030751	129	119.543	84	101.667	17.876	1.17583	0.744739	small	NotSig	Psma1	NA
ENSMUSG00000006315	201	97.8557	136	104.691	-6.83546	0.934708	0.746444	negligible	NotSig	Tmem147	NA
ENSMUSG00000025103	600	113.625	574	117.057	-3.43249	0.970677	0.746444	negligible	NotSig	Btbd1	NA
ENSMUSG00000067847	178	92.2978	87	76.7241	15.5736	1.20298	0.74706	small	NotSig	Romo1	NA
ENSMUSG00000026171	55	122.418	60	95.2	27.2182	1.28591	0.747614	small	NotSig	Rnf25	NA
ENSMUSG00000014959	333	102.309	308	105.756	-3.44718	0.967405	0.747614	negligible	NotSig	Gorasp2	NA
ENSMUSG00000087609	85	81.0471	74	93.3514	-12.3043	0.868194	0.747614	small	NotSig	4930442J19Rik	NA
ENSMUSG00000027963	35	112.257	35	90.7714	21.4857	1.2367	0.747614	small	NotSig	Extl2	NA
ENSMUSG00000028718	30	93.7	28	121.893	-28.1929	0.768708	0.747614	small	NotSig	Stil	NA
ENSMUSG00000007872	55	104.073	29	77.4828	26.59	1.34317	0.747614	small	NotSig	Id3	NA
ENSMUSG00000073894	249	101.345	193	93.0155	8.32984	1.08955	0.747614	negligible	NotSig	Rbmxl2	NA
ENSMUSG00000066362	428	65.4346	280	58.8571	6.57744	1.11175	0.747614	negligible	NotSig	Rps13-ps1	NA
ENSMUSG00000020029	728	124.591	699	128.246	-3.65541	0.971497	0.747614	negligible	NotSig	Nudt4	NA
ENSMUSG00000086459	82	114.049	92	123.424	-9.37513	0.924041	0.747614	negligible	NotSig	1700030C12Rik	NA
ENSMUSG00000021576	76	133.408	47	118.362	15.0462	1.12712	0.747614	negligible	NotSig	Pdcd6	NA
ENSMUSG00000021774	119	123.16	61	109.328	13.8318	1.12652	0.747614	negligible	NotSig	Ube2e1	NA
ENSMUSG00000017485	33	126.485	27	103.296	23.1886	1.22449	0.747614	small	NotSig	Top2b	NA
ENSMUSG00000000776	32	111.406	22	131.409	-20.0028	0.847782	0.747614	small	NotSig	Polr3d	NA
ENSMUSG00000023051	381	104.816	355	108.724	-3.90767	0.964059	0.747614	negligible	NotSig	Tarbp2	NA
ENSMUSG00000035435	33	151.333	45	136.733	14.6	1.10678	0.747614	small	NotSig	Abca17	NA
ENSMUSG00000024875	110	89.0727	103	79.2913	9.78147	1.12336	0.747614	negligible	NotSig	Yif1a	NA
ENSMUSG00000113949	23	83.8696	24	105.833	-21.9638	0.792468	0.747614	small	NotSig	Scamp4	NA
ENSMUSG00000064037	31	127.903	25	172.12	-44.2168	0.743105	0.747655	small	NotSig	Gpn1	NA
ENSMUSG00000021945	64	177.812	29	141.034	36.778	1.26077	0.747763	small	NotSig	Zmym2	NA
ENSMUSG00000040549	67	137.567	32	104.562	33.0047	1.31565	0.748451	small	NotSig	Ckap5	NA
ENSMUSG00000027546	81	77.8272	71	89.0282	-11.201	0.874186	0.748451	small	NotSig	Atp9a	NA
ENSMUSG00000028698	82	132.963	48	115.458	17.5051	1.15161	0.748451	negligible	NotSig	Pik3r3	NA
ENSMUSG00000038005	77	124.182	47	97.4255	26.7563	1.27463	0.748451	small	NotSig	Hpf1	NA
ENSMUSG00000039585	45	151.267	53	130.642	20.6252	1.15788	0.748451	small	NotSig	Myo9a	NA
ENSMUSG00000035890	577	100.825	640	93.8328	6.99214	1.07452	0.748451	negligible	NotSig	Rnf126	NA
ENSMUSG00000020248	34	147	24	119.458	27.5417	1.23055	0.748451	small	NotSig	Nfyb	NA
ENSMUSG00000022407	89	83.1124	56	72.3214	10.7909	1.14921	0.748451	negligible	NotSig	Adsl	NA
ENSMUSG00000022507	192	108.911	137	117.234	-8.32212	0.929013	0.748451	negligible	NotSig	1810013L24Rik	NA
ENSMUSG00000024583	148	113.764	98	126.612	-12.8487	0.898519	0.748451	negligible	NotSig	Txnl1	NA
ENSMUSG00000024646	65	89.0615	56	72.8571	16.2044	1.22241	0.748451	small	NotSig	Cyb5a	NA
ENSMUSG00000030282	28	82.0357	22	123.136	-41.1006	0.666218	0.748451	medium	NotSig	Cmas	NA
ENSMUSG00000004931	39	140.308	21	176.762	-36.4542	0.793767	0.748451	small	NotSig	Apba3	NA
ENSMUSG00000070738	115	125.339	91	111.418	13.9215	1.12495	0.749105	negligible	NotSig	Dgkd	NA
ENSMUSG00000026960	165	121.527	144	114.979	6.54811	1.05695	0.749105	negligible	NotSig	Arl6ip6	NA
ENSMUSG00000002102	983	91.8759	856	87.0386	4.83734	1.05558	0.749105	negligible	NotSig	Psmc3	NA
ENSMUSG00000031029	333	81.3934	329	85.4012	-4.00782	0.953071	0.749105	negligible	NotSig	Eif3f	NA
ENSMUSG00000014349	83	140.831	42	125.595	15.2361	1.12131	0.749105	negligible	NotSig	Ube2z	NA
ENSMUSG00000018669	165	112.709	147	101.136	11.573	1.11443	0.749105	negligible	NotSig	Cdk5rap3	NA
ENSMUSG00000071454	85	90.9765	75	97.2	-6.22353	0.935972	0.749105	negligible	NotSig	Dtnb	NA
ENSMUSG00000015605	52	122.212	49	102.49	19.7217	1.19243	0.749105	small	NotSig	Srf	NA
ENSMUSG00000047810	42	92.9286	33	123.091	-30.1623	0.754959	0.749105	small	NotSig	Ccdc88b	NA
ENSMUSG00000093904	335	112.782	240	106.438	6.34459	1.05961	0.749464	negligible	NotSig	Tomm20	NA
ENSMUSG00000020180	225	112.391	173	104.231	8.1599	1.07829	0.749464	negligible	NotSig	Snrpd3	NA
ENSMUSG00000047528	133	84.8722	135	92.6741	-7.80189	0.915814	0.750152	negligible	NotSig	Flacc1	NA
ENSMUSG00000025950	40	134.5	25	118.52	15.98	1.13483	0.750152	small	NotSig	Idh1	NA
ENSMUSG00000009563	42	149.5	31	123.774	25.7258	1.20784	0.750152	small	NotSig	Tor2a	NA
ENSMUSG00000027248	532	123.385	385	132.322	-8.93674	0.932462	0.750152	negligible	NotSig	Pdia3	NA
ENSMUSG00000028345	164	96.378	112	88.1875	8.19055	1.09288	0.750152	negligible	NotSig	Tex10	NA
ENSMUSG00000070934	39	122.795	25	137	-14.2051	0.896313	0.750152	negligible	NotSig	Rraga	NA
ENSMUSG00000085542	35	125.886	31	112.355	13.5309	1.12043	0.750152	small	NotSig	1700037C06Rik	NA
ENSMUSG00000029012	61	112.459	58	97.0862	15.3728	1.15834	0.750152	negligible	NotSig	Orc5	NA
ENSMUSG00000043940	35	193.543	32	167.719	25.8241	1.15397	0.750152	small	NotSig	Wdfy3	NA
ENSMUSG00000045482	27	164.852	27	202.074	-37.2222	0.815799	0.750152	small	NotSig	Trrap	NA
ENSMUSG00000029622	71	115.352	22	95.4545	19.8976	1.20845	0.750152	small	NotSig	Arpc1b	NA
ENSMUSG00000042810	112	105.991	120	96.1167	9.8744	1.10273	0.750152	negligible	NotSig	Krba1	NA
ENSMUSG00000030019	31	105.29	24	124.417	-19.1263	0.846272	0.750152	small	NotSig	Fbxl14	NA
ENSMUSG00000030335	435	95.6322	365	99.4	-3.76782	0.962094	0.750152	negligible	NotSig	Mrpl51	NA
ENSMUSG00000040866	205	106.332	220	98.6909	7.6408	1.07742	0.750152	negligible	NotSig	Rsph6a	NA
ENSMUSG00000025724	149	99.5638	132	89.5	10.0638	1.11244	0.750152	negligible	NotSig	Sec11a	NA
ENSMUSG00000074491	29	121.276	22	142.455	-21.1787	0.85133	0.750152	small	NotSig	Clec4g	NA
ENSMUSG00000019362	216	94.6713	186	86.6022	8.06915	1.09317	0.750152	negligible	NotSig	D8Ertd738e	NA
ENSMUSG00000033543	331	115.224	283	108.951	6.27303	1.05758	0.750152	negligible	NotSig	Gtf2a2	NA
ENSMUSG00000035278	112	102.286	91	92.3077	9.97802	1.1081	0.750152	negligible	NotSig	Plekhj1	NA
ENSMUSG00000056342	83	119.518	67	98.1045	21.4136	1.21827	0.750152	small	NotSig	Usp34	NA
ENSMUSG00000001056	118	93.4831	57	81.6316	11.8515	1.14518	0.750152	small	NotSig	Nhp2	NA
ENSMUSG00000040599	30	121.433	23	99.3478	22.0855	1.2223	0.750152	small	NotSig	Mis12	NA
ENSMUSG00000044328	72	110.986	69	94.7826	16.2035	1.17095	0.750152	small	NotSig	Trp53i13	NA
ENSMUSG00000006784	138	75.1812	157	82.6943	-7.51311	0.909146	0.750152	negligible	NotSig	Odad4	NA
ENSMUSG00000049751	556	83.4442	455	78.8308	4.61348	1.05852	0.750152	negligible	NotSig	Rpl36al	NA
ENSMUSG00000021134	209	145.545	158	155.418	-9.87227	0.936479	0.750152	negligible	NotSig	Srsf5	NA
ENSMUSG00000034290	54	119.685	49	88.8571	30.828	1.34694	0.750152	small	NotSig	Nek9	NA
ENSMUSG00000022580	56	93.6607	47	71.9362	21.7245	1.302	0.750152	small	NotSig	Rhpn1	NA
ENSMUSG00000022542	162	123.809	197	134.929	-11.1203	0.917584	0.750152	negligible	NotSig	Septin12	NA
ENSMUSG00000005262	53	130.906	40	113.4	17.5057	1.15437	0.750152	small	NotSig	Ufd1	NA
ENSMUSG00000022837	87	131.759	60	113.55	18.2086	1.16036	0.750152	small	NotSig	Iqcb1	NA
ENSMUSG00000063163	140	70.25	147	76.8503	-6.60034	0.914114	0.750152	negligible	NotSig	Speer2	NA
ENSMUSG00000044526	27	131.185	62	146.145	-14.96	0.897636	0.750152	small	NotSig	Znrf4	NA
ENSMUSG00000097047	40	109.475	34	119.971	-10.4956	0.912515	0.750152	negligible	NotSig	1110020A21Rik	NA
ENSMUSG00000062328	1129	85.4322	743	81.1817	4.25055	1.05236	0.750152	negligible	NotSig	Rpl17	NA
ENSMUSG00000024665	53	85.4717	27	104.111	-18.6394	0.820966	0.750152	small	NotSig	Fads2	NA
ENSMUSG00000046230	30	160.067	43	137.953	22.1132	1.16029	0.750152	small	NotSig	Vps13a	NA
ENSMUSG00000025081	176	111.477	147	105.558	5.91945	1.05608	0.750152	negligible	NotSig	Tdrd1	NA
ENSMUSG00000031431	80	129.213	30	111.667	17.5458	1.15713	0.750152	small	NotSig	Tsc22d3	NA
ENSMUSG00000024014	67	117.478	36	138.75	-21.2724	0.846685	0.750152	small	NotSig	Pim1	NA
ENSMUSG00000035427	57	117.246	22	137.364	-20.118	0.853542	0.750152	small	NotSig	Mageb4	NA
ENSMUSG00000036687	71	78.0282	40	69.4	8.62817	1.12433	0.750152	negligible	NotSig	Tmem184a	NA
ENSMUSG00000022962	39	88.2051	33	115.424	-27.2191	0.764182	0.750152	small	NotSig	Gart	NA
ENSMUSG00000039367	101	92.2376	86	82.9884	9.24925	1.11145	0.751933	negligible	NotSig	Sec24c	NA
ENSMUSG00000011263	26	96.1538	25	115.68	-19.5262	0.831205	0.754651	small	NotSig	Exoc3l2	NA
ENSMUSG00000032417	124	86.8468	116	88.7155	-1.86874	0.978936	0.754651	negligible	NotSig	Rwdd2a	NA
ENSMUSG00000022983	22	105.818	21	147.905	-42.0866	0.715448	0.754651	small	NotSig	Scaf4	NA
ENSMUSG00000003546	32	78.25	28	106.286	-28.0357	0.736223	0.754651	small	NotSig	Klc4	NA
ENSMUSG00000024780	72	131.208	62	144.258	-13.0497	0.909539	0.754651	negligible	NotSig	Cdc37l1	NA
ENSMUSG00000059854	48	156.646	29	128.897	27.7493	1.21528	0.754963	small	NotSig	Hydin	NA
ENSMUSG00000023980	40	129.7	25	80.16	49.54	1.61801	0.755219	medium	NotSig	Taf8	NA
ENSMUSG00000036478	192	120.979	175	114.949	6.0306	1.05246	0.755583	negligible	NotSig	Btg1	NA
ENSMUSG00000092074	703	81.5206	722	84.2659	-2.7453	0.967421	0.755893	negligible	NotSig	Dynlt1a	NA
ENSMUSG00000001576	36	108.167	23	121.304	-13.1377	0.891697	0.755893	negligible	NotSig	Ergic1	NA
ENSMUSG00000090553	330	100.918	191	93.6335	7.28467	1.0778	0.756423	negligible	NotSig	Snrpe	NA
ENSMUSG00000027650	42	98.2143	28	114.107	-15.8929	0.86072	0.756423	negligible	NotSig	Tti1	NA
ENSMUSG00000118263	44	104.091	30	121.333	-17.2424	0.857892	0.756423	small	NotSig	Gm42064	NA
ENSMUSG00000027346	46	157.565	25	200.36	-42.7948	0.786411	0.757084	small	NotSig	Gpcpd1	NA
ENSMUSG00000024696	89	81.1685	75	101.213	-20.0448	0.801955	0.757084	small	NotSig	Lpxn	NA
ENSMUSG00000033970	62	106.694	51	82.3137	24.3798	1.29618	0.757111	small	NotSig	Rfc3	NA
ENSMUSG00000020022	437	104.062	403	99.0496	5.01216	1.0506	0.757111	negligible	NotSig	Ndufa12	NA
ENSMUSG00000020897	29	121.138	21	90.0476	31.0903	1.34527	0.757111	small	NotSig	Aurkb	NA
ENSMUSG00000073481	52	99.5385	24	122.625	-23.0865	0.811731	0.75732	small	NotSig	Mtarc2	NA
ENSMUSG00000027472	47	129.489	23	101.087	28.4024	1.28097	0.75732	small	NotSig	Pdrg1	NA
ENSMUSG00000025809	68	135.044	39	117.462	17.5826	1.14969	0.75732	small	NotSig	Itgb1	NA
ENSMUSG00000050912	46	140.696	20	117.9	22.7957	1.19335	0.75732	small	NotSig	Tmem123	NA
ENSMUSG00000022680	46	101.348	29	89.7586	11.5892	1.12912	0.75732	negligible	NotSig	Pdxdc1	NA
ENSMUSG00000022792	46	93.3696	26	88.6923	4.67726	1.05274	0.75732	negligible	NotSig	Yars2	NA
ENSMUSG00000020593	50	129.04	63	142.905	-13.8648	0.902979	0.758813	negligible	NotSig	Lpin1	NA
ENSMUSG00000026933	140	114.693	123	127.415	-12.7218	0.900155	0.759176	negligible	NotSig	Camsap1	NA
ENSMUSG00000021884	32	94.0938	26	107.385	-13.2909	0.876231	0.759729	negligible	NotSig	Hacl1	NA
ENSMUSG00000025358	148	143.939	87	134.241	9.69781	1.07224	0.760235	negligible	NotSig	Cdk2	NA
ENSMUSG00000048930	134	103.754	129	91.4109	12.3429	1.13503	0.761943	negligible	NotSig	Tada3	NA
ENSMUSG00000061024	50	96.92	30	81.5	15.42	1.1892	0.762025	small	NotSig	Rrs1	NA
ENSMUSG00000100372	74	123.419	80	127.912	-4.49358	0.96487	0.762025	negligible	NotSig	1700003I22Rik	NA
ENSMUSG00000026546	84	93.9524	76	79.4737	14.4787	1.18218	0.762025	small	NotSig	Cfap45	NA
ENSMUSG00000027793	170	107.741	216	98.4398	9.30136	1.09449	0.762025	negligible	NotSig	Ccna1	NA
ENSMUSG00000028013	160	94.35	133	91.0977	3.25226	1.0357	0.762025	negligible	NotSig	Ppa2	NA
ENSMUSG00000028180	90	128.2	72	114.819	13.3806	1.11654	0.762025	negligible	NotSig	Zranb2	NA
ENSMUSG00000043633	31	139.29	36	167.806	-28.5152	0.83007	0.762025	small	NotSig	Fam221b	NA
ENSMUSG00000028577	84	110.083	35	137.4	-27.3167	0.801189	0.762025	small	NotSig	Plaa	NA
ENSMUSG00000039000	94	135.191	75	120.36	14.8315	1.12323	0.762025	small	NotSig	Ube3c	NA
ENSMUSG00000029166	86	115.535	75	99.1733	16.3616	1.16498	0.762025	small	NotSig	Mapre3	NA
ENSMUSG00000072692	80	86.9125	43	72.186	14.7265	1.20401	0.762025	small	NotSig	Rpl37rt	NA
ENSMUSG00000042594	125	114.064	108	104.12	9.94363	1.0955	0.762025	negligible	NotSig	Sh2b3	NA
ENSMUSG00000029762	57	97.2105	22	87.3636	9.84689	1.11271	0.762025	negligible	NotSig	Akr1b8	NA
ENSMUSG00000030082	202	120.218	187	109.005	11.2125	1.10286	0.762025	negligible	NotSig	Sec61a1	NA
ENSMUSG00000030435	121	131.099	58	109.052	22.0474	1.20217	0.762025	small	NotSig	U2af2	NA
ENSMUSG00000056394	52	139.904	22	102.773	37.1311	1.36129	0.762025	small	NotSig	Lig1	NA
ENSMUSG00000032743	52	140.25	35	107.857	32.3929	1.30033	0.762025	small	NotSig	Katnip	NA
ENSMUSG00000066979	168	111.589	132	100.076	11.5135	1.11505	0.762025	negligible	NotSig	Bub3	NA
ENSMUSG00000002949	129	84.8915	98	76.8776	8.01392	1.10424	0.762025	negligible	NotSig	Timm44	NA
ENSMUSG00000045969	71	104.38	60	81.3333	23.0469	1.28336	0.762025	small	NotSig	Ing1	NA
ENSMUSG00000032400	41	152.049	29	121.897	30.1522	1.24736	0.762025	small	NotSig	Zwilch	NA
ENSMUSG00000019804	288	123.559	248	114.911	8.64774	1.07526	0.762025	negligible	NotSig	Snx3	NA
ENSMUSG00000020475	1163	94.9871	1340	97.4418	-2.45469	0.974809	0.762025	negligible	NotSig	Pgam2	NA
ENSMUSG00000021595	175	98.9429	203	108.034	-9.09163	0.915845	0.762025	negligible	NotSig	Nsun2	NA
ENSMUSG00000042323	29	152.207	21	192.429	-40.2217	0.790979	0.762025	small	NotSig	Pbrm1	NA
ENSMUSG00000022551	206	100.578	110	94.5818	5.99585	1.06339	0.762025	negligible	NotSig	Cyc1	NA
ENSMUSG00000000579	535	84.5963	479	78.8998	5.69647	1.0722	0.762025	negligible	NotSig	Dynlt1c	NA
ENSMUSG00000040356	104	125.798	114	97.8333	27.9647	1.28584	0.762025	small	NotSig	Skiv2l	NA
ENSMUSG00000057561	113	112.655	102	109.118	3.53722	1.03242	0.762025	negligible	NotSig	Eif1a	NA
ENSMUSG00000027433	70	134.714	38	116.789	17.9248	1.15348	0.762025	negligible	NotSig	Xrn2	NA
ENSMUSG00000019139	475	104.539	437	97.0481	7.49089	1.07719	0.762226	negligible	NotSig	Isyna1	NA
ENSMUSG00000116879	34	170.559	37	151.486	19.0723	1.1259	0.762226	small	NotSig	Gm49794	NA
ENSMUSG00000051934	117	135.538	116	124.362	11.1764	1.08987	0.76364	negligible	NotSig	Spats2	NA
ENSMUSG00000024150	53	114.283	30	97.5	16.783	1.17213	0.76364	small	NotSig	Mcfd2	NA
ENSMUSG00000025781	366	101.191	247	96.8866	4.30462	1.04443	0.763864	negligible	NotSig	Atp5c1	NA
ENSMUSG00000027367	77	119.429	44	103.977	15.4513	1.1486	0.763864	negligible	NotSig	Stard7	NA
ENSMUSG00000036977	72	119.014	42	94.5714	24.4425	1.25846	0.763864	small	NotSig	Anapc10	NA
ENSMUSG00000096993	50	119.52	51	136.471	-16.9506	0.875793	0.763864	small	NotSig	Gm26787	NA
ENSMUSG00000020020	21	105.143	23	95.913	9.22981	1.09623	0.763864	negligible	NotSig	Usp44	NA
ENSMUSG00000043644	333	105.009	296	110.764	-5.7545	0.948047	0.763864	negligible	NotSig	0610009L18Rik	NA
ENSMUSG00000002768	741	104.69	760	109.234	-4.5446	0.958396	0.763864	negligible	NotSig	Mea1	NA
ENSMUSG00000004054	37	107.027	51	127.569	-20.5416	0.838976	0.763864	small	NotSig	Map3k11	NA
ENSMUSG00000036104	30	89.5	20	100.2	-10.7	0.893214	0.763864	negligible	NotSig	Rab3gap1	NA
ENSMUSG00000068039	2740	94.9482	2507	92.7188	2.22939	1.02404	0.76423	negligible	NotSig	Tcp1	NA
ENSMUSG00000030779	88	132.568	57	114.544	18.0243	1.15736	0.764263	small	NotSig	Rbbp6	NA
ENSMUSG00000031536	200	104.45	194	111.572	-7.12216	0.936165	0.764263	negligible	NotSig	Polb	NA
ENSMUSG00000097520	144	92.9653	140	85.6643	7.30099	1.08523	0.764263	negligible	NotSig	4930488L21Rik	NA
ENSMUSG00000097177	31	131.29	45	144.311	-13.0208	0.909773	0.764263	negligible	NotSig	9330159M07Rik	NA
ENSMUSG00000020922	73	118.959	66	133.152	-14.1926	0.89341	0.764263	negligible	NotSig	Lsm12	NA
ENSMUSG00000021790	48	139.292	59	119.797	19.4951	1.16273	0.764263	small	NotSig	Dydc1	NA
ENSMUSG00000040140	332	108.449	355	112.304	-3.85543	0.96567	0.764263	negligible	NotSig	Tdrd6	NA
ENSMUSG00000026153	68	159.132	69	138.71	20.4222	1.14723	0.765654	small	NotSig	Fam135a	NA
ENSMUSG00000005510	266	85.0113	192	81.3542	3.65711	1.04495	0.765654	negligible	NotSig	Ndufs3	NA
ENSMUSG00000027605	110	107.018	71	95.7324	11.2858	1.11789	0.765654	negligible	NotSig	Acss2	NA
ENSMUSG00000028465	117	118.393	105	104.19	14.2027	1.13631	0.765654	negligible	NotSig	Tln1	NA
ENSMUSG00000028618	189	117.942	145	129.09	-11.1479	0.913643	0.765654	negligible	NotSig	Tmem59	NA
ENSMUSG00000029616	201	98.0796	164	106.055	-7.97528	0.9248	0.765654	negligible	NotSig	Erp29	NA
ENSMUSG00000045466	219	74.3836	224	85.1161	-10.7325	0.873907	0.765654	negligible	NotSig	Zfp956	NA
ENSMUSG00000074093	255	156.298	237	146.561	9.73686	1.06644	0.765654	negligible	NotSig	Svip	NA
ENSMUSG00000038291	98	131.02	69	116.217	14.803	1.12737	0.765654	negligible	NotSig	Snx25	NA
ENSMUSG00000061904	228	128.088	125	134.6	-6.51228	0.951618	0.765654	negligible	NotSig	Slc25a3	NA
ENSMUSG00000021242	94	104.255	75	116.347	-12.0913	0.896075	0.765654	negligible	NotSig	Npc2	NA
ENSMUSG00000021977	76	111.211	105	121.457	-10.2466	0.915636	0.765654	negligible	NotSig	1700129C05Rik	NA
ENSMUSG00000033004	23	194.739	24	144.25	50.4891	1.35001	0.765654	small	NotSig	Mycbp2	NA
ENSMUSG00000062753	45	102.733	33	85.4848	17.2485	1.20177	0.765654	negligible	NotSig	AI413582	NA
ENSMUSG00000057363	22	130.182	21	94.0952	36.0866	1.38351	0.765654	medium	NotSig	Uxs1	NA
ENSMUSG00000032097	92	133.88	58	121.845	12.0356	1.09878	0.765996	negligible	NotSig	Ddx6	NA
ENSMUSG00000021615	86	94.1163	82	83.1463	10.9699	1.13194	0.765996	negligible	NotSig	Xrcc4	NA
ENSMUSG00000098274	1106	78.6835	884	74.9152	3.76839	1.0503	0.765996	negligible	NotSig	Rpl24	NA
ENSMUSG00000073639	78	123.295	36	141.528	-18.2329	0.871171	0.766077	small	NotSig	Rab18	NA
ENSMUSG00000027714	58	107.914	54	88.1481	19.7656	1.22423	0.766077	small	NotSig	Exosc9	NA
ENSMUSG00000068823	440	136.87	341	128.927	7.94377	1.06161	0.766169	negligible	NotSig	Csde1	NA
ENSMUSG00000032353	61	85.0984	48	91.4375	-6.33914	0.930672	0.766381	negligible	NotSig	Tmed3	NA
ENSMUSG00000073079	58	106.5	37	125.216	-18.7162	0.850529	0.766381	small	NotSig	Srp54a	NA
ENSMUSG00000038976	34	115.353	43	95.6279	19.725	1.20627	0.766594	small	NotSig	Ppp1r9b	NA
ENSMUSG00000030536	27	161	26	127.5	33.5	1.26275	0.766634	small	NotSig	Iqgap1	NA
ENSMUSG00000019986	127	111.024	113	125.186	-14.1622	0.88687	0.766859	negligible	NotSig	Ahi1	NA
ENSMUSG00000024212	106	114.245	104	102.212	12.0337	1.11773	0.766859	negligible	NotSig	Mllt1	NA
ENSMUSG00000037287	35	138.457	45	108.467	29.9905	1.27649	0.766859	small	NotSig	Tbcel	NA
ENSMUSG00000032468	51	137.157	25	113.4	23.7569	1.2095	0.768027	small	NotSig	Armc8	NA
ENSMUSG00000050592	34	98.1471	31	114.581	-16.4336	0.856576	0.76988	small	NotSig	Fam78a	NA
ENSMUSG00000029848	102	126.412	41	113.415	12.9971	1.1146	0.76988	negligible	NotSig	Stra8	NA
ENSMUSG00000063439	29	118.759	21	95.9524	22.8062	1.23768	0.76988	small	NotSig	B9d2	NA
ENSMUSG00000098332	29	85.3103	23	106.957	-21.6462	0.797617	0.76988	small	NotSig	Pigbos1	NA
ENSMUSG00000098134	36	100.833	41	79.6585	21.1748	1.26582	0.76988	small	NotSig	Rnf113a2	NA
ENSMUSG00000026568	736	107.94	587	113.388	-5.4482	0.951951	0.770992	negligible	NotSig	Mpc2	NA
ENSMUSG00000029028	45	126.111	23	114.696	11.4155	1.09953	0.771634	negligible	NotSig	Lrrc47	NA
ENSMUSG00000037149	251	95.9402	204	102.108	-6.1676	0.939597	0.771634	negligible	NotSig	Ddx1	NA
ENSMUSG00000072694	125	125.032	68	111.338	13.6938	1.12299	0.772564	negligible	NotSig	1500011B03Rik	NA
ENSMUSG00000086429	70	163.814	58	136.586	27.2281	1.19935	0.772564	small	NotSig	Gt(ROSA)26Sor	NA
ENSMUSG00000025925	42	122.595	34	100.294	22.3011	1.22236	0.772703	small	NotSig	Terf1	NA
ENSMUSG00000003436	67	122.045	42	104.548	17.4972	1.16736	0.772703	small	NotSig	Dll3	NA
ENSMUSG00000024654	1656	96.3388	1609	97.1833	-0.844576	0.991309	0.772703	negligible	NotSig	Asrgl1	NA
ENSMUSG00000081984	791	98.871	844	101.284	-2.41331	0.976173	0.77317	negligible	NotSig	Dnajb3	NA
ENSMUSG00000027404	422	124.488	234	116.269	8.21892	1.07069	0.77317	negligible	NotSig	Snrpb	NA
ENSMUSG00000070708	28	183.25	65	174.615	8.63462	1.04945	0.77317	negligible	NotSig	Gtsf1l	NA
ENSMUSG00000053730	82	87.0976	83	100.193	-13.0952	0.8693	0.77317	negligible	NotSig	Tmem39b	NA
ENSMUSG00000025609	75	111.907	58	104.69	7.21701	1.06894	0.77317	negligible	NotSig	Mkln1	NA
ENSMUSG00000011837	49	88.9184	21	71.6667	17.2517	1.24072	0.77317	small	NotSig	Snapc2	NA
ENSMUSG00000031950	104	116.25	85	105.565	10.6853	1.10122	0.77317	negligible	NotSig	Gabarapl2	NA
ENSMUSG00000033862	47	93.9787	42	80.381	13.5978	1.16917	0.77317	small	NotSig	Cdk10	NA
ENSMUSG00000013822	868	103.441	930	106.882	-3.44048	0.96781	0.77317	negligible	NotSig	Elof1	NA
ENSMUSG00000040594	94	119.617	92	105.152	14.4648	1.13756	0.77317	small	NotSig	Ranbp17	NA
ENSMUSG00000006057	225	82.64	160	72.7938	9.84625	1.13526	0.77317	negligible	NotSig	Atp5g1	NA
ENSMUSG00000022836	36	74.6944	24	100.5	-25.8056	0.743228	0.77317	small	NotSig	Mylk	NA
ENSMUSG00000023806	241	84.7303	230	79.3696	5.36073	1.06754	0.77317	negligible	NotSig	Rsph3b	NA
ENSMUSG00000033966	39	131.897	42	151.976	-20.0788	0.867882	0.77317	small	NotSig	Cdkl4	NA
ENSMUSG00000074781	341	114.478	306	120.114	-5.63637	0.953075	0.773267	negligible	NotSig	Ube2n	NA
ENSMUSG00000040423	37	109.649	23	142.087	-32.4383	0.771701	0.773748	small	NotSig	Rc3h1	NA
ENSMUSG00000033068	192	109.906	141	103.837	6.06937	1.05845	0.773748	negligible	NotSig	Entpd6	NA
ENSMUSG00000042605	36	136.472	23	113.435	23.0374	1.20309	0.773748	small	NotSig	Atxn2	NA
ENSMUSG00000107042	125	152.376	106	142.594	9.78166	1.0686	0.773748	negligible	NotSig	4921513H07Rik	NA
ENSMUSG00000030741	31	145.516	34	115.559	29.9573	1.25924	0.773748	small	NotSig	Spns1	NA
ENSMUSG00000034007	44	100.045	31	127.774	-27.7287	0.782986	0.773748	small	NotSig	Scaper	NA
ENSMUSG00000032403	206	138.529	182	131.615	6.91374	1.05253	0.773748	negligible	NotSig	2300009A05Rik	NA
ENSMUSG00000049719	48	108.188	54	121.148	-12.9606	0.893018	0.773748	small	NotSig	Prss46	NA
ENSMUSG00000020817	38	103.763	29	86.3448	17.4183	1.20173	0.773748	small	NotSig	Rabep1	NA
ENSMUSG00000021816	44	183.523	24	155.917	27.6061	1.17706	0.773748	small	NotSig	Ppp3cb	NA
ENSMUSG00000022052	76	99.9079	69	84.7536	15.1543	1.1788	0.773748	small	NotSig	Ppp2r2a	NA
ENSMUSG00000023025	60	140.783	37	125.811	14.9725	1.11901	0.773748	negligible	NotSig	Larp4	NA
[truncated: 16,820 more rows]
