# Supplementary material for: TENT5-mediated polyadenylation of mRNAs encoding secreted proteins is essential for gametogenesis in mice
Source: Nat Commun. 2024 Jun 22;15:5331. doi: 10.1038/s41467-024-49479-4 (PMC11193744; doi:10.1038/s41467-024-49479-4)
Supplement: Supplementary file 10 — Supplementary Data 7 [file 41467_2024_49479_MOESM10_ESM.xlsx]

## Sheet: Supplemental_Table_7_rev
# Results of differential polyadenylation analysis which includes potental targets of Tent5c. TENT5C_KO - Tent5c -/- , TENT5C_WT - Tent5c +/+ Significance of poly(A) tail difference were calculated using multiple pairwise comparisons in the Mann-Whitney-Wilcoxon test, two-sided. Padj were estimated using Benjamini-Hochberg method.
ensembl_gene_id	TENT5C_KO_adult_counts	TENT5C_KO_adult_polya_mean	TENT5C_WT_adult_counts	TENT5C_WT_adult_polya_mean	length_diff	fold_change	padj	effect_size	significance	symbol	type
ENSMUSG00000079019	3248	100.479	4390	170.971	-70.4919	0.587696	0	large	FDR<0.05	Insl3	TENT5C shorted polyA tails
ENSMUSG00000022501	30917	111.136	34240	88.1968	22.9394	1.26009	0	small	FDR<0.05	Prm1	TENT5C elongated polyA tails
ENSMUSG00000043050	15069	113.384	15809	91.7993	21.5847	1.23513	4.42859e-239	small	FDR<0.05	Tnp2	TENT5C elongated polyA tails
ENSMUSG00000026182	16504	109.984	14913	92.2885	17.6956	1.19174	2.29587e-172	small	FDR<0.05	Tnp1	TENT5C elongated polyA tails
ENSMUSG00000038015	28321	119.618	29511	105.771	13.8474	1.13092	3.89866e-161	small	FDR<0.05	Prm2	TENT5C elongated polyA tails
ENSMUSG00000027528	4693	120.282	4908	90.5031	29.7786	1.32903	6.03894e-126	small	FDR<0.05	Fabp9	TENT5C elongated polyA tails
ENSMUSG00000079523	4308	117.601	3703	89.1537	28.4469	1.31908	2.50555e-109	small	FDR<0.05	Tmsb10	TENT5C elongated polyA tails
ENSMUSG00000015090	917	126.213	1009	178.973	-52.7606	0.705204	2.69222e-89	large	FDR<0.05	Ptgds	TENT5C shorted polyA tails
ENSMUSG00000079707	7356	101.158	6832	83.8011	17.357	1.20712	2.09599e-87	small	FDR<0.05	Dynlt2a1	TENT5C elongated polyA tails
ENSMUSG00000074435	7426	129.953	7228	148.307	-18.3535	0.876247	5.35704e-73	small	FDR<0.05	Smcp	TENT5C shorted polyA tails
ENSMUSG00000007907	1192	121.541	2326	85.0082	36.5329	1.42976	5.6562e-70	medium	FDR<0.05	Cabs1	TENT5C elongated polyA tails
ENSMUSG00000093674	3540	94.2548	4606	74.2173	20.0375	1.26998	1.36199e-68	small	FDR<0.05	Rpl41	TENT5C elongated polyA tails
ENSMUSG00000019505	18352	106.173	25341	98.109	8.06449	1.0822	2.14656e-60	negligible	FDR<0.05	Ubb	NA
ENSMUSG00000028141	9910	129.327	14692	118.158	11.1697	1.09453	2.60202e-55	negligible	FDR<0.05	Oaz3	NA
ENSMUSG00000026650	5880	122.961	6310	106.446	16.5141	1.15514	4.67852e-52	small	FDR<0.05	Meig1	TENT5C elongated polyA tails
ENSMUSG00000030851	17130	122.644	24749	114.269	8.37583	1.0733	1.74734e-51	negligible	FDR<0.05	Ldhc	NA
ENSMUSG00000027564	2017	97.231	2451	71.1016	26.1294	1.36749	1.19829e-47	small	FDR<0.05	Cypt12	TENT5C elongated polyA tails
ENSMUSG00000021643	1969	120.3	1075	87.2214	33.0788	1.37925	1.53432e-45	medium	FDR<0.05	Serf1	TENT5C elongated polyA tails
ENSMUSG00000021270	2254	106.333	2050	83.8463	22.4868	1.26819	1.432e-43	small	FDR<0.05	Hsp90aa1	TENT5C elongated polyA tails
ENSMUSG00000030206	8135	140.265	11603	127.646	12.6183	1.09885	1.56509e-42	small	FDR<0.05	Gsg1	NA
ENSMUSG00000035530	5563	130.418	7586	116.395	14.0233	1.12048	1.85372e-42	small	FDR<0.05	Eif1	TENT5C elongated polyA tails
ENSMUSG00000018554	4432	136.208	5379	120.367	15.8408	1.1316	6.22102e-41	small	FDR<0.05	Ybx2	TENT5C elongated polyA tails
ENSMUSG00000025290	1943	96.1534	1647	73.4353	22.718	1.30936	4.58304e-39	small	FDR<0.05	Rps24	TENT5C elongated polyA tails
ENSMUSG00000057841	2702	91.5185	3263	74.1845	17.334	1.23366	1.20477e-34	small	FDR<0.05	Rpl32	TENT5C elongated polyA tails
ENSMUSG00000026790	5726	140.163	4830	125.842	14.3209	1.1138	1.48918e-34	small	FDR<0.05	Odf2	TENT5C elongated polyA tails
ENSMUSG00000028639	2635	129.8	1841	107.962	21.838	1.20228	7.46719e-33	small	FDR<0.05	Ybx1	TENT5C elongated polyA tails
ENSMUSG00000020475	3019	115.836	4219	100.182	15.6548	1.15626	1.4753e-32	small	FDR<0.05	Pgam2	TENT5C elongated polyA tails
ENSMUSG00000042293	5900	116.864	7412	106.186	10.6779	1.10056	8.37007e-31	negligible	FDR<0.05	Gm5617	NA
ENSMUSG00000023930	6611	140.393	9276	128.246	12.1468	1.09471	1.10445e-30	negligible	FDR<0.05	Crisp2	NA
ENSMUSG00000030189	3768	146.853	4205	131.069	15.784	1.12043	2.35422e-30	small	FDR<0.05	Ybx3	TENT5C elongated polyA tails
ENSMUSG00000045257	1081	135.786	1379	105.815	29.9712	1.28324	3.79448e-29	small	FDR<0.05	Morn2	TENT5C elongated polyA tails
ENSMUSG00000024352	2047	133.496	1869	109.501	23.9955	1.21914	1.48028e-28	small	FDR<0.05	Spata24	TENT5C elongated polyA tails
ENSMUSG00000009013	3364	108.008	4874	94.9813	13.027	1.13715	6.73501e-28	small	FDR<0.05	Dynll1	TENT5C elongated polyA tails
ENSMUSG00000070283	4637	114.912	6901	102.711	12.2003	1.11878	1.40104e-27	small	FDR<0.05	Ndufaf3	TENT5C elongated polyA tails
ENSMUSG00000057113	608	89.7368	497	59.5855	30.1513	1.50602	1.75366e-27	medium	FDR<0.05	Npm1	TENT5C elongated polyA tails
ENSMUSG00000024654	3659	124.988	4753	110.196	14.7918	1.13423	1.86544e-27	small	FDR<0.05	Asrgl1	TENT5C elongated polyA tails
ENSMUSG00000075706	9150	113.735	12860	105.942	7.79239	1.07355	2.38847e-27	negligible	FDR<0.05	Gpx4	NA
ENSMUSG00000002768	2827	130.202	2921	113.333	16.8689	1.14884	6.7266e-27	small	FDR<0.05	Mea1	TENT5C elongated polyA tails
ENSMUSG00000048478	1226	119.923	790	91.4266	28.4959	1.31168	1.83245e-26	small	FDR<0.05	Spata33	TENT5C elongated polyA tails
ENSMUSG00000031518	3589	129.035	4376	114.527	14.5086	1.12668	2.53538e-26	small	FDR<0.05	Spata4	TENT5C elongated polyA tails
ENSMUSG00000038523	3678	100.223	5362	87.8702	12.3533	1.14059	2.9048e-26	small	FDR<0.05	1700003F12Rik	TENT5C elongated polyA tails
ENSMUSG00000009927	1661	97.5593	1973	78.146	19.4133	1.24842	8.77364e-26	small	FDR<0.05	Rps25	TENT5C elongated polyA tails
ENSMUSG00000022236	6920	127.956	9202	118.492	9.464	1.07987	1.71969e-25	negligible	FDR<0.05	Ropn1l	NA
ENSMUSG00000031831	1639	113.88	1939	94.05	19.8304	1.21085	2.9864e-25	small	FDR<0.05	Dnaaf1	TENT5C elongated polyA tails
ENSMUSG00000051736	4443	139.534	5481	127.035	12.4989	1.09839	6.70472e-25	small	FDR<0.05	Fam229b	TENT5C elongated polyA tails
ENSMUSG00000067288	2672	81.6793	3594	69.0306	12.6487	1.18323	1.37423e-24	small	FDR<0.05	Rps28	TENT5C elongated polyA tails
ENSMUSG00000050035	7912	138.798	10214	128.972	9.82665	1.07619	1.74323e-24	negligible	FDR<0.05	Fhl4	NA
ENSMUSG00000071415	2023	87.6965	2494	73.7398	13.9567	1.18927	3.07295e-24	small	FDR<0.05	Rpl23	TENT5C elongated polyA tails
ENSMUSG00000055839	2705	119.026	3127	103.91	15.1161	1.14547	7.86463e-24	small	FDR<0.05	Elob	TENT5C elongated polyA tails
ENSMUSG00000044792	917	127.626	1189	100.515	27.1112	1.26972	2.81707e-23	small	FDR<0.05	Isca1	TENT5C elongated polyA tails
ENSMUSG00000023873	1234	112.571	1263	91.1702	21.4003	1.23473	3.7282e-23	small	FDR<0.05	1700010I14Rik	TENT5C elongated polyA tails
ENSMUSG00000098274	1538	90.7146	1837	71.6135	19.1011	1.26672	3.89203e-23	small	FDR<0.05	Rpl24	TENT5C elongated polyA tails
ENSMUSG00000027680	1166	135.836	1078	110.774	25.0625	1.22625	8.273e-23	small	FDR<0.05	Fxr1	TENT5C elongated polyA tails
ENSMUSG00000030792	4353	132.374	5946	117.999	14.3751	1.12182	1.73668e-22	negligible	FDR<0.05	Dkkl1	NA
ENSMUSG00000055762	1549	127.369	2060	107.786	19.5822	1.18168	3.16334e-22	small	FDR<0.05	Eef1d	TENT5C elongated polyA tails
ENSMUSG00000038994	3405	121.379	4317	107.871	13.5083	1.12523	3.64218e-21	small	FDR<0.05	H1f9	TENT5C elongated polyA tails
ENSMUSG00000090137	4330	107.939	5241	97.0662	10.8728	1.11201	4.50926e-21	negligible	FDR<0.05	Uba52	NA
ENSMUSG00000021660	1808	131.519	2620	113.449	18.0701	1.15928	6.24305e-21	small	FDR<0.05	Btf3	TENT5C elongated polyA tails
ENSMUSG00000078439	4581	127.467	6356	116.744	10.7225	1.09185	9.80297e-21	negligible	FDR<0.05	Smim24	NA
ENSMUSG00000025757	1683	126.345	1593	107.529	18.8161	1.17499	3.69455e-20	small	FDR<0.05	Hspa4l	TENT5C elongated polyA tails
ENSMUSG00000062859	7542	140.896	9540	132.399	8.49726	1.06418	3.91527e-20	negligible	FDR<0.05	Tcp11	NA
ENSMUSG00000022283	5037	132.776	5751	121.042	11.7342	1.09694	4.13501e-20	negligible	FDR<0.05	Pabpc1	NA
ENSMUSG00000043629	1582	128.159	2166	109.358	18.8009	1.17192	5.7479e-20	small	FDR<0.05	1700019D03Rik	TENT5C elongated polyA tails
ENSMUSG00000050996	1693	122.559	1644	103.255	19.3039	1.18695	6.33376e-20	small	FDR<0.05	Cetn1	TENT5C elongated polyA tails
ENSMUSG00000037062	2159	141.234	2107	122.67	18.5638	1.15133	1.16457e-19	small	FDR<0.05	Sh3glb1	TENT5C elongated polyA tails
ENSMUSG00000050612	740	140.766	348	104.112	36.6541	1.35206	1.60378e-19	medium	FDR<0.05	Txndc2	TENT5C elongated polyA tails
ENSMUSG00000034913	1493	135.823	1456	115.634	20.1886	1.17459	2.6637e-19	small	FDR<0.05	Cby2	TENT5C elongated polyA tails
ENSMUSG00000029203	720	105.217	746	78.8552	26.3614	1.3343	3.34415e-19	small	FDR<0.05	Ube2k	TENT5C elongated polyA tails
ENSMUSG00000040629	4471	130.031	5956	119.629	10.4023	1.08695	7.45151e-19	negligible	FDR<0.05	Mael	NA
ENSMUSG00000058600	1808	95.4602	2334	82.117	13.3432	1.16249	9.63492e-19	small	FDR<0.05	Rpl30	TENT5C elongated polyA tails
ENSMUSG00000021552	930	103.87	583	78.8954	24.9745	1.31655	9.81223e-19	small	FDR<0.05	Gkap1	TENT5C elongated polyA tails
ENSMUSG00000031839	2609	120.475	3179	108.636	11.8381	1.10897	1.08208e-18	small	FDR<0.05	Hsbp1	TENT5C elongated polyA tails
ENSMUSG00000019370	2090	121.25	2635	106.729	14.5208	1.13605	1.27314e-18	small	FDR<0.05	Calm3	TENT5C elongated polyA tails
ENSMUSG00000024208	1802	111.317	2061	95.7128	15.6047	1.16304	1.87632e-18	small	FDR<0.05	Uqcc2	TENT5C elongated polyA tails
ENSMUSG00000029235	1371	129.683	985	106.136	23.5474	1.22186	1.95541e-18	small	FDR<0.05	Pdcl2	TENT5C elongated polyA tails
ENSMUSG00000036438	1895	109.782	2257	94.0173	15.7643	1.16767	2.17883e-18	small	FDR<0.05	Calm2	TENT5C elongated polyA tails
ENSMUSG00000104529	3994	111.274	5254	101.513	9.76091	1.09615	2.7646e-18	negligible	FDR<0.05	Rbakdn	NA
ENSMUSG00000028637	813	130.332	648	103.437	26.8954	1.26002	3.28264e-18	small	FDR<0.05	Ccdc30	TENT5C elongated polyA tails
ENSMUSG00000062270	1787	117.044	828	97.256	19.7882	1.20346	3.91126e-18	small	FDR<0.05	Morf4l1	TENT5C elongated polyA tails
ENSMUSG00000059970	2353	130.343	3602	118.748	11.5946	1.09764	4.0193e-18	small	FDR<0.05	Hspa2	TENT5C elongated polyA tails
ENSMUSG00000076433	817	137.115	510	106.904	30.2111	1.2826	4.02763e-18	small	FDR<0.05	Cep295nl	TENT5C elongated polyA tails
ENSMUSG00000060636	1966	88.6109	2243	76.7227	11.8882	1.15495	4.48129e-18	small	FDR<0.05	Rpl35a	TENT5C elongated polyA tails
ENSMUSG00000060126	3102	109.358	4350	97.994	11.3638	1.11596	4.48324e-18	negligible	FDR<0.05	Tpt1	NA
ENSMUSG00000036752	6060	120.496	8114	112.557	7.9391	1.07053	5.97165e-18	negligible	FDR<0.05	Tubb4b	NA
ENSMUSG00000073702	1146	86.0628	1396	66.7407	19.3221	1.28951	6.49355e-18	small	FDR<0.05	Rpl31	TENT5C elongated polyA tails
ENSMUSG00000060938	2581	96.864	3216	83.7248	13.1392	1.15693	6.65274e-18	small	FDR<0.05	Rpl26	TENT5C elongated polyA tails
ENSMUSG00000041841	1879	86.5466	2431	73.4126	13.134	1.17891	1.52423e-17	small	FDR<0.05	Rpl37	TENT5C elongated polyA tails
ENSMUSG00000081984	4116	142.58	5181	132.846	9.73439	1.07328	2.39116e-17	negligible	FDR<0.05	Dnajb3	NA
ENSMUSG00000047720	2348	140.509	2461	124.541	15.9677	1.12821	3.33813e-17	small	FDR<0.05	Clec2m	TENT5C elongated polyA tails
ENSMUSG00000062328	957	80.3856	1031	60.1145	20.2711	1.33721	4.05464e-17	small	FDR<0.05	Rpl17	TENT5C elongated polyA tails
ENSMUSG00000037742	7649	118.57	10828	111.554	7.01652	1.0629	7.07776e-17	negligible	FDR<0.05	Eef1a1	NA
ENSMUSG00000024033	1307	96.2663	890	79.8708	16.3955	1.20527	1.04668e-16	small	FDR<0.05	Rsph1	TENT5C elongated polyA tails
ENSMUSG00000056509	1699	116.803	1647	100.202	16.6006	1.16567	1.92335e-16	small	FDR<0.05	Gm9999	TENT5C elongated polyA tails
ENSMUSG00000048686	886	135.824	498	106.709	29.1151	1.27285	2.23127e-16	small	FDR<0.05	Hmgb4	TENT5C elongated polyA tails
ENSMUSG00000038587	765	150.38	210	109.71	40.6709	1.37071	2.24636e-16	medium	FDR<0.05	Akap12	TENT5C elongated polyA tails
ENSMUSG00000000740	3428	92.2462	4487	82.3998	9.84639	1.1195	3.51412e-16	negligible	FDR<0.05	Rpl13	NA
ENSMUSG00000043445	5380	124.839	7146	117.137	7.70161	1.06575	4.51925e-16	negligible	FDR<0.05	Pgp	NA
ENSMUSG00000028495	1375	84.5818	1565	69.678	14.9039	1.2139	5.01043e-16	small	FDR<0.05	Rps6	TENT5C elongated polyA tails
ENSMUSG00000061923	1553	148.406	1273	166.636	-18.2298	0.890601	8.26786e-16	small	FDR<0.05	Odf1	TENT5C shorted polyA tails
ENSMUSG00000030292	765	140.574	724	114.97	25.6042	1.2227	8.61479e-16	small	FDR<0.05	Smco2	TENT5C elongated polyA tails
ENSMUSG00000034892	2753	100.786	3440	88.9442	11.8419	1.13314	1.01194e-15	small	FDR<0.05	Rps29	TENT5C elongated polyA tails
ENSMUSG00000057863	2044	100.191	2488	85.9924	14.1984	1.16511	1.12682e-15	small	FDR<0.05	Rpl36	TENT5C elongated polyA tails
ENSMUSG00000020048	428	137.227	333	96.1471	41.0795	1.42726	1.36489e-15	medium	FDR<0.05	Hsp90b1	TENT5C elongated polyA tails
ENSMUSG00000024099	1090	102.986	1195	81.5063	21.48	1.26354	1.43561e-15	small	FDR<0.05	Ndufv2	TENT5C elongated polyA tails
ENSMUSG00000079710	1572	106.356	1528	89.0897	17.2659	1.1938	1.58367e-15	small	FDR<0.05	Dynlt2a2	TENT5C elongated polyA tails
ENSMUSG00000062825	4125	104.272	6806	96.0996	8.1719	1.08504	1.62438e-15	negligible	FDR<0.05	Actg1	NA
ENSMUSG00000008813	1328	134.402	1493	146.15	-11.7479	0.919617	2.15833e-15	small	FDR<0.05	Tppp2	TENT5C shorted polyA tails
ENSMUSG00000050621	1409	80.5891	1697	66.0925	14.4966	1.21934	2.55836e-15	small	FDR<0.05	Rps27rt	TENT5C elongated polyA tails
ENSMUSG00000053279	783	106.64	1272	87.9269	18.713	1.21282	3.47041e-15	small	FDR<0.05	Aldh1a1	TENT5C elongated polyA tails
ENSMUSG00000029766	593	114.159	541	90.9242	23.2343	1.25553	3.55856e-15	small	FDR<0.05	1700012A03Rik	TENT5C elongated polyA tails
ENSMUSG00000047714	1526	132.409	1527	114.466	17.9426	1.15675	3.92597e-15	small	FDR<0.05	Ppp1r2	TENT5C elongated polyA tails
ENSMUSG00000041629	1400	131.758	1722	114.992	16.766	1.1458	4.85001e-15	small	FDR<0.05	Fam104a	TENT5C elongated polyA tails
ENSMUSG00000047446	1512	124.795	1690	107.427	17.3678	1.16167	9.9054e-15	small	FDR<0.05	Arl4a	TENT5C elongated polyA tails
ENSMUSG00000024387	2444	140.197	2726	127.346	12.8509	1.10091	1.10797e-14	small	FDR<0.05	Csnk2b	TENT5C elongated polyA tails
ENSMUSG00000040824	1004	102.234	1133	82.7414	19.4927	1.23559	1.22472e-14	small	FDR<0.05	Snrpd2	TENT5C elongated polyA tails
ENSMUSG00000086587	2280	134.386	2837	120.522	13.8644	1.11504	2.13388e-14	small	FDR<0.05	Gm11837	NA
ENSMUSG00000095110	475	138.225	277	100.639	37.5863	1.37348	2.58103e-14	medium	FDR<0.05	1700003E24Rik	NA
ENSMUSG00000012211	1117	118.234	1396	102.981	15.253	1.14812	2.86645e-14	small	FDR<0.05	Tex22	TENT5C elongated polyA tails
ENSMUSG00000000411	529	138.389	602	111.4	26.9891	1.24227	3.17805e-14	small	FDR<0.05	Tssk3	TENT5C elongated polyA tails
ENSMUSG00000018567	1731	130.441	2197	116.375	14.0668	1.12087	3.44895e-14	small	FDR<0.05	Gabarap	TENT5C elongated polyA tails
ENSMUSG00000030417	855	115.596	693	91.9711	23.6254	1.25688	7.39643e-14	small	FDR<0.05	Pdcd5	TENT5C elongated polyA tails
ENSMUSG00000050114	2239	126.342	2783	113.789	12.553	1.11032	8.13787e-14	small	FDR<0.05	Prdx6b	TENT5C elongated polyA tails
ENSMUSG00000036598	419	74.5179	268	53.2463	21.2716	1.3995	1.00226e-13	medium	FDR<0.05	Ccdc113	TENT5C elongated polyA tails
ENSMUSG00000031765	3001	101.254	3934	91.7232	9.5304	1.1039	1.01628e-13	negligible	FDR<0.05	Mt1	NA
ENSMUSG00000057246	981	139.207	572	113.477	25.7297	1.22674	1.33914e-13	small	FDR<0.05	BC051142	TENT5C elongated polyA tails
ENSMUSG00000037152	1091	110.796	1109	93.8711	16.9245	1.1803	1.72373e-13	small	FDR<0.05	Ndufc1	TENT5C elongated polyA tails
ENSMUSG00000062028	4723	131.481	6769	122.951	8.53037	1.06938	1.78587e-13	negligible	FDR<0.05	Irgc1	NA
ENSMUSG00000044627	588	110.952	636	85.9465	25.0058	1.29095	1.86756e-13	small	FDR<0.05	Swi5	TENT5C elongated polyA tails
ENSMUSG00000079658	817	117.444	538	91.316	26.1283	1.28613	1.9005e-13	small	FDR<0.05	Eloc	TENT5C elongated polyA tails
ENSMUSG00000067274	5300	108.359	7435	100.977	7.38211	1.07311	1.97701e-13	negligible	FDR<0.05	Rplp0	NA
ENSMUSG00000042200	619	133.166	455	105.826	27.34	1.25835	2.03671e-13	small	FDR<0.05	Cdrt4	TENT5C elongated polyA tails
ENSMUSG00000058135	2290	92.9122	2843	82.3936	10.5186	1.12766	2.33574e-13	small	FDR<0.05	Gstm1	TENT5C elongated polyA tails
ENSMUSG00000074771	742	147.733	723	124.149	23.5838	1.18996	4.11769e-13	small	FDR<0.05	Ankef1	TENT5C elongated polyA tails
ENSMUSG00000036398	2172	122.114	2569	110.123	11.9916	1.10889	4.22605e-13	small	FDR<0.05	Ppp1r11	TENT5C elongated polyA tails
ENSMUSG00000028234	3178	116.542	4110	107.052	9.48947	1.08864	4.68763e-13	negligible	FDR<0.05	Rps20	NA
ENSMUSG00000013822	2398	129.28	2898	117.219	12.0615	1.1029	5.02846e-13	small	FDR<0.05	Elof1	TENT5C elongated polyA tails
ENSMUSG00000067367	914	90.884	461	72.0738	18.8103	1.26099	5.30694e-13	small	FDR<0.05	Lyar	TENT5C elongated polyA tails
ENSMUSG00000033053	579	94.7461	560	76.7714	17.9747	1.23413	6.14585e-13	small	FDR<0.05	1700028P14Rik	TENT5C elongated polyA tails
ENSMUSG00000040699	2255	116.489	3171	104.573	11.9154	1.11394	6.16083e-13	negligible	FDR<0.05	Limd2	NA
ENSMUSG00000094445	1321	132.111	1481	114.063	18.0471	1.15822	6.63114e-13	small	FDR<0.05	1700015G11Rik	TENT5C elongated polyA tails
ENSMUSG00000038057	5266	119.622	6134	111.95	7.67109	1.06852	6.81167e-13	negligible	FDR<0.05	Dbil5	NA
ENSMUSG00000068523	964	126.721	1318	107.416	19.3052	1.17972	7.35575e-13	small	FDR<0.05	Gng5	TENT5C elongated polyA tails
ENSMUSG00000029784	805	114.261	935	97.6353	16.6256	1.17028	7.42099e-13	small	FDR<0.05	Ssmem1	TENT5C elongated polyA tails
ENSMUSG00000021012	1205	120.439	1464	103.99	16.4486	1.15817	7.61058e-13	small	FDR<0.05	Zc3h14	TENT5C elongated polyA tails
ENSMUSG00000029066	534	102.824	614	81.3404	21.4836	1.26412	7.71636e-13	small	FDR<0.05	Mrpl20	TENT5C elongated polyA tails
ENSMUSG00000063089	376	138.346	440	107.395	30.9503	1.28819	8.13527e-13	small	FDR<0.05	Klk1b8	TENT5C elongated polyA tails
ENSMUSG00000109864	678	101.714	629	77.275	24.4388	1.31626	8.17566e-13	small	FDR<0.05	Eid3	TENT5C elongated polyA tails
ENSMUSG00000018570	714	131.563	876	109.422	22.1407	1.20234	1.00909e-12	small	FDR<0.05	2810408A11Rik	TENT5C elongated polyA tails
ENSMUSG00000025480	721	125.488	677	101.195	24.2932	1.24006	1.07853e-12	small	FDR<0.05	Syce1	TENT5C elongated polyA tails
ENSMUSG00000090733	484	91.0558	557	70.5871	20.4687	1.28998	1.12117e-12	small	FDR<0.05	Rps27	TENT5C elongated polyA tails
ENSMUSG00000030007	2294	127.498	3156	116.699	10.7985	1.09253	1.16604e-12	negligible	FDR<0.05	Cct7	NA
ENSMUSG00000028932	1110	125.343	1198	106.96	18.3833	1.17187	1.34985e-12	small	FDR<0.05	Psmc2	TENT5C elongated polyA tails
ENSMUSG00000041881	1108	118.434	1383	101.913	16.5216	1.16212	1.37829e-12	small	FDR<0.05	Ndufa7	TENT5C elongated polyA tails
ENSMUSG00000030432	1524	98.7448	2049	86.3236	12.4212	1.14389	1.63448e-12	small	FDR<0.05	Rpl28	TENT5C elongated polyA tails
ENSMUSG00000031233	2744	144.442	3573	133.195	11.2467	1.08444	1.75917e-12	negligible	FDR<0.05	Pgk2	NA
ENSMUSG00000017832	3961	132.826	5453	125.144	7.68228	1.06139	1.78749e-12	negligible	FDR<0.05	Hspb9	NA
ENSMUSG00000003429	1664	92.8984	2326	80.0825	12.8159	1.16003	1.91453e-12	small	FDR<0.05	Rps11	TENT5C elongated polyA tails
ENSMUSG00000032575	546	136.321	603	106.133	30.1878	1.28443	2.01462e-12	small	FDR<0.05	Manf	TENT5C elongated polyA tails
ENSMUSG00000049916	3080	141.394	3680	130.309	11.0852	1.08507	2.06967e-12	negligible	FDR<0.05	2610318N02Rik	NA
ENSMUSG00000038274	2049	95.7291	2402	84.1619	11.5672	1.13744	2.193e-12	small	FDR<0.05	Fau	TENT5C elongated polyA tails
ENSMUSG00000062997	845	88.4734	846	70.7624	17.711	1.25029	2.38471e-12	small	FDR<0.05	Rpl35	TENT5C elongated polyA tails
ENSMUSG00000029130	922	110.352	1305	94.269	16.0835	1.17061	2.50866e-12	small	FDR<0.05	Rnf32	TENT5C elongated polyA tails
ENSMUSG00000020737	1637	117.385	2335	104.997	12.3878	1.11798	2.6141e-12	small	FDR<0.05	Jpt1	TENT5C elongated polyA tails
ENSMUSG00000020878	2878	117.731	4066	109.507	8.22334	1.07509	2.78939e-12	negligible	FDR<0.05	Lrrc46	NA
ENSMUSG00000068039	6957	112.829	10082	107.8	5.02872	1.04665	3.28678e-12	negligible	FDR<0.05	Tcp1	NA
ENSMUSG00000037058	813	132.209	765	109.722	22.4875	1.20495	3.38627e-12	small	FDR<0.05	Paip2	TENT5C elongated polyA tails
ENSMUSG00000059288	556	122.68	616	98.2451	24.4347	1.24871	3.41279e-12	small	FDR<0.05	Cdyl	TENT5C elongated polyA tails
ENSMUSG00000064339	1085	17.5871	3916	14.772	2.81514	1.19057	3.94737e-12	negligible	FDR<0.05	mt-Rnr2	NA
ENSMUSG00000051811	1869	109.582	2410	97.2734	12.3087	1.12654	4.24953e-12	small	FDR<0.05	Cox6b2	NA
ENSMUSG00000059518	1155	119.067	1455	103.793	15.2735	1.14715	4.4088e-12	small	FDR<0.05	Znhit1	TENT5C elongated polyA tails
ENSMUSG00000020719	3257	128.581	4583	118.924	9.65675	1.0812	4.50289e-12	negligible	FDR<0.05	Ddx5	NA
ENSMUSG00000058935	724	149.499	974	125.949	23.55	1.18698	4.70064e-12	small	FDR<0.05	Tex48	TENT5C elongated polyA tails
ENSMUSG00000008683	2351	93.487	2997	83.4868	10.0002	1.11978	4.98818e-12	negligible	FDR<0.05	Rps15a	NA
ENSMUSG00000048416	2859	119.788	3469	109.73	10.0582	1.09166	5.28869e-12	negligible	FDR<0.05	Mlf1	NA
ENSMUSG00000029003	1233	112.897	1698	97.3345	15.5625	1.15989	5.4533e-12	small	FDR<0.05	Mad2l2	TENT5C elongated polyA tails
ENSMUSG00000026226	1754	137.309	2146	124.34	12.9688	1.1043	5.56279e-12	small	FDR<0.05	Spata3	TENT5C elongated polyA tails
ENSMUSG00000027282	1786	145.63	2303	132.779	12.8505	1.09678	5.96039e-12	small	FDR<0.05	Mtch2	TENT5C elongated polyA tails
ENSMUSG00000001211	1053	142.274	1338	123.226	19.0478	1.15458	6.23515e-12	small	FDR<0.05	Agpat3	TENT5C elongated polyA tails
ENSMUSG00000017720	230	126.796	152	78.9474	47.8483	1.60608	7.40951e-12	medium	FDR<0.05	Trp53tg5	TENT5C elongated polyA tails
ENSMUSG00000032399	747	92.7577	797	73.5684	19.1893	1.26084	7.9806e-12	small	FDR<0.05	Rpl4	TENT5C elongated polyA tails
ENSMUSG00000074656	245	96.449	185	62.2865	34.1625	1.54847	8.64923e-12	medium	FDR<0.05	Eif2s2	TENT5C elongated polyA tails
ENSMUSG00000046364	1964	86.3381	2581	75.9074	10.4307	1.13741	1.04124e-11	negligible	FDR<0.05	Rpl27a	NA
ENSMUSG00000046173	590	93.3356	715	74.0671	19.2685	1.26015	1.04128e-11	small	FDR<0.05	Pabpc6	TENT5C elongated polyA tails
ENSMUSG00000031068	1363	122.754	1564	107.892	14.8623	1.13775	1.04365e-11	small	FDR<0.05	Glrx3	TENT5C elongated polyA tails
ENSMUSG00000002332	458	141.657	603	114.1	27.5577	1.24152	1.12292e-11	small	FDR<0.05	Dhrs1	TENT5C elongated polyA tails
ENSMUSG00000028520	145	149.759	102	92.2647	57.4939	1.62314	1.19838e-11	large	FDR<0.05	4921539E11Rik	TENT5C elongated polyA tails
ENSMUSG00000057240	542	145.4	868	119.174	26.2264	1.22007	1.29317e-11	small	FDR<0.05	Ms4a13	TENT5C elongated polyA tails
ENSMUSG00000008892	1683	124.97	2138	111.511	13.4595	1.1207	1.34932e-11	small	FDR<0.05	Vdac3	TENT5C elongated polyA tails
ENSMUSG00000072295	667	146.43	493	118.744	27.6859	1.23316	1.37746e-11	small	FDR<0.05	C2cd6	TENT5C elongated polyA tails
ENSMUSG00000072878	778	114.562	338	90.6154	23.9463	1.26426	1.50082e-11	small	FDR<0.05	1700123L14Rik	TENT5C elongated polyA tails
ENSMUSG00000021476	673	141.9	549	117.632	24.2684	1.20631	1.715e-11	small	FDR<0.05	Habp4	TENT5C elongated polyA tails
ENSMUSG00000020156	993	95.9527	1666	81.6393	14.3134	1.17533	1.96951e-11	small	FDR<0.05	Pwwp3a	TENT5C elongated polyA tails
ENSMUSG00000022972	762	90.6824	854	75.0902	15.5923	1.20765	2.16041e-11	small	FDR<0.05	Cfap298	TENT5C elongated polyA tails
ENSMUSG00000053624	1666	137.214	2102	124.775	12.4393	1.09969	2.63625e-11	small	FDR<0.05	Gykl1	TENT5C elongated polyA tails
ENSMUSG00000003345	2068	131.519	2489	119.202	12.3177	1.10333	2.63856e-11	small	FDR<0.05	Csnk1g2	NA
ENSMUSG00000021024	1984	144.593	2458	131.935	12.6574	1.09594	2.71157e-11	small	FDR<0.05	Psma6	TENT5C elongated polyA tails
ENSMUSG00000021902	5280	147.513	6298	139.718	7.7949	1.05579	2.78746e-11	negligible	FDR<0.05	Phf7	NA
ENSMUSG00000004455	1845	127.723	2333	116.349	11.3737	1.09775	2.98571e-11	negligible	FDR<0.05	Ppp1cc	NA
ENSMUSG00000052926	2767	136.825	4029	127.965	8.86021	1.06924	3.01438e-11	negligible	FDR<0.05	Rnaseh2a	NA
ENSMUSG00000022982	1297	106.123	1687	92.4594	13.6632	1.14778	3.19711e-11	small	FDR<0.05	Sod1	TENT5C elongated polyA tails
ENSMUSG00000029430	3250	115.685	4570	107.588	8.09683	1.07526	3.48717e-11	negligible	FDR<0.05	Ran	NA
ENSMUSG00000032534	718	141.461	483	118.145	23.3161	1.19735	3.88285e-11	small	FDR<0.05	Cep63	TENT5C elongated polyA tails
ENSMUSG00000019732	306	117.186	407	82.516	34.6703	1.42016	4.00359e-11	medium	FDR<0.05	Calr3	TENT5C elongated polyA tails
ENSMUSG00000034566	632	100.375	669	78.9342	21.4408	1.27163	4.9819e-11	small	FDR<0.05	Atp5h	TENT5C elongated polyA tails
ENSMUSG00000074127	3219	142.755	4256	133.598	9.15613	1.06853	5.352e-11	negligible	FDR<0.05	Cmtm2a	NA
ENSMUSG00000034349	245	104.792	119	62.4034	42.3885	1.67927	5.59662e-11	medium	FDR<0.05	Smc4	TENT5C elongated polyA tails
ENSMUSG00000028937	2053	141.375	2885	130.138	11.2363	1.08634	5.84828e-11	negligible	FDR<0.05	Acot7	NA
ENSMUSG00000061477	2867	101.466	3802	92.0679	9.39813	1.10208	5.90008e-11	negligible	FDR<0.05	Rps7	NA
ENSMUSG00000029769	1800	139.401	1254	125.056	14.3447	1.11471	6.12517e-11	small	FDR<0.05	Ccdc136	TENT5C elongated polyA tails
ENSMUSG00000070319	713	97.1122	877	77.8837	19.2285	1.24689	6.13013e-11	small	FDR<0.05	Eif3g	TENT5C elongated polyA tails
ENSMUSG00000036825	562	119.217	588	97.352	21.865	1.2246	6.45854e-11	small	FDR<0.05	Ssx2ip	TENT5C elongated polyA tails
ENSMUSG00000027227	2546	149.987	3653	140.915	9.07123	1.06437	6.81691e-11	negligible	FDR<0.05	Sord	NA
ENSMUSG00000067194	245	135.286	250	94.312	40.9737	1.43445	6.95306e-11	medium	FDR<0.05	Eif1ax	TENT5C elongated polyA tails
ENSMUSG00000020267	809	95.7145	1084	78.7777	16.9368	1.21499	7.55707e-11	small	FDR<0.05	Hint1	TENT5C elongated polyA tails
ENSMUSG00000069971	397	152.295	208	111.904	40.3909	1.36094	7.90293e-11	medium	FDR<0.05	4933402J07Rik	TENT5C elongated polyA tails
ENSMUSG00000032892	1959	127.048	2517	114.941	12.1073	1.10533	8.39269e-11	small	FDR<0.05	Rangrf	TENT5C elongated polyA tails
ENSMUSG00000041453	748	88.7246	865	73.1387	15.5859	1.2131	8.63132e-11	small	FDR<0.05	Rpl21	TENT5C elongated polyA tails
ENSMUSG00000002102	2241	100.776	2658	92.1749	8.60105	1.09331	9.75324e-11	negligible	FDR<0.05	Psmc3	NA
ENSMUSG00000026679	235	139.047	91	87.022	52.0248	1.59784	1.09582e-10	large	FDR<0.05	Enkur	TENT5C elongated polyA tails
ENSMUSG00000040473	549	160.75	685	135.628	25.1227	1.18523	1.20268e-10	small	FDR<0.05	Cfap69	TENT5C elongated polyA tails
ENSMUSG00000040883	820	107.12	1081	90.0981	17.0215	1.18892	1.20782e-10	small	FDR<0.05	Tmem205	TENT5C elongated polyA tails
ENSMUSG00000008668	1743	88.1004	2727	77.8772	10.2232	1.13127	1.35717e-10	negligible	FDR<0.05	Rps18	NA
ENSMUSG00000040952	1490	72.2638	2068	63.5653	8.69848	1.13684	1.39798e-10	small	FDR<0.05	Rps19	NA
ENSMUSG00000030357	1569	117.196	2106	104.382	12.8139	1.12276	1.42004e-10	small	FDR<0.05	Fkbp4	TENT5C elongated polyA tails
ENSMUSG00000071866	3118	108.743	4314	100.462	8.28098	1.08243	1.42047e-10	negligible	FDR<0.05	Ppia	NA
ENSMUSG00000003824	622	103.683	826	86.224	17.4593	1.20249	1.4393e-10	small	FDR<0.05	Syce2	TENT5C elongated polyA tails
ENSMUSG00000026578	360	119.981	180	85.1167	34.8639	1.4096	1.58083e-10	medium	FDR<0.05	Ccdc181	TENT5C elongated polyA tails
ENSMUSG00000066441	799	112.722	1157	93.7139	19.0082	1.20283	1.66367e-10	small	FDR<0.05	Rdh11	TENT5C elongated polyA tails
ENSMUSG00000061518	1256	94.6409	1640	82.4195	12.2214	1.14828	1.70314e-10	small	FDR<0.05	Cox5b	TENT5C elongated polyA tails
ENSMUSG00000025508	1426	100.506	1963	88.6898	11.8158	1.13323	1.73565e-10	small	FDR<0.05	Rplp2	TENT5C elongated polyA tails
ENSMUSG00000022010	872	114.845	1162	96.6506	18.1946	1.18825	2.1014e-10	small	FDR<0.05	Tsc22d1	TENT5C elongated polyA tails
ENSMUSG00000025337	183	111.743	171	66.1988	45.5443	1.68799	2.1223e-10	medium	FDR<0.05	Sbds	TENT5C elongated polyA tails
ENSMUSG00000070980	2918	113.801	2949	106.566	7.23562	1.0679	2.20094e-10	negligible	FDR<0.05	Actl7b	NA
ENSMUSG00000050685	1219	129.598	1402	115.442	14.1565	1.12263	2.39766e-10	small	FDR<0.05	Ccdc54	TENT5C elongated polyA tails
ENSMUSG00000018509	1990	116.501	2849	104.437	12.0635	1.11551	2.50239e-10	negligible	FDR<0.05	Cenpv	NA
ENSMUSG00000029433	1398	108.356	2070	94.9502	13.406	1.14119	2.50802e-10	small	FDR<0.05	Diablo	TENT5C elongated polyA tails
ENSMUSG00000044526	2703	120.391	3856	111.491	8.90023	1.07983	2.51018e-10	negligible	FDR<0.05	Znrf4	NA
ENSMUSG00000047150	1284	133.511	1697	118.917	14.594	1.12272	2.76153e-10	small	FDR<0.05	1700001C19Rik	TENT5C elongated polyA tails
ENSMUSG00000091537	516	102.614	586	81.942	20.6724	1.25228	2.78101e-10	small	FDR<0.05	Tma7	TENT5C elongated polyA tails
ENSMUSG00000024973	3253	143.268	4061	134.47	8.79773	1.06543	2.97641e-10	negligible	FDR<0.05	Plaat5	NA
ENSMUSG00000053768	456	139.779	429	111.121	28.6573	1.25789	3.21752e-10	small	FDR<0.05	Chchd3	TENT5C elongated polyA tails
ENSMUSG00000034994	4105	136.444	5593	128.208	8.23513	1.06423	3.28027e-10	negligible	FDR<0.05	Eef2	NA
ENSMUSG00000028081	833	89.7887	1068	75.9288	13.8599	1.18254	3.28744e-10	small	FDR<0.05	Rps3a1	TENT5C elongated polyA tails
ENSMUSG00000058925	486	123.465	478	99.1318	24.3332	1.24546	3.30959e-10	small	FDR<0.05	Ccdc192	TENT5C elongated polyA tails
ENSMUSG00000063447	1255	124.686	1598	110.224	14.462	1.13121	3.57626e-10	small	FDR<0.05	Ube2d2b	TENT5C elongated polyA tails
ENSMUSG00000019804	879	128.472	1192	112.625	15.8471	1.14071	3.66681e-10	small	FDR<0.05	Snx3	TENT5C elongated polyA tails
ENSMUSG00000103705	448	126.083	350	99.9743	26.1083	1.26115	4.04074e-10	small	FDR<0.05	4930518J20Rik	NA
ENSMUSG00000021771	2569	119.291	3367	110.481	8.80963	1.07974	4.48555e-10	negligible	FDR<0.05	Vdac2	NA
ENSMUSG00000058546	1379	80.0145	1879	69.7701	10.2444	1.14683	4.52728e-10	small	FDR<0.05	Rpl23a	NA
ENSMUSG00000028294	1837	126.322	2216	115.368	10.9535	1.09494	4.64204e-10	negligible	FDR<0.05	Cfap206	NA
ENSMUSG00000022269	2405	115.96	3480	106.849	9.11066	1.08527	4.78819e-10	negligible	FDR<0.05	Marchf11	NA
ENSMUSG00000027708	1887	126.762	2207	115.341	11.4208	1.09902	4.85828e-10	negligible	FDR<0.05	Dcun1d1	NA
ENSMUSG00000049517	2292	86.7195	2940	78.4486	8.27082	1.10543	4.86989e-10	negligible	FDR<0.05	Rps23	NA
ENSMUSG00000041623	756	127.921	825	110.507	17.414	1.15758	5.33288e-10	small	FDR<0.05	D11Wsu47e	TENT5C elongated polyA tails
ENSMUSG00000000594	555	172.155	1031	154.732	17.4227	1.1126	5.66535e-10	small	FDR<0.05	Gm2a	TENT5C elongated polyA tails
ENSMUSG00000061286	1566	125.424	2037	114.023	11.4009	1.09999	5.85265e-10	negligible	FDR<0.05	Exosc5	NA
ENSMUSG00000029131	787	117.15	681	98.7048	18.4451	1.18687	5.87719e-10	small	FDR<0.05	Dnajb6	TENT5C elongated polyA tails
ENSMUSG00000055826	847	113.368	1196	98.6505	14.7179	1.14919	5.88152e-10	small	FDR<0.05	Tescl	TENT5C elongated polyA tails
ENSMUSG00001074846	876	134.879	515	113.561	21.3178	1.18772	6.32314e-10	small	FDR<0.05	AC152452.2	TENT5C elongated polyA tails
ENSMUSG00000076432	1017	117.16	1482	101.566	15.5941	1.15354	6.63089e-10	small	FDR<0.05	Ywhaq	TENT5C elongated polyA tails
ENSMUSG00000028549	456	123.257	463	97.1469	26.1097	1.26877	6.75091e-10	small	FDR<0.05	Itgb3bp	TENT5C elongated polyA tails
ENSMUSG00000030591	1508	127.286	2221	114.946	12.3398	1.10735	7.07816e-10	small	FDR<0.05	Psmd8	TENT5C elongated polyA tails
ENSMUSG00000029867	1024	140.617	1219	124.093	16.5245	1.13316	7.08926e-10	small	FDR<0.05	Llcfc1	TENT5C elongated polyA tails
ENSMUSG00000049751	847	91.4864	1144	77.2893	14.1971	1.18369	7.43781e-10	small	FDR<0.05	Rpl36al	TENT5C elongated polyA tails
ENSMUSG00000021585	380	149.429	206	116.641	32.7882	1.2811	7.46795e-10	medium	FDR<0.05	Cast	TENT5C elongated polyA tails
ENSMUSG00000070708	1290	139.382	1365	124.804	14.5785	1.11681	7.61972e-10	small	FDR<0.05	Gtsf1l	TENT5C elongated polyA tails
ENSMUSG00000005803	904	154.752	1121	138.237	16.5149	1.11947	7.80496e-10	small	FDR<0.05	Sqor	TENT5C elongated polyA tails
ENSMUSG00000047675	895	85.2503	913	69.7393	15.511	1.22241	8.05523e-10	small	FDR<0.05	Rps8	TENT5C elongated polyA tails
ENSMUSG00000068860	1804	142.538	2155	130.503	12.0351	1.09222	8.31988e-10	negligible	FDR<0.05	Gm128	NA
ENSMUSG00000063229	3475	131.224	5110	123.863	7.36106	1.05943	8.50695e-10	negligible	FDR<0.05	Ldha	NA
ENSMUSG00000059070	1947	91.4874	2768	82.3493	9.13807	1.11097	8.58924e-10	negligible	FDR<0.05	Rpl18	NA
ENSMUSG00000020361	462	113.712	383	88.953	24.7591	1.27834	8.93366e-10	small	FDR<0.05	Hspa4	TENT5C elongated polyA tails
ENSMUSG00000071653	145	92.4552	146	55.1781	37.2771	1.67558	1.03459e-09	medium	FDR<0.05	1810009A15Rik	TENT5C elongated polyA tails
ENSMUSG00000057322	1187	89.214	1672	76.4803	12.7337	1.1665	1.09618e-09	small	FDR<0.05	Rpl38	NA
ENSMUSG00000026592	405	148.738	341	116.317	32.4216	1.27874	1.12945e-09	medium	FDR<0.05	Tex35	TENT5C elongated polyA tails
ENSMUSG00000057047	818	106.833	1223	92.9166	13.9159	1.14977	1.13144e-09	small	FDR<0.05	1700010B08Rik	TENT5C elongated polyA tails
ENSMUSG00000032010	1185	128.986	1639	116.412	12.5747	1.10802	1.1677e-09	small	FDR<0.05	Usp2	TENT5C elongated polyA tails
ENSMUSG00000053030	2479	119.739	3284	108.818	10.921	1.10036	1.27801e-09	negligible	FDR<0.05	Spink2	NA
ENSMUSG00000020059	376	118.745	298	85.094	33.6507	1.39545	1.36901e-09	small	FDR<0.05	Sycp3	TENT5C elongated polyA tails
ENSMUSG00000032497	473	130.56	318	102.223	28.337	1.27721	1.53572e-09	small	FDR<0.05	Lrrfip2	TENT5C elongated polyA tails
ENSMUSG00000001175	2681	119.509	3953	111.122	8.38695	1.07548	1.71819e-09	negligible	FDR<0.05	Calm1	NA
ENSMUSG00000027431	1229	145.762	1394	131.9	13.862	1.1051	1.75966e-09	small	FDR<0.05	Scp2d1	TENT5C elongated polyA tails
ENSMUSG00000040866	435	121.899	555	99.5243	22.3745	1.22481	1.79842e-09	small	FDR<0.05	Rsph6a	TENT5C elongated polyA tails
ENSMUSG00000028572	374	144.987	196	111.827	33.1601	1.29653	1.81409e-09	small	FDR<0.05	Hook1	TENT5C elongated polyA tails
ENSMUSG00000028441	1849	134.737	2426	123.723	11.0136	1.08902	1.91221e-09	negligible	FDR<0.05	1110017D15Rik	NA
ENSMUSG00000017404	1366	81.765	1679	71.8368	9.9282	1.1382	1.9884e-09	negligible	FDR<0.05	Rpl19	NA
ENSMUSG00000054428	597	115.459	376	92.5479	22.9111	1.24756	2.28563e-09	small	FDR<0.05	Atpif1	TENT5C elongated polyA tails
ENSMUSG00000027378	801	122.398	442	99.7036	22.6946	1.22762	2.28994e-09	small	FDR<0.05	Nphp1	TENT5C elongated polyA tails
ENSMUSG00000020462	382	110.709	197	79.9036	30.8059	1.38554	2.76288e-09	medium	FDR<0.05	Cfap36	TENT5C elongated polyA tails
ENSMUSG00000024154	949	128.473	1242	113.501	14.9723	1.13191	2.91391e-09	small	FDR<0.05	Gtf2a1l	TENT5C elongated polyA tails
ENSMUSG00000029922	1898	125.711	2479	114.928	10.7835	1.09383	3.61914e-09	negligible	FDR<0.05	Mkrn1	NA
ENSMUSG00000074212	604	144.162	517	121.582	22.58	1.18572	3.9169e-09	small	FDR<0.05	Dnajb14	TENT5C elongated polyA tails
ENSMUSG00000058558	534	83.1891	684	66.4912	16.6979	1.25113	3.99687e-09	small	FDR<0.05	Rpl5	TENT5C elongated polyA tails
ENSMUSG00000039335	491	117.318	434	95.4286	21.8891	1.22938	4.03987e-09	small	FDR<0.05	Spata16	TENT5C elongated polyA tails
ENSMUSG00000006333	1311	99.6163	1867	87.5726	12.0437	1.13753	4.19987e-09	small	FDR<0.05	Rps9	TENT5C elongated polyA tails
ENSMUSG00000029883	1517	139.664	2030	126.383	13.2806	1.10508	4.27665e-09	small	FDR<0.05	1700074P13Rik	TENT5C elongated polyA tails
ENSMUSG00000035522	2490	99.7124	3214	92.0825	7.63	1.08286	4.53406e-09	negligible	FDR<0.05	Tsga8	NA
ENSMUSG00000027165	420	117.8	560	95.9946	21.8054	1.22715	5.01136e-09	small	FDR<0.05	Iftap	TENT5C elongated polyA tails
ENSMUSG00000037979	1679	134.577	2265	123.47	11.1068	1.08996	5.20033e-09	negligible	FDR<0.05	Ccdc92	NA
ENSMUSG00000031554	2112	143.34	2480	132.473	10.8666	1.08203	5.25649e-09	negligible	FDR<0.05	Adam5	NA
ENSMUSG00000021758	814	125.494	945	108.527	16.9669	1.15634	5.63369e-09	small	FDR<0.05	Ddx4	TENT5C elongated polyA tails
ENSMUSG00000020022	1003	115.493	1087	102.097	13.3959	1.13121	5.65931e-09	small	FDR<0.05	Ndufa12	TENT5C elongated polyA tails
ENSMUSG00000047417	611	123.956	951	107.011	16.9453	1.15835	5.6675e-09	small	FDR<0.05	Rexo1	TENT5C elongated polyA tails
ENSMUSG00000028310	2372	129.549	3522	120.345	9.20407	1.07648	5.80733e-09	negligible	FDR<0.05	Ppp3r2	NA
ENSMUSG00000007892	2490	91.2313	3458	84.0315	7.1998	1.08568	5.88519e-09	negligible	FDR<0.05	Rplp1	NA
ENSMUSG00000068522	547	108.671	799	90.3417	18.3293	1.20289	5.95824e-09	small	FDR<0.05	Aard	TENT5C elongated polyA tails
ENSMUSG00000047108	235	146.345	174	107.598	38.747	1.36011	6.26331e-09	medium	FDR<0.05	Dnajb7	TENT5C elongated polyA tails
ENSMUSG00000036557	1615	108.054	2113	98.3038	9.75066	1.09919	6.48309e-09	negligible	FDR<0.05	Stpg4	NA
ENSMUSG00000021076	1495	134.463	1939	121.53	12.9327	1.10642	6.50019e-09	small	FDR<0.05	Actr10	TENT5C elongated polyA tails
ENSMUSG00000032412	1560	136.171	2039	123.212	12.9582	1.10517	6.52095e-09	small	FDR<0.05	Atp1b3	TENT5C elongated polyA tails
ENSMUSG00000022234	1397	109.901	2110	99.5095	10.391	1.10442	6.63895e-09	negligible	FDR<0.05	Cct5	NA
ENSMUSG00000044566	729	116.053	740	100.214	15.84	1.15806	6.76845e-09	small	FDR<0.05	Cage1	TENT5C elongated polyA tails
ENSMUSG00000039330	497	131.316	480	110.508	20.8076	1.18829	6.81971e-09	small	FDR<0.05	Tsga10ip	TENT5C elongated polyA tails
ENSMUSG00000026864	723	132.201	915	109.317	22.8836	1.20933	6.8749e-09	small	FDR<0.05	Hspa5	TENT5C elongated polyA tails
ENSMUSG00000019303	368	100.976	465	72.729	28.2465	1.38838	7.22256e-09	medium	FDR<0.05	Psmc3ip	TENT5C elongated polyA tails
ENSMUSG00000013736	138	124.297	198	85.4495	38.8476	1.45463	7.41806e-09	medium	FDR<0.05	Trnt1	TENT5C elongated polyA tails
ENSMUSG00000004070	2031	145.068	2512	134.75	10.3184	1.07657	8.16268e-09	negligible	FDR<0.05	Hmox2	NA
ENSMUSG00000073888	1356	121.091	1401	110.082	11.0094	1.10001	8.27669e-09	negligible	FDR<0.05	Ccl27a	NA
ENSMUSG00000025362	1429	95.6564	1738	83.416	12.2404	1.14674	8.28001e-09	small	FDR<0.05	Rps26	TENT5C elongated polyA tails
ENSMUSG00000028416	1162	121.487	965	108.319	13.1679	1.12157	8.71003e-09	small	FDR<0.05	Bag1	TENT5C elongated polyA tails
ENSMUSG00000029014	157	104.898	92	61.4783	43.4198	1.70626	8.87852e-09	medium	FDR<0.05	Dnajc2	TENT5C elongated polyA tails
ENSMUSG00000025393	1980	127.962	2667	116.818	11.1435	1.09539	8.91423e-09	negligible	FDR<0.05	Atp5b	NA
ENSMUSG00000061315	1418	105.147	1585	94.7767	10.37	1.10942	9.76554e-09	negligible	FDR<0.05	Naca	NA
ENSMUSG00000043319	3467	106.441	4714	99.7283	6.71247	1.06731	1.03872e-08	negligible	FDR<0.05	Cox8c	NA
ENSMUSG00000030161	623	128.006	750	108.593	19.4131	1.17877	1.1391e-08	small	FDR<0.05	Gabarapl1	TENT5C elongated polyA tails
ENSMUSG00000037894	1967	110.779	2647	101.187	9.59236	1.0948	1.18396e-08	negligible	FDR<0.05	H2az1	NA
ENSMUSG00000073471	1488	88.1862	2016	76.6969	11.4892	1.1498	1.1963e-08	small	FDR<0.05	Rsph3a	TENT5C elongated polyA tails
ENSMUSG00000028745	1291	118.418	1713	106.391	12.0277	1.11305	1.19651e-08	negligible	FDR<0.05	Capzb	NA
ENSMUSG00000055720	1193	123.831	1791	112.6	11.2305	1.09974	1.23411e-08	small	FDR<0.05	Ubl7	TENT5C elongated polyA tails
ENSMUSG00000032803	604	138.03	500	115.666	22.3638	1.19335	1.36729e-08	small	FDR<0.05	Cdv3	TENT5C elongated polyA tails
ENSMUSG00000118653	590	111.453	705	91.6809	19.7717	1.21566	1.45481e-08	small	FDR<0.05	AC159819.1	TENT5C elongated polyA tails
ENSMUSG00000028944	527	133.854	704	111.598	22.2559	1.19943	1.59928e-08	small	FDR<0.05	Prkag2	TENT5C elongated polyA tails
ENSMUSG00000060743	3078	108.435	4036	101.982	6.45311	1.06328	1.66892e-08	negligible	FDR<0.05	H3f3a	NA
ENSMUSG00000061099	6709	142.253	8081	135.694	6.55929	1.04834	1.7525e-08	negligible	FDR<0.05	Gapdhs	NA
ENSMUSG00000020483	1777	124.895	1970	114.871	10.0242	1.08727	1.75949e-08	negligible	FDR<0.05	Dynll2	NA
ENSMUSG00000061983	872	108.484	1045	94.5656	13.9184	1.14718	1.78792e-08	small	FDR<0.05	Rps12	TENT5C elongated polyA tails
ENSMUSG00000039221	664	125.285	781	106.95	18.3346	1.17143	1.81672e-08	small	FDR<0.05	Rpl22l1	TENT5C elongated polyA tails
ENSMUSG00000020728	354	145.006	231	115.463	29.5424	1.25586	1.86983e-08	medium	FDR<0.05	Cep112	TENT5C elongated polyA tails
ENSMUSG00000059263	439	148.303	447	123.054	25.2493	1.20519	1.96242e-08	small	FDR<0.05	Usp47	TENT5C elongated polyA tails
ENSMUSG00000006998	967	118.395	1293	106.325	12.0702	1.11352	1.97038e-08	small	FDR<0.05	Psmd2	TENT5C elongated polyA tails
ENSMUSG00000003354	530	115.711	610	98.7623	16.949	1.17161	2.00216e-08	small	FDR<0.05	Ccdc65	TENT5C elongated polyA tails
ENSMUSG00000015120	1011	107.403	1375	94.5964	12.8062	1.13538	2.01353e-08	small	FDR<0.05	Ube2i	TENT5C elongated polyA tails
ENSMUSG00000096573	509	133.609	797	114.789	18.8198	1.16395	2.03659e-08	small	FDR<0.05	1700009J07Rik	NA
ENSMUSG00000062154	929	144.612	935	127.858	16.7547	1.13104	2.0424e-08	small	FDR<0.05	Tex33	TENT5C elongated polyA tails
ENSMUSG00000028998	1314	112.954	1715	101.324	11.6294	1.11477	2.04389e-08	small	FDR<0.05	Tomm7	TENT5C elongated polyA tails
ENSMUSG00000053783	492	128.992	457	105.639	23.3529	1.22106	2.08707e-08	small	FDR<0.05	1700016K19Rik	TENT5C elongated polyA tails
ENSMUSG00000046330	3214	87.458	4394	80.9848	6.47324	1.07993	2.093e-08	negligible	FDR<0.05	Rpl37a	NA
ENSMUSG00000024335	494	107.982	708	91.8602	16.1216	1.1755	2.10027e-08	small	FDR<0.05	Brd2	TENT5C elongated polyA tails
ENSMUSG00000041870	641	140.568	848	121.636	18.9322	1.15565	2.16706e-08	small	FDR<0.05	Ankrd13a	TENT5C elongated polyA tails
ENSMUSG00000044894	2489	111.116	3391	102.968	8.14855	1.07914	2.19278e-08	negligible	FDR<0.05	Uqcrq	NA
ENSMUSG00000032239	472	85.2161	573	65.3822	19.8339	1.30335	2.21771e-08	small	FDR<0.05	Rp9	TENT5C elongated polyA tails
ENSMUSG00000022487	1683	130.213	2231	119.409	10.8041	1.09048	2.26366e-08	negligible	FDR<0.05	Gtsf1	NA
ENSMUSG00000020286	389	141.874	252	107.659	34.2153	1.31781	2.30076e-08	small	FDR<0.05	1700093K21Rik	TENT5C elongated polyA tails
ENSMUSG00000024914	697	94.2496	721	77.767	16.4827	1.21195	2.30778e-08	small	FDR<0.05	Drap1	TENT5C elongated polyA tails
ENSMUSG00000050553	2193	121.915	2801	113.216	8.69883	1.07683	2.37844e-08	negligible	FDR<0.05	Gk2	NA
ENSMUSG00000028035	510	141.731	657	120.234	21.497	1.17879	2.39871e-08	small	FDR<0.05	Dnajb4	TENT5C elongated polyA tails
ENSMUSG00000078593	1200	107.466	1638	96.1215	11.3443	1.11802	2.40824e-08	small	FDR<0.05	1700042G07Rik	TENT5C elongated polyA tails
ENSMUSG00000092305	803	104.132	1359	91.8631	12.2689	1.13356	2.43071e-08	small	FDR<0.05	Prps1l1	TENT5C elongated polyA tails
ENSMUSG00000008822	1967	92.881	2422	83.0136	9.86741	1.11886	2.46815e-08	negligible	FDR<0.05	Acyp1	NA
ENSMUSG00000026750	862	85.8898	1058	73.8403	12.0495	1.16318	2.47194e-08	small	FDR<0.05	Psmb7	TENT5C elongated polyA tails
ENSMUSG00000030726	285	133.789	307	103.977	29.8123	1.28672	2.64572e-08	small	FDR<0.05	Pold3	TENT5C elongated polyA tails
ENSMUSG00000026255	1050	126.343	1517	112.227	14.1154	1.12578	2.71608e-08	small	FDR<0.05	Efhd1	TENT5C elongated polyA tails
ENSMUSG00000028648	362	95.0912	353	74.4249	20.6662	1.27768	2.84393e-08	small	FDR<0.05	Ndufs5	TENT5C elongated polyA tails
ENSMUSG00000037971	1013	139.908	1306	125.249	14.6593	1.11704	2.84759e-08	small	FDR<0.05	1110032A03Rik	TENT5C elongated polyA tails
ENSMUSG00000001666	1423	95.4167	1928	86.4523	8.96444	1.10369	2.88534e-08	negligible	FDR<0.05	Ddt	NA
ENSMUSG00000036964	469	138.84	557	114.722	24.1184	1.21023	2.89729e-08	small	FDR<0.05	Trim17	TENT5C elongated polyA tails
ENSMUSG00000004364	795	136.26	803	117.572	18.6888	1.15896	3.04243e-08	small	FDR<0.05	Cul3	TENT5C elongated polyA tails
ENSMUSG00000031027	629	132.612	702	113.674	18.9383	1.1666	3.11065e-08	small	FDR<0.05	Stk33	TENT5C elongated polyA tails
ENSMUSG00000026568	1963	134.461	2539	124.046	10.4149	1.08396	3.21585e-08	negligible	FDR<0.05	Mpc2	NA
ENSMUSG00000027248	511	125.763	503	103.738	22.0256	1.21232	3.24037e-08	small	FDR<0.05	Pdia3	TENT5C elongated polyA tails
ENSMUSG00000022312	776	106.32	1088	92.8134	13.5062	1.14552	3.50887e-08	small	FDR<0.05	Eif3h	TENT5C elongated polyA tails
ENSMUSG00000067702	4880	98.6547	6925	93.7975	4.85717	1.05178	4.0245e-08	negligible	FDR<0.05	Tuba3a	NA
ENSMUSG00000064363	2380	47.5193	3271	45.6637	1.85562	1.04064	4.07166e-08	negligible	FDR<0.05	mt-Nd4	NA
ENSMUSG00000028693	389	106.293	198	79.1263	27.1668	1.34333	4.26056e-08	small	FDR<0.05	Nasp	TENT5C elongated polyA tails
ENSMUSG00000016626	866	128.06	1215	112.916	15.144	1.13412	4.81183e-08	small	FDR<0.05	Nlrp14	TENT5C elongated polyA tails
ENSMUSG00000008393	862	132.183	1061	117.313	14.8704	1.12676	5.11334e-08	small	FDR<0.05	Carhsp1	TENT5C elongated polyA tails
ENSMUSG00000045211	1095	130.857	1588	117.946	12.9101	1.10946	5.12993e-08	small	FDR<0.05	Nudt18	TENT5C elongated polyA tails
ENSMUSG00000023467	1999	136.837	2369	126.623	10.2139	1.08066	5.23935e-08	negligible	FDR<0.05	Tulp2	NA
ENSMUSG00000011877	1531	146.713	2077	134.696	12.0169	1.08922	5.49584e-08	negligible	FDR<0.05	Git1	NA
ENSMUSG00000030738	558	110.409	575	93.1548	17.2538	1.18522	5.56692e-08	small	FDR<0.05	Eif3c	TENT5C elongated polyA tails
ENSMUSG00000036199	766	108.416	1056	92.7898	15.6267	1.16841	6.03707e-08	small	FDR<0.05	Ndufa13	TENT5C elongated polyA tails
ENSMUSG00000039105	848	96.3031	1055	84.1725	12.1306	1.14412	6.06339e-08	small	FDR<0.05	Atp6v1g1	TENT5C elongated polyA tails
ENSMUSG00000040312	459	137.621	385	114.106	23.5144	1.20607	6.38506e-08	small	FDR<0.05	Cchcr1	TENT5C elongated polyA tails
ENSMUSG00000031452	1212	136.053	1257	120.784	15.2684	1.12641	6.82377e-08	small	FDR<0.05	1700029H14Rik	NA
ENSMUSG00000045004	2212	141.537	2422	130.833	10.7043	1.08182	6.88798e-08	negligible	FDR<0.05	Spata21	NA
ENSMUSG00000044477	1445	137.217	1873	126.755	10.4618	1.08254	6.95568e-08	negligible	FDR<0.05	Zfand3	NA
ENSMUSG00000059920	2974	140.322	3965	132.351	7.97105	1.06023	7.26814e-08	negligible	FDR<0.05	4930453N24Rik	NA
ENSMUSG00000056436	380	101.271	408	81.2966	19.9745	1.2457	7.37108e-08	small	FDR<0.05	Cyct	TENT5C elongated polyA tails
ENSMUSG00000042888	1247	132.903	1352	119.895	13.008	1.10849	7.40212e-08	small	FDR<0.05	Prr30	TENT5C elongated polyA tails
ENSMUSG00000026466	942	134.446	1102	119.407	15.0384	1.12594	7.4664e-08	small	FDR<0.05	Tor1aip1	TENT5C elongated polyA tails
ENSMUSG00000071072	777	131.093	1321	117.606	13.4863	1.11467	7.94573e-08	small	FDR<0.05	Ptges3	TENT5C elongated polyA tails
ENSMUSG00000028832	1014	104.881	1278	90.8146	14.0661	1.15489	8.26442e-08	small	FDR<0.05	Stmn1	TENT5C elongated polyA tails
ENSMUSG00000022108	970	121.562	1446	108.562	13.0003	1.11975	8.4012e-08	small	FDR<0.05	Itm2b	TENT5C elongated polyA tails
ENSMUSG00000034764	411	124.839	639	104.056	20.7831	1.19973	9.09647e-08	small	FDR<0.05	1700006J14Rik	NA
ENSMUSG00000010841	293	134.529	230	104.161	30.3681	1.29155	9.18005e-08	small	FDR<0.05	Cfap97d1	TENT5C elongated polyA tails
ENSMUSG00000037278	2827	113.386	3937	105.939	7.44704	1.0703	9.42138e-08	negligible	FDR<0.05	Tmem97	NA
ENSMUSG00000022039	989	150.228	1350	130.622	19.6053	1.15009	9.56731e-08	small	FDR<0.05	Adam2	TENT5C elongated polyA tails
ENSMUSG00000037628	559	143.798	694	126.121	17.6768	1.14016	9.79218e-08	small	FDR<0.05	Cdkn3	TENT5C elongated polyA tails
ENSMUSG00000028277	1654	147.299	2118	135.285	12.014	1.08881	9.97284e-08	small	FDR<0.05	Ube2j1	NA
ENSMUSG00000035890	1627	133.051	2356	122.685	10.3664	1.0845	1.03748e-07	negligible	FDR<0.05	Rnf126	NA
ENSMUSG00000048655	220	149.682	176	112.386	37.2955	1.33185	1.07079e-07	medium	FDR<0.05	Ccdc169	TENT5C elongated polyA tails
ENSMUSG00000018677	2407	137.379	3383	129.027	8.35271	1.06474	1.13975e-07	negligible	FDR<0.05	Slc25a39	NA
ENSMUSG00000034401	2698	147.642	3150	139.02	8.62164	1.06202	1.17203e-07	negligible	FDR<0.05	Spata6	NA
ENSMUSG00000032101	1449	115.732	1594	106.095	9.63687	1.09083	1.17252e-07	negligible	FDR<0.05	Ddx25	NA
ENSMUSG00000051732	1557	112.626	1887	103.452	9.17405	1.08868	1.17796e-07	negligible	FDR<0.05	Pabpc2	NA
ENSMUSG00000021520	505	80.497	536	67.375	13.122	1.19476	1.1863e-07	small	FDR<0.05	Uqcrb	TENT5C elongated polyA tails
ENSMUSG00000029614	922	85.782	1306	74.6011	11.1809	1.14988	1.20473e-07	small	FDR<0.05	Rpl6	NA
ENSMUSG00000091955	163	93.319	169	61.6095	31.7096	1.51469	1.26641e-07	medium	FDR<0.05	Gm9844	TENT5C elongated polyA tails
ENSMUSG00000030077	1092	139.865	1072	127.427	12.4381	1.09761	1.29094e-07	small	FDR<0.05	Chl1	TENT5C elongated polyA tails
ENSMUSG00000024317	3290	128.804	4422	121.674	7.12982	1.0586	1.30048e-07	negligible	FDR<0.05	Rnf138	NA
ENSMUSG00000028458	2381	132.179	3142	123.929	8.25063	1.06658	1.31163e-07	negligible	FDR<0.05	Tesk1	NA
ENSMUSG00000025917	736	119.557	801	103.707	15.8504	1.15284	1.39737e-07	small	FDR<0.05	Cops5	TENT5C elongated polyA tails
ENSMUSG00000035785	2252	123.326	3021	114.855	8.47169	1.07376	1.40498e-07	negligible	FDR<0.05	Cmtm2b	NA
ENSMUSG00000028576	179	114.067	86	68.7791	45.288	1.65846	1.41966e-07	medium	FDR<0.05	Ift74	TENT5C elongated polyA tails
ENSMUSG00000061787	1954	94.3746	2712	84.8027	9.57189	1.11287	1.4575e-07	negligible	FDR<0.05	Rps17	NA
ENSMUSG00000001289	1185	117.732	1519	105.745	11.9873	1.11336	1.52508e-07	negligible	FDR<0.05	Pfdn5	NA
ENSMUSG00000025745	661	138.602	748	120.889	17.7131	1.14652	1.52906e-07	small	FDR<0.05	Hadha	TENT5C elongated polyA tails
ENSMUSG00000046957	2229	153.078	1633	140.029	13.0482	1.09318	1.53315e-07	small	FDR<0.05	Spz1	NA
ENSMUSG00000031447	1406	134.187	1854	121.96	12.2275	1.10026	1.54087e-07	negligible	FDR<0.05	Lamp1	NA
ENSMUSG00000026931	1521	128.537	2098	118.005	10.5324	1.08925	1.55397e-07	negligible	FDR<0.05	1700019N19Rik	NA
ENSMUSG00000071359	1394	118.418	1871	108.117	10.3017	1.09528	1.5748e-07	negligible	FDR<0.05	Tbpl1	NA
ENSMUSG00000099474	430	122.6	531	101.584	21.0162	1.20689	1.61211e-07	small	FDR<0.05	1700097N02Rik	NA
ENSMUSG00000020530	570	111.826	600	91.9233	19.903	1.21652	1.65331e-07	small	FDR<0.05	Ggnbp2	TENT5C elongated polyA tails
ENSMUSG00000020799	1058	103.757	1284	93.5257	10.2314	1.1094	1.74934e-07	small	FDR<0.05	Tekt1	TENT5C elongated polyA tails
ENSMUSG00000038782	2021	122.333	2907	112.878	9.45478	1.08376	1.7619e-07	negligible	FDR<0.05	1700028J19Rik	NA
ENSMUSG00000026095	788	131.197	1118	116.068	15.1287	1.13034	1.81929e-07	small	FDR<0.05	Asnsd1	TENT5C elongated polyA tails
ENSMUSG00000112785	102	147.324	103	99.2621	48.0614	1.48419	1.82871e-07	medium	FDR<0.05	Gm47645	NA
ENSMUSG00000072473	235	141.098	189	111.317	29.7804	1.26753	1.84996e-07	small	FDR<0.05	1700024G13Rik	TENT5C elongated polyA tails
ENSMUSG00000001100	507	124.355	699	105.561	18.7942	1.17804	1.97249e-07	small	FDR<0.05	Poldip2	TENT5C elongated polyA tails
ENSMUSG00000003814	1222	122.348	1737	109.878	12.4698	1.11349	1.9809e-07	negligible	FDR<0.05	Calr	NA
ENSMUSG00000045128	1667	98.8008	2401	89.6039	9.19692	1.10264	2.0593e-07	negligible	FDR<0.05	Rpl18a	NA
ENSMUSG00000032330	2348	114.41	3179	106.84	7.57056	1.07086	2.12808e-07	negligible	FDR<0.05	Cox7a2	NA
ENSMUSG00000030538	708	121.544	905	106.501	15.0432	1.14125	2.24743e-07	small	FDR<0.05	Cib1	TENT5C elongated polyA tails
ENSMUSG00000018565	545	113.345	761	96.3338	17.0112	1.17659	2.25674e-07	small	FDR<0.05	Elp5	TENT5C elongated polyA tails
ENSMUSG00000052293	3203	101.983	4490	95.5024	6.481	1.06786	2.29925e-07	negligible	FDR<0.05	Taf9	NA
ENSMUSG00000073380	616	147.672	752	132.731	14.9407	1.11256	2.31492e-07	small	FDR<0.05	Arrdc5	TENT5C elongated polyA tails
ENSMUSG00000078578	1685	109.323	2065	100.669	8.65419	1.08597	2.31842e-07	negligible	FDR<0.05	Ube2d3	NA
ENSMUSG00000050957	781	123.001	984	109.475	13.5267	1.12356	2.37992e-07	small	FDR<0.05	Insl6	TENT5C elongated polyA tails
ENSMUSG00000047654	2523	121.018	3499	113.47	7.54799	1.06652	2.39574e-07	negligible	FDR<0.05	Tssk6	NA
ENSMUSG00000022092	559	114.657	789	96.6629	17.9937	1.18615	2.42208e-07	small	FDR<0.05	Ppp3cc	TENT5C elongated polyA tails
ENSMUSG00000021791	112	101.205	197	71.8325	29.3729	1.40891	2.42391e-07	medium	FDR<0.05	Dydc2	TENT5C elongated polyA tails
ENSMUSG00000057265	166	133.524	87	90.2874	43.2367	1.47888	2.48825e-07	medium	FDR<0.05	Bbof1	TENT5C elongated polyA tails
ENSMUSG00000037563	1500	89.0367	2151	81.1771	7.85954	1.09682	2.50638e-07	negligible	FDR<0.05	Rps16	NA
ENSMUSG00000042682	507	112.919	552	95.779	17.1401	1.17896	2.57297e-07	small	FDR<0.05	Selenok	TENT5C elongated polyA tails
ENSMUSG00000028560	654	124.928	599	107.107	17.8213	1.16639	2.70502e-07	small	FDR<0.05	Usp1	TENT5C elongated polyA tails
ENSMUSG00000059278	748	113.071	972	99.5648	13.506	1.13565	2.71427e-07	small	FDR<0.05	Naa38	TENT5C elongated polyA tails
ENSMUSG00000032285	529	130.892	475	112.501	18.3912	1.16348	2.77047e-07	small	FDR<0.05	Dnaja4	TENT5C elongated polyA tails
ENSMUSG00000071104	124	118.137	48	65.6667	52.4704	1.79904	2.77646e-07	large	FDR<0.05	Ccdc110	TENT5C elongated polyA tails
ENSMUSG00000024346	288	103.941	224	75.6339	28.307	1.37426	2.78742e-07	small	FDR<0.05	Pfdn1	TENT5C elongated polyA tails
ENSMUSG00000028851	237	87.7637	184	62.6087	25.155	1.40178	2.84758e-07	small	FDR<0.05	Nudc	TENT5C elongated polyA tails
ENSMUSG00000112730	206	135.752	149	103.832	31.9202	1.30742	3.01467e-07	medium	FDR<0.05	4930567K20Rik	NA
ENSMUSG00000030335	708	116.992	739	100.488	16.503	1.16423	3.14989e-07	small	FDR<0.05	Mrpl51	TENT5C elongated polyA tails
ENSMUSG00000028610	1961	143.498	2385	134.463	9.03532	1.0672	3.17144e-07	negligible	FDR<0.05	Dmrtb1	NA
ENSMUSG00000021917	1913	126.927	2421	117.823	9.10402	1.07727	3.26507e-07	negligible	FDR<0.05	Spcs1	NA
ENSMUSG00000070493	1391	99.3789	1862	90.6369	8.74191	1.09645	3.26688e-07	negligible	FDR<0.05	Chchd2	NA
ENSMUSG00000027088	1374	110.063	1790	100.225	9.83818	1.09816	3.35044e-07	negligible	FDR<0.05	Phospho2	NA
ENSMUSG00000027505	574	137.352	403	113.968	23.3842	1.20518	3.42403e-07	small	FDR<0.05	Fam209	TENT5C elongated polyA tails
ENSMUSG00000025204	942	105.101	1341	92.783	12.3179	1.13276	3.44498e-07	small	FDR<0.05	Ndufb8	TENT5C elongated polyA tails
ENSMUSG00000047044	226	145.102	345	116.47	28.6322	1.24583	3.48869e-07	small	FDR<0.05	D030056L22Rik	TENT5C elongated polyA tails
ENSMUSG00000019809	306	142.337	373	116.89	25.4465	1.2177	3.67512e-07	small	FDR<0.05	Pex3	TENT5C elongated polyA tails
ENSMUSG00000022285	716	148.552	1065	131.902	16.6493	1.12622	3.91302e-07	small	FDR<0.05	Ywhaz	TENT5C elongated polyA tails
ENSMUSG00000003923	565	124.635	527	104.992	19.643	1.18709	4.07402e-07	small	FDR<0.05	Tfam	TENT5C elongated polyA tails
ENSMUSG00000027702	993	113.09	1160	103.072	10.0181	1.0972	4.07913e-07	negligible	FDR<0.05	Lrrc34	NA
ENSMUSG00000020562	553	126.26	542	107.965	18.2955	1.16946	4.15679e-07	small	FDR<0.05	Efcab10	TENT5C elongated polyA tails
ENSMUSG00000074734	341	101.504	320	78.8031	22.7013	1.28808	4.20763e-07	small	FDR<0.05	Taf7l2	TENT5C elongated polyA tails
ENSMUSG00000037236	473	121.886	551	104.102	17.7842	1.17083	4.27104e-07	small	FDR<0.05	Matr3	TENT5C elongated polyA tails
ENSMUSG00000053929	660	135.777	911	119.633	16.1439	1.13494	4.59948e-07	small	FDR<0.05	Cyhr1	TENT5C elongated polyA tails
ENSMUSG00000040562	1361	95.8501	1769	86.3607	9.48945	1.10988	4.65164e-07	negligible	FDR<0.05	Gstm2	NA
ENSMUSG00000095040	592	125.556	906	113.336	12.2202	1.10782	4.70419e-07	small	FDR<0.05	1700001J03Rik	TENT5C elongated polyA tails
ENSMUSG00000040659	386	114.824	445	98.0697	16.7542	1.17084	4.79919e-07	small	FDR<0.05	Efhd2	TENT5C elongated polyA tails
ENSMUSG00000002409	1055	131.345	1561	118.839	12.5058	1.10523	4.80221e-07	small	FDR<0.05	Dyrk1b	TENT5C elongated polyA tails
ENSMUSG00000040731	985	112.164	1418	99.653	12.5114	1.12555	5.21627e-07	small	FDR<0.05	Eif4h	TENT5C elongated polyA tails
ENSMUSG00000029110	699	129.621	968	114.311	15.3099	1.13393	5.2886e-07	small	FDR<0.05	Rnf4	TENT5C elongated polyA tails
ENSMUSG00000036924	732	131.097	955	114.78	16.3169	1.14216	5.50673e-07	small	FDR<0.05	Cst13	TENT5C elongated polyA tails
ENSMUSG00000022205	739	99.9053	952	85.5462	14.3591	1.16785	5.52191e-07	small	FDR<0.05	Sub1	TENT5C elongated polyA tails
ENSMUSG00000067338	6964	94.579	9751	90.7089	3.87013	1.04267	5.53908e-07	negligible	FDR<0.05	Tuba3b	NA
ENSMUSG00000031776	1932	125.567	2525	116.233	9.3339	1.0803	5.54068e-07	negligible	FDR<0.05	Arl2bp	NA
ENSMUSG00000084782	373	118.413	417	97.4772	20.9357	1.21477	5.54164e-07	small	FDR<0.05	Gm11213	TENT5C elongated polyA tails
ENSMUSG00000049881	893	110.956	1205	99.3029	11.6534	1.11735	5.65522e-07	small	FDR<0.05	2810025M15Rik	NA
ENSMUSG00000062647	1265	75.8711	2040	68.2642	7.60693	1.11143	5.7373e-07	negligible	FDR<0.05	Rpl7a	NA
ENSMUSG00000026495	384	117.44	276	94.8986	22.5416	1.23753	5.84649e-07	small	FDR<0.05	Efcab2	TENT5C elongated polyA tails
ENSMUSG00000030216	1010	109.609	1226	99.261	10.3479	1.10425	5.96472e-07	negligible	FDR<0.05	Wbp11	NA
ENSMUSG00000110464	298	142.836	320	116.609	26.2262	1.22491	6.10683e-07	small	FDR<0.05	1700061N14Rik	NA
ENSMUSG00000041028	1038	139.766	1476	127.33	12.436	1.09767	6.14376e-07	small	FDR<0.05	Ghitm	TENT5C elongated polyA tails
ENSMUSG00000031986	478	120.054	663	103.446	16.6079	1.16055	6.21377e-07	small	FDR<0.05	Sprtn	TENT5C elongated polyA tails
ENSMUSG00000027475	256	133.414	182	98.8736	34.5404	1.34934	6.51154e-07	medium	FDR<0.05	Kif3b	TENT5C elongated polyA tails
ENSMUSG00000003731	541	119.311	678	104.95	14.3607	1.13683	6.54886e-07	small	FDR<0.05	Kpna6	TENT5C elongated polyA tails
ENSMUSG00000026238	191	104.372	205	77.278	27.0937	1.3506	6.76681e-07	small	FDR<0.05	Ptma	TENT5C elongated polyA tails
ENSMUSG00000004897	630	125.098	783	109.203	15.8953	1.14556	6.80853e-07	small	FDR<0.05	Hdgf	TENT5C elongated polyA tails
ENSMUSG00000021961	489	155.209	549	135.512	19.6967	1.14535	6.87684e-07	small	FDR<0.05	4930578I06Rik	NA
ENSMUSG00000026999	303	140.69	477	116.572	24.1174	1.20689	6.89781e-07	small	FDR<0.05	Nup35	TENT5C elongated polyA tails
ENSMUSG00000014294	979	104.679	1279	93.9992	10.68	1.11362	6.90118e-07	negligible	FDR<0.05	Ndufa2	NA
ENSMUSG00000048758	2182	96.8978	2810	89.5509	7.34691	1.08204	7.01617e-07	negligible	FDR<0.05	Rpl29	NA
ENSMUSG00000022450	711	95.2897	794	82.971	12.3187	1.14847	7.03164e-07	small	FDR<0.05	Ndufa6	TENT5C elongated polyA tails
ENSMUSG00000038646	213	138.188	171	108.491	29.6966	1.27372	7.03708e-07	small	FDR<0.05	Ramac	TENT5C elongated polyA tails
ENSMUSG00000038298	529	142.272	517	121.594	20.6784	1.17006	7.24853e-07	small	FDR<0.05	Pdzk1	TENT5C elongated polyA tails
ENSMUSG00000036371	335	90.6239	231	68.5498	22.0741	1.32202	7.34663e-07	small	FDR<0.05	Serbp1	TENT5C elongated polyA tails
ENSMUSG00000003555	909	84.6524	1224	77.8121	6.84027	1.08791	7.49027e-07	negligible	FDR<0.05	Cyp17a1	NA
ENSMUSG00000056201	700	115.497	934	100.041	15.4565	1.1545	7.5185e-07	small	FDR<0.05	Cfl1	TENT5C elongated polyA tails
ENSMUSG00000023883	336	114.107	315	89.9111	24.196	1.26911	7.71233e-07	small	FDR<0.05	Phf10	TENT5C elongated polyA tails
ENSMUSG00000066551	117	132.974	114	93.0088	39.9656	1.4297	7.73033e-07	medium	FDR<0.05	Hmgb1	TENT5C elongated polyA tails
ENSMUSG00000026809	1896	130.986	2395	121.461	9.52574	1.07843	7.86197e-07	negligible	FDR<0.05	Spaca9	NA
ENSMUSG00000031860	458	123.596	821	106.055	17.5413	1.1654	8.09605e-07	small	FDR<0.05	Pbx4	TENT5C elongated polyA tails
ENSMUSG00000029580	1889	125.804	3117	116.981	8.82285	1.07542	8.16815e-07	negligible	FDR<0.05	Actb	NA
ENSMUSG00000001794	886	125.484	1141	111.603	13.8812	1.12438	8.1733e-07	small	FDR<0.05	Capns1	TENT5C elongated polyA tails
ENSMUSG00000001948	1484	135.945	1069	124.262	11.6828	1.09402	8.45159e-07	negligible	FDR<0.05	Spa17	NA
ENSMUSG00000027409	323	108.706	483	89.5507	19.1552	1.2139	8.60275e-07	small	FDR<0.05	1700020A23Rik	TENT5C elongated polyA tails
ENSMUSG00000026927	1096	156.327	1564	146.319	10.0076	1.0684	8.62466e-07	negligible	FDR<0.05	Entr1	NA
ENSMUSG00000026155	587	140.082	563	121.71	18.3713	1.15094	8.96937e-07	small	FDR<0.05	Smap1	TENT5C elongated polyA tails
ENSMUSG00000020743	753	122.162	1086	103.888	18.2744	1.1759	9.09489e-07	small	FDR<0.05	Mif4gd	TENT5C elongated polyA tails
ENSMUSG00000022085	933	130.062	1016	116.614	13.448	1.11532	9.10061e-07	small	FDR<0.05	Pebp4	TENT5C elongated polyA tails
ENSMUSG00000061533	364	148.041	300	123.563	24.4779	1.1981	9.27267e-07	small	FDR<0.05	Cep128	TENT5C elongated polyA tails
ENSMUSG00000030967	227	138.815	256	109.777	29.0376	1.26451	9.5692e-07	small	FDR<0.05	Zranb1	TENT5C elongated polyA tails
ENSMUSG00000037196	1451	128.622	2081	119.244	9.3787	1.07865	9.68239e-07	negligible	FDR<0.05	Pacrg	NA
ENSMUSG00000049106	300	140.57	303	113.944	26.6261	1.23368	9.74082e-07	small	FDR<0.05	Dcaf5	TENT5C elongated polyA tails
ENSMUSG00000032403	438	135.753	525	118.566	17.1877	1.14496	1.04806e-06	small	FDR<0.05	2300009A05Rik	TENT5C elongated polyA tails
ENSMUSG00000017195	1137	149.664	1375	136.641	13.0226	1.0953	1.06949e-06	negligible	FDR<0.05	Zpbp2	NA
ENSMUSG00000019795	1118	129.713	1516	118.493	11.2201	1.09469	1.08111e-06	negligible	FDR<0.05	Pcmt1	NA
ENSMUSG00000022013	1611	133.218	2255	122.978	10.2401	1.08327	1.08601e-06	negligible	FDR<0.05	Dnajc15	NA
ENSMUSG00000063281	368	126.837	486	106.658	20.1785	1.18919	1.09417e-06	small	FDR<0.05	Zfp35	TENT5C elongated polyA tails
ENSMUSG00000040919	217	147.023	125	111.168	35.855	1.32253	1.11607e-06	medium	FDR<0.05	4930505A04Rik	TENT5C elongated polyA tails
ENSMUSG00000024532	505	148.994	325	128.169	20.8248	1.16248	1.12026e-06	small	FDR<0.05	1700034E13Rik	TENT5C elongated polyA tails
ENSMUSG00000054909	393	130.692	488	110.953	19.7392	1.17791	1.12194e-06	small	FDR<0.05	Wbscr25	NA
ENSMUSG00000035984	378	140.817	432	120.595	20.2226	1.16769	1.13676e-06	small	FDR<0.05	Nme5	TENT5C elongated polyA tails
ENSMUSG00000003072	607	111.687	887	98.7926	12.8944	1.13052	1.17391e-06	small	FDR<0.05	Atp5d	TENT5C elongated polyA tails
ENSMUSG00000030595	408	133.784	460	113.261	20.5234	1.18121	1.20562e-06	small	FDR<0.05	Nfkbib	TENT5C elongated polyA tails
ENSMUSG00000056851	1274	149.847	1791	137.161	12.6861	1.09249	1.20714e-06	negligible	FDR<0.05	Pcbp2	NA
ENSMUSG00000068391	1161	116.388	1530	104.438	11.9505	1.11443	1.21767e-06	negligible	FDR<0.05	Chrac1	NA
ENSMUSG00000028426	771	133.951	1076	119.364	14.5864	1.1222	1.23416e-06	small	FDR<0.05	Rad23b	TENT5C elongated polyA tails
ENSMUSG00000028845	721	100.305	623	89.8266	10.4785	1.11665	1.29366e-06	small	FDR<0.05	Tekt2	TENT5C elongated polyA tails
ENSMUSG00000059040	863	135.409	1057	122.819	12.5897	1.10251	1.31892e-06	small	FDR<0.05	Eno1b	TENT5C elongated polyA tails
ENSMUSG00000020358	438	108.829	510	90.6333	18.1954	1.20076	1.36315e-06	small	FDR<0.05	Hnrnpab	TENT5C elongated polyA tails
ENSMUSG00000064068	734	124.529	982	111.724	12.8046	1.11461	1.37778e-06	small	FDR<0.05	Mtx1	TENT5C elongated polyA tails
ENSMUSG00000062604	538	142.803	539	122.299	20.5043	1.16766	1.39103e-06	small	FDR<0.05	Srpk2	TENT5C elongated polyA tails
ENSMUSG00000075227	1880	142.746	2430	134.096	8.65039	1.06451	1.48487e-06	negligible	FDR<0.05	Znhit2	NA
ENSMUSG00000015804	1470	99.366	1952	92.3607	7.00533	1.07585	1.51272e-06	negligible	FDR<0.05	Med28	NA
ENSMUSG00000005982	177	139.299	317	111.921	27.3783	1.24462	1.53693e-06	small	FDR<0.05	Naa60	TENT5C elongated polyA tails
ENSMUSG00000029279	421	134.675	421	113.059	21.6152	1.19118	1.53816e-06	small	FDR<0.05	Brdt	TENT5C elongated polyA tails
ENSMUSG00000024269	877	142.796	1157	128.736	14.0604	1.10922	1.56235e-06	small	FDR<0.05	Tpgs2	TENT5C elongated polyA tails
ENSMUSG00000036112	269	125.048	219	99.621	25.4273	1.25524	1.64049e-06	small	FDR<0.05	Metap2	TENT5C elongated polyA tails
ENSMUSG00000041343	437	131.403	436	110.557	20.8454	1.18855	1.64196e-06	small	FDR<0.05	Ankrd42	TENT5C elongated polyA tails
ENSMUSG00000034854	167	137.401	220	108.791	28.6103	1.26298	1.64559e-06	small	FDR<0.05	Mfsd12	TENT5C elongated polyA tails
ENSMUSG00000101959	1053	105.283	1551	95.4913	9.79171	1.10254	1.67483e-06	negligible	FDR<0.05	Ldhal6b	NA
ENSMUSG00000072770	1026	149.134	1343	133.198	15.9355	1.11964	1.72831e-06	small	FDR<0.05	Acrbp	TENT5C elongated polyA tails
ENSMUSG00000019971	93	125.817	41	75.8049	50.0123	1.65975	1.88063e-06	medium	FDR<0.05	Cep290	TENT5C elongated polyA tails
ENSMUSG00000032030	164	120.366	188	91.6755	28.6903	1.31296	1.90638e-06	medium	FDR<0.05	Cul5	TENT5C elongated polyA tails
ENSMUSG00000062732	1878	139.676	2464	131.406	8.26947	1.06293	1.9074e-06	negligible	FDR<0.05	Lypd4	NA
ENSMUSG00000027518	790	113.962	1385	102.486	11.4761	1.11198	1.9327e-06	small	FDR<0.05	1700021F07Rik	TENT5C elongated polyA tails
ENSMUSG00000100727	80	148.75	74	100	48.75	1.4875	1.9427e-06	large	FDR<0.05	1700003P14Rik	NA
ENSMUSG00000021546	582	128.973	837	113.292	15.681	1.13841	1.94675e-06	small	FDR<0.05	Hnrnpk	TENT5C elongated polyA tails
ENSMUSG00000025103	1562	139.007	2160	128.931	10.076	1.07815	1.99247e-06	negligible	FDR<0.05	Btbd1	NA
ENSMUSG00000027327	1657	113.814	2202	105.455	8.35893	1.07927	2.00126e-06	negligible	FDR<0.05	1700037H04Rik	NA
ENSMUSG00000028411	520	132.773	656	117.434	15.3386	1.13061	2.08944e-06	small	FDR<0.05	Aptx	TENT5C elongated polyA tails
ENSMUSG00000024397	776	164.822	537	147.22	17.6024	1.11957	2.09324e-06	small	FDR<0.05	Aif1	TENT5C elongated polyA tails
ENSMUSG00000041712	601	123.007	645	107.105	15.9012	1.14846	2.09938e-06	small	FDR<0.05	Ubr7	TENT5C elongated polyA tails
ENSMUSG00000069805	2132	122.557	3015	114.646	7.91032	1.069	2.13231e-06	negligible	FDR<0.05	Fbp1	NA
ENSMUSG00000043060	601	137.093	674	121.015	16.0783	1.13286	2.15309e-06	small	FDR<0.05	Fscb	TENT5C elongated polyA tails
ENSMUSG00000025762	570	112.202	495	95.1232	17.0785	1.17954	2.20005e-06	small	FDR<0.05	Larp1b	TENT5C elongated polyA tails
ENSMUSG00000078627	1376	132.798	1522	121.947	10.8505	1.08898	2.20644e-06	negligible	FDR<0.05	Marchf10	NA
ENSMUSG00000074748	616	129.305	862	114.202	15.1033	1.13225	2.2188e-06	small	FDR<0.05	Atxn7l3b	TENT5C elongated polyA tails
ENSMUSG00000022431	148	122.493	173	94.1734	28.3198	1.30072	2.22407e-06	small	FDR<0.05	Ribc2	TENT5C elongated polyA tails
ENSMUSG00000078652	338	128.71	344	106.055	22.6548	1.21361	2.25684e-06	small	FDR<0.05	Psme3	TENT5C elongated polyA tails
ENSMUSG00000029191	115	135.104	55	91.7818	43.3225	1.47202	2.28076e-06	medium	FDR<0.05	Rfc1	TENT5C elongated polyA tails
ENSMUSG00000028156	490	108.996	591	93.1946	15.8013	1.16955	2.29086e-06	small	FDR<0.05	Eif4e	TENT5C elongated polyA tails
ENSMUSG00000117819	1881	89.2632	2626	83.2319	6.03125	1.07246	2.43377e-06	negligible	FDR<0.05	Gm50253	NA
ENSMUSG00000035179	998	128.609	1286	118.671	9.93815	1.08375	2.44253e-06	negligible	FDR<0.05	Ppp1r32	NA
ENSMUSG00000031948	288	99.9826	373	79.5952	20.3875	1.25614	2.51173e-06	small	FDR<0.05	Kars	TENT5C elongated polyA tails
ENSMUSG00000097075	2052	147.5	2005	135.2	12.2995	1.09097	2.54035e-06	negligible	FDR<0.05	Cdiptos	NA
ENSMUSG00000117725	579	87.4888	805	75.277	12.2118	1.16222	2.57225e-06	small	FDR<0.05	Gm50240	NA
ENSMUSG00000022656	874	137.645	1059	124.566	13.0797	1.105	2.5913e-06	negligible	FDR<0.05	Nectin3	NA
ENSMUSG00000056612	480	134.742	617	117.389	17.3527	1.14782	2.65342e-06	small	FDR<0.05	Ppp1r14b	TENT5C elongated polyA tails
ENSMUSG00000112657	1304	151.892	1509	138.912	12.98	1.09344	2.65425e-06	small	FDR<0.05	BC106175	NA
ENSMUSG00000057554	404	150.812	377	128.915	21.8968	1.16985	2.66394e-06	small	FDR<0.05	Lgals8	TENT5C elongated polyA tails
ENSMUSG00000085260	343	120.181	315	100.708	19.4728	1.19336	2.74809e-06	small	FDR<0.05	Med9os	NA
ENSMUSG00000073758	1216	145.904	1293	133.157	12.7468	1.09573	2.74924e-06	small	FDR<0.05	Sh3d21	NA
ENSMUSG00000035478	462	114.177	706	98.932	15.2455	1.1541	2.75069e-06	small	FDR<0.05	Mbd3	TENT5C elongated polyA tails
ENSMUSG00000016541	575	126.598	734	112.922	13.6759	1.12111	2.80481e-06	small	FDR<0.05	Atxn10	TENT5C elongated polyA tails
ENSMUSG00000055302	535	122.32	922	107.414	14.9053	1.13876	2.87483e-06	small	FDR<0.05	Mrfap1	TENT5C elongated polyA tails
ENSMUSG00000029310	315	119.219	288	97.5521	21.667	1.22211	2.87749e-06	small	FDR<0.05	Nudt9	TENT5C elongated polyA tails
ENSMUSG00000003153	1426	146.961	2006	136.559	10.4019	1.07617	2.91456e-06	negligible	FDR<0.05	Slc2a3	NA
ENSMUSG00000064370	2665	48.2525	3497	46.1704	2.0821	1.0451	2.9661e-06	negligible	FDR<0.05	mt-Cytb	NA
ENSMUSG00000045942	961	129.34	1089	117.868	11.4725	1.09733	3.10644e-06	negligible	FDR<0.05	BC049762	NA
ENSMUSG00000029447	463	118.894	660	102.638	16.2563	1.15838	3.17946e-06	small	FDR<0.05	Cct6a	TENT5C elongated polyA tails
ENSMUSG00000022525	580	143.098	663	126.578	16.5206	1.13052	3.30003e-06	small	FDR<0.05	Plaat1	TENT5C elongated polyA tails
ENSMUSG00000045886	517	98.9342	711	86.294	12.6403	1.14648	3.30422e-06	small	FDR<0.05	Gm9803	TENT5C elongated polyA tails
ENSMUSG00000029064	404	140.309	561	122.239	18.0705	1.14783	3.3292e-06	small	FDR<0.05	Gnb1	TENT5C elongated polyA tails
ENSMUSG00000045983	366	141.557	429	121.608	19.949	1.16404	3.34697e-06	small	FDR<0.05	Eif4g1	TENT5C elongated polyA tails
ENSMUSG00000015092	789	110.89	1028	98.4553	12.4345	1.1263	3.38059e-06	small	FDR<0.05	Edf1	TENT5C elongated polyA tails
ENSMUSG00000041571	1001	129.16	1298	117.794	11.3663	1.09649	3.42686e-06	negligible	FDR<0.05	Selenow	NA
ENSMUSG00000021606	434	101.719	571	86.8529	14.866	1.17116	3.47739e-06	small	FDR<0.05	Ndufs6	TENT5C elongated polyA tails
ENSMUSG00000014313	1296	103.41	1598	95.4618	7.94789	1.08326	3.57407e-06	negligible	FDR<0.05	Cox6c	NA
ENSMUSG00000040242	421	139.962	439	120.034	19.9278	1.16602	3.57484e-06	small	FDR<0.05	Fgfr1op2	TENT5C elongated polyA tails
ENSMUSG00000038187	477	120.499	554	103.856	16.6434	1.16025	3.63503e-06	small	FDR<0.05	Btbd10	TENT5C elongated polyA tails
ENSMUSG00000027938	1258	136.366	1672	124.823	11.5427	1.09247	3.68874e-06	negligible	FDR<0.05	Creb3l4	NA
ENSMUSG00000033701	890	118.806	1084	107.63	11.1755	1.10383	3.77407e-06	negligible	FDR<0.05	Acbd6	NA
ENSMUSG00000020029	2276	148.824	2679	140.705	8.11877	1.0577	3.83311e-06	negligible	FDR<0.05	Nudt4	NA
ENSMUSG00000059447	518	109.745	744	95.6882	14.057	1.1469	3.86916e-06	small	FDR<0.05	Hadhb	TENT5C elongated polyA tails
ENSMUSG00000021963	781	108.57	1092	97.7234	10.8463	1.11099	3.87577e-06	negligible	FDR<0.05	Sap18	NA
ENSMUSG00000028730	238	121.332	208	94.6538	26.6781	1.28185	4.15576e-06	small	FDR<0.05	Cfap57	TENT5C elongated polyA tails
ENSMUSG00000021916	686	139.886	954	122.592	17.2941	1.14107	4.34062e-06	small	FDR<0.05	Glt8d1	TENT5C elongated polyA tails
ENSMUSG00000050555	400	119.1	554	104.884	14.2155	1.13554	4.36273e-06	small	FDR<0.05	Hyls1	TENT5C elongated polyA tails
ENSMUSG00000034151	450	145.007	388	123.747	21.2592	1.1718	4.40328e-06	small	FDR<0.05	Zbbx	TENT5C elongated polyA tails
ENSMUSG00000027331	358	125.765	499	105.918	19.8475	1.18739	4.64162e-06	small	FDR<0.05	Knstrn	TENT5C elongated polyA tails
ENSMUSG00000038564	1195	133.618	1589	123.266	10.3514	1.08398	4.77515e-06	negligible	FDR<0.05	Ift172	NA
ENSMUSG00000047215	694	108.174	924	95.75	12.4244	1.12976	4.84104e-06	small	FDR<0.05	Rpl9	TENT5C elongated polyA tails
ENSMUSG00000048731	2357	87.2987	3321	82.084	5.21467	1.06353	4.88751e-06	negligible	FDR<0.05	Ggnbp1	NA
ENSMUSG00000052997	373	120.129	490	98.5102	21.6185	1.21945	4.98866e-06	small	FDR<0.05	Uba2	TENT5C elongated polyA tails
ENSMUSG00000027715	29	178.241	29	86.7241	91.5172	2.05527	4.99643e-06	large	FDR<0.05	Ccna2	TENT5C elongated polyA tails
ENSMUSG00000015980	1349	146.735	1342	136.086	10.6497	1.07826	5.04838e-06	negligible	FDR<0.05	Lrrc27	NA
ENSMUSG00000071724	782	107.648	1075	93.3377	14.3107	1.15332	5.0671e-06	small	FDR<0.05	Smpd5	TENT5C elongated polyA tails
ENSMUSG00000069565	352	124.869	495	105.345	19.5239	1.18533	5.14723e-06	small	FDR<0.05	Dazap1	TENT5C elongated polyA tails
ENSMUSG00000025825	433	118.875	522	99.1839	19.6914	1.19853	5.15332e-06	small	FDR<0.05	Iscu	TENT5C elongated polyA tails
ENSMUSG00000040564	74	80.2568	41	133.39	-53.1335	0.601669	5.1611e-06	large	FDR<0.05	Apoc1	TENT5C shorted polyA tails
ENSMUSG00000046792	111	121.279	184	83.9783	37.301	1.44417	5.16527e-06	medium	FDR<0.05	Zfp787	TENT5C elongated polyA tails
ENSMUSG00000063694	331	87.0665	412	69.2694	17.797	1.25693	5.26677e-06	small	FDR<0.05	Cycs	TENT5C elongated polyA tails
ENSMUSG00000020849	1035	111.876	1554	102.963	8.91365	1.08657	5.2741e-06	negligible	FDR<0.05	Ywhae	NA
ENSMUSG00000022452	274	93.6788	403	78.206	15.4729	1.19785	5.53347e-06	small	FDR<0.05	Smdt1	TENT5C elongated polyA tails
ENSMUSG00000027236	123	139.106	87	93.8391	45.2666	1.48239	5.67156e-06	medium	FDR<0.05	Eif3j1	TENT5C elongated polyA tails
ENSMUSG00000060860	1692	103.628	2284	96.141	7.48668	1.07787	5.82296e-06	negligible	FDR<0.05	Ube2s	NA
ENSMUSG00000026940	186	139.258	80	96.275	42.9831	1.44646	5.82307e-06	medium	FDR<0.05	Ccdc183	TENT5C elongated polyA tails
ENSMUSG00000033543	817	134.636	1152	120.734	13.9021	1.11515	5.89444e-06	small	FDR<0.05	Gtf2a2	TENT5C elongated polyA tails
ENSMUSG00000035674	328	96.0945	399	79.1378	16.9567	1.21427	5.9204e-06	small	FDR<0.05	Ndufa3	TENT5C elongated polyA tails
ENSMUSG00000022432	150	119.207	72	82.5278	36.6789	1.44444	5.94955e-06	medium	FDR<0.05	Smc1b	TENT5C elongated polyA tails
ENSMUSG00000019710	552	96.8279	683	79.6837	17.1442	1.21515	6.01321e-06	small	FDR<0.05	Mrpl24	TENT5C elongated polyA tails
ENSMUSG00000071657	1382	137.803	1840	127.607	10.1967	1.07991	6.05116e-06	negligible	FDR<0.05	Bscl2	NA
ENSMUSG00000050089	4652	138.102	6962	132.176	5.9268	1.04484	6.10584e-06	negligible	FDR<0.05	Akap4	NA
ENSMUSG00000030750	896	103.004	1285	93.5673	9.43715	1.10086	6.12167e-06	negligible	FDR<0.05	Nsmce1	NA
ENSMUSG00000064351	4180	59.3842	5168	58.019	1.36525	1.02353	6.20025e-06	negligible	FDR<0.05	mt-Co1	NA
ENSMUSG00000032051	363	100.964	466	82.3755	18.5887	1.22566	6.37744e-06	small	FDR<0.05	Fdx1	TENT5C elongated polyA tails
ENSMUSG00000005732	233	112.824	324	90.9938	21.8302	1.23991	6.46017e-06	small	FDR<0.05	Ranbp1	TENT5C elongated polyA tails
ENSMUSG00000022620	456	131.947	673	113.202	18.7453	1.16559	6.4638e-06	small	FDR<0.05	Arsa	TENT5C elongated polyA tails
ENSMUSG00000025781	602	120.877	870	105.387	15.4897	1.14698	6.58341e-06	small	FDR<0.05	Atp5c1	TENT5C elongated polyA tails
ENSMUSG00000029165	1489	142.926	2004	132.59	10.3363	1.07796	6.66138e-06	negligible	FDR<0.05	Agbl5	NA
ENSMUSG00000071322	731	134.933	727	121.311	13.6221	1.11229	6.71015e-06	small	FDR<0.05	Tcp10a	TENT5C elongated polyA tails
ENSMUSG00000033760	1070	148.136	1369	136.251	11.8842	1.08722	6.84998e-06	small	FDR<0.05	Rbm4b	NA
ENSMUSG00000029151	389	147.144	491	129.167	17.977	1.13918	6.85112e-06	small	FDR<0.05	Slc30a3	TENT5C elongated polyA tails
ENSMUSG00000034793	521	130.522	605	114.898	15.6246	1.13599	6.93434e-06	small	FDR<0.05	G6pc3	TENT5C elongated polyA tails
ENSMUSG00000033318	204	115.672	198	84.4192	31.2524	1.3702	6.98594e-06	small	FDR<0.05	Gstt2	TENT5C elongated polyA tails
ENSMUSG00000036244	526	140.103	757	123.355	16.7473	1.13576	7.07335e-06	small	FDR<0.05	Tbc1d21	TENT5C elongated polyA tails
ENSMUSG00000069308	386	123.111	352	106.469	16.6426	1.15631	7.52129e-06	small	FDR<0.05	H2bc22	TENT5C elongated polyA tails
ENSMUSG00000048573	550	123.033	776	105.976	17.0572	1.16095	7.66244e-06	small	FDR<0.05	Cypt3	TENT5C elongated polyA tails
ENSMUSG00000113902	818	105.894	898	93.6715	12.2222	1.13048	8.09607e-06	small	FDR<0.05	Ndufb1	TENT5C elongated polyA tails
ENSMUSG00000030641	261	101.605	314	80.8376	20.7678	1.25691	8.1284e-06	small	FDR<0.05	Ddias	TENT5C elongated polyA tails
ENSMUSG00000026523	288	160.108	423	137.778	22.3299	1.16207	8.17503e-06	small	FDR<0.05	Wdr64	TENT5C elongated polyA tails
ENSMUSG00000033949	1591	154.618	1841	145.524	9.09422	1.06249	8.23782e-06	negligible	FDR<0.05	Trim36	NA
ENSMUSG00000051355	385	112.003	438	93.7557	18.2469	1.19462	8.40838e-06	small	FDR<0.05	Commd1	TENT5C elongated polyA tails
ENSMUSG00000006784	217	114.29	172	86.1395	28.1508	1.3268	8.44071e-06	small	FDR<0.05	Odad4	TENT5C elongated polyA tails
ENSMUSG00000046846	790	140.72	932	125.458	15.2621	1.12165	8.46311e-06	small	FDR<0.05	Spesp1	TENT5C elongated polyA tails
ENSMUSG00000034552	369	149.301	423	130.47	18.8304	1.14433	8.55658e-06	small	FDR<0.05	Zswim2	TENT5C elongated polyA tails
ENSMUSG00000017707	1193	115.554	1462	106.079	9.47472	1.08932	8.6039e-06	negligible	FDR<0.05	Serinc3	NA
ENSMUSG00000057506	198	106.737	258	83.0581	23.6792	1.28509	8.61629e-06	small	FDR<0.05	Bloc1s2	TENT5C elongated polyA tails
ENSMUSG00000114979	493	140.742	569	123.888	16.8549	1.13605	8.63416e-06	small	FDR<0.05	Gm31072	NA
ENSMUSG00000032601	706	142.525	855	129.399	13.1267	1.10144	8.76391e-06	small	FDR<0.05	Prkar2a	TENT5C elongated polyA tails
ENSMUSG00000020914	152	108.362	124	81.7177	26.6441	1.32605	8.77493e-06	small	FDR<0.05	Top2a	TENT5C elongated polyA tails
ENSMUSG00000015095	855	126.929	1225	113.782	13.1466	1.11554	8.8555e-06	small	FDR<0.05	Fbxw5	TENT5C elongated polyA tails
ENSMUSG00000036781	691	107.143	889	95.8898	11.2535	1.11736	8.86304e-06	negligible	FDR<0.05	Rps27l	NA
ENSMUSG00000005575	771	127.397	1163	115.464	11.9326	1.10334	8.97272e-06	small	FDR<0.05	Ube2m	TENT5C elongated polyA tails
ENSMUSG00000026894	1421	104.671	1923	97.4893	7.18202	1.07367	9.03078e-06	negligible	FDR<0.05	Morn5	NA
ENSMUSG00000030127	778	116.925	1032	105.038	11.8877	1.11318	9.08711e-06	negligible	FDR<0.05	Cops7a	NA
ENSMUSG00000061130	514	129.805	560	115.357	14.4483	1.12525	9.28143e-06	small	FDR<0.05	Ppm1b	TENT5C elongated polyA tails
ENSMUSG00000007739	1739	110.591	2622	103.511	7.0797	1.0684	9.77244e-06	negligible	FDR<0.05	Cct4	NA
ENSMUSG00000020698	952	134.123	1253	122.86	11.2634	1.09168	1.03084e-05	negligible	FDR<0.05	Cct6b	NA
ENSMUSG00000021948	613	130.39	925	116.689	13.7012	1.11742	1.04821e-05	small	FDR<0.05	Prkcd	TENT5C elongated polyA tails
ENSMUSG00000021807	820	111.309	1059	97.7422	13.5663	1.1388	1.09569e-05	small	FDR<0.05	Rtraf	TENT5C elongated polyA tails
ENSMUSG00000052642	425	136.412	495	116.887	19.5249	1.16704	1.10624e-05	small	FDR<0.05	Lypd9	TENT5C elongated polyA tails
ENSMUSG00000030544	708	100.893	1098	91.6066	9.2861	1.10137	1.11109e-05	negligible	FDR<0.05	Mesp1	NA
ENSMUSG00000041408	164	122.256	157	96.1783	26.0778	1.27114	1.12642e-05	small	FDR<0.05	Wapl	TENT5C elongated polyA tails
ENSMUSG00000024608	3687	78.2663	5119	74.7443	3.52206	1.04712	1.15972e-05	negligible	FDR<0.05	Rps14	NA
ENSMUSG00000059891	928	132.37	1077	120.184	12.1858	1.10139	1.17137e-05	small	FDR<0.05	Tsks	TENT5C elongated polyA tails
ENSMUSG00000037017	331	107.973	496	92.1492	15.8236	1.17172	1.17783e-05	small	FDR<0.05	Zscan21	TENT5C elongated polyA tails
ENSMUSG00000027550	118	145.686	77	101.831	43.8553	1.43067	1.20446e-05	medium	FDR<0.05	Lrrcc1	TENT5C elongated polyA tails
ENSMUSG00000079608	1674	133.447	1815	124.225	9.22264	1.07424	1.22208e-05	negligible	FDR<0.05	Stard6	NA
ENSMUSG00000051728	432	142.843	442	125.697	17.1458	1.13641	1.25089e-05	small	FDR<0.05	Fam243	TENT5C elongated polyA tails
ENSMUSG00000045252	384	133.326	474	115.69	17.6356	1.15244	1.25629e-05	small	FDR<0.05	Zfp574	TENT5C elongated polyA tails
ENSMUSG00000026219	819	135.806	858	122.754	13.0518	1.10632	1.26343e-05	small	FDR<0.05	Trip12	TENT5C elongated polyA tails
ENSMUSG00000035578	140	101.379	130	68.8308	32.5478	1.47287	1.30046e-05	medium	FDR<0.05	Iqcg	TENT5C elongated polyA tails
ENSMUSG00000022961	186	159.608	227	126.388	33.2199	1.26284	1.31082e-05	small	FDR<0.05	Son	TENT5C elongated polyA tails
ENSMUSG00000111103	169	133.331	162	107.148	26.1832	1.24436	1.32425e-05	small	FDR<0.05	1700016J18Rik	NA
ENSMUSG00000031701	377	119.003	476	99.8235	19.1791	1.19213	1.32441e-05	small	FDR<0.05	Dnaja2	TENT5C elongated polyA tails
ENSMUSG00000006299	1452	126.31	1895	117.677	8.6334	1.07337	1.32678e-05	negligible	FDR<0.05	Aamp	NA
ENSMUSG00000059430	827	144.04	984	131.413	12.6273	1.09609	1.33008e-05	small	FDR<0.05	Actg2	NA
ENSMUSG00000001016	194	119.727	216	90.1204	29.6064	1.32852	1.33121e-05	small	FDR<0.05	Ilf2	TENT5C elongated polyA tails
ENSMUSG00000031818	2178	105.675	2813	100.033	5.64233	1.0564	1.36036e-05	negligible	FDR<0.05	Cox4i1	NA
ENSMUSG00000049387	1251	80.462	1500	71.996	8.46603	1.11759	1.36221e-05	negligible	FDR<0.05	Cox7b2	NA
ENSMUSG00000019818	648	146.816	892	133.184	13.6325	1.10236	1.38015e-05	small	FDR<0.05	Cd164	TENT5C elongated polyA tails
ENSMUSG00000037001	178	128.146	203	103.818	24.3283	1.23434	1.38316e-05	small	FDR<0.05	Zfp39	TENT5C elongated polyA tails
ENSMUSG00000028793	1542	125.602	2023	117.709	7.89297	1.06706	1.41803e-05	negligible	FDR<0.05	Rnf19b	NA
ENSMUSG00000078554	2140	149.612	2489	140.421	9.19023	1.06545	1.43726e-05	negligible	FDR<0.05	Fam229a	NA
ENSMUSG00000028291	786	134.826	1098	121.743	13.0825	1.10746	1.44094e-05	small	FDR<0.05	Akirin2	TENT5C elongated polyA tails
ENSMUSG00000034563	137	143.708	76	106.618	37.0896	1.34787	1.44835e-05	medium	FDR<0.05	Ccpg1	TENT5C elongated polyA tails
ENSMUSG00000009090	97	110.784	189	83.4762	27.3073	1.32713	1.45095e-05	medium	FDR<0.05	Ap1b1	TENT5C elongated polyA tails
ENSMUSG00000022110	1604	123.041	1995	115.496	7.54478	1.06533	1.45855e-05	negligible	FDR<0.05	Sucla2	NA
ENSMUSG00000008036	508	118.854	588	104.236	14.6179	1.14024	1.51478e-05	small	FDR<0.05	Ap2s1	TENT5C elongated polyA tails
ENSMUSG00000029328	120	129.492	102	86.3137	43.1779	1.50024	1.54133e-05	medium	FDR<0.05	Hnrnpdl	TENT5C elongated polyA tails
ENSMUSG00000033916	188	109.633	228	86.3553	23.2777	1.26956	1.54969e-05	small	FDR<0.05	Chmp2a	TENT5C elongated polyA tails
ENSMUSG00000030638	345	121.786	398	99.9774	21.8081	1.21813	1.56719e-05	small	FDR<0.05	Sh3gl3	TENT5C elongated polyA tails
ENSMUSG00000028484	270	125.385	198	96.8535	28.5316	1.29459	1.56901e-05	small	FDR<0.05	Psip1	TENT5C elongated polyA tails
ENSMUSG00000039016	883	115.718	1030	103.692	12.0258	1.11598	1.57564e-05	small	FDR<0.05	Timm8b	TENT5C elongated polyA tails
ENSMUSG00000067847	374	97.1016	422	81.3412	15.7604	1.19376	1.5827e-05	small	FDR<0.05	Romo1	TENT5C elongated polyA tails
ENSMUSG00000071015	145	117.228	128	81.6953	35.5323	1.43494	1.58946e-05	medium	FDR<0.05	Gm136	TENT5C elongated polyA tails
ENSMUSG00000029817	40	206.4	39	95.5128	110.887	2.16097	1.5964e-05	large	FDR<0.05	Tra2a	TENT5C elongated polyA tails
ENSMUSG00000054523	676	151.013	715	138.25	12.763	1.09232	1.59779e-05	small	FDR<0.05	Ms4a5	NA
ENSMUSG00000063065	317	138.842	359	118.153	20.6891	1.1751	1.64319e-05	small	FDR<0.05	Mapk3	TENT5C elongated polyA tails
ENSMUSG00000004934	586	112.282	741	98.1579	14.1237	1.14389	1.64889e-05	small	FDR<0.05	Pias4	TENT5C elongated polyA tails
ENSMUSG00000011752	264	120.545	396	102.538	18.0076	1.17562	1.65102e-05	small	FDR<0.05	Pgam1	TENT5C elongated polyA tails
ENSMUSG00000062397	450	114.856	533	99.0263	15.8293	1.15985	1.67921e-05	small	FDR<0.05	Zfp706	TENT5C elongated polyA tails
ENSMUSG00000031512	402	129.184	338	108.121	21.0628	1.19481	1.68981e-05	small	FDR<0.05	Tex29	TENT5C elongated polyA tails
ENSMUSG00000025916	300	116.56	318	93.9497	22.6103	1.24066	1.69791e-05	small	FDR<0.05	Ppp1r42	TENT5C elongated polyA tails
ENSMUSG00000022024	353	115.836	374	97.9412	17.8945	1.18271	1.72039e-05	small	FDR<0.05	Sugt1	TENT5C elongated polyA tails
ENSMUSG00000017049	227	153.498	155	125.49	28.0075	1.22318	1.74125e-05	medium	FDR<0.05	Ccdc70	TENT5C elongated polyA tails
ENSMUSG00000023089	422	97.7654	391	84.4373	13.3281	1.15785	1.74151e-05	small	FDR<0.05	Ndufa5	TENT5C elongated polyA tails
ENSMUSG00000021572	705	96.1957	939	86.4068	9.78893	1.11329	1.75794e-05	negligible	FDR<0.05	Cep72	NA
ENSMUSG00000004285	697	107.904	845	95.7396	12.1642	1.12706	1.77461e-05	small	FDR<0.05	Atp6v1f	TENT5C elongated polyA tails
ENSMUSG00000078974	431	98.1462	598	84.495	13.6512	1.16156	1.781e-05	small	FDR<0.05	Sec61g	TENT5C elongated polyA tails
ENSMUSG00000031330	183	130.874	242	101.616	29.2586	1.28793	1.79206e-05	small	FDR<0.05	Zcchc13	TENT5C elongated polyA tails
ENSMUSG00000030344	1916	148.997	2629	140.759	8.23855	1.05853	1.82833e-05	negligible	FDR<0.05	Akap3	NA
ENSMUSG00000031762	1241	92.2482	1694	80.9959	11.2523	1.13892	1.83071e-05	negligible	FDR<0.05	Mt2	NA
ENSMUSG00000031631	598	112.251	745	98.3732	13.8777	1.14107	1.83511e-05	small	FDR<0.05	Cfap97	TENT5C elongated polyA tails
ENSMUSG00000022863	129	142.767	178	111.309	31.4585	1.28262	1.84316e-05	small	FDR<0.05	Btg3	TENT5C elongated polyA tails
ENSMUSG00000029725	212	108.67	316	87.3228	21.347	1.24446	1.88567e-05	small	FDR<0.05	Ppp1r35	TENT5C elongated polyA tails
ENSMUSG00000074634	578	144.509	828	129.615	14.8939	1.11491	1.92877e-05	small	FDR<0.05	Tmem267	TENT5C elongated polyA tails
ENSMUSG00000070345	547	133.819	816	120.179	13.6401	1.1135	1.96664e-05	small	FDR<0.05	Hsf5	TENT5C elongated polyA tails
ENSMUSG00000029147	1042	133.587	1263	122.572	11.0149	1.08986	1.96964e-05	negligible	FDR<0.05	Ppm1g	NA
ENSMUSG00000018293	433	113.596	653	99.951	13.6448	1.13652	1.97443e-05	small	FDR<0.05	Pfn1	TENT5C elongated polyA tails
ENSMUSG00000028800	487	106.216	674	93.8116	12.404	1.13222	1.97687e-05	small	FDR<0.05	Hdac1	TENT5C elongated polyA tails
ENSMUSG00000029248	511	136.779	827	121.43	15.3484	1.1264	1.99312e-05	small	FDR<0.05	Thegl	TENT5C elongated polyA tails
ENSMUSG00000045969	173	140.462	178	109.983	30.4793	1.27713	1.99776e-05	small	FDR<0.05	Ing1	TENT5C elongated polyA tails
ENSMUSG00000010067	146	99.7603	250	65.372	34.3883	1.52604	2.00208e-05	medium	FDR<0.05	Rassf1	TENT5C elongated polyA tails
ENSMUSG00000084837	498	129.305	833	113.594	15.711	1.13831	2.03123e-05	small	FDR<0.05	1700108N11Rik	NA
ENSMUSG00000051769	503	102.048	611	87.2357	14.812	1.16979	2.09633e-05	small	FDR<0.05	Wfdc15a	TENT5C elongated polyA tails
ENSMUSG00000046434	129	121.512	157	91.8981	29.6135	1.32224	2.16907e-05	medium	FDR<0.05	Hnrnpa1	TENT5C elongated polyA tails
ENSMUSG00000020694	199	134.457	117	101.085	33.3718	1.33013	2.20525e-05	small	FDR<0.05	Tlk2	TENT5C elongated polyA tails
ENSMUSG00000026766	628	129.226	775	116.486	12.7397	1.10937	2.20829e-05	negligible	FDR<0.05	Mmadhc	NA
ENSMUSG00000052469	1167	143.247	1224	133.328	9.91836	1.07439	2.22596e-05	negligible	FDR<0.05	Tcp10c	NA
ENSMUSG00000034254	837	151.511	1136	139.326	12.1856	1.08746	2.23595e-05	small	FDR<0.05	Agpat1	TENT5C elongated polyA tails
ENSMUSG00000040725	509	128.568	684	113.332	15.2359	1.13444	2.25299e-05	small	FDR<0.05	Hnrnpul1	TENT5C elongated polyA tails
ENSMUSG00000043866	634	125.039	886	111.786	13.2539	1.11857	2.27584e-05	small	FDR<0.05	Taf10	TENT5C elongated polyA tails
ENSMUSG00000027206	211	134.583	221	106.235	28.3476	1.26684	2.30352e-05	small	FDR<0.05	Cops2	TENT5C elongated polyA tails
ENSMUSG00000029477	167	140.263	146	110.575	29.6881	1.26849	2.30459e-05	medium	FDR<0.05	Morn3	TENT5C elongated polyA tails
ENSMUSG00000027184	628	131.336	785	116.68	14.6557	1.12561	2.31049e-05	small	FDR<0.05	Caprin1	TENT5C elongated polyA tails
ENSMUSG00000003531	547	129.086	729	113.964	15.1216	1.13269	2.31468e-05	small	FDR<0.05	Dgcr6	TENT5C elongated polyA tails
ENSMUSG00000011179	1195	136.3	1788	125.988	10.3122	1.08185	2.3238e-05	negligible	FDR<0.05	Odc1	NA
ENSMUSG00000059291	1738	90.4091	2407	82.6315	7.7776	1.09412	2.33644e-05	negligible	FDR<0.05	Rpl11	NA
ENSMUSG00000005566	1062	122.668	1779	112.076	10.5912	1.0945	2.3375e-05	negligible	FDR<0.05	Trim28	NA
ENSMUSG00000022365	256	122.184	370	103.976	18.2079	1.17512	2.34162e-05	small	FDR<0.05	Derl1	TENT5C elongated polyA tails
ENSMUSG00000051113	1472	144.605	1528	135.164	9.44169	1.06985	2.35557e-05	negligible	FDR<0.05	Fam71e1	NA
ENSMUSG00000020537	135	106.467	197	80.6853	25.7814	1.31953	2.38832e-05	small	FDR<0.05	Drg2	TENT5C elongated polyA tails
ENSMUSG00000024843	344	143.363	459	121.832	21.5311	1.17673	2.41152e-05	small	FDR<0.05	Chka	TENT5C elongated polyA tails
ENSMUSG00000030137	902	122.555	1249	112.829	9.72677	1.08621	2.43756e-05	negligible	FDR<0.05	Tuba8	NA
ENSMUSG00000026775	323	141.684	382	121.262	20.4224	1.16842	2.45389e-05	small	FDR<0.05	Yme1l1	TENT5C elongated polyA tails
ENSMUSG00000058655	176	130.841	149	99.8926	30.9483	1.30982	2.459e-05	small	FDR<0.05	Eif4b	TENT5C elongated polyA tails
ENSMUSG00000038722	290	130.462	367	111.439	19.0234	1.17071	2.48703e-05	small	FDR<0.05	Bud31	TENT5C elongated polyA tails
ENSMUSG00000022391	703	143.289	1067	129.76	13.5287	1.10426	2.50756e-05	small	FDR<0.05	Rangap1	TENT5C elongated polyA tails
ENSMUSG00000023257	1082	128.422	1382	118.424	9.99834	1.08443	2.65456e-05	negligible	FDR<0.05	Cypt1	NA
ENSMUSG00000001228	98	160.857	179	117.536	43.3208	1.36857	2.67562e-05	medium	FDR<0.05	Uhrf1	TENT5C elongated polyA tails
ENSMUSG00000025372	392	143.276	542	125.463	17.8124	1.14197	2.67869e-05	small	FDR<0.05	Baiap2	TENT5C elongated polyA tails
ENSMUSG00000023106	204	105.328	193	84.0829	21.2455	1.25267	2.69245e-05	small	FDR<0.05	Denr	TENT5C elongated polyA tails
ENSMUSG00000043535	896	129.384	1054	116.423	12.9608	1.11132	2.70322e-05	negligible	FDR<0.05	Setx	NA
ENSMUSG00000042708	933	89.7685	1281	77.9578	11.8106	1.1515	2.75524e-05	negligible	FDR<0.05	Shcbp1l	NA
ENSMUSG00000010376	367	108.82	379	91.2111	17.6091	1.19306	2.7785e-05	small	FDR<0.05	Nedd8	TENT5C elongated polyA tails
ENSMUSG00000004865	505	140.881	484	123.38	17.501	1.14185	2.79462e-05	small	FDR<0.05	Srpk1	TENT5C elongated polyA tails
ENSMUSG00000037910	1235	103.129	1216	95.7459	7.38286	1.07711	2.79496e-05	negligible	FDR<0.05	1700018B24Rik	NA
ENSMUSG00000032666	57	116.404	46	68.9565	47.447	1.68807	2.79587e-05	large	FDR<0.05	1700025G04Rik	TENT5C elongated polyA tails
ENSMUSG00000014195	224	114.17	204	86.5049	27.6647	1.31981	2.85978e-05	small	FDR<0.05	Dnajc7	TENT5C elongated polyA tails
ENSMUSG00000068921	884	122.377	1221	112.113	10.2637	1.09155	2.87443e-05	negligible	FDR<0.05	Dap3	NA
ENSMUSG00000029686	237	142.16	301	115.953	26.2068	1.22601	2.90567e-05	small	FDR<0.05	Cul1	TENT5C elongated polyA tails
ENSMUSG00000040652	668	110.674	973	97.6855	12.9881	1.13296	2.9296e-05	small	FDR<0.05	Oaz2	TENT5C elongated polyA tails
ENSMUSG00000044906	368	150.166	399	128.469	21.6971	1.16889	2.95309e-05	small	FDR<0.05	4930503L19Rik	TENT5C elongated polyA tails
ENSMUSG00000002210	498	103.147	653	87.2619	15.8847	1.18204	2.96095e-05	small	FDR<0.05	Smg9	TENT5C elongated polyA tails
ENSMUSG00000026933	421	147.888	435	129.823	18.0654	1.13915	2.97422e-05	small	FDR<0.05	Camsap1	TENT5C elongated polyA tails
ENSMUSG00000117852	507	128.805	669	114.496	14.3085	1.12497	2.98032e-05	small	FDR<0.05	4930471G03Rik	NA
ENSMUSG00000115987	351	120.59	471	104.045	16.5452	1.15902	2.9833e-05	small	FDR<0.05	Vps28	TENT5C elongated polyA tails
ENSMUSG00000078570	614	115.267	889	101.218	14.0489	1.1388	3.00044e-05	small	FDR<0.05	1110065P20Rik	TENT5C elongated polyA tails
ENSMUSG00000071636	849	129.1	997	117.175	11.9256	1.10178	3.11186e-05	small	FDR<0.05	Rimbp3	TENT5C elongated polyA tails
ENSMUSG00000027968	348	92.5086	176	74.3466	18.162	1.24429	3.16866e-05	small	FDR<0.05	Larp7	TENT5C elongated polyA tails
ENSMUSG00000050856	309	78.822	360	64.2361	14.5859	1.22707	3.17759e-05	small	FDR<0.05	Atp5k	TENT5C elongated polyA tails
ENSMUSG00000001039	490	115.727	590	100.336	15.3909	1.15339	3.22248e-05	small	FDR<0.05	B9d1	TENT5C elongated polyA tails
ENSMUSG00000034932	503	104.294	653	88.4809	15.8134	1.17872	3.23421e-05	small	FDR<0.05	Mrpl54	TENT5C elongated polyA tails
ENSMUSG00000031622	1273	110.062	1949	102.095	7.96662	1.07803	3.23732e-05	negligible	FDR<0.05	Sin3b	NA
ENSMUSG00000020434	273	124.557	378	104.989	19.5674	1.18637	3.3215e-05	small	FDR<0.05	4921536K21Rik	TENT5C elongated polyA tails
ENSMUSG00000027751	910	121.564	1292	112.353	9.2108	1.08198	3.33153e-05	negligible	FDR<0.05	Supt20	NA
ENSMUSG00000015357	439	134.007	445	117.384	16.6226	1.14161	3.4135e-05	small	FDR<0.05	Clpx	TENT5C elongated polyA tails
ENSMUSG00000060445	152	145.803	104	100.212	45.5911	1.45495	3.44166e-05	small	FDR<0.05	Sycp2	TENT5C elongated polyA tails
ENSMUSG00000004633	1156	146.919	1411	137.106	9.81238	1.07157	3.45216e-05	negligible	FDR<0.05	Chn2	NA
ENSMUSG00000056999	504	146.728	701	132.556	14.1718	1.10691	3.46509e-05	small	FDR<0.05	Ide	TENT5C elongated polyA tails
ENSMUSG00000029616	352	122.966	456	105.485	17.4813	1.16572	3.5007e-05	small	FDR<0.05	Erp29	TENT5C elongated polyA tails
ENSMUSG00000068856	543	89.3076	751	80.4115	8.8961	1.11063	3.50109e-05	small	FDR<0.05	Sf3b4	NA
ENSMUSG00000042726	791	113.295	1133	100.202	13.0924	1.13066	3.52395e-05	negligible	FDR<0.05	Trafd1	NA
ENSMUSG00000029909	822	123.763	1161	110.6	13.1624	1.11901	3.53766e-05	small	FDR<0.05	Prss37	TENT5C elongated polyA tails
ENSMUSG00000071076	484	118.626	763	106.983	11.6431	1.10883	3.57367e-05	small	FDR<0.05	Jund	TENT5C elongated polyA tails
ENSMUSG00000007836	134	132.022	187	101.952	30.0705	1.29495	3.57895e-05	small	FDR<0.05	Hnrnpa0	TENT5C elongated polyA tails
ENSMUSG00000051401	356	130.174	397	111.816	18.358	1.16418	3.59883e-05	small	FDR<0.05	Kctd16	TENT5C elongated polyA tails
ENSMUSG00000091396	325	122.48	182	96.0769	26.4031	1.27481	3.63459e-05	small	FDR<0.05	Spanxn4	NA
ENSMUSG00000005625	412	99.6286	537	84.3054	15.3232	1.18176	3.63848e-05	small	FDR<0.05	Psmd4	TENT5C elongated polyA tails
ENSMUSG00000060147	664	128.345	1047	116.082	12.2627	1.10564	3.63975e-05	small	FDR<0.05	Serpinb6a	TENT5C elongated polyA tails
ENSMUSG00000030301	691	129.279	674	116.196	13.0835	1.1126	3.65542e-05	small	FDR<0.05	Ccdc91	TENT5C elongated polyA tails
ENSMUSG00000059534	672	112.891	842	99.8955	12.9959	1.13009	3.65795e-05	small	FDR<0.05	Uqcr10	TENT5C elongated polyA tails
ENSMUSG00000001120	801	125.086	1129	113.755	11.3315	1.09961	3.66222e-05	negligible	FDR<0.05	Pcbp3	NA
ENSMUSG00000045275	258	137.942	159	110.667	27.2752	1.24646	3.67767e-05	small	FDR<0.05	Lca5l	TENT5C elongated polyA tails
ENSMUSG00000036054	705	117.678	1153	106.89	10.7882	1.10093	3.73185e-05	negligible	FDR<0.05	Sugp2	NA
ENSMUSG00000029701	235	132.136	162	104.833	27.3028	1.26044	3.77299e-05	small	FDR<0.05	Rbm28	TENT5C elongated polyA tails
ENSMUSG00000078938	446	112.534	573	97.2792	15.2544	1.15681	3.79322e-05	small	FDR<0.05	Syce3	TENT5C elongated polyA tails
ENSMUSG00000027091	138	119.507	72	81.5694	37.9378	1.4651	3.82776e-05	medium	FDR<0.05	Zc3h15	TENT5C elongated polyA tails
ENSMUSG00000023170	522	118.41	596	101.864	16.5459	1.16243	3.8429e-05	small	FDR<0.05	Gps2	TENT5C elongated polyA tails
ENSMUSG00000029810	157	100.936	194	80.0825	20.8538	1.2604	3.87797e-05	small	FDR<0.05	Tmem176b	TENT5C elongated polyA tails
ENSMUSG00000032409	382	116.272	586	98.5614	17.7108	1.17969	3.9186e-05	small	FDR<0.05	Atr	TENT5C elongated polyA tails
ENSMUSG00000031727	414	153.44	157	124.261	29.1785	1.23482	3.92328e-05	small	FDR<0.05	Pmfbp1	TENT5C elongated polyA tails
ENSMUSG00000090202	624	155.006	423	140.376	14.6305	1.10422	3.92506e-05	small	FDR<0.05	4930503B20Rik	NA
ENSMUSG00000051276	2015	125.96	2543	119.342	6.61818	1.05546	3.93955e-05	negligible	FDR<0.05	Actrt2	NA
ENSMUSG00000030814	365	130.156	353	111.728	18.4281	1.16494	3.95217e-05	small	FDR<0.05	Bcl7c	TENT5C elongated polyA tails
ENSMUSG00000035399	649	121.707	711	109.53	12.177	1.11117	3.99315e-05	negligible	FDR<0.05	Oser1	NA
ENSMUSG00000041278	186	115.984	166	85.0301	30.9538	1.36403	4.0332e-05	small	FDR<0.05	Ttc1	TENT5C elongated polyA tails
ENSMUSG00000068299	96	134.177	155	100.787	33.39	1.33129	4.04561e-05	medium	FDR<0.05	Nat8f4	TENT5C elongated polyA tails
ENSMUSG00000024393	817	132.912	919	120.82	12.0914	1.10008	4.0695e-05	negligible	FDR<0.05	Prrc2a	NA
ENSMUSG00000022783	1063	110.366	1439	101.179	9.18665	1.0908	4.07213e-05	negligible	FDR<0.05	Spag6l	NA
ENSMUSG00000021537	261	86.9655	259	70.0734	16.8922	1.24106	4.13272e-05	small	FDR<0.05	Cetn3	TENT5C elongated polyA tails
ENSMUSG00000032306	704	113.838	994	102.861	10.9769	1.10672	4.13302e-05	negligible	FDR<0.05	Mpi	NA
ENSMUSG00000026970	367	126.815	418	109.325	17.4894	1.15998	4.18067e-05	small	FDR<0.05	Rbms1	TENT5C elongated polyA tails
ENSMUSG00000025790	151	117.609	177	95.5198	22.0895	1.23126	4.18383e-05	small	FDR<0.05	Slco3a1	TENT5C elongated polyA tails
ENSMUSG00000095384	271	70.1181	102	56.3039	13.8142	1.24535	4.19248e-05	small	FDR<0.05	1700001F09Rik	TENT5C elongated polyA tails
ENSMUSG00000010538	1473	131.1	1654	122.618	8.4819	1.06917	4.21669e-05	negligible	FDR<0.05	Tsacc	NA
ENSMUSG00000027782	402	142.045	582	126.172	15.873	1.1258	4.22672e-05	small	FDR<0.05	Kpna4	TENT5C elongated polyA tails
ENSMUSG00000112907	53	235.226	44	138.864	96.3628	1.69394	4.23287e-05	large	FDR<0.05	Gm47015	NA
ENSMUSG00000022956	969	101.946	1396	92.2479	9.69849	1.10514	4.27494e-05	negligible	FDR<0.05	Atp5o	NA
ENSMUSG00000061032	576	105.097	628	92.2022	12.895	1.13986	4.28214e-05	small	FDR<0.05	Rrp1	TENT5C elongated polyA tails
ENSMUSG00000004056	179	133.832	257	107.043	26.7896	1.25027	4.38789e-05	small	FDR<0.05	Akt2	TENT5C elongated polyA tails
ENSMUSG00000044468	1454	160.249	2287	153.338	6.91141	1.04507	4.40774e-05	negligible	FDR<0.05	Tent5c	NA
ENSMUSG00000063524	930	132.462	1353	122.898	9.56436	1.07782	4.44368e-05	negligible	FDR<0.05	Eno1	NA
ENSMUSG00000024308	209	141.072	336	117.107	23.9646	1.20464	4.50735e-05	small	FDR<0.05	Tapbp	TENT5C elongated polyA tails
ENSMUSG00000026969	809	131.524	1110	119.11	12.4142	1.10422	4.55523e-05	small	FDR<0.05	Fam166a	TENT5C elongated polyA tails
ENSMUSG00000002833	182	106.923	145	77.931	28.992	1.37202	4.56099e-05	small	FDR<0.05	Hdgfl2	TENT5C elongated polyA tails
ENSMUSG00000028182	347	139.467	360	119.839	19.628	1.16379	4.70191e-05	small	FDR<0.05	Lrriq3	TENT5C elongated polyA tails
ENSMUSG00000053856	462	134.42	610	118.305	16.115	1.13622	4.78688e-05	small	FDR<0.05	Dnajc5g	TENT5C elongated polyA tails
ENSMUSG00000055692	545	108.873	729	96.5021	12.3713	1.1282	4.80611e-05	small	FDR<0.05	Tmem191c	TENT5C elongated polyA tails
ENSMUSG00000038936	1875	135.584	2829	128.412	7.17184	1.05585	4.84908e-05	negligible	FDR<0.05	Sccpdh	NA
ENSMUSG00000000339	430	123.651	570	108.905	14.7459	1.1354	4.92611e-05	small	FDR<0.05	Rtca	TENT5C elongated polyA tails
ENSMUSG00000026248	68	121.074	83	76.0964	44.9771	1.59105	4.94314e-05	medium	FDR<0.05	Mrpl44	TENT5C elongated polyA tails
ENSMUSG00000029198	333	102.135	458	85.5284	16.6068	1.19417	4.96463e-05	small	FDR<0.05	Grpel1	TENT5C elongated polyA tails
ENSMUSG00000041673	1929	146.472	2136	137.134	9.33785	1.06809	5.04751e-05	negligible	FDR<0.05	Lrrc18	NA
ENSMUSG00000047648	640	149.611	766	136.05	13.5613	1.09968	5.06835e-05	small	FDR<0.05	Fbxo30	TENT5C elongated polyA tails
ENSMUSG00000001542	186	133.086	92	93.3587	39.7273	1.42553	5.1191e-05	medium	FDR<0.05	Ell2	TENT5C elongated polyA tails
ENSMUSG00000040231	1227	100.882	1564	92.6905	8.19129	1.08837	5.12437e-05	negligible	FDR<0.05	Syngr4	NA
ENSMUSG00000063316	1439	75.9117	2005	70.1995	5.71224	1.08137	5.14205e-05	negligible	FDR<0.05	Rpl27	NA
ENSMUSG00000074619	1028	139.784	1094	128.513	11.2712	1.08771	5.157e-05	negligible	FDR<0.05	1700034I23Rik	NA
ENSMUSG00000027618	131	147.305	173	113.89	33.4152	1.2934	5.22881e-05	small	FDR<0.05	Nfs1	TENT5C elongated polyA tails
ENSMUSG00000035242	830	109.005	1149	98.0296	10.9752	1.11196	5.27512e-05	negligible	FDR<0.05	Oaz1	NA
ENSMUSG00000046727	604	123.69	821	110.596	13.0948	1.1184	5.29834e-05	small	FDR<0.05	Cystm1	TENT5C elongated polyA tails
ENSMUSG00000026739	355	135.589	501	117.06	18.5289	1.15829	5.30148e-05	small	FDR<0.05	Bmi1	TENT5C elongated polyA tails
ENSMUSG00000041740	557	142.133	697	126.742	15.3911	1.12144	5.31805e-05	small	FDR<0.05	Rnf10	TENT5C elongated polyA tails
ENSMUSG00000004843	360	117.547	421	102.539	15.008	1.14636	5.31808e-05	small	FDR<0.05	Chmp2b	TENT5C elongated polyA tails
ENSMUSG00000040097	573	121.323	837	109.312	12.011	1.10988	5.44296e-05	small	FDR<0.05	Flywch1	TENT5C elongated polyA tails
ENSMUSG00000020444	431	130.299	503	115.736	14.5637	1.12584	5.5593e-05	small	FDR<0.05	Guk1	TENT5C elongated polyA tails
ENSMUSG00000074749	434	117.675	487	98.3737	19.3014	1.1962	5.62627e-05	small	FDR<0.05	Kiz	TENT5C elongated polyA tails
ENSMUSG00000095304	201	134.502	205	110.79	23.7122	1.21403	5.66882e-05	small	FDR<0.05	Plac9a	TENT5C elongated polyA tails
ENSMUSG00000034689	104	122.163	44	73.0909	49.0726	1.67139	5.68325e-05	medium	FDR<0.05	Spertl	TENT5C elongated polyA tails
ENSMUSG00000085416	260	155.446	208	130.101	25.3452	1.19481	5.69684e-05	small	FDR<0.05	1700019G24Rik	NA
ENSMUSG00000040842	27	136.185	53	74.2264	61.9588	1.83473	5.71056e-05	large	FDR<0.05	Szrd1	TENT5C elongated polyA tails
ENSMUSG00000005615	226	123.81	304	99.1678	24.642	1.24849	5.75735e-05	small	FDR<0.05	Pcyt1a	TENT5C elongated polyA tails
ENSMUSG00000096255	2342	95.3488	3816	90.1591	5.18978	1.05756	5.76377e-05	negligible	FDR<0.05	Dynlt1b	NA
ENSMUSG00000021189	435	149.607	486	130.811	18.7962	1.14369	5.85009e-05	small	FDR<0.05	Atxn3	TENT5C elongated polyA tails
ENSMUSG00000030385	78	167.487	39	114.282	53.2051	1.46556	5.85011e-05	large	FDR<0.05	2900092C05Rik	TENT5C elongated polyA tails
ENSMUSG00000039041	482	115.405	648	99.3025	16.1021	1.16215	5.90766e-05	small	FDR<0.05	Adrm1	TENT5C elongated polyA tails
ENSMUSG00000037437	401	144.656	300	123.327	21.3292	1.17295	5.94837e-05	small	FDR<0.05	Adam32	TENT5C elongated polyA tails
ENSMUSG00000028433	506	137.708	477	121.157	16.5503	1.1366	5.99872e-05	small	FDR<0.05	Ubap2	TENT5C elongated polyA tails
ENSMUSG00000021022	276	141.993	313	120.671	21.3218	1.17669	6.00465e-05	small	FDR<0.05	Ppp2r3c	TENT5C elongated polyA tails
ENSMUSG00000045835	857	111.467	1178	103.035	8.43194	1.08184	6.04253e-05	negligible	FDR<0.05	Hdgfl1	NA
ENSMUSG00000086459	250	127.68	236	105.644	22.0359	1.20859	6.10307e-05	small	FDR<0.05	1700030C12Rik	NA
ENSMUSG00000022674	236	109.203	204	88.7059	20.4975	1.23107	6.10427e-05	small	FDR<0.05	Ube2v2	TENT5C elongated polyA tails
ENSMUSG00000049339	379	121.266	588	105.571	15.6951	1.14867	6.10574e-05	small	FDR<0.05	Retreg2	TENT5C elongated polyA tails
ENSMUSG00000095662	444	122.27	399	107.694	14.576	1.13535	6.15532e-05	small	FDR<0.05	H2al1g	TENT5C elongated polyA tails
ENSMUSG00000050844	594	112.061	700	99.2743	12.7863	1.1288	6.22155e-05	small	FDR<0.05	1700020N01Rik	TENT5C elongated polyA tails
ENSMUSG00000040746	225	124.871	296	100.007	24.8644	1.24863	6.23512e-05	small	FDR<0.05	Rnf167	TENT5C elongated polyA tails
ENSMUSG00000008333	150	86.6533	171	62.0117	24.6416	1.39737	6.27439e-05	medium	FDR<0.05	Snrpb2	TENT5C elongated polyA tails
ENSMUSG00000003341	4457	152.056	6106	147.31	4.74646	1.03222	6.34856e-05	negligible	FDR<0.05	Atp8b3	NA
ENSMUSG00000067909	315	130.667	288	115.997	14.6701	1.12647	6.47596e-05	small	FDR<0.05	Slxl1	TENT5C elongated polyA tails
ENSMUSG00000022773	1265	126.699	1680	117.458	9.24108	1.07868	6.54947e-05	negligible	FDR<0.05	Ypel1	NA
ENSMUSG00000022965	122	132.951	203	107.921	25.0296	1.23193	6.56281e-05	small	FDR<0.05	Ifngr2	TENT5C elongated polyA tails
ENSMUSG00000029517	784	119.069	925	109.95	9.11861	1.08293	6.57378e-05	negligible	FDR<0.05	Ankrd7	NA
ENSMUSG00000084897	709	171.963	744	153.319	18.6448	1.12161	6.58965e-05	small	FDR<0.05	Gm14226	TENT5C elongated polyA tails
ENSMUSG00000030747	1112	141.035	1368	129.777	11.258	1.08675	6.60311e-05	negligible	FDR<0.05	Dgat2	NA
ENSMUSG00000067995	196	112.719	235	87.8043	24.9151	1.28376	6.61194e-05	small	FDR<0.05	Gtf2f2	TENT5C elongated polyA tails
ENSMUSG00000032966	664	130.285	944	118.364	11.9202	1.10071	6.75077e-05	negligible	FDR<0.05	Fkbp1a	NA
ENSMUSG00000033055	1206	101.294	1808	91.8905	9.40305	1.10233	6.82283e-05	negligible	FDR<0.05	Ankrd54	NA
ENSMUSG00000037661	625	109.262	911	99.0977	10.1647	1.10257	6.83388e-05	negligible	FDR<0.05	Gpr160	NA
ENSMUSG00000031922	294	131.554	198	106.944	24.61	1.23012	6.96218e-05	small	FDR<0.05	Cep57	TENT5C elongated polyA tails
ENSMUSG00000027606	387	148.341	277	127.838	20.5035	1.16039	7.01524e-05	small	FDR<0.05	Dnajc5b	TENT5C elongated polyA tails
ENSMUSG00000024309	269	80.2937	301	63.6346	16.6591	1.26179	7.04443e-05	small	FDR<0.05	Pfdn6	TENT5C elongated polyA tails
ENSMUSG00000000088	1439	118.495	1939	111.349	7.14564	1.06417	7.08097e-05	negligible	FDR<0.05	Cox5a	NA
ENSMUSG00000021877	873	128.369	1103	117.382	10.9872	1.0936	7.09065e-05	negligible	FDR<0.05	Arf4	NA
ENSMUSG00000023806	451	97.8248	811	81.6868	16.138	1.19756	7.09457e-05	small	FDR<0.05	Rsph3b	TENT5C elongated polyA tails
ENSMUSG00000032553	328	112.284	475	98.3495	13.9341	1.14168	7.10177e-05	small	FDR<0.05	Srprb	TENT5C elongated polyA tails
ENSMUSG00000000751	547	102.17	890	90.7225	11.4475	1.12618	7.17041e-05	small	FDR<0.05	Rpa1	TENT5C elongated polyA tails
ENSMUSG00000014504	155	88.1032	166	64.2952	23.808	1.37029	7.20453e-05	small	FDR<0.05	Srp19	TENT5C elongated polyA tails
ENSMUSG00000037075	1360	133.884	1775	125.04	8.84382	1.07073	7.22519e-05	negligible	FDR<0.05	Rnf139	NA
ENSMUSG00000057236	484	132.279	788	118.911	13.3678	1.11242	7.25541e-05	small	FDR<0.05	Rbbp4	TENT5C elongated polyA tails
ENSMUSG00000064345	982	47.8778	1268	44.4046	3.47323	1.07822	7.25756e-05	negligible	FDR<0.05	mt-Nd2	NA
ENSMUSG00000025963	272	109.43	313	91.3994	18.0308	1.19727	7.26067e-05	small	FDR<0.05	Mdh1b	TENT5C elongated polyA tails
ENSMUSG00000059690	108	118.37	61	77.1967	41.1736	1.53336	7.26135e-05	medium	FDR<0.05	1700020N15Rik	TENT5C elongated polyA tails
ENSMUSG00000008763	90	141.1	103	104.184	36.9155	1.35433	7.29027e-05	medium	FDR<0.05	Man1a2	TENT5C elongated polyA tails
ENSMUSG00000022832	2044	133.895	2446	126.948	6.94763	1.05473	7.29779e-05	negligible	FDR<0.05	Ropn1	NA
ENSMUSG00000050608	821	128.322	1041	116.663	11.6587	1.09994	7.38354e-05	negligible	FDR<0.05	Micos10	NA
ENSMUSG00000090862	1947	104.381	2729	97.2979	7.08267	1.07279	7.39165e-05	negligible	FDR<0.05	Rps13	NA
ENSMUSG00000038690	674	101.036	914	90.651	10.3846	1.11456	7.41156e-05	negligible	FDR<0.05	Atp5j2	NA
ENSMUSG00000027601	1291	145.916	1685	137.099	8.81705	1.06431	7.52293e-05	negligible	FDR<0.05	Mtfr1	NA
ENSMUSG00000060261	691	120.478	946	109.911	10.5664	1.09614	7.60594e-05	negligible	FDR<0.05	Gtf2i	NA
ENSMUSG00000104960	145	123.386	170	96.1059	27.2803	1.28386	7.60774e-05	small	FDR<0.05	Snhg8	NA
ENSMUSG00000021203	1475	143.201	1994	133.968	9.23345	1.06892	7.62577e-05	negligible	FDR<0.05	Otub2	NA
ENSMUSG00000059042	214	143.785	273	123.971	19.8144	1.15983	7.79645e-05	small	FDR<0.05	Klk1b9	TENT5C elongated polyA tails
ENSMUSG00000046750	425	159.784	582	146.758	13.0258	1.08876	7.86889e-05	small	FDR<0.05	Selenov	NA
ENSMUSG00000024474	198	86.8939	132	68.9242	17.9697	1.26072	7.8772e-05	small	FDR<0.05	Ik	TENT5C elongated polyA tails
ENSMUSG00000028873	163	101.761	218	76.4037	25.3571	1.33188	7.88484e-05	small	FDR<0.05	Cdca8	TENT5C elongated polyA tails
ENSMUSG00000020389	167	155.737	150	124.147	31.5899	1.25446	7.92333e-05	small	FDR<0.05	Cdkl3	TENT5C elongated polyA tails
ENSMUSG00000030374	375	130.155	576	115.002	15.1529	1.13176	7.99017e-05	small	FDR<0.05	Strn4	TENT5C elongated polyA tails
ENSMUSG00000026239	500	89.192	705	78.5489	10.6431	1.1355	8.00554e-05	small	FDR<0.05	Pde6d	TENT5C elongated polyA tails
ENSMUSG00000117310	516	150.335	709	136.886	13.4495	1.09825	8.007e-05	small	FDR<0.05	Ptp4a1	TENT5C elongated polyA tails
ENSMUSG00000058301	95	186.737	115	143.174	43.5629	1.30427	8.0179e-05	medium	FDR<0.05	Upf1	TENT5C elongated polyA tails
ENSMUSG00000079022	293	128.922	396	106.475	22.4468	1.21082	8.16796e-05	small	FDR<0.05	Col22a1	TENT5C elongated polyA tails
ENSMUSG00000028820	153	112.686	146	87.7329	24.9534	1.28442	8.18185e-05	small	FDR<0.05	Sfpq	TENT5C elongated polyA tails
ENSMUSG00000038127	235	160.702	147	130.109	30.5933	1.23514	8.27558e-05	small	FDR<0.05	Ccdc50	TENT5C elongated polyA tails
ENSMUSG00000013662	497	141.3	717	127.82	13.4797	1.10546	8.29892e-05	small	FDR<0.05	Atad1	TENT5C elongated polyA tails
ENSMUSG00000045031	719	135.541	517	121.605	13.9356	1.1146	8.3391e-05	small	FDR<0.05	Cetn4	TENT5C elongated polyA tails
ENSMUSG00000027469	69	122.913	79	82.4937	40.4194	1.48997	8.5423e-05	medium	FDR<0.05	Tpx2	TENT5C elongated polyA tails
ENSMUSG00000024359	511	109.832	619	96.8207	13.011	1.13438	8.69385e-05	small	FDR<0.05	Hspa9	TENT5C elongated polyA tails
ENSMUSG00000031085	466	132.152	637	117.746	14.4067	1.12235	8.7072e-05	small	FDR<0.05	Acte1	TENT5C elongated polyA tails
ENSMUSG00000060715	479	127.044	327	109.532	17.5117	1.15988	8.77885e-05	small	FDR<0.05	1700019A02Rik	TENT5C elongated polyA tails
ENSMUSG00000100585	535	123.436	547	109.475	13.9602	1.12752	8.81317e-05	small	FDR<0.05	1700108J01Rik	NA
ENSMUSG00000025423	1291	140.46	1594	131.235	9.22485	1.07029	8.81557e-05	negligible	FDR<0.05	Pias2	NA
ENSMUSG00000062438	164	146.927	225	118.636	28.2913	1.23847	8.89482e-05	small	FDR<0.05	Adam1b	TENT5C elongated polyA tails
ENSMUSG00000048230	42	183.19	69	118.174	65.0166	1.55018	9.00354e-05	large	FDR<0.05	Fbxo43	TENT5C elongated polyA tails
ENSMUSG00000021290	821	120.786	858	110.269	10.5164	1.09537	9.00993e-05	negligible	FDR<0.05	Atp5mpl	NA
ENSMUSG00000025410	1239	136.708	1657	127.46	9.24796	1.07256	9.08587e-05	negligible	FDR<0.05	Dctn2	NA
ENSMUSG00000075249	216	118.611	192	94.3385	24.2726	1.25729	9.29377e-05	small	FDR<0.05	Fsip2	TENT5C elongated polyA tails
ENSMUSG00000021415	223	157.771	183	131.956	25.815	1.19563	9.3229e-05	small	FDR<0.05	4933417A18Rik	TENT5C elongated polyA tails
ENSMUSG00000038246	512	108.293	567	95.3439	12.9491	1.13581	9.37555e-05	small	FDR<0.05	Fam50b	TENT5C elongated polyA tails
ENSMUSG00000025134	122	143.344	164	115.47	27.8748	1.2414	9.54742e-05	small	FDR<0.05	Alyref	TENT5C elongated polyA tails
ENSMUSG00000107008	1090	122.561	1540	112.454	10.1067	1.08987	9.60081e-05	negligible	FDR<0.05	Gm2762	NA
ENSMUSG00000057069	283	147.862	316	128.5	19.3622	1.15068	9.65019e-05	small	FDR<0.05	Ero1b	TENT5C elongated polyA tails
ENSMUSG00000078346	220	111.236	244	90.2377	20.9987	1.2327	9.75887e-05	small	FDR<0.05	H2al1n	TENT5C elongated polyA tails
ENSMUSG00000027338	145	172.186	210	146.414	25.7719	1.17602	9.77135e-05	small	FDR<0.05	Prnd	TENT5C elongated polyA tails
ENSMUSG00000028618	238	130.336	406	111.419	18.9174	1.16979	9.92586e-05	small	FDR<0.05	Tmem59	TENT5C elongated polyA tails
ENSMUSG00000070331	1361	127.879	1912	119.304	8.57437	1.07187	9.97299e-05	negligible	FDR<0.05	Qrich2	NA
ENSMUSG00000032294	541	128.028	803	115.184	12.8434	1.1115	0.000100078	small	FDR<0.05	Pkm	TENT5C elongated polyA tails
ENSMUSG00000049811	216	136.065	153	108.124	27.9406	1.25841	0.000100887	small	FDR<0.05	Fam161a	TENT5C elongated polyA tails
ENSMUSG00000027381	243	117.683	315	99.346	18.3371	1.18458	0.000100977	small	FDR<0.05	Bcl2l11	TENT5C elongated polyA tails
ENSMUSG00000042616	1402	136.927	2044	129.302	7.62467	1.05897	0.000103065	negligible	FDR<0.05	Oscp1	NA
ENSMUSG00000015165	215	204.247	316	174.133	30.1136	1.17293	0.000104876	small	FDR<0.05	Hnrnpl	TENT5C elongated polyA tails
ENSMUSG00000075480	596	139.68	765	129.52	10.1593	1.07844	0.000107013	negligible	FDR<0.05	Gm10840	NA
ENSMUSG00000037885	987	133.989	1296	123.796	10.1926	1.08233	0.00010786	negligible	FDR<0.05	Stk35	NA
ENSMUSG00000022858	415	113.451	543	95.7643	17.6863	1.18469	0.000108427	small	FDR<0.05	Tra2b	TENT5C elongated polyA tails
ENSMUSG00000028788	280	132.036	326	111.12	20.9161	1.18823	0.000110737	small	FDR<0.05	Ptp4a2	TENT5C elongated polyA tails
ENSMUSG00000059554	474	125.766	670	109.69	16.0763	1.14656	0.00011113	small	FDR<0.05	Ccdc28a	TENT5C elongated polyA tails
ENSMUSG00000051695	456	117.592	668	104.171	13.4214	1.12884	0.000111785	small	FDR<0.05	Pcbp1	TENT5C elongated polyA tails
ENSMUSG00000022280	889	135.319	1073	124.247	11.0725	1.08912	0.000112757	negligible	FDR<0.05	Rnf19a	NA
ENSMUSG00000008482	1948	139.128	2313	130.777	8.35048	1.06385	0.000114062	negligible	FDR<0.05	Rnf151	NA
ENSMUSG00000021811	251	114.813	261	96.6705	18.1423	1.18767	0.00011408	small	FDR<0.05	Dnajc9	TENT5C elongated polyA tails
ENSMUSG00000003068	211	139.645	214	115.332	24.3128	1.21081	0.000115029	small	FDR<0.05	Stk11	TENT5C elongated polyA tails
ENSMUSG00000022246	394	149.208	256	127.59	21.6183	1.16944	0.000115206	small	FDR<0.05	Rai14	TENT5C elongated polyA tails
ENSMUSG00000061650	469	124.906	611	109.663	15.2433	1.139	0.000115255	small	FDR<0.05	Med9	TENT5C elongated polyA tails
ENSMUSG00000020745	800	149.489	1001	137.938	11.5507	1.08374	0.00011563	negligible	FDR<0.05	Pafah1b1	NA
ENSMUSG00000049775	778	89.5553	1065	80.3493	9.20597	1.11457	0.000115644	negligible	FDR<0.05	Tmsb4x	NA
ENSMUSG00000001674	136	105.941	194	82.6959	23.2453	1.28109	0.000116848	small	FDR<0.05	Ddx18	TENT5C elongated polyA tails
ENSMUSG00000038388	299	122.164	307	104.629	17.5352	1.16759	0.000117067	small	FDR<0.05	Mpp6	TENT5C elongated polyA tails
ENSMUSG00000054452	322	97.882	449	81.1826	16.6994	1.2057	0.000118705	small	FDR<0.05	Tle5	TENT5C elongated polyA tails
ENSMUSG00000032566	424	130.13	383	112.081	18.0488	1.16103	0.000118784	small	FDR<0.05	Nudt16l2	TENT5C elongated polyA tails
ENSMUSG00000020607	110	154.664	160	126	28.6636	1.22749	0.000119371	medium	FDR<0.05	Lratd1	TENT5C elongated polyA tails
ENSMUSG00000020270	360	108.603	365	93.4658	15.137	1.16195	0.000119886	small	FDR<0.05	Smim23	TENT5C elongated polyA tails
ENSMUSG00000032637	930	132.165	1081	118.924	13.2404	1.11133	0.000120659	negligible	FDR<0.05	Atxn2l	NA
ENSMUSG00000062651	1634	115.698	2243	108.628	7.07011	1.06509	0.000120894	negligible	FDR<0.05	H2al2a	NA
ENSMUSG00000032295	138	153.022	168	127.065	25.9563	1.20427	0.00012127	small	FDR<0.05	Man2c1	TENT5C elongated polyA tails
ENSMUSG00000048481	185	108.422	246	89.2805	19.1411	1.21439	0.000121455	small	FDR<0.05	Mypop	TENT5C elongated polyA tails
ENSMUSG00000036992	920	82.1913	1322	73.2163	8.97497	1.12258	0.000122232	negligible	FDR<0.05	Nxt1	NA
ENSMUSG00000059540	1538	121.739	2113	114.378	7.36161	1.06436	0.000122643	negligible	FDR<0.05	Tcea2	NA
ENSMUSG00000022428	261	105.464	368	88.0625	17.4011	1.1976	0.000123725	small	FDR<0.05	Cby1	TENT5C elongated polyA tails
ENSMUSG00000039001	1070	89.9168	1356	82.5819	7.33496	1.08882	0.000124976	negligible	FDR<0.05	Rps21	NA
ENSMUSG00000028608	200	126.29	301	104.083	22.2069	1.21336	0.000125961	small	FDR<0.05	Czib	TENT5C elongated polyA tails
ENSMUSG00000005483	1346	122.302	1864	114.619	7.68328	1.06703	0.000126166	negligible	FDR<0.05	Dnajb1	NA
ENSMUSG00000045022	840	141.88	806	129.114	12.7656	1.09887	0.00012629	small	FDR<0.05	H2bl1	NA
ENSMUSG00000032050	157	147.452	112	114.17	33.2826	1.29152	0.000126487	small	FDR<0.05	Rdx	TENT5C elongated polyA tails
ENSMUSG00000022800	641	132.591	912	116.787	15.804	1.13532	0.000127439	small	FDR<0.05	Fyttd1	TENT5C elongated polyA tails
ENSMUSG00000053453	260	126.458	334	104.359	22.0984	1.21175	0.000127558	small	FDR<0.05	Thoc7	TENT5C elongated polyA tails
ENSMUSG00000075524	121	156.818	27	105.111	51.7071	1.49193	0.000127695	large	FDR<0.05	4930407I10Rik	TENT5C elongated polyA tails
ENSMUSG00000090553	276	93.9239	333	77.5345	16.3894	1.21138	0.000128051	small	FDR<0.05	Snrpe	TENT5C elongated polyA tails
ENSMUSG00000091803	212	104.274	321	86.7196	17.554	1.20242	0.000128663	small	FDR<0.05	Cox16	TENT5C elongated polyA tails
ENSMUSG00000018322	121	159.86	159	126.818	33.0419	1.26055	0.000129411	small	FDR<0.05	Tomm34	TENT5C elongated polyA tails
ENSMUSG00000047945	374	113.963	632	101.896	12.067	1.11843	0.000132859	small	FDR<0.05	Marcksl1	TENT5C elongated polyA tails
ENSMUSG00000024943	183	122.656	106	97.3774	25.2784	1.25959	0.000134938	small	FDR<0.05	Smc5	TENT5C elongated polyA tails
ENSMUSG00000032251	376	114.654	541	96.1867	18.4676	1.192	0.000134988	small	FDR<0.05	Irak1bp1	TENT5C elongated polyA tails
ENSMUSG00000050017	75	172.053	89	121.09	50.9634	1.42087	0.000135657	medium	FDR<0.05	Pitpnb	TENT5C elongated polyA tails
ENSMUSG00000022370	192	97.3958	249	76.008	21.3878	1.28139	0.000135859	small	FDR<0.05	Mrpl13	TENT5C elongated polyA tails
ENSMUSG00000017264	219	121.269	334	100.653	20.6167	1.20483	0.000136742	small	FDR<0.05	Exosc10	TENT5C elongated polyA tails
ENSMUSG00000030231	99	153.859	103	112.757	41.1013	1.36451	0.000138742	medium	FDR<0.05	Plekha5	TENT5C elongated polyA tails
ENSMUSG00000064307	1882	134.32	2322	126.238	8.08172	1.06402	0.000142588	negligible	FDR<0.05	Lrrc51	NA
ENSMUSG00000024902	312	117.349	378	100.526	16.8229	1.16735	0.000143243	small	FDR<0.05	Mrpl11	TENT5C elongated polyA tails
ENSMUSG00000026000	1832	142.746	2522	135.564	7.1814	1.05297	0.000144268	negligible	FDR<0.05	Lancl1	NA
ENSMUSG00000033475	300	112.883	463	96.8423	16.041	1.16564	0.000145783	small	FDR<0.05	Tomm6	TENT5C elongated polyA tails
ENSMUSG00000035420	162	102.383	150	78.0333	24.3494	1.31204	0.00014588	small	FDR<0.05	Fam170a	TENT5C elongated polyA tails
ENSMUSG00000023944	595	97.5143	763	87.4535	10.0608	1.11504	0.000147365	negligible	FDR<0.05	Hsp90ab1	NA
ENSMUSG00000034371	608	104.007	880	90.8261	13.1804	1.14512	0.000148536	small	FDR<0.05	Tkfc	NA
ENSMUSG00000029463	737	85.7775	1124	75.919	9.85844	1.12985	0.00014871	negligible	FDR<0.05	Fam216a	NA
ENSMUSG00000021595	549	136.867	609	123.654	13.2135	1.10686	0.000148849	small	FDR<0.05	Nsun2	TENT5C elongated polyA tails
ENSMUSG00000004937	421	124.306	584	109.618	14.6883	1.13399	0.000152556	small	FDR<0.05	Sgta	TENT5C elongated polyA tails
ENSMUSG00000071528	521	123.501	633	110.69	12.8106	1.11573	0.000152617	small	FDR<0.05	Atp5md	TENT5C elongated polyA tails
ENSMUSG00000100153	1079	119.165	1330	110.241	8.92361	1.08095	0.000152707	negligible	FDR<0.05	Ppp1ccb	NA
ENSMUSG00000024726	136	132.743	161	104.379	28.3638	1.27174	0.000155331	small	FDR<0.05	Carnmt1	TENT5C elongated polyA tails
ENSMUSG00000064354	2810	49.7285	3311	47.8233	1.90515	1.03984	0.000156251	negligible	FDR<0.05	mt-Co2	NA
ENSMUSG00000100937	1801	84.3076	2450	79.5624	4.74516	1.05964	0.000156619	negligible	FDR<0.05	Nscme3l	NA
ENSMUSG00000070953	862	134.788	1038	123.151	11.6365	1.09449	0.000157783	negligible	FDR<0.05	Rabepk	NA
ENSMUSG00000051234	571	115.893	779	103.053	12.8405	1.1246	0.000158928	small	FDR<0.05	Rnf7	TENT5C elongated polyA tails
ENSMUSG00000029152	495	112.842	596	98.1124	14.73	1.15013	0.000159058	small	FDR<0.05	Ociad1	NA
ENSMUSG00000001833	86	145.733	56	92.625	53.1076	1.57336	0.000160768	medium	FDR<0.05	Septin7	TENT5C elongated polyA tails
ENSMUSG00000019834	798	106.409	1138	98.8884	7.52012	1.07605	0.000161116	negligible	FDR<0.05	Slc22a16	NA
ENSMUSG00000038292	238	112.748	335	93.7522	18.9957	1.20262	0.00016113	small	FDR<0.05	Kash5	TENT5C elongated polyA tails
ENSMUSG00000010435	231	176.004	188	147.069	28.9352	1.19675	0.000161576	small	FDR<0.05	Spaca7	TENT5C elongated polyA tails
ENSMUSG00000056815	104	121.75	62	85.5161	36.2339	1.42371	0.000162741	medium	FDR<0.05	Gm6812	TENT5C elongated polyA tails
ENSMUSG00000034341	841	113.662	1136	104.579	9.08308	1.08685	0.000163962	negligible	FDR<0.05	Wbp2	NA
ENSMUSG00000028567	208	110.101	330	92.7424	17.3585	1.18717	0.000164719	small	FDR<0.05	Txndc12	TENT5C elongated polyA tails
ENSMUSG00000028792	427	109.974	568	96.5757	13.3985	1.13874	0.000168268	small	FDR<0.05	Ak2	TENT5C elongated polyA tails
ENSMUSG00000057666	592	97.7449	834	86.6403	11.1046	1.12817	0.00016875	small	FDR<0.05	Gapdh	TENT5C elongated polyA tails
ENSMUSG00000025035	378	100.669	226	82.9513	17.718	1.21359	0.000170225	small	FDR<0.05	Arl3	TENT5C elongated polyA tails
ENSMUSG00000046782	142	120.063	150	97.4733	22.59	1.23176	0.000170326	small	FDR<0.05	Ttc6	TENT5C elongated polyA tails
ENSMUSG00000039342	151	125.808	189	103.524	22.2841	1.21526	0.000172518	small	FDR<0.05	Ankar	TENT5C elongated polyA tails
ENSMUSG00000018593	714	143.141	893	129.899	13.2422	1.10194	0.000172715	small	FDR<0.05	Sparc	NA
ENSMUSG00000036214	206	117.131	124	93.5806	23.5504	1.25166	0.000172783	small	FDR<0.05	Polr1has	TENT5C elongated polyA tails
ENSMUSG00000027871	252	112.036	217	94.7419	17.2938	1.18254	0.000173672	small	FDR<0.05	Hsd3b1	TENT5C elongated polyA tails
ENSMUSG00000091685	418	133.112	697	119.587	13.5256	1.1131	0.000174077	small	FDR<0.05	Gm17359	TENT5C elongated polyA tails
ENSMUSG00000026500	78	116.218	68	78.25	37.9679	1.48521	0.000174914	medium	FDR<0.05	Cox20	TENT5C elongated polyA tails
ENSMUSG00000022671	645	106.38	867	96.9458	9.43405	1.09731	0.000174915	negligible	FDR<0.05	Mzt2	NA
ENSMUSG00000015335	226	88.7478	307	76.3453	12.4025	1.16245	0.000174993	small	FDR<0.05	Zdhhc12	TENT5C elongated polyA tails
ENSMUSG00000024259	164	147.622	165	118.794	28.828	1.24267	0.000175865	small	FDR<0.05	Slc25a46	TENT5C elongated polyA tails
ENSMUSG00000016559	3157	102.57	4312	98.7836	3.78685	1.03833	0.000176416	negligible	FDR<0.05	H3f3b	NA
ENSMUSG00000091154	217	128.77	313	109.304	19.4661	1.17809	0.000177432	small	FDR<0.05	Proscos	NA
ENSMUSG00000054199	78	145.423	82	104.354	41.0694	1.39356	0.000180383	medium	FDR<0.05	Gon4l	TENT5C elongated polyA tails
ENSMUSG00000025794	709	75.8279	849	66.4664	9.3615	1.14085	0.000180439	negligible	FDR<0.05	Rpl14	NA
ENSMUSG00000073616	657	104.233	748	93.1283	11.1045	1.11924	0.00018048	negligible	FDR<0.05	Cops9	NA
ENSMUSG00000024425	479	122.727	774	109.704	13.0224	1.1187	0.000183636	small	FDR<0.05	Ndfip1	TENT5C elongated polyA tails
ENSMUSG00000029782	121	120.512	141	92.0213	28.4911	1.30961	0.000183866	small	FDR<0.05	Tmem209	TENT5C elongated polyA tails
ENSMUSG00000028328	81	144.012	123	112.228	31.7847	1.28322	0.000186497	medium	FDR<0.05	Tmod1	TENT5C elongated polyA tails
ENSMUSG00000090132	283	145.343	281	125.064	20.2787	1.16215	0.000187511	small	FDR<0.05	Cypt2	TENT5C elongated polyA tails
ENSMUSG00000031812	390	111.315	523	96.8031	14.5123	1.14992	0.000188713	small	FDR<0.05	Map1lc3b	TENT5C elongated polyA tails
ENSMUSG00000027959	127	124.795	135	99.5185	25.2768	1.25399	0.000191932	small	FDR<0.05	Sass6	TENT5C elongated polyA tails
ENSMUSG00000047514	26	154.923	44	92.8409	62.0822	1.66869	0.000194412	large	FDR<0.05	Tspyl1	TENT5C elongated polyA tails
ENSMUSG00000031927	632	108.43	677	99.9261	8.50423	1.08511	0.000196035	negligible	FDR<0.05	1700012B09Rik	NA
ENSMUSG00000097248	158	141.785	91	114.066	27.7189	1.24301	0.000196153	small	FDR<0.05	Gm2694	NA
ENSMUSG00000028917	204	109.363	282	89.6915	19.6713	1.21932	0.000197075	small	FDR<0.05	Plekhm2	TENT5C elongated polyA tails
ENSMUSG00000023456	1391	133.03	1486	124.275	8.75496	1.07045	0.000198625	negligible	FDR<0.05	Tpi1	NA
ENSMUSG00000020576	237	122.928	346	101.118	21.8098	1.21569	0.000199497	small	FDR<0.05	Nbas	TENT5C elongated polyA tails
ENSMUSG00000032518	1428	97.862	2054	91.89	5.97207	1.06499	0.000199946	negligible	FDR<0.05	Rpsa	NA
ENSMUSG00000022680	342	136.643	314	119.446	17.1974	1.14398	0.000201646	small	FDR<0.05	Pdxdc1	TENT5C elongated polyA tails
ENSMUSG00000047619	628	149.904	773	136.6	13.3042	1.0974	0.000202112	small	FDR<0.05	Ddi1	NA
ENSMUSG00000052783	235	127.766	198	106.172	21.5942	1.20339	0.000203264	small	FDR<0.05	Grk4	TENT5C elongated polyA tails
ENSMUSG00000022564	1015	134.08	1461	123.511	10.5685	1.08557	0.000203564	negligible	FDR<0.05	Grina	NA
ENSMUSG00000038503	442	108.744	551	93.8929	14.8514	1.15817	0.00020452	small	FDR<0.05	Mesd	TENT5C elongated polyA tails
ENSMUSG00000059972	101	147.634	54	103.796	43.8374	1.42234	0.000205201	medium	FDR<0.05	Gm14773	NA
ENSMUSG00000006057	463	104.849	637	90.708	14.1408	1.15589	0.000206478	small	FDR<0.05	Atp5g1	TENT5C elongated polyA tails
ENSMUSG00000042079	1365	115.014	1783	108.115	6.89894	1.06381	0.000206487	negligible	FDR<0.05	Hnrnpf	NA
ENSMUSG00000019996	192	123.073	154	94.1753	28.8976	1.30685	0.000207192	small	FDR<0.05	Map7	TENT5C elongated polyA tails
ENSMUSG00000039067	186	118.425	207	95.058	23.3668	1.24582	0.000208118	small	FDR<0.05	Psmd7	TENT5C elongated polyA tails
ENSMUSG00000024287	148	115.257	164	89.8415	25.4153	1.28289	0.000208616	small	FDR<0.05	Thoc1	TENT5C elongated polyA tails
ENSMUSG00000031847	679	143.493	663	130.502	12.9911	1.09955	0.000208718	small	FDR<0.05	1700030J22Rik	TENT5C elongated polyA tails
ENSMUSG00000021131	600	106.932	762	94.3556	12.576	1.13328	0.000209192	negligible	FDR<0.05	Erh	NA
ENSMUSG00000061111	444	130.712	629	117.547	13.1648	1.112	0.000209527	small	FDR<0.05	Mcrip1	TENT5C elongated polyA tails
ENSMUSG00000031809	767	138.143	1019	127.213	10.9305	1.08592	0.000210468	negligible	FDR<0.05	1700018B08Rik	NA
ENSMUSG00000117666	224	162.295	258	138.663	23.6319	1.17043	0.000211371	small	FDR<0.05	Gm550	TENT5C elongated polyA tails
ENSMUSG00000048077	1934	113.992	2558	107.863	6.12855	1.05682	0.000212404	negligible	FDR<0.05	H1f7	NA
ENSMUSG00000036377	179	138.665	89	105.663	33.0019	1.31233	0.000214936	small	FDR<0.05	Cracd	TENT5C elongated polyA tails
ENSMUSG00000063889	790	119.786	974	109.495	10.2912	1.09399	0.00021505	negligible	FDR<0.05	Crem	NA
ENSMUSG00000058799	178	136.163	181	107.271	28.8922	1.26934	0.000215996	small	FDR<0.05	Nap1l1	TENT5C elongated polyA tails
ENSMUSG00000017778	1641	98.7386	2004	93.0798	5.65873	1.06079	0.000216542	negligible	FDR<0.05	Cox7c	NA
ENSMUSG00000100282	352	89.6165	388	72.634	16.9825	1.23381	0.000218523	small	FDR<0.05	1700041C23Rik	NA
ENSMUSG00000032512	785	137.743	1067	127.739	10.0032	1.07831	0.00021943	negligible	FDR<0.05	Wdr48	NA
ENSMUSG00000027569	206	139.505	308	113.591	25.9139	1.22813	0.000222074	small	FDR<0.05	Mrgbp	TENT5C elongated polyA tails
ENSMUSG00000022603	1333	143.956	1706	135.863	8.0929	1.05957	0.000223174	negligible	FDR<0.05	Mroh4	NA
ENSMUSG00000033938	319	90.9781	352	75.946	15.032	1.19793	0.000223939	small	FDR<0.05	Ndufb7	TENT5C elongated polyA tails
ENSMUSG00000024487	262	95.2481	355	80.0451	15.203	1.18993	0.000224086	small	FDR<0.05	Yipf5	TENT5C elongated polyA tails
ENSMUSG00000020639	438	137.614	575	123.783	13.8315	1.11174	0.000231977	small	FDR<0.05	Pfn4	TENT5C elongated polyA tails
ENSMUSG00000020716	43	196.349	87	140.218	56.1304	1.40031	0.000233916	medium	FDR<0.05	Nf1	TENT5C elongated polyA tails
ENSMUSG00000078577	1633	152.051	2038	146.097	5.95428	1.04076	0.000235752	negligible	FDR<0.05	Tmco2	NA
ENSMUSG00000036533	389	125.321	539	110.527	14.7944	1.13385	0.000237032	small	FDR<0.05	Cdc42ep3	TENT5C elongated polyA tails
ENSMUSG00000032047	89	121.888	112	85.25	36.6376	1.42977	0.000237403	medium	FDR<0.05	Acat1	TENT5C elongated polyA tails
ENSMUSG00000022255	368	156.133	341	137.903	18.2299	1.13219	0.000238522	small	FDR<0.05	Mtdh	TENT5C elongated polyA tails
ENSMUSG00000055862	398	140.055	500	123.046	17.0093	1.13824	0.000240999	small	FDR<0.05	Izumo4	TENT5C elongated polyA tails
ENSMUSG00000025651	1212	104.278	1690	97.6095	6.66859	1.06832	0.000242993	negligible	FDR<0.05	Uqcrc1	NA
ENSMUSG00000015672	117	100.316	113	77.7699	22.5463	1.28991	0.000246049	small	FDR<0.05	Mrpl32	TENT5C elongated polyA tails
ENSMUSG00000049670	396	127.28	605	112.537	14.7431	1.13101	0.000247783	small	FDR<0.05	Morn4	TENT5C elongated polyA tails
ENSMUSG00000040843	279	142.835	337	123.223	19.6126	1.15916	0.000251586	small	FDR<0.05	Tiprl	TENT5C elongated polyA tails
ENSMUSG00000035211	1138	141.912	1586	132.454	9.45815	1.07141	0.000251602	negligible	FDR<0.05	Xrra1	NA
ENSMUSG00000047141	652	163.299	781	148.554	14.7447	1.09925	0.000251899	small	FDR<0.05	Zfp654	TENT5C elongated polyA tails
ENSMUSG00000040084	88	118.239	153	86.0131	32.2256	1.37466	0.000253286	small	FDR<0.05	Bub1b	TENT5C elongated polyA tails
ENSMUSG00000005417	1243	148.374	1479	139.746	8.62832	1.06174	0.00025373	negligible	FDR<0.05	Mprip	NA
ENSMUSG00000028218	133	138.068	151	111.788	26.2796	1.23508	0.000258178	small	FDR<0.05	Cibar1	TENT5C elongated polyA tails
ENSMUSG00000024728	580	127.033	692	116.553	10.4793	1.08991	0.000258485	negligible	FDR<0.05	Ms4a19	NA
ENSMUSG00000022516	166	98.6506	267	80.6704	17.9802	1.22288	0.000260638	small	FDR<0.05	Nudt16l1	TENT5C elongated polyA tails
ENSMUSG00000071014	358	88.3631	501	75.6926	12.6705	1.16739	0.000262834	small	FDR<0.05	Ndufb6	TENT5C elongated polyA tails
ENSMUSG00000004032	8107	140.945	10667	144.669	-3.72322	0.974264	0.000262994	negligible	FDR<0.05	Gstm5	NA
ENSMUSG00000032540	639	137.914	752	126.763	11.1506	1.08796	0.000266977	small	FDR<0.05	Abhd5	TENT5C elongated polyA tails
ENSMUSG00000101492	241	118.473	304	96.8849	21.5882	1.22282	0.000271015	small	FDR<0.05	Gm29089	NA
ENSMUSG00000019039	216	149.713	253	123.095	26.6181	1.21624	0.000271341	small	FDR<0.05	Dalrd3	TENT5C elongated polyA tails
ENSMUSG00000022710	441	147.086	481	131.948	15.1381	1.11473	0.000275441	small	FDR<0.05	Usp7	TENT5C elongated polyA tails
ENSMUSG00000029538	123	144.886	189	114.794	30.0925	1.26214	0.000276522	small	FDR<0.05	Srsf9	TENT5C elongated polyA tails
ENSMUSG00000021997	328	150.152	418	131.478	18.674	1.14203	0.000278045	small	FDR<0.05	Lrrc63	TENT5C elongated polyA tails
ENSMUSG00000092074	1594	89.9969	2398	84.5717	5.42514	1.06415	0.000279288	negligible	FDR<0.05	Dynlt1a	NA
ENSMUSG00000035770	216	140.505	267	120.045	20.4597	1.17043	0.000281747	small	FDR<0.05	Dync1li2	TENT5C elongated polyA tails
ENSMUSG00000049792	1447	140.502	1452	131.835	8.66633	1.06574	0.000281829	negligible	FDR<0.05	Bag5	NA
ENSMUSG00000021040	545	92.2257	656	82.5366	9.6891	1.11739	0.000283002	negligible	FDR<0.05	Slirp	NA
ENSMUSG00000020232	69	117.478	81	78.9506	38.5276	1.488	0.000283734	medium	FDR<0.05	Hmg20b	TENT5C elongated polyA tails
ENSMUSG00000070372	666	126.788	1094	116.616	10.1722	1.08723	0.00028591	negligible	FDR<0.05	Capza1	NA
ENSMUSG00000070568	842	160.735	1079	150.745	9.99002	1.06627	0.000287723	negligible	FDR<0.05	Slc6a21	NA
ENSMUSG00000050628	250	107.676	282	88.9007	18.7753	1.21119	0.000288596	small	FDR<0.05	Ubald2	TENT5C elongated polyA tails
ENSMUSG00000019782	144	107.424	142	75.8239	31.5997	1.41675	0.000288735	medium	FDR<0.05	Rwdd1	TENT5C elongated polyA tails
ENSMUSG00000027131	444	102.169	536	91.0896	11.0794	1.12163	0.000289006	small	FDR<0.05	Emc4	TENT5C elongated polyA tails
ENSMUSG00000030688	1775	146.745	2068	139.08	7.66508	1.05511	0.000289235	negligible	FDR<0.05	Stard10	NA
ENSMUSG00000027344	180	109.711	185	88.6649	21.0462	1.23737	0.000289638	small	FDR<0.05	Fsip1	TENT5C elongated polyA tails
ENSMUSG00000030708	947	147.434	1118	138.673	8.76137	1.06318	0.000293606	negligible	FDR<0.05	Dnajb13	NA
ENSMUSG00000024513	163	120.331	148	97.4662	22.8651	1.23459	0.000293675	small	FDR<0.05	Mbd2	TENT5C elongated polyA tails
ENSMUSG00000024097	344	131.637	500	108.466	23.1706	1.21362	0.000294393	small	FDR<0.05	Srsf7	TENT5C elongated polyA tails
ENSMUSG00000002416	392	111.656	484	98.2004	13.4552	1.13702	0.000296415	small	FDR<0.05	Ndufb2	TENT5C elongated polyA tails
ENSMUSG00000083649	606	100.208	778	92.8008	7.40715	1.07982	0.000298686	negligible	FDR<0.05	Rasl2-9	NA
ENSMUSG00000024213	217	137.217	318	119.343	17.8738	1.14977	0.0003	small	FDR<0.05	Nudt3	TENT5C elongated polyA tails
ENSMUSG00000025758	164	161.067	244	134.406	26.6613	1.19836	0.000300003	small	FDR<0.05	Plk4	TENT5C elongated polyA tails
ENSMUSG00000045435	395	122.597	539	109.36	13.2375	1.12105	0.000301165	small	FDR<0.05	Tmem60	TENT5C elongated polyA tails
ENSMUSG00000074817	1247	163.804	1509	155.252	8.55171	1.05508	0.000301654	negligible	FDR<0.05	Papolb	NA
ENSMUSG00000025228	848	129.638	1062	119.197	10.4412	1.0876	0.00030247	negligible	FDR<0.05	Actr1a	NA
ENSMUSG00000019362	218	102.078	248	84.2379	17.8401	1.21178	0.000303836	small	FDR<0.05	D8Ertd738e	TENT5C elongated polyA tails
ENSMUSG00000002944	53	125.717	90	94.1667	31.5503	1.33505	0.000304384	medium	FDR<0.05	Cd36	TENT5C elongated polyA tails
ENSMUSG00000020171	290	96.9724	334	81.1886	15.7838	1.19441	0.000304567	small	FDR<0.05	Yeats4	TENT5C elongated polyA tails
ENSMUSG00000020260	225	147.671	235	126.821	20.8498	1.1644	0.000304869	small	FDR<0.05	Pofut2	TENT5C elongated polyA tails
ENSMUSG00000016252	1228	103.392	1582	96.5613	6.83038	1.07074	0.000309473	negligible	FDR<0.05	Atp5e	NA
ENSMUSG00000046707	393	136.033	415	119.214	16.8186	1.14108	0.000309685	small	FDR<0.05	Csnk2a2	TENT5C elongated polyA tails
ENSMUSG00000061759	358	145.992	462	129.515	16.4765	1.12722	0.00031025	small	FDR<0.05	Armt1	TENT5C elongated polyA tails
ENSMUSG00000036504	560	103.77	743	91.8439	11.9258	1.12985	0.000310263	small	FDR<0.05	Phpt1	TENT5C elongated polyA tails
ENSMUSG00000020946	541	125.359	770	113.619	11.7391	1.10332	0.000313336	negligible	FDR<0.05	Gosr2	NA
ENSMUSG00000029440	165	113.085	216	91.9722	21.1126	1.22955	0.00031524	small	FDR<0.05	Psmd9	TENT5C elongated polyA tails
ENSMUSG00000070407	27	124.63	31	64.8387	59.7909	1.92215	0.000316684	large	FDR<0.05	Hs3st3b1	TENT5C elongated polyA tails
ENSMUSG00000059995	37	151.919	61	102.984	48.9353	1.47518	0.000319827	medium	FDR<0.05	Atxn7l3	TENT5C elongated polyA tails
ENSMUSG00000033953	87	142.874	96	110.385	32.4881	1.29432	0.000320789	small	FDR<0.05	Ppp3r1	TENT5C elongated polyA tails
ENSMUSG00000033793	247	118.32	382	97.4529	20.867	1.21412	0.000323018	small	FDR<0.05	Atp6v1h	TENT5C elongated polyA tails
ENSMUSG00000097121	451	134.208	584	121.51	12.6982	1.1045	0.000326481	small	FDR<0.05	D130020L05Rik	NA
ENSMUSG00000037363	431	143.109	549	128.989	14.12	1.10947	0.000327363	small	FDR<0.05	Letm2	TENT5C elongated polyA tails
ENSMUSG00000026511	936	109.26	1367	100.391	8.86825	1.08834	0.000327667	negligible	FDR<0.05	Srp9	NA
ENSMUSG00000036309	898	130.693	1370	121.462	9.23061	1.076	0.000328227	negligible	FDR<0.05	Skp1	NA
ENSMUSG00000058690	326	137.58	355	117.997	19.5826	1.16596	0.000328837	small	FDR<0.05	Ccser2	TENT5C elongated polyA tails
ENSMUSG00000028465	225	117.164	252	99.1706	17.9938	1.18144	0.000331155	small	FDR<0.05	Tln1	TENT5C elongated polyA tails
ENSMUSG00000024180	383	157.775	474	141.538	16.2375	1.11472	0.000332369	small	FDR<0.05	Pgap6	TENT5C elongated polyA tails
ENSMUSG00000021258	902	140.183	1190	130.522	9.66108	1.07402	0.000332577	negligible	FDR<0.05	Ccnk	NA
ENSMUSG00000020184	319	134.63	360	117.344	17.2856	1.14731	0.000333874	small	FDR<0.05	Mdm2	TENT5C elongated polyA tails
ENSMUSG00000045573	327	156.321	343	139.542	16.7788	1.12024	0.000334638	small	FDR<0.05	Penk	TENT5C elongated polyA tails
ENSMUSG00000055850	1064	127.999	1406	118.115	9.88384	1.08368	0.000336234	negligible	FDR<0.05	Rnf181	NA
ENSMUSG00000000811	1215	103.437	1708	95.322	8.11502	1.08513	0.000336579	negligible	FDR<0.05	Txnrd3	NA
ENSMUSG00000112709	158	146.949	114	122.149	24.8002	1.20303	0.000341752	small	FDR<0.05	Gm19395	NA
ENSMUSG00000032023	76	138.737	71	101.521	37.2157	1.36658	0.000348661	medium	FDR<0.05	Jhy	TENT5C elongated polyA tails
ENSMUSG00000063172	138	106.609	184	83.5054	23.1033	1.27667	0.000350859	small	FDR<0.05	Hspb11	TENT5C elongated polyA tails
ENSMUSG00000066500	487	147.573	515	133.163	14.4098	1.10821	0.000352397	small	FDR<0.05	Izumo2	TENT5C elongated polyA tails
ENSMUSG00000011114	595	115.824	721	104.434	11.3894	1.10906	0.000352733	negligible	FDR<0.05	Tbrg1	NA
ENSMUSG00000002658	158	108.335	79	77.4177	30.9177	1.39936	0.000356076	medium	FDR<0.05	Gtf2f1	TENT5C elongated polyA tails
ENSMUSG00000037101	416	136.329	487	121.823	14.5059	1.11907	0.000358532	small	FDR<0.05	Ttc29	TENT5C elongated polyA tails
ENSMUSG00000075700	186	128.005	197	105.046	22.9597	1.21857	0.000359663	small	FDR<0.05	Selenot	TENT5C elongated polyA tails
ENSMUSG00000011306	228	116.329	225	98.6267	17.7023	1.17949	0.00036074	small	FDR<0.05	Sugp1	TENT5C elongated polyA tails
ENSMUSG00000022820	604	98.9089	768	87.2617	11.6472	1.13347	0.00036387	small	FDR<0.05	Ndufb4	TENT5C elongated polyA tails
ENSMUSG00000031629	124	108.242	111	84.7928	23.4491	1.27655	0.000364338	small	FDR<0.05	Cenpu	TENT5C elongated polyA tails
ENSMUSG00000039831	474	125.772	635	113.353	12.4194	1.10956	0.000371662	small	FDR<0.05	Arhgap29	TENT5C elongated polyA tails
ENSMUSG00000047528	184	125.163	207	98.3478	26.8152	1.27266	0.000374442	small	FDR<0.05	Flacc1	TENT5C elongated polyA tails
ENSMUSG00000053111	884	139.255	1118	129.83	9.42447	1.07259	0.000380252	negligible	FDR<0.05	Fank1	NA
ENSMUSG00000026037	85	112.729	106	80.0566	32.6728	1.40812	0.000380548	medium	FDR<0.05	Orc2	TENT5C elongated polyA tails
ENSMUSG00000009293	268	117.377	351	99.0313	18.3455	1.18525	0.000382257	small	FDR<0.05	Ube2g2	TENT5C elongated polyA tails
ENSMUSG00000022427	1212	126.165	1605	118.476	7.689	1.0649	0.000386601	negligible	FDR<0.05	Tomm22	NA
ENSMUSG00000071655	391	100.207	435	86.8253	13.3819	1.15412	0.000387905	small	FDR<0.05	Ubxn1	TENT5C elongated polyA tails
ENSMUSG00000060176	244	138.057	132	115.144	22.9134	1.199	0.000388747	small	FDR<0.05	Kif27	TENT5C elongated polyA tails
ENSMUSG00000021477	1055	145.372	1319	136.217	9.15473	1.06721	0.000388868	negligible	FDR<0.05	Ctsl	NA
ENSMUSG00000028392	983	138.64	1421	129.534	9.10575	1.0703	0.000390142	negligible	FDR<0.05	Bspry	NA
ENSMUSG00000029502	137	133.095	100	102.97	30.1249	1.29256	0.000392008	small	FDR<0.05	Golga3	TENT5C elongated polyA tails
ENSMUSG00000028575	146	149.562	135	123.511	26.0505	1.21092	0.000394937	small	FDR<0.05	Eqtn	TENT5C elongated polyA tails
ENSMUSG00000037689	1151	138.219	1391	131.007	7.21175	1.05505	0.000395426	negligible	FDR<0.05	Tmem247	NA
ENSMUSG00000029649	301	113.555	475	99.6126	13.9422	1.13996	0.000396962	small	FDR<0.05	Pomp	TENT5C elongated polyA tails
ENSMUSG00000024430	1479	133.671	1846	126.08	7.59123	1.06021	0.000397005	negligible	FDR<0.05	Cabyr	NA
ENSMUSG00000045107	1691	124.661	1973	117.99	6.67019	1.05653	0.000399248	negligible	FDR<0.05	Saysd1	NA
ENSMUSG00000020650	649	114.487	795	103.415	11.0718	1.10706	0.000399363	negligible	FDR<0.05	Bcap29	NA
ENSMUSG00000000399	534	106.195	752	94.129	12.0658	1.12818	0.000400153	small	FDR<0.05	Ndufa9	TENT5C elongated polyA tails
ENSMUSG00000035027	525	118.366	686	105.943	12.4226	1.11726	0.00040099	negligible	FDR<0.05	Map2k2	NA
ENSMUSG00000019738	316	105.206	419	89.7613	15.4444	1.17206	0.000401794	small	FDR<0.05	Polr2i	TENT5C elongated polyA tails
ENSMUSG00000019437	201	109.697	247	94.4089	15.2876	1.16193	0.000401978	small	FDR<0.05	Tlcd1	TENT5C elongated polyA tails
ENSMUSG00000029030	852	129.384	1277	119.915	9.46916	1.07897	0.000403892	negligible	FDR<0.05	Tprgl	NA
ENSMUSG00000006373	489	114.155	690	103.258	10.8974	1.10554	0.000407237	negligible	FDR<0.05	Pgrmc1	NA
ENSMUSG00000027517	974	134.855	1083	124.796	10.0593	1.08061	0.000407787	negligible	FDR<0.05	Ankrd60	NA
ENSMUSG00000006050	246	113.415	328	95.7774	17.6372	1.18415	0.000407859	small	FDR<0.05	Sra1	TENT5C elongated polyA tails
ENSMUSG00000038546	814	137.329	1065	126.722	10.6072	1.0837	0.000417119	negligible	FDR<0.05	Ranbp9	NA
ENSMUSG00000074093	967	147.254	1107	139.571	7.68348	1.05505	0.000417955	negligible	FDR<0.05	Svip	NA
ENSMUSG00000030062	631	117.685	888	107.523	10.1621	1.09451	0.000420326	negligible	FDR<0.05	Rpn1	NA
ENSMUSG00000069237	569	157.814	706	144.007	13.8066	1.09587	0.000421467	small	FDR<0.05	Fam8a1	TENT5C elongated polyA tails
ENSMUSG00000030030	1977	137.598	2688	131.212	6.38545	1.04866	0.000422386	negligible	FDR<0.05	1700003E16Rik	NA
ENSMUSG00000032965	156	104.224	220	86.75	17.4744	1.20143	0.000425966	small	FDR<0.05	Ift57	TENT5C elongated polyA tails
ENSMUSG00000063576	1471	130.9	1863	123.288	7.61182	1.06174	0.000426976	negligible	FDR<0.05	Klhdc3	NA
ENSMUSG00000028378	87	116.207	94	81.2447	34.9622	1.43033	0.000436661	medium	FDR<0.05	Ptgr1	TENT5C elongated polyA tails
ENSMUSG00000047841	1026	107.289	1339	100.853	6.4366	1.06382	0.000444801	negligible	FDR<0.05	Fndc11	NA
ENSMUSG00000021764	530	93.1604	637	83.0722	10.0882	1.12144	0.000445953	negligible	FDR<0.05	Ndufs4	NA
ENSMUSG00000005687	441	125.608	592	112.807	12.8003	1.11347	0.000453425	small	FDR<0.05	Bcas2	NA
ENSMUSG00000025353	180	108.872	221	91.1403	17.732	1.19456	0.00045367	small	FDR<0.05	Ormdl2	TENT5C elongated polyA tails
ENSMUSG00000044533	746	103.59	1044	94.1801	9.40974	1.09991	0.000455882	negligible	FDR<0.05	Rps2	NA
ENSMUSG00000091957	695	100.761	1026	92.7368	8.02431	1.08653	0.000456556	negligible	FDR<0.05	Rps2-ps10	NA
ENSMUSG00000001017	315	107.327	419	87.4726	19.8544	1.22698	0.000460724	small	FDR<0.05	Chtop	TENT5C elongated polyA tails
ENSMUSG00000109324	69	121.478	71	79.2394	42.2388	1.53305	0.00046648	medium	FDR<0.05	Prmt1	TENT5C elongated polyA tails
ENSMUSG00000020460	1665	78.9748	2554	73.3281	5.64666	1.07701	0.000466824	negligible	FDR<0.05	Rps27a	NA
ENSMUSG00000037275	241	138.071	350	120.586	17.4848	1.145	0.000467413	small	FDR<0.05	Gemin5	TENT5C elongated polyA tails
ENSMUSG00000030979	48	130.542	59	75.2034	55.3383	1.73585	0.000473257	medium	FDR<0.05	Uros	TENT5C elongated polyA tails
ENSMUSG00000043945	227	160.467	334	139.587	20.8801	1.14959	0.000473753	small	FDR<0.05	Adam6a	TENT5C elongated polyA tails
ENSMUSG00000075279	39	95.1795	36	58.6389	36.5406	1.62315	0.000474089	medium	FDR<0.05	Mrpl23-ps1	NA
ENSMUSG00000020844	544	112.428	747	99.51	12.9183	1.12982	0.000475768	small	FDR<0.05	Nxn	TENT5C elongated polyA tails
ENSMUSG00000046755	1203	153.001	1254	145.249	7.75203	1.05337	0.000477401	negligible	FDR<0.05	Kif2b	NA
ENSMUSG00000025616	127	151.63	83	117.157	34.4733	1.29425	0.000478579	small	FDR<0.05	Usp16	TENT5C elongated polyA tails
ENSMUSG00000056962	253	111.565	418	95.4474	16.1178	1.16887	0.000481105	small	FDR<0.05	Jmjd6	TENT5C elongated polyA tails
ENSMUSG00000074129	1614	84.2193	2038	77.3351	6.8842	1.08902	0.000481358	negligible	FDR<0.05	Rpl13a	NA
ENSMUSG00000071644	2068	124.643	2764	119.059	5.58416	1.0469	0.000483339	negligible	FDR<0.05	Eef1g	NA
ENSMUSG00000052337	271	128.753	327	110.208	18.5448	1.16827	0.000484743	small	FDR<0.05	Immt	TENT5C elongated polyA tails
ENSMUSG00000062248	726	111.11	1129	102.663	8.44677	1.08228	0.000493211	negligible	FDR<0.05	Cks2	NA
ENSMUSG00000014529	508	114.03	658	103.875	10.1541	1.09775	0.000497898	negligible	FDR<0.05	Tmbim7	NA
ENSMUSG00000031756	469	145.043	635	132.035	13.008	1.09852	0.000498744	small	FDR<0.05	Cenpn	TENT5C elongated polyA tails
ENSMUSG00000031029	829	106.075	1238	97.6195	8.45524	1.08661	0.0005007	negligible	FDR<0.05	Eif3f	NA
ENSMUSG00000035960	152	101.329	179	77.0615	24.2675	1.31491	0.000512633	small	FDR<0.05	Apex1	TENT5C elongated polyA tails
ENSMUSG00000027944	505	105.729	648	95.9738	9.75495	1.10164	0.000518365	negligible	FDR<0.05	Hax1	NA
ENSMUSG00000038759	612	106.892	867	97.2226	9.66955	1.09946	0.000519888	negligible	FDR<0.05	Nup205	NA
ENSMUSG00000050623	1991	119.645	2661	113.634	6.01181	1.05291	0.000523495	negligible	FDR<0.05	Catsperz	NA
ENSMUSG00000022201	199	155.648	211	130.313	25.3354	1.19442	0.000524027	small	FDR<0.05	Zfr	TENT5C elongated polyA tails
ENSMUSG00000026649	816	119.293	910	111.427	7.86542	1.07059	0.000527525	negligible	FDR<0.05	Cfap126	NA
ENSMUSG00000015994	514	104.798	694	92.3213	12.4763	1.13514	0.000528214	small	FDR<0.05	Fnta	TENT5C elongated polyA tails
ENSMUSG00000031667	116	136.888	198	112.424	24.4637	1.2176	0.000528625	small	FDR<0.05	Aktip	TENT5C elongated polyA tails
ENSMUSG00000020669	68	131.838	80	92.1875	39.6507	1.43011	0.000530019	medium	FDR<0.05	Sh3yl1	TENT5C elongated polyA tails
ENSMUSG00000021178	185	101.951	163	77.4417	24.5096	1.31649	0.000531878	small	FDR<0.05	Psmc1	TENT5C elongated polyA tails
ENSMUSG00000032727	137	174.124	223	149.507	24.6174	1.16466	0.000533835	small	FDR<0.05	Mier3	TENT5C elongated polyA tails
ENSMUSG00000027012	283	112.491	295	96.3051	16.1861	1.16807	0.000536813	small	FDR<0.05	Dync1i2	TENT5C elongated polyA tails
ENSMUSG00000003380	729	103.649	1079	93.9926	9.65625	1.10273	0.000539306	negligible	FDR<0.05	Rabac1	NA
ENSMUSG00000019320	78	154.5	97	117.32	37.1804	1.31692	0.000540354	small	FDR<0.05	Noxo1	TENT5C elongated polyA tails
ENSMUSG00000034303	42	133	26	76.3462	56.6538	1.74207	0.000543984	large	FDR<0.05	Ccdc15	TENT5C elongated polyA tails
ENSMUSG00000052025	199	141.749	122	110.402	31.3471	1.28394	0.000544032	small	FDR<0.05	Ppp1r2-ps7	NA
ENSMUSG00000028861	86	120.791	129	88.4186	32.3721	1.36612	0.00054498	small	FDR<0.05	Mrps15	TENT5C elongated polyA tails
ENSMUSG00000022568	402	114.43	567	102.755	11.6755	1.11362	0.000546211	negligible	FDR<0.05	Scrib	NA
ENSMUSG00000038691	268	138.168	222	119.869	18.2985	1.15265	0.000546369	small	FDR<0.05	Mbd3l1	TENT5C elongated polyA tails
ENSMUSG00000037997	116	151.043	157	126.981	24.0622	1.18949	0.000546776	small	FDR<0.05	Parp11	TENT5C elongated polyA tails
ENSMUSG00000033306	349	120.794	503	108.022	12.7718	1.11823	0.000547117	small	FDR<0.05	Lpp	TENT5C elongated polyA tails
ENSMUSG00000037627	393	151.776	455	137.229	14.5475	1.10601	0.000550358	small	FDR<0.05	Rgs22	TENT5C elongated polyA tails
ENSMUSG00000024576	924	130.092	1210	120.884	9.20769	1.07617	0.000551735	negligible	FDR<0.05	Csnk1a1	NA
ENSMUSG00000097717	61	117.213	63	83.6825	33.5306	1.40069	0.000552685	medium	FDR<0.05	1700066J03Rik	NA
ENSMUSG00000026554	258	122.566	387	101.181	21.385	1.21135	0.000554191	small	FDR<0.05	Dcaf8	TENT5C elongated polyA tails
ENSMUSG00000031984	48	108.479	32	56.1562	52.3229	1.93174	0.00055504	large	FDR<0.05	2810004N23Rik	TENT5C elongated polyA tails
ENSMUSG00000025154	121	153.851	152	122.401	31.4499	1.25694	0.000556307	small	FDR<0.05	Arhgap19	TENT5C elongated polyA tails
ENSMUSG00000024146	451	123.552	596	110.505	13.0471	1.11807	0.000556826	small	FDR<0.05	Cript	TENT5C elongated polyA tails
ENSMUSG00000027671	394	105.439	530	90.9509	14.4881	1.1593	0.000560865	small	FDR<0.05	Actl6a	TENT5C elongated polyA tails
ENSMUSG00000100680	292	137.517	352	120.847	16.6705	1.13795	0.000562214	small	FDR<0.05	1810044D09Rik	NA
ENSMUSG00000029547	115	132.513	141	105.582	26.9315	1.25508	0.000562262	small	FDR<0.05	Ints1	TENT5C elongated polyA tails
ENSMUSG00000034126	289	147.446	398	133.136	14.3107	1.10749	0.000564511	small	FDR<0.05	Pomt2	TENT5C elongated polyA tails
ENSMUSG00000007411	101	155.485	125	121.16	34.3251	1.2833	0.000570967	small	FDR<0.05	Mark3	TENT5C elongated polyA tails
ENSMUSG00000035504	1941	135.671	2354	128.679	6.99203	1.05434	0.000582009	negligible	FDR<0.05	Reep6	NA
ENSMUSG00000028773	752	97.8404	1035	90.9449	6.8955	1.07582	0.000583407	negligible	FDR<0.05	Fabp3	NA
ENSMUSG00000029168	190	146.432	231	128.481	17.9511	1.13972	0.000583575	small	FDR<0.05	Dpysl5	TENT5C elongated polyA tails
ENSMUSG00000050107	1750	155.466	2187	148.068	7.39816	1.04996	0.00058492	negligible	FDR<0.05	Haspin	NA
ENSMUSG00000051674	424	129.969	493	114.931	15.0383	1.13085	0.000585655	small	FDR<0.05	Dcun1d4	TENT5C elongated polyA tails
ENSMUSG00000015013	341	122.085	451	107.43	14.6549	1.13641	0.000586649	small	FDR<0.05	Trappc2l	TENT5C elongated polyA tails
ENSMUSG00000028330	747	116.494	1081	107.828	8.66604	1.08037	0.000586984	negligible	FDR<0.05	Ncbp1	NA
ENSMUSG00000043429	322	121.429	320	106.372	15.0567	1.14155	0.00058708	small	FDR<0.05	Ccdc185	TENT5C elongated polyA tails
ENSMUSG00000030603	191	103.832	232	88.2026	15.6299	1.1772	0.000591576	small	FDR<0.05	Psmc4	TENT5C elongated polyA tails
ENSMUSG00000031553	1837	174.766	2096	168.722	6.04462	1.03583	0.00059174	negligible	FDR<0.05	Adam3	NA
ENSMUSG00000001829	2382	144.139	3048	137.993	6.14585	1.04454	0.000595132	negligible	FDR<0.05	Clpb	NA
ENSMUSG00000024997	94	124.734	140	99.1929	25.5412	1.25749	0.000595746	small	FDR<0.05	Prdx3	TENT5C elongated polyA tails
ENSMUSG00000028643	559	134.329	608	122.176	12.1532	1.09947	0.000601664	small	FDR<0.05	Svbp	TENT5C elongated polyA tails
ENSMUSG00000028760	533	141.962	530	127.798	14.1644	1.11083	0.00060223	small	FDR<0.05	Eif4g3	TENT5C elongated polyA tails
ENSMUSG00000016510	57	117.754	109	86.0642	31.6902	1.36822	0.000603627	medium	FDR<0.05	Mtif3	TENT5C elongated polyA tails
ENSMUSG00000040829	513	138.795	709	125.728	13.0675	1.10394	0.000605187	small	FDR<0.05	Zmynd15	TENT5C elongated polyA tails
ENSMUSG00000101818	125	125.944	96	97.1354	28.8086	1.29658	0.000606079	small	FDR<0.05	Gm28269	TENT5C elongated polyA tails
ENSMUSG00000015222	89	162.719	85	123.788	38.9309	1.3145	0.000608217	medium	FDR<0.05	Map2	TENT5C elongated polyA tails
ENSMUSG00000010342	70	133.5	95	96.0526	37.4474	1.38986	0.000616486	small	FDR<0.05	Tex14	TENT5C elongated polyA tails
ENSMUSG00000031430	231	147.446	348	128.825	18.6212	1.14455	0.00061709	small	FDR<0.05	Vsig1	TENT5C elongated polyA tails
ENSMUSG00000026605	45	120.533	30	76.8333	43.7	1.56876	0.000618025	medium	FDR<0.05	Cenpf	TENT5C elongated polyA tails
ENSMUSG00000038116	45	142.689	56	99.6071	43.0817	1.43252	0.000618327	medium	FDR<0.05	Phf20	TENT5C elongated polyA tails
ENSMUSG00000059834	157	149.242	76	116.697	32.5447	1.27888	0.000619579	small	FDR<0.05	Sclt1	TENT5C elongated polyA tails
ENSMUSG00000006288	40	194.775	57	128.509	66.2662	1.51566	0.00062034	large	FDR<0.05	Ttc5	TENT5C elongated polyA tails
ENSMUSG00000036940	230	119.652	340	103.838	15.8139	1.15229	0.000621395	small	FDR<0.05	Kdm1a	TENT5C elongated polyA tails
ENSMUSG00000024799	23	120.609	37	73.7027	46.906	1.63642	0.0006218	large	FDR<0.05	Tm7sf2	TENT5C elongated polyA tails
ENSMUSG00000037752	324	127.694	449	113.784	13.9105	1.12225	0.000630289	small	FDR<0.05	Xkr8	TENT5C elongated polyA tails
ENSMUSG00000025509	820	138.413	997	128.373	10.0403	1.07821	0.000635019	negligible	FDR<0.05	Pnpla2	NA
ENSMUSG00000030588	649	128.738	834	119.227	9.51144	1.07978	0.000641167	negligible	FDR<0.05	Yif1b	NA
ENSMUSG00000040482	174	120.845	222	100.626	20.2187	1.20093	0.000641713	small	FDR<0.05	Dxo	TENT5C elongated polyA tails
ENSMUSG00000000125	203	142.084	292	121.175	20.9091	1.17255	0.00064791	small	FDR<0.05	Wnt3	TENT5C elongated polyA tails
ENSMUSG00000029833	511	133.301	561	119.601	13.7007	1.11455	0.00064834	small	FDR<0.05	Trim24	TENT5C elongated polyA tails
ENSMUSG00000020525	1026	120.197	1123	111.899	8.2975	1.07415	0.000652701	negligible	FDR<0.05	Ppm1d	NA
ENSMUSG00000037210	140	135.9	136	109.779	26.1206	1.23794	0.000655303	small	FDR<0.05	Fam193a	TENT5C elongated polyA tails
ENSMUSG00000092599	183	144.421	168	124.446	19.9743	1.16051	0.00065638	small	FDR<0.05	1700010K23Rik	NA
ENSMUSG00000029752	426	141.484	657	129.543	11.9402	1.09217	0.000657868	negligible	FDR<0.05	Asns	NA
ENSMUSG00000045316	64	101.969	72	75.4028	26.566	1.35232	0.000666115	medium	FDR<0.05	Fahd1	TENT5C elongated polyA tails
ENSMUSG00000059005	159	111.981	61	82.0328	29.9483	1.36508	0.000667359	medium	FDR<0.05	Hnrnpa3	TENT5C elongated polyA tails
ENSMUSG00000027355	395	156.251	151	134.483	21.7672	1.16186	0.000681269	small	FDR<0.05	Tmco5	TENT5C elongated polyA tails
ENSMUSG00000095677	2209	81.8298	3036	78.444	3.38578	1.04316	0.000681339	negligible	FDR<0.05	Dynlt1f	NA
ENSMUSG00000030125	291	105.725	449	90.5323	15.1928	1.16782	0.000684149	small	FDR<0.05	Lrrc23	TENT5C elongated polyA tails
ENSMUSG00000060499	1123	93.976	1348	87.27	6.70593	1.07684	0.000686621	negligible	FDR<0.05	Rpl10l	NA
ENSMUSG00000096468	388	118.348	380	108.097	10.2506	1.09483	0.000691488	negligible	FDR<0.05	Gm16405	NA
ENSMUSG00000019579	232	109.875	273	92.63	17.245	1.18617	0.000691597	small	FDR<0.05	Mydgf	TENT5C elongated polyA tails
ENSMUSG00000049091	823	114.083	1396	107.187	6.89566	1.06433	0.000692692	negligible	FDR<0.05	Sephs2	NA
ENSMUSG00000040451	682	144.186	814	132.673	11.513	1.08678	0.00069271	negligible	FDR<0.05	Sgms1	NA
ENSMUSG00000110841	659	101.571	830	94.4193	7.15128	1.07574	0.000692962	negligible	FDR<0.05	Gpx4-ps2	NA
ENSMUSG00000028188	376	150.231	250	128.396	21.8354	1.17006	0.000695162	small	FDR<0.05	Spata1	TENT5C elongated polyA tails
ENSMUSG00000096914	133	137.534	125	106.968	30.5658	1.28575	0.000697185	small	FDR<0.05	Galntl6	TENT5C elongated polyA tails
ENSMUSG00000052962	275	105.964	379	90.7335	15.2301	1.16786	0.000701944	small	FDR<0.05	Mrpl35	TENT5C elongated polyA tails
ENSMUSG00000071721	374	132.561	320	115.772	16.7896	1.14502	0.000702152	small	FDR<0.05	1700010D01Rik	NA
ENSMUSG00000009549	1348	90.6461	1925	83.3813	7.26484	1.08713	0.000705775	negligible	FDR<0.05	Srp14	NA
ENSMUSG00000099418	75	141.293	39	96.2821	45.0113	1.46749	0.000706997	medium	FDR<0.05	Gm6657	TENT5C elongated polyA tails
ENSMUSG00000052566	334	116.674	497	102.324	14.3497	1.14024	0.000710557	small	FDR<0.05	Hook2	TENT5C elongated polyA tails
ENSMUSG00000020163	528	98.4223	668	88.4506	9.97175	1.11274	0.000711286	small	FDR<0.05	Uqcr11	TENT5C elongated polyA tails
ENSMUSG00000025257	82	124.134	79	95.0506	29.0835	1.30598	0.000711431	medium	FDR<0.05	Ribc1	TENT5C elongated polyA tails
ENSMUSG00000025129	108	125.241	157	99.1338	26.107	1.26335	0.000714622	small	FDR<0.05	Ppp1r27	TENT5C elongated polyA tails
ENSMUSG00000022472	1353	157.929	1855	150.775	7.15384	1.04745	0.000717212	negligible	FDR<0.05	Desi1	NA
ENSMUSG00000028383	373	134.091	454	118.227	15.8643	1.13419	0.000721814	small	FDR<0.05	Hsdl2	TENT5C elongated polyA tails
ENSMUSG00000027133	818	105.71	1064	97.4831	8.22719	1.0844	0.000724044	negligible	FDR<0.05	Nop10	NA
ENSMUSG00000019132	229	165.389	323	139.827	25.562	1.18281	0.000728754	small	FDR<0.05	BC005537	TENT5C elongated polyA tails
ENSMUSG00000028647	421	112.734	459	98.8671	13.8669	1.14026	0.00073132	small	FDR<0.05	Mycbp	TENT5C elongated polyA tails
ENSMUSG00000044098	273	108.304	367	92.0163	16.2877	1.17701	0.000731775	small	FDR<0.05	Rsbn1	TENT5C elongated polyA tails
ENSMUSG00000027531	218	120.298	317	102.388	17.9102	1.17492	0.000737245	small	FDR<0.05	Impa1	TENT5C elongated polyA tails
ENSMUSG00000033335	498	137.472	638	124.331	13.1412	1.1057	0.000738071	small	FDR<0.05	Dnm2	TENT5C elongated polyA tails
ENSMUSG00000048076	684	109.247	1039	99.8104	9.43668	1.09455	0.000738644	negligible	FDR<0.05	Arf1	NA
ENSMUSG00000031708	234	127.487	275	111.996	15.4908	1.13832	0.000739385	small	FDR<0.05	Tecr	TENT5C elongated polyA tails
ENSMUSG00000041879	77	140.273	86	104.047	36.2262	1.34817	0.000740582	medium	FDR<0.05	Ipo9	TENT5C elongated polyA tails
ENSMUSG00000033855	67	160.731	78	135.41	25.3211	1.187	0.000743085	small	FDR<0.05	Ston1	TENT5C elongated polyA tails
ENSMUSG00000026277	548	127.558	855	116.405	11.1537	1.09582	0.000747385	negligible	FDR<0.05	Stk25	NA
ENSMUSG00000100147	92	132.978	122	105.934	27.0438	1.25529	0.00074977	small	FDR<0.05	1700047M11Rik	NA
ENSMUSG00000102774	96	132.365	116	100.966	31.3991	1.31099	0.000749972	medium	FDR<0.05	Gm9748	NA
ENSMUSG00000021709	44	183.977	59	136.797	47.1807	1.3449	0.000750754	medium	FDR<0.05	Erbin	TENT5C elongated polyA tails
ENSMUSG00000042305	196	162.633	258	143.748	18.8846	1.13137	0.000752233	small	FDR<0.05	Tmem183a	TENT5C elongated polyA tails
ENSMUSG00000046668	322	138.009	389	123.362	14.6468	1.11873	0.000754661	small	FDR<0.05	Cxxc5	TENT5C elongated polyA tails
ENSMUSG00000024429	302	114.205	385	98.4104	15.7949	1.1605	0.00075567	small	FDR<0.05	Gnl1	TENT5C elongated polyA tails
ENSMUSG00000063787	203	98.4286	260	82.3038	16.1247	1.19592	0.000758575	small	FDR<0.05	Chchd1	TENT5C elongated polyA tails
ENSMUSG00000087122	722	139.517	833	130.055	9.4614	1.07275	0.000759744	negligible	FDR<0.05	4930403D09Rik	NA
ENSMUSG00000036921	193	122.642	235	103.74	18.9021	1.18221	0.000761481	small	FDR<0.05	Tex46	TENT5C elongated polyA tails
ENSMUSG00000080268	136	141.5	150	116.933	24.5667	1.21009	0.000762926	small	FDR<0.05	Brms1	TENT5C elongated polyA tails
ENSMUSG00000087250	54	131.056	67	92.791	38.2645	1.41237	0.000763067	medium	FDR<0.05	Usp46os1	NA
ENSMUSG00000050058	547	108.223	409	96.3374	11.8856	1.12337	0.00076434	small	FDR<0.05	Prm3	TENT5C elongated polyA tails
ENSMUSG00000047777	205	131.741	329	113.65	18.091	1.15918	0.000768532	small	FDR<0.05	Phf13	TENT5C elongated polyA tails
ENSMUSG00000084998	191	128.581	176	110.773	17.8084	1.16077	0.000769325	small	FDR<0.05	Gm16279	NA
ENSMUSG00000022400	290	102.862	362	87.4227	15.4394	1.17661	0.000769993	small	FDR<0.05	Rbx1	TENT5C elongated polyA tails
ENSMUSG00000063457	1740	94.6011	2315	89.6557	4.94543	1.05516	0.000770442	negligible	FDR<0.05	Rps15	NA
ENSMUSG00000118314	157	152.885	166	131.03	21.8552	1.1668	0.000770817	small	FDR<0.05	1700001K23Rik	NA
ENSMUSG00000009093	1269	140.02	1593	132.892	7.12767	1.05364	0.000771893	negligible	FDR<0.05	Gstt4	NA
ENSMUSG00000034667	118	144.331	149	113.671	30.6594	1.26972	0.000772303	small	FDR<0.05	Xpot	TENT5C elongated polyA tails
ENSMUSG00000028673	395	122.299	624	110.285	12.0135	1.10893	0.000777017	small	FDR<0.05	Fuca1	TENT5C elongated polyA tails
ENSMUSG00000027520	310	157.226	249	141.936	15.2901	1.10773	0.000778395	small	FDR<0.05	Zdbf2	TENT5C elongated polyA tails
ENSMUSG00000024939	335	142.185	468	130.694	11.4906	1.08792	0.000781222	small	FDR<0.05	Fam89b	TENT5C elongated polyA tails
ENSMUSG00000024048	191	116.11	282	98.539	17.5709	1.17831	0.000784846	small	FDR<0.05	Myl12a	TENT5C elongated polyA tails
ENSMUSG00000027651	23	168	38	107.474	60.5263	1.56317	0.00079032	large	FDR<0.05	Rprd1b	TENT5C elongated polyA tails
ENSMUSG00000037531	224	99.5759	229	83.0917	16.4842	1.19839	0.000791836	small	FDR<0.05	Mrpl47	TENT5C elongated polyA tails
ENSMUSG00000041560	368	93.6685	500	81.474	12.1945	1.14967	0.000795049	small	FDR<0.05	Nop53	TENT5C elongated polyA tails
ENSMUSG00000056692	281	120.975	288	104.819	16.1556	1.15413	0.000796226	small	FDR<0.05	Ilrun	TENT5C elongated polyA tails
ENSMUSG00000020180	106	103.585	121	78.7521	24.8328	1.31533	0.000797196	small	FDR<0.05	Snrpd3	TENT5C elongated polyA tails
ENSMUSG00000030695	1418	157.391	1582	149.191	8.19979	1.05496	0.000797328	negligible	FDR<0.05	Aldoa	NA
ENSMUSG00000022973	33	163.333	37	96.3784	66.955	1.69471	0.000798143	large	FDR<0.05	Synj1	TENT5C elongated polyA tails
ENSMUSG00000037458	174	164.977	233	134.751	30.2259	1.22431	0.000802004	small	FDR<0.05	Azin1	TENT5C elongated polyA tails
ENSMUSG00000086046	207	109.488	195	90.4103	19.0777	1.21101	0.000803656	small	FDR<0.05	1700095A21Rik	NA
ENSMUSG00000071103	227	126.762	211	106.095	20.6673	1.1948	0.000804339	small	FDR<0.05	1700029J07Rik	TENT5C elongated polyA tails
ENSMUSG00000034842	765	122.082	1075	110.101	11.981	1.10882	0.000812707	negligible	FDR<0.05	Art3	NA
ENSMUSG00000030887	695	106.555	970	98.1598	8.3956	1.08553	0.000815349	negligible	FDR<0.05	Pdzd9	NA
ENSMUSG00000071172	513	115.62	715	102.717	12.9024	1.12561	0.000818942	negligible	FDR<0.05	Srsf3	NA
ENSMUSG00000020778	51	141.51	50	94.58	46.9298	1.49619	0.000821031	medium	FDR<0.05	Ten1	TENT5C elongated polyA tails
ENSMUSG00000007415	458	127.026	658	113.789	13.2374	1.11633	0.000823198	small	FDR<0.05	Gatad1	TENT5C elongated polyA tails
ENSMUSG00000024603	178	138.674	275	117.127	21.5469	1.18396	0.000823848	small	FDR<0.05	Dctn4	TENT5C elongated polyA tails
ENSMUSG00000064063	325	123.48	433	109.628	13.8518	1.12635	0.000834682	small	FDR<0.05	BC048507	TENT5C elongated polyA tails
ENSMUSG00000052915	532	131.504	591	119.961	11.5427	1.09622	0.000841739	negligible	FDR<0.05	Msl1	NA
ENSMUSG00000032463	24	117.083	33	74.6364	42.447	1.56872	0.000842593	medium	FDR<0.05	Faim	TENT5C elongated polyA tails
ENSMUSG00000040990	123	145.171	183	118.503	26.668	1.22504	0.000845609	small	FDR<0.05	Sh3kbp1	TENT5C elongated polyA tails
ENSMUSG00000053719	124	144.266	169	119.272	24.9939	1.20955	0.000846592	small	FDR<0.05	Klk1b26	TENT5C elongated polyA tails
ENSMUSG00000020923	29	151.655	39	99.3333	52.3218	1.52673	0.000850069	large	FDR<0.05	Ubtf	TENT5C elongated polyA tails
ENSMUSG00000020078	1031	138.676	1163	130.487	8.18937	1.06276	0.000854658	negligible	FDR<0.05	Vps26a	NA
ENSMUSG00000024217	986	103.703	1415	96.8905	6.81238	1.07031	0.000859477	negligible	FDR<0.05	Snrpc	NA
ENSMUSG00000110537	36	151.417	54	107.852	43.5648	1.40393	0.000863058	medium	FDR<0.05	Gm4316	NA
ENSMUSG00000086158	574	118.3	707	107.158	11.1412	1.10397	0.00086739	negligible	FDR<0.05	Ccpg1os	NA
ENSMUSG00000031384	452	120.358	635	108.099	12.2592	1.11341	0.000868103	small	FDR<0.05	Asb9	TENT5C elongated polyA tails
ENSMUSG00000026150	915	136.973	1043	127.769	9.20374	1.07203	0.00087008	negligible	FDR<0.05	Mff	NA
ENSMUSG00000054934	226	109.159	298	94.651	14.5083	1.15328	0.00087178	small	FDR<0.05	Kcnmb4	TENT5C elongated polyA tails
ENSMUSG00000058579	43	131.884	56	90.5536	41.3301	1.45642	0.000872419	medium	FDR<0.05	Cela2a	TENT5C elongated polyA tails
ENSMUSG00000019054	334	124.811	468	111.464	13.3477	1.11975	0.00087285	small	FDR<0.05	Fis1	TENT5C elongated polyA tails
ENSMUSG00000021711	39	137.949	51	89.549	48.3997	1.54048	0.000878922	large	FDR<0.05	Trappc13	TENT5C elongated polyA tails
ENSMUSG00000060771	157	163.885	130	138.431	25.4546	1.18388	0.000879778	small	FDR<0.05	Tsga10	TENT5C elongated polyA tails
ENSMUSG00000107737	293	124.246	357	106.742	17.5034	1.16398	0.000880788	small	FDR<0.05	1700027F06Rik	NA
ENSMUSG00000026127	93	124.366	145	96.9448	27.4208	1.28285	0.000881548	small	FDR<0.05	Imp4	TENT5C elongated polyA tails
ENSMUSG00000115825	159	146.981	159	124.899	22.0818	1.1768	0.000892628	small	FDR<0.05	Gm49048	NA
ENSMUSG00000026773	178	154.348	188	134.755	19.593	1.1454	0.000898645	small	FDR<0.05	Pfkfb3	TENT5C elongated polyA tails
ENSMUSG00000030617	75	115.053	35	76.3714	38.6819	1.5065	0.000906131	medium	FDR<0.05	Ccdc83	TENT5C elongated polyA tails
ENSMUSG00000029703	947	107.857	1484	99.9912	7.8662	1.07867	0.000913037	negligible	FDR<0.05	Lrwd1	NA
ENSMUSG00000030987	249	143.622	363	125.496	18.1266	1.14444	0.0009135	small	FDR<0.05	Stim1	TENT5C elongated polyA tails
ENSMUSG00000039391	158	157.12	60	123.783	33.3369	1.26932	0.000914825	medium	FDR<0.05	Ccdc81	TENT5C elongated polyA tails
ENSMUSG00000066361	50	106.94	56	73.2857	33.6543	1.45922	0.000920927	medium	FDR<0.05	Serpina3c	TENT5C elongated polyA tails
ENSMUSG00000026473	1463	135.638	1988	129.481	6.15753	1.04756	0.000929299	negligible	FDR<0.05	Glul	NA
ENSMUSG00000039630	427	132.281	168	114.804	17.4775	1.15224	0.000931527	small	FDR<0.05	Hnrnpu	TENT5C elongated polyA tails
ENSMUSG00000049123	187	185.519	276	163.547	21.9716	1.13434	0.00093742	small	FDR<0.05	Catsperg2	TENT5C elongated polyA tails
ENSMUSG00000003421	222	109.806	344	93.3924	16.4139	1.17575	0.000945143	small	FDR<0.05	Nosip	TENT5C elongated polyA tails
ENSMUSG00000039361	227	138.123	223	117.498	20.6256	1.17554	0.000948577	small	FDR<0.05	Picalm	TENT5C elongated polyA tails
ENSMUSG00000021056	289	129.844	177	114.689	15.155	1.13214	0.00095566	small	FDR<0.05	Tex21	TENT5C elongated polyA tails
ENSMUSG00000068601	103	135.971	109	109.45	26.5213	1.24232	0.000955866	small	FDR<0.05	Gm10244	NA
ENSMUSG00000052291	41	172.683	50	115.18	57.5029	1.49924	0.000957872	large	FDR<0.05	5330438D12Rik	NA
ENSMUSG00000029642	1102	113.172	1429	105.463	7.70985	1.07311	0.000959822	negligible	FDR<0.05	Polr1d	NA
ENSMUSG00000022200	235	134.749	327	117.361	17.3881	1.14816	0.000962827	small	FDR<0.05	Golph3	TENT5C elongated polyA tails
ENSMUSG00000029126	118	123.381	151	98.3046	25.0767	1.25509	0.000963371	small	FDR<0.05	Nsg1	TENT5C elongated polyA tails
ENSMUSG00000067377	249	135.145	163	115.472	19.6722	1.17036	0.000970044	small	FDR<0.05	Tspan6	TENT5C elongated polyA tails
ENSMUSG00000032418	1141	125.406	1471	117.305	8.10123	1.06906	0.000971879	negligible	FDR<0.05	Me1	NA
ENSMUSG00000027867	119	147.748	96	117.833	29.9146	1.25387	0.000973534	small	FDR<0.05	Spag17	TENT5C elongated polyA tails
ENSMUSG00000028345	364	100.731	489	91.5174	9.21339	1.10067	0.000980588	negligible	FDR<0.05	Tex10	NA
ENSMUSG00000004642	294	138.993	405	124.025	14.9685	1.12069	0.000981872	small	FDR<0.05	Slbp	TENT5C elongated polyA tails
ENSMUSG00000041241	359	123.298	502	110.39	12.9076	1.11693	0.000987318	small	FDR<0.05	Mul1	TENT5C elongated polyA tails
ENSMUSG00000037020	871	134.419	1187	125.097	9.32218	1.07452	0.000988693	negligible	FDR<0.05	Wdr62	NA
ENSMUSG00000047368	406	137.919	472	124.369	13.5501	1.10895	0.000989669	small	FDR<0.05	Abhd17b	TENT5C elongated polyA tails
ENSMUSG00000032202	36	161.583	42	95.881	65.7024	1.68525	0.000991545	large	FDR<0.05	Rab27a	TENT5C elongated polyA tails
ENSMUSG00000022540	534	143.82	655	129.989	13.8309	1.1064	0.000992758	small	FDR<0.05	Rogdi	TENT5C elongated polyA tails
ENSMUSG00000050668	21	114.095	33	63.2121	50.8831	1.80496	0.000994077	large	FDR<0.05	Gpatch11	TENT5C elongated polyA tails
ENSMUSG00000024661	1309	96.809	1893	91.1014	5.70759	1.06265	0.000994473	negligible	FDR<0.05	Fth1	NA
ENSMUSG00000054894	183	136.005	222	116.734	19.2712	1.16509	0.000994493	small	FDR<0.05	Dmac2l	TENT5C elongated polyA tails
ENSMUSG00000007950	680	110.554	1107	101.428	9.12623	1.08998	0.000999821	negligible	FDR<0.05	Abhd8	NA
ENSMUSG00000023104	561	132.706	777	122.359	10.3468	1.08456	0.00100163	negligible	FDR<0.05	Rfc2	NA
ENSMUSG00000079641	227	74.9163	312	62.0705	12.8458	1.20695	0.00100282	small	FDR<0.05	Rpl39	TENT5C elongated polyA tails
ENSMUSG00000037418	542	143.251	666	130.069	13.1819	1.10135	0.00100408	small	FDR<0.05	Best1	TENT5C elongated polyA tails
ENSMUSG00000063015	666	148.917	929	138.83	10.0875	1.07266	0.00102077	negligible	FDR<0.05	Ccni	NA
ENSMUSG00000002396	284	110.915	326	96.8834	14.0321	1.14483	0.00102092	small	FDR<0.05	Ocel1	TENT5C elongated polyA tails
ENSMUSG00000036180	152	147.283	197	125.086	22.1966	1.17745	0.00102123	small	FDR<0.05	Gatad2a	TENT5C elongated polyA tails
ENSMUSG00000028757	296	138.27	433	121.192	17.0786	1.14092	0.00102436	small	FDR<0.05	Ddost	TENT5C elongated polyA tails
ENSMUSG00000021681	54	107.574	51	72.4314	35.1427	1.48519	0.00102737	medium	FDR<0.05	Aggf1	TENT5C elongated polyA tails
ENSMUSG00000025408	226	102.46	247	83	19.4602	1.23446	0.00103259	small	FDR<0.05	Ddit3	TENT5C elongated polyA tails
ENSMUSG00000040297	242	160.975	281	139.712	21.2635	1.1522	0.00103484	small	FDR<0.05	Suco	TENT5C elongated polyA tails
ENSMUSG00000058407	369	123.06	463	110.227	12.8328	1.11642	0.00103632	small	FDR<0.05	Txndc9	TENT5C elongated polyA tails
ENSMUSG00000059343	267	155.625	285	133.653	21.9728	1.1644	0.00103976	small	FDR<0.05	Aldoart1	NA
ENSMUSG00000063235	762	127.311	981	117.891	9.4201	1.07991	0.00104389	negligible	FDR<0.05	Ptpmt1	NA
ENSMUSG00000092607	118	115.093	119	91.916	23.1773	1.25216	0.00104427	small	FDR<0.05	Scnm1	TENT5C elongated polyA tails
ENSMUSG00000039963	168	128.321	152	104.382	23.9398	1.22935	0.00105964	small	FDR<0.05	Ccdc40	TENT5C elongated polyA tails
ENSMUSG00000029772	103	167.913	94	137.585	30.3275	1.22043	0.00106063	small	FDR<0.05	Ahcyl2	TENT5C elongated polyA tails
ENSMUSG00000052214	43	107.698	43	71.5349	36.1628	1.50553	0.00106098	medium	FDR<0.05	Opa3	TENT5C elongated polyA tails
ENSMUSG00000027566	166	93.1747	229	78.1616	15.0131	1.19208	0.00107145	small	FDR<0.05	Psma7	TENT5C elongated polyA tails
ENSMUSG00000037395	208	149.538	306	129.768	19.7705	1.15235	0.0010717	small	FDR<0.05	Rcor3	TENT5C elongated polyA tails
ENSMUSG00000102252	62	137	103	98.835	38.165	1.38615	0.00107346	medium	FDR<0.05	Snrpn	TENT5C elongated polyA tails
ENSMUSG00000060739	125	79.536	100	59.08	20.456	1.34624	0.00107384	small	FDR<0.05	Nsa2	TENT5C elongated polyA tails
ENSMUSG00000020376	82	115.866	110	86.8091	29.0568	1.33472	0.00107461	small	FDR<0.05	Rnf130	TENT5C elongated polyA tails
ENSMUSG00000003970	2340	94.8402	3113	90.3945	4.4457	1.04918	0.0010752	negligible	FDR<0.05	Rpl8	NA
ENSMUSG00000020419	30	174.2	50	113.5	60.7	1.5348	0.00109477	medium	FDR<0.05	Hormad2	TENT5C elongated polyA tails
ENSMUSG00000119584	65	62.7231	66	49.7273	12.9958	1.26134	0.00109559	small	FDR<0.05	Rn18s	NA
ENSMUSG00000027442	1109	127.775	1374	120.338	7.43687	1.0618	0.00109964	negligible	FDR<0.05	Cst8	NA
ENSMUSG00000022434	227	142.714	290	122.517	20.1964	1.16485	0.00110327	small	FDR<0.05	Fam118a	TENT5C elongated polyA tails
ENSMUSG00000092417	221	114.516	236	96.3644	18.1514	1.18836	0.00110686	small	FDR<0.05	Gpank1	TENT5C elongated polyA tails
ENSMUSG00000035458	55	153.418	106	107.981	45.437	1.42079	0.00110755	medium	FDR<0.05	Tnni3	TENT5C elongated polyA tails
ENSMUSG00000086594	23	193.087	55	146.527	46.5597	1.31775	0.00111295	large	FDR<0.05	Nudt12os	NA
ENSMUSG00000012535	71	115.761	99	85.5051	30.2555	1.35384	0.0011165	small	FDR<0.05	Tnpo3	TENT5C elongated polyA tails
ENSMUSG00000069744	264	93.7652	409	83.0269	10.7383	1.12933	0.00111956	negligible	FDR<0.05	Psmb3	NA
ENSMUSG00000020412	253	141.818	315	123.559	18.2595	1.14778	0.00112127	small	FDR<0.05	Ascc2	TENT5C elongated polyA tails
ENSMUSG00000011832	257	144.385	331	126.517	17.8686	1.14124	0.00112515	small	FDR<0.05	Evi5l	TENT5C elongated polyA tails
ENSMUSG00000024516	88	147.739	90	117.056	30.6831	1.26212	0.00113068	medium	FDR<0.05	Sec11c	TENT5C elongated polyA tails
ENSMUSG00000026331	454	116.947	644	105.124	11.8229	1.11247	0.00113241	small	FDR<0.05	Slco6c1	TENT5C elongated polyA tails
ENSMUSG00000033826	1421	114.676	2022	108.19	6.48518	1.05994	0.00113726	negligible	FDR<0.05	Dnah8	NA
ENSMUSG00000045631	77	141.26	117	106.897	34.3623	1.32145	0.00114301	small	FDR<0.05	Tmprss12	TENT5C elongated polyA tails
ENSMUSG00000031754	694	104.656	1052	95.6654	8.99022	1.09398	0.00114383	negligible	FDR<0.05	Nudt21	NA
ENSMUSG00000024712	226	149.54	261	130.421	19.1184	1.14659	0.00114734	small	FDR<0.05	Rfk	TENT5C elongated polyA tails
ENSMUSG00000039176	189	159.476	202	138.089	21.3871	1.15488	0.00114995	small	FDR<0.05	Polg	TENT5C elongated polyA tails
ENSMUSG00000086947	174	135.356	196	114.673	20.6829	1.18036	0.00115051	small	FDR<0.05	4930522O17Rik	NA
ENSMUSG00000105834	121	136.463	154	111.942	24.5213	1.21905	0.00115444	small	FDR<0.05	4930592C13Rik	NA
ENSMUSG00000027886	1016	148.03	1163	139.437	8.59273	1.06162	0.0011557	negligible	FDR<0.05	1700013F07Rik	NA
ENSMUSG00000028609	119	105.504	147	83.4354	22.0688	1.2645	0.00116372	small	FDR<0.05	Magoh	TENT5C elongated polyA tails
ENSMUSG00000087524	246	105.988	318	92.434	13.5538	1.14663	0.00116814	small	FDR<0.05	Gm14285	NA
ENSMUSG00000044835	149	148.953	140	123.007	25.9459	1.21093	0.00116828	small	FDR<0.05	Ankrd45	TENT5C elongated polyA tails
ENSMUSG00000020235	543	121.786	663	111.148	10.6386	1.09572	0.00116872	negligible	FDR<0.05	Fzr1	NA
ENSMUSG00000068823	1032	159.671	1100	150.847	8.82327	1.05849	0.00117532	negligible	FDR<0.05	Csde1	NA
ENSMUSG00000026491	368	118.617	427	104.637	13.9798	1.1336	0.00117746	small	FDR<0.05	Ahctf1	TENT5C elongated polyA tails
ENSMUSG00000047046	132	108.076	215	89.3535	18.7223	1.20953	0.00118712	small	FDR<0.05	1700031F10Rik	NA
ENSMUSG00000020390	719	113.886	936	105.074	8.81223	1.08387	0.00118912	negligible	FDR<0.05	Ube2b	NA
ENSMUSG00000026021	490	111.241	616	99.7273	11.5135	1.11545	0.00119328	negligible	FDR<0.05	Sumo1	NA
ENSMUSG00000032301	278	121.421	336	103.536	17.8851	1.17274	0.001194	small	FDR<0.05	Psma4	TENT5C elongated polyA tails
ENSMUSG00000027030	676	135.568	834	124.174	11.3942	1.09176	0.00119745	negligible	FDR<0.05	Stk39	NA
ENSMUSG00000052075	1659	145.781	1985	139.67	6.11167	1.04376	0.00120932	negligible	FDR<0.05	1700029F12Rik	NA
ENSMUSG00000042213	907	138.272	1247	129.152	9.12076	1.07062	0.00121159	negligible	FDR<0.05	Zfand4	NA
ENSMUSG00000038900	1077	97.2702	1434	90.1304	7.13979	1.07922	0.00121176	negligible	FDR<0.05	Rpl12	NA
ENSMUSG00000013787	509	149.597	518	136.774	12.8231	1.09375	0.00121446	small	FDR<0.05	Ehmt2	TENT5C elongated polyA tails
ENSMUSG00000066878	1580	88.9044	2047	83.9482	4.95621	1.05904	0.00121513	negligible	FDR<0.05	Gm10184	NA
ENSMUSG00000027357	511	144.677	626	131.716	12.9614	1.0984	0.00121522	negligible	FDR<0.05	Crls1	NA
ENSMUSG00000085486	137	115.19	167	93.5569	21.6329	1.23123	0.00121794	small	FDR<0.05	Gm11634	TENT5C elongated polyA tails
ENSMUSG00000060803	221	97.0271	338	85.3876	11.6396	1.13631	0.00121805	small	FDR<0.05	Gstp1	TENT5C elongated polyA tails
ENSMUSG00000042747	202	101.045	212	81.1368	19.9078	1.24536	0.00122581	small	FDR<0.05	Krtcap2	TENT5C elongated polyA tails
ENSMUSG00000035021	108	133.12	74	102.878	30.242	1.29396	0.00122665	small	FDR<0.05	Baz1a	TENT5C elongated polyA tails
ENSMUSG00000071654	163	98.1411	226	82.5619	15.5792	1.1887	0.00122804	small	FDR<0.05	Uqcc3	TENT5C elongated polyA tails
ENSMUSG00000020311	171	137.123	209	113.244	23.8788	1.21086	0.00123016	small	FDR<0.05	Erlec1	TENT5C elongated polyA tails
ENSMUSG00000079426	163	128.491	245	110.58	17.9112	1.16198	0.0012313	small	FDR<0.05	Arpc4	TENT5C elongated polyA tails
ENSMUSG00000043542	40	132.2	68	82.5735	49.6265	1.601	0.00123686	medium	FDR<0.05	Zc2hc1a	TENT5C elongated polyA tails
ENSMUSG00000026163	278	127.827	375	112.029	15.798	1.14102	0.00123862	small	FDR<0.05	Sphkap	TENT5C elongated polyA tails
ENSMUSG00000106013	110	162.364	37	113.946	48.4177	1.42492	0.00123999	large	FDR<0.05	4933402J10Rik	NA
ENSMUSG00000042662	297	134.219	399	119.932	14.2865	1.11912	0.00124851	small	FDR<0.05	Dusp15	TENT5C elongated polyA tails
ENSMUSG00000078970	57	123.368	85	79.5765	43.792	1.55031	0.00126591	medium	FDR<0.05	Wdr92	TENT5C elongated polyA tails
ENSMUSG00000036168	487	154.901	384	139.432	15.4691	1.11094	0.00128784	small	FDR<0.05	Ccdc38	TENT5C elongated polyA tails
ENSMUSG00000054302	210	88.2286	279	72.0753	16.1533	1.22412	0.0012899	small	FDR<0.05	Eapp	TENT5C elongated polyA tails
ENSMUSG00000086119	279	124.276	350	108.611	15.6646	1.14423	0.00129092	small	FDR<0.05	Gm2415	NA
ENSMUSG00000023723	142	106.134	144	88.0556	18.0782	1.20531	0.0012961	small	FDR<0.05	Mrps23	TENT5C elongated polyA tails
ENSMUSG00000026623	204	156.873	271	138.454	18.4187	1.13303	0.00129938	small	FDR<0.05	Lpgat1	TENT5C elongated polyA tails
ENSMUSG00000021598	642	117.22	974	107.209	10.0102	1.09337	0.00130225	negligible	FDR<0.05	Med10	NA
ENSMUSG00000042800	1021	125.564	1313	118.554	7.0097	1.05913	0.00130337	negligible	FDR<0.05	Spata46	NA
ENSMUSG00000024959	228	98.3728	369	82.7263	15.6465	1.18914	0.00130939	small	FDR<0.05	Bad	TENT5C elongated polyA tails
ENSMUSG00000034544	111	118.261	74	87.5811	30.6802	1.35031	0.00131203	small	FDR<0.05	Rsrc1	TENT5C elongated polyA tails
ENSMUSG00000067848	41	169.805	45	104.867	64.9382	1.61925	0.0013169	medium	FDR<0.05	4933402N22Rik	TENT5C elongated polyA tails
ENSMUSG00000024732	117	115.838	142	92.2887	23.5489	1.25517	0.00131843	small	FDR<0.05	Ccdc86	TENT5C elongated polyA tails
ENSMUSG00000117960	25	150.56	45	109.178	41.3822	1.37904	0.00132001	large	FDR<0.05	Gm31933	NA
ENSMUSG00000019857	127	100.835	146	79.1233	21.7114	1.2744	0.00132058	small	FDR<0.05	Asf1a	TENT5C elongated polyA tails
ENSMUSG00000092499	107	144.523	108	120.463	24.0604	1.19973	0.00133164	small	FDR<0.05	1700092C10Rik	NA
ENSMUSG00000054003	129	144.24	183	117.787	26.4534	1.22459	0.00134679	small	FDR<0.05	Tdrd9	TENT5C elongated polyA tails
ENSMUSG00000021850	97	165.33	40	124.95	40.3799	1.32317	0.00134949	medium	FDR<0.05	ccdc198	TENT5C elongated polyA tails
ENSMUSG00000030826	114	122.026	220	102.073	19.9536	1.19548	0.00135455	small	FDR<0.05	Bcat2	TENT5C elongated polyA tails
ENSMUSG00000055322	522	159.358	463	145.315	14.0429	1.09664	0.00135888	small	FDR<0.05	Tns1	NA
ENSMUSG00000024966	272	103.559	257	89.8521	13.7067	1.15255	0.0013595	small	FDR<0.05	Stip1	TENT5C elongated polyA tails
ENSMUSG00000054405	100	110.41	83	74.3494	36.0606	1.48502	0.00136122	medium	FDR<0.05	Dnajc8	TENT5C elongated polyA tails
ENSMUSG00000026457	376	129.957	472	116.125	13.8324	1.11912	0.00136338	small	FDR<0.05	Adipor1	TENT5C elongated polyA tails
ENSMUSG00000022336	547	104.804	803	94.929	9.87537	1.10403	0.00136841	negligible	FDR<0.05	Eif3e	NA
ENSMUSG00000021392	232	95.4052	160	74.7188	20.6864	1.27686	0.0013941	small	FDR<0.05	Nol8	TENT5C elongated polyA tails
ENSMUSG00000038756	377	164.775	396	147.997	16.7771	1.11336	0.00139614	small	FDR<0.05	Ttll6	NA
ENSMUSG00000079197	68	92.4265	105	65.1333	27.2931	1.41903	0.0014047	medium	FDR<0.05	Psme2	TENT5C elongated polyA tails
ENSMUSG00000006705	171	126.614	292	108.555	18.0592	1.16636	0.00140994	small	FDR<0.05	Pknox1	TENT5C elongated polyA tails
ENSMUSG00000028124	141	120.035	173	100.341	19.6944	1.19627	0.00141054	small	FDR<0.05	Gclm	TENT5C elongated polyA tails
ENSMUSG00000040875	390	140.585	444	127.173	13.4112	1.10546	0.00141177	small	FDR<0.05	Osbpl10	TENT5C elongated polyA tails
ENSMUSG00000021273	1328	149.98	1687	142.368	7.61231	1.05347	0.00142364	negligible	FDR<0.05	Fdft1	NA
ENSMUSG00000020265	144	120.681	193	103.736	16.9448	1.16335	0.00142991	small	FDR<0.05	Sumo3	TENT5C elongated polyA tails
ENSMUSG00000051506	29	137.241	36	83.9722	53.2692	1.63437	0.00143416	large	FDR<0.05	Wdfy4	TENT5C elongated polyA tails
ENSMUSG00000005481	379	121.646	377	104.997	16.6491	1.15857	0.00143833	small	FDR<0.05	Ddx39a	TENT5C elongated polyA tails
ENSMUSG00000031715	143	116.273	109	95.6147	20.658	1.21606	0.00144103	small	FDR<0.05	Smarca5	TENT5C elongated polyA tails
ENSMUSG00000050549	155	129.11	178	104.904	24.2052	1.23074	0.00144729	small	FDR<0.05	Fam241a	TENT5C elongated polyA tails
ENSMUSG00000029469	43	127.907	24	84.4583	43.4486	1.51444	0.00145014	medium	FDR<0.05	Ift81	TENT5C elongated polyA tails
ENSMUSG00000040463	54	118.352	54	79.3704	38.9815	1.49113	0.00145718	medium	FDR<0.05	Mybbp1a	TENT5C elongated polyA tails
ENSMUSG00000017830	201	97.1443	306	82.3203	14.824	1.18008	0.00145731	small	FDR<0.05	Dhx58	TENT5C elongated polyA tails
ENSMUSG00000022855	431	140.295	559	126.365	13.9297	1.11023	0.00146692	negligible	FDR<0.05	Senp2	NA
ENSMUSG00000022528	31	163.613	39	97.9744	65.6385	1.66996	0.00146748	medium	FDR<0.05	Hes1	TENT5C elongated polyA tails
ENSMUSG00000009566	79	128.266	84	97.1071	31.1587	1.32087	0.00149122	small	FDR<0.05	Fpgs	TENT5C elongated polyA tails
ENSMUSG00000019254	121	123.711	198	100.485	23.2259	1.23114	0.00149287	small	FDR<0.05	Ppp1r12c	TENT5C elongated polyA tails
ENSMUSG00000001105	251	97.5657	238	81.2143	16.3515	1.20134	0.00149681	small	FDR<0.05	Ift20	TENT5C elongated polyA tails
ENSMUSG00000091129	110	129.627	96	105.51	24.1169	1.22857	0.00150451	small	FDR<0.05	Iqcf6	TENT5C elongated polyA tails
ENSMUSG00000005802	398	150.668	554	136.617	14.051	1.10285	0.00150533	small	FDR<0.05	Slc30a4	NA
ENSMUSG00000022619	196	113.827	323	97.2384	16.5881	1.17059	0.00151114	small	FDR<0.05	Mapk8ip2	TENT5C elongated polyA tails
ENSMUSG00000026857	213	112.136	277	95.7184	16.4177	1.17152	0.00151493	small	FDR<0.05	Ntmt1	TENT5C elongated polyA tails
ENSMUSG00000025584	415	125.807	577	113.116	12.6911	1.1122	0.00151572	negligible	FDR<0.05	Pde8a	NA
ENSMUSG00000046671	681	124.527	970	114.252	10.2756	1.08994	0.00151649	negligible	FDR<0.05	Mtfr1l	NA
ENSMUSG00000025234	452	142.608	468	128.705	13.9033	1.10802	0.00151871	small	FDR<0.05	Arih1	TENT5C elongated polyA tails
ENSMUSG00000049396	273	108.908	326	91.1043	17.8041	1.19543	0.0015189	small	FDR<0.05	Gemin4	TENT5C elongated polyA tails
ENSMUSG00000039195	173	95.5665	241	82.6556	12.9109	1.1562	0.00151914	small	FDR<0.05	1110008P14Rik	TENT5C elongated polyA tails
ENSMUSG00000072919	378	107.675	593	95.6155	12.0591	1.12612	0.00152209	small	FDR<0.05	Noxred1	TENT5C elongated polyA tails
ENSMUSG00000026211	35	154	38	111.5	42.5	1.38117	0.0015279	medium	FDR<0.05	Obsl1	TENT5C elongated polyA tails
ENSMUSG00000113049	41	206.293	86	133.616	72.6764	1.54392	0.00153128	medium	FDR<0.05	Gm48544	NA
ENSMUSG00000097511	330	151.127	374	137.917	13.2102	1.09578	0.00153262	small	FDR<0.05	Gm16677	NA
ENSMUSG00000025155	248	120.556	332	105.66	14.8968	1.14099	0.0015351	small	FDR<0.05	Dus1l	TENT5C elongated polyA tails
ENSMUSG00000019876	582	133.692	516	121.57	12.1227	1.09972	0.00153518	small	FDR<0.05	Pkib	NA
ENSMUSG00000114138	589	150.531	671	139.353	11.1782	1.08021	0.00154316	negligible	FDR<0.05	Gm36423	NA
ENSMUSG00000028798	502	101.11	680	93.2265	7.88309	1.08456	0.00154705	negligible	FDR<0.05	Eif3i	NA
ENSMUSG00000025544	482	152.363	569	140.039	12.3244	1.08801	0.00156828	negligible	FDR<0.05	Tm9sf2	NA
ENSMUSG00000039209	3395	83.1791	4579	79.549	3.63006	1.04563	0.00156983	negligible	FDR<0.05	Rpl39l	NA
ENSMUSG00000032058	297	152.673	384	138.224	14.4494	1.10454	0.00157634	small	FDR<0.05	Ppp2r1b	TENT5C elongated polyA tails
ENSMUSG00000003135	111	91.6396	190	77.7263	13.9133	1.179	0.00157798	small	FDR<0.05	Cnot11	TENT5C elongated polyA tails
ENSMUSG00000041477	238	123.588	351	105.997	17.5911	1.16596	0.0015844	small	FDR<0.05	Dcp1b	TENT5C elongated polyA tails
ENSMUSG00000063800	127	99.9764	154	79.4935	20.4829	1.25767	0.00158715	small	FDR<0.05	Prpf38a	TENT5C elongated polyA tails
ENSMUSG00000006392	191	103.597	252	85.246	18.3508	1.21527	0.00159342	small	FDR<0.05	Med8	TENT5C elongated polyA tails
ENSMUSG00000116376	166	150.59	136	121.096	29.4948	1.24357	0.00159398	small	FDR<0.05	Tmem249	TENT5C elongated polyA tails
ENSMUSG00000027808	523	140.558	674	129.614	10.9441	1.08444	0.00160252	negligible	FDR<0.05	Serp1	NA
ENSMUSG00000026853	1069	136.289	1569	128.537	7.75241	1.06031	0.00161399	negligible	FDR<0.05	Crat	NA
ENSMUSG00000030304	417	145.415	502	130.1	15.3153	1.11772	0.00161538	small	FDR<0.05	Ergic2	TENT5C elongated polyA tails
ENSMUSG00000037300	33	165	30	102.2	62.8	1.61448	0.00162261	large	FDR<0.05	Ttc13	TENT5C elongated polyA tails
ENSMUSG00000027363	282	153.674	289	136.744	16.9298	1.12381	0.00163532	small	FDR<0.05	Usp8	TENT5C elongated polyA tails
ENSMUSG00000078796	474	132.81	601	120.033	12.7768	1.10644	0.00164556	negligible	FDR<0.05	Zfp541	NA
ENSMUSG00000053040	69	113.957	118	84.3644	29.5921	1.35077	0.00166323	small	FDR<0.05	Aph1c	TENT5C elongated polyA tails
ENSMUSG00000037916	478	112.092	680	100.713	11.3788	1.11298	0.00166542	negligible	FDR<0.05	Ndufv1	NA
ENSMUSG00000004771	480	110.002	664	99.4985	10.5036	1.10557	0.00166561	negligible	FDR<0.05	Rab11a	NA
ENSMUSG00000015937	243	111.934	331	98.713	13.2212	1.13394	0.00167241	small	FDR<0.05	Macroh2a1	TENT5C elongated polyA tails
ENSMUSG00000031530	100	143.15	157	120.809	22.3411	1.18493	0.00167696	small	FDR<0.05	Dusp4	TENT5C elongated polyA tails
ENSMUSG00000025982	315	114.156	433	99.8037	14.3519	1.1438	0.00168064	small	FDR<0.05	Sf3b1	TENT5C elongated polyA tails
ENSMUSG00000030037	175	112.126	213	95.2817	16.844	1.17678	0.00168162	small	FDR<0.05	Mrpl53	TENT5C elongated polyA tails
ENSMUSG00000022562	228	151.75	316	134.975	16.7753	1.12428	0.00168574	small	FDR<0.05	Oplah	TENT5C elongated polyA tails
ENSMUSG00000044056	454	138.654	293	124.676	13.9784	1.11212	0.00169044	small	FDR<0.05	Efcab9	NA
ENSMUSG00000051648	1051	109.888	1432	101.483	8.40518	1.08282	0.00169332	negligible	FDR<0.05	Kctd19	NA
ENSMUSG00000024772	1232	143.311	1542	136.525	6.78558	1.0497	0.00169691	negligible	FDR<0.05	Ehd1	NA
ENSMUSG00000029458	386	146.246	465	132.071	14.1751	1.10733	0.00169768	small	FDR<0.05	Brap	TENT5C elongated polyA tails
ENSMUSG00000022889	685	83.5693	845	77.2024	6.36698	1.08247	0.00169936	negligible	FDR<0.05	Mrpl39	NA
ENSMUSG00000038180	801	162.265	1011	151.438	10.8265	1.07149	0.00170239	negligible	FDR<0.05	Spag4	NA
ENSMUSG00000048994	335	134.603	389	121.021	13.5824	1.11223	0.00170258	small	FDR<0.05	H2al3	TENT5C elongated polyA tails
ENSMUSG00000020610	1180	134.649	1599	127.215	7.43464	1.05844	0.00170266	negligible	FDR<0.05	Amz2	NA
ENSMUSG00000022377	230	150.409	218	133.89	16.5188	1.12338	0.00170301	small	FDR<0.05	Asap1	TENT5C elongated polyA tails
ENSMUSG00000041791	1114	141.488	1442	133.233	8.25532	1.06196	0.00170359	negligible	FDR<0.05	Capza3	NA
ENSMUSG00000044252	230	136.009	283	121.145	14.8638	1.12269	0.00170978	small	FDR<0.05	Osbpl1a	TENT5C elongated polyA tails
ENSMUSG00000039977	337	158.228	264	142.47	15.7588	1.11061	0.00172358	small	FDR<0.05	Deup1	NA
ENSMUSG00000020481	565	116.457	636	106.833	9.6233	1.09008	0.00172979	negligible	FDR<0.05	Ankrd36	NA
ENSMUSG00000021693	427	139.571	577	125.719	13.8522	1.11018	0.00173008	small	FDR<0.05	Kif2a	TENT5C elongated polyA tails
ENSMUSG00000024740	702	121.688	972	112.438	9.24976	1.08227	0.00173594	negligible	FDR<0.05	Ddb1	NA
ENSMUSG00000032026	244	101	381	85.0184	15.9816	1.18798	0.00173599	small	FDR<0.05	Rexo2	NA
ENSMUSG00000025510	219	99.0913	262	83.0878	16.0035	1.19261	0.00174036	small	FDR<0.05	Cd151	TENT5C elongated polyA tails
ENSMUSG00000056820	125	136.992	177	111.39	25.6022	1.22984	0.00174717	small	FDR<0.05	Tsnax	TENT5C elongated polyA tails
ENSMUSG00000020867	2931	154.369	3864	149.891	4.47777	1.02987	0.0017495	negligible	FDR<0.05	Spata20	NA
ENSMUSG00000026755	537	130.948	686	120.052	10.8954	1.09076	0.00175151	negligible	FDR<0.05	Arpc5l	NA
ENSMUSG00000001416	1605	107.981	2264	102.924	5.05622	1.04913	0.00175988	negligible	FDR<0.05	Cct3	NA
ENSMUSG00000039128	133	107.579	174	83.6092	23.9698	1.28669	0.00176097	small	FDR<0.05	Cdc123	TENT5C elongated polyA tails
ENSMUSG00000024360	417	140.695	470	129.087	11.6082	1.08993	0.0017705	negligible	FDR<0.05	Etf1	NA
ENSMUSG00000038776	212	87.8632	365	75.2301	12.6331	1.16793	0.0017755	small	FDR<0.05	Ephx1	TENT5C elongated polyA tails
ENSMUSG00000030105	315	141.924	504	129.732	12.1917	1.09398	0.00178114	negligible	FDR<0.05	Arl8b	NA
ENSMUSG00000021282	1125	140.87	1394	132.953	7.91757	1.05955	0.0017888	negligible	FDR<0.05	Eif5	NA
ENSMUSG00000091422	163	122.19	193	103.44	18.7498	1.18126	0.00179126	small	FDR<0.05	Gm6455	NA
ENSMUSG00000038932	1136	138.504	1649	131.534	6.97014	1.05299	0.00179156	negligible	FDR<0.05	Tcfl5	NA
ENSMUSG00000020397	317	84.4448	435	74.6023	9.8425	1.13193	0.00180161	negligible	FDR<0.05	Med7	NA
ENSMUSG00000048875	342	123.219	471	108.669	14.5505	1.1339	0.001804	small	FDR<0.05	Pudp	TENT5C elongated polyA tails
ENSMUSG00000024501	870	139.337	1018	129.332	10.0048	1.07736	0.00181377	negligible	FDR<0.05	Dpysl3	NA
ENSMUSG00000026003	59	138.288	70	105.143	33.1453	1.31524	0.00182023	small	FDR<0.05	Acadl	TENT5C elongated polyA tails
ENSMUSG00000035227	632	134.948	747	125.075	9.87282	1.07894	0.00182494	negligible	FDR<0.05	Spcs2	NA
ENSMUSG00000016487	35	177.714	40	120.025	57.6893	1.48064	0.00182549	medium	FDR<0.05	Ppfibp1	TENT5C elongated polyA tails
ENSMUSG00000093904	527	111.097	826	101.243	9.85343	1.09732	0.00182568	negligible	FDR<0.05	Tomm20	NA
ENSMUSG00000019578	2414	137.086	3138	132.14	4.94617	1.03743	0.00182687	negligible	FDR<0.05	Ubxn6	NA
ENSMUSG00000042073	24	135.5	26	93.8462	41.6538	1.44385	0.00182778	medium	FDR<0.05	Abhd14b	TENT5C elongated polyA tails
ENSMUSG00000029291	161	157.292	134	132.933	24.3591	1.18324	0.0018332	small	FDR<0.05	Rufy3	TENT5C elongated polyA tails
ENSMUSG00000099353	532	132.82	445	118.355	14.4645	1.12221	0.00184492	small	FDR<0.05	1700031M16Rik	NA
ENSMUSG00000024695	192	149.828	200	128.26	21.5681	1.16816	0.00186276	small	FDR<0.05	Zfp91	TENT5C elongated polyA tails
ENSMUSG00000038025	95	146.158	142	120.148	26.01	1.21648	0.00187182	small	FDR<0.05	Phf2	TENT5C elongated polyA tails
ENSMUSG00000102644	39	155.026	40	107.325	47.7006	1.44445	0.00187861	medium	FDR<0.05	Thap6	NA
ENSMUSG00000021669	173	164.919	136	138.257	26.6617	1.19284	0.00188342	small	FDR<0.05	Cert1	TENT5C elongated polyA tails
ENSMUSG00000089743	332	137.205	298	121.815	15.3894	1.12633	0.00189978	small	FDR<0.05	Gm16226	NA
ENSMUSG00000004951	197	103.67	234	88.9957	14.6743	1.16489	0.00190652	small	FDR<0.05	Hspb1	TENT5C elongated polyA tails
ENSMUSG00000051853	55	131.436	88	100.909	30.5273	1.30252	0.00190975	medium	FDR<0.05	Arf3	TENT5C elongated polyA tails
ENSMUSG00000055897	184	141.005	231	120.771	20.2349	1.16755	0.0019103	small	FDR<0.05	Ppp4r1l-ps	NA
ENSMUSG00000056598	267	114.386	334	101.296	13.0894	1.12922	0.00191731	small	FDR<0.05	Drc3	TENT5C elongated polyA tails
ENSMUSG00000034681	145	135.317	227	112.352	22.9648	1.2044	0.00192555	small	FDR<0.05	Rnps1	TENT5C elongated polyA tails
ENSMUSG00000025512	186	137.833	267	116.727	21.1067	1.18082	0.00192635	small	FDR<0.05	Chid1	TENT5C elongated polyA tails
ENSMUSG00000014609	439	128.043	600	116.48	11.5633	1.09927	0.00192778	small	FDR<0.05	Chrne	TENT5C elongated polyA tails
ENSMUSG00000020457	511	139.174	675	127.859	11.3149	1.0885	0.00192925	negligible	FDR<0.05	Drg1	NA
ENSMUSG00000052369	68	133.132	115	101.73	31.4019	1.30868	0.0019331	small	FDR<0.05	Tmem106c	TENT5C elongated polyA tails
ENSMUSG00000049154	449	140.336	434	126.175	14.1612	1.11223	0.00193773	small	FDR<0.05	Fam183b	NA
ENSMUSG00000117326	83	147.398	65	115.938	31.4591	1.27134	0.00195515	medium	FDR<0.05	4930564C03Rik	NA
ENSMUSG00000085438	137	139.825	173	119.636	20.189	1.16875	0.00195639	small	FDR<0.05	Oip5os1	NA
ENSMUSG00000013973	385	139.01	614	127.231	11.7791	1.09258	0.00195696	negligible	FDR<0.05	Dedd	NA
ENSMUSG00000070563	530	152.877	587	141.949	10.9285	1.07699	0.0019586	negligible	FDR<0.05	Spaca4	NA
ENSMUSG00000028139	571	124.054	1181	114.205	9.84938	1.08624	0.00195862	negligible	FDR<0.05	Riiad1	NA
ENSMUSG00000022247	141	89.9574	206	76.0922	13.8652	1.18222	0.00195986	small	FDR<0.05	Brix1	TENT5C elongated polyA tails
ENSMUSG00000016356	375	106.011	509	95.5088	10.5018	1.10996	0.00196441	negligible	FDR<0.05	Col20a1	NA
ENSMUSG00000068600	130	130.092	188	108.66	21.4327	1.19725	0.00196488	small	FDR<0.05	Gml2	TENT5C elongated polyA tails
ENSMUSG00000042043	420	93.9857	431	81.4756	12.5101	1.15354	0.0019779	small	FDR<0.05	Tbca	TENT5C elongated polyA tails
ENSMUSG00000089781	436	126.495	489	115.333	11.1621	1.09678	0.00197862	small	FDR<0.05	Gm15756	NA
ENSMUSG00000042870	240	128.908	382	111.681	17.2277	1.15426	0.00197918	small	FDR<0.05	Tom1	TENT5C elongated polyA tails
ENSMUSG00000001440	334	114.296	517	99.1838	15.1127	1.15237	0.00198073	small	FDR<0.05	Kpnb1	TENT5C elongated polyA tails
ENSMUSG00000042208	178	103.157	207	85.4106	17.7467	1.20778	0.0019822	small	FDR<0.05	0610010F05Rik	TENT5C elongated polyA tails
ENSMUSG00000032382	515	105.726	691	95.8886	9.83765	1.10259	0.0019836	negligible	FDR<0.05	Snx1	NA
ENSMUSG00000045036	319	155.323	373	138.933	16.3899	1.11797	0.00199327	small	FDR<0.05	Tmem232	TENT5C elongated polyA tails
ENSMUSG00000074764	60	173.583	32	124.844	48.7396	1.3904	0.00199566	medium	FDR<0.05	Sel1l2	TENT5C elongated polyA tails
ENSMUSG00000020152	103	148.806	136	125.706	23.0999	1.18376	0.00202651	small	FDR<0.05	Actr2	TENT5C elongated polyA tails
ENSMUSG00000094205	59	134.559	75	94.4133	40.146	1.42522	0.00202861	medium	FDR<0.05	Gm8926	TENT5C elongated polyA tails
ENSMUSG00000056342	139	146.331	178	123.736	22.595	1.18261	0.00204357	small	FDR<0.05	Usp34	TENT5C elongated polyA tails
ENSMUSG00000056076	1038	140.83	1219	133.487	7.34316	1.05501	0.00204389	negligible	FDR<0.05	Eif3b	NA
ENSMUSG00000115422	221	127.828	287	114.547	13.281	1.11594	0.00205638	negligible	FDR<0.05	4930452G13Rik	NA
ENSMUSG00000051198	33	178.091	23	107.913	70.1779	1.65032	0.00205809	large	FDR<0.05	4930548G14Rik	NA
ENSMUSG00000045763	91	107.198	40	74	33.1978	1.44862	0.00206161	medium	FDR<0.05	Basp1	TENT5C elongated polyA tails
ENSMUSG00000007987	492	123.382	631	112.311	11.0715	1.09858	0.00206361	negligible	FDR<0.05	Ift22	NA
ENSMUSG00000038485	747	140.671	1026	130.714	9.95626	1.07617	0.00206575	negligible	FDR<0.05	Socs7	NA
ENSMUSG00000028938	922	167.637	902	156.57	11.0668	1.07068	0.00207278	small	FDR<0.05	Galntl5	NA
ENSMUSG00000037622	665	136.874	849	127.282	9.59218	1.07536	0.0020729	negligible	FDR<0.05	Wdtc1	NA
ENSMUSG00000042099	278	118.637	343	101.88	16.7562	1.16447	0.00207837	small	FDR<0.05	Kank3	TENT5C elongated polyA tails
ENSMUSG00000057816	367	106.907	424	94.8208	12.0866	1.12747	0.00208133	small	FDR<0.05	Cfap299	TENT5C elongated polyA tails
ENSMUSG00000017210	347	119.242	501	110.064	9.1782	1.08339	0.00209096	negligible	FDR<0.05	Med24	NA
ENSMUSG00000030629	564	137.08	653	127.285	9.79495	1.07695	0.00209395	negligible	FDR<0.05	Zfand6	NA
ENSMUSG00000032244	879	145.965	1166	138.577	7.38755	1.05331	0.00210148	negligible	FDR<0.05	Fem1b	NA
ENSMUSG00000111028	270	130.141	345	115.383	14.7581	1.12791	0.00210167	small	FDR<0.05	Gm5922	NA
ENSMUSG00000037331	381	139.932	420	126.093	13.8389	1.10975	0.0021037	small	FDR<0.05	Larp1	TENT5C elongated polyA tails
ENSMUSG00000026709	25	135.28	48	89.6458	45.6342	1.50905	0.00210394	large	FDR<0.05	Dars2	TENT5C elongated polyA tails
ENSMUSG00000003423	782	121.083	1073	113.963	7.1204	1.06248	0.00210708	negligible	FDR<0.05	Pih1d1	NA
ENSMUSG00000027810	25	129.16	35	80.5143	48.6457	1.60419	0.00211109	medium	FDR<0.05	Eif2a	TENT5C elongated polyA tails
ENSMUSG00000026963	387	152.579	397	137.592	14.9869	1.10892	0.00211687	small	FDR<0.05	Tmem210	NA
ENSMUSG00000036442	42	124.381	51	86.7451	37.6359	1.43387	0.00212021	medium	FDR<0.05	Thap11	TENT5C elongated polyA tails
ENSMUSG00000051185	292	132.527	395	117.651	14.8768	1.12645	0.00212525	small	FDR<0.05	Fam174a	TENT5C elongated polyA tails
ENSMUSG00000053950	45	139.822	57	108.474	31.3485	1.289	0.00213951	medium	FDR<0.05	Adnp2	TENT5C elongated polyA tails
ENSMUSG00000037307	458	117.777	598	104.803	12.9746	1.1238	0.00214065	small	FDR<0.05	Banf2	TENT5C elongated polyA tails
ENSMUSG00000025871	62	195.484	96	152.406	43.0776	1.28265	0.00214331	medium	FDR<0.05	4833439L19Rik	TENT5C elongated polyA tails
ENSMUSG00000027962	213	114.197	300	130.177	-15.9795	0.877248	0.00218155	small	FDR<0.05	Vcam1	TENT5C shorted polyA tails
ENSMUSG00000059119	279	108.208	446	91.8072	16.4007	1.17864	0.0021843	small	FDR<0.05	Nap1l4	TENT5C elongated polyA tails
ENSMUSG00000004347	262	128.481	302	112.238	16.2425	1.14471	0.00218495	small	FDR<0.05	Pde1c	TENT5C elongated polyA tails
ENSMUSG00000032594	909	132.901	1283	124.159	8.74199	1.07041	0.00219035	negligible	FDR<0.05	Ip6k1	NA
ENSMUSG00000025495	1112	150.663	1489	142.083	8.58016	1.06039	0.00219414	negligible	FDR<0.05	Ptdss2	NA
ENSMUSG00000025981	229	119.367	384	101.565	17.8017	1.17527	0.00220685	small	FDR<0.05	Coq10b	TENT5C elongated polyA tails
ENSMUSG00000022249	288	158.851	243	142.642	16.2087	1.11363	0.00221409	small	FDR<0.05	Ttc23l	NA
ENSMUSG00000052738	1053	101.404	1454	95.3212	6.08243	1.06381	0.00221753	negligible	FDR<0.05	Suclg1	NA
ENSMUSG00000094714	432	116.431	417	107	9.43056	1.08814	0.00221938	negligible	FDR<0.05	Gm16430	NA
ENSMUSG00000015149	357	118.048	523	104.436	13.6117	1.13034	0.00222048	small	FDR<0.05	Sirt2	TENT5C elongated polyA tails
ENSMUSG00000055932	253	159.115	345	145.049	14.0653	1.09697	0.00222057	small	FDR<0.05	Fto	NA
ENSMUSG00000027642	982	139.093	1385	130.608	8.48473	1.06496	0.00222143	negligible	FDR<0.05	Rpn2	NA
ENSMUSG00000033658	337	137.789	502	122.213	15.5762	1.12745	0.00222314	small	FDR<0.05	Ddx19b	TENT5C elongated polyA tails
ENSMUSG00000020974	34	161.235	44	110.409	50.8262	1.46034	0.00222491	medium	FDR<0.05	Pole2	TENT5C elongated polyA tails
ENSMUSG00000022185	122	116.828	35	74.3429	42.485	1.57147	0.00222916	medium	FDR<0.05	Acin1	TENT5C elongated polyA tails
ENSMUSG00000031913	442	132.09	484	118.981	13.1091	1.11018	0.00223755	small	FDR<0.05	Vps4a	TENT5C elongated polyA tails
ENSMUSG00000036833	148	129.784	179	108.145	21.6385	1.20009	0.00223801	small	FDR<0.05	Pnpla7	TENT5C elongated polyA tails
ENSMUSG00000024206	728	138.861	1113	129.332	9.52883	1.07368	0.00225459	negligible	FDR<0.05	Rfx2	NA
ENSMUSG00000030970	126	145.484	182	120.132	25.3523	1.21104	0.00227006	small	FDR<0.05	Ctbp2	TENT5C elongated polyA tails
ENSMUSG00000070529	165	129.764	188	107.638	22.1253	1.20555	0.00227686	small	FDR<0.05	Wfdc10	TENT5C elongated polyA tails
ENSMUSG00000029427	200	141.385	230	121.435	19.9502	1.16429	0.00228099	small	FDR<0.05	Zcchc8	TENT5C elongated polyA tails
ENSMUSG00000053110	133	130	154	111.253	18.7468	1.16851	0.00228647	small	FDR<0.05	Yap1	TENT5C elongated polyA tails
ENSMUSG00000101796	216	121.005	281	103.075	17.9299	1.17395	0.00230292	small	FDR<0.05	Gm29277	NA
ENSMUSG00000054727	65	103.431	66	86.0303	17.4005	1.20226	0.00230533	small	FDR<0.05	1700013H16Rik	TENT5C elongated polyA tails
ENSMUSG00000041144	121	145.198	209	120.435	24.7629	1.20561	0.00230934	small	FDR<0.05	Dnah7b	TENT5C elongated polyA tails
ENSMUSG00000055385	28	106.679	42	68.0476	38.631	1.5677	0.00232163	medium	FDR<0.05	Rnf212	TENT5C elongated polyA tails
ENSMUSG00000020642	57	152.386	95	116.611	35.7754	1.30679	0.00232828	small	FDR<0.05	Rnf144a	TENT5C elongated polyA tails
ENSMUSG00000029550	251	123.956	420	112.95	11.0062	1.09744	0.00232929	small	FDR<0.05	Sppl3	TENT5C elongated polyA tails
ENSMUSG00000026615	128	120.68	105	93.5429	27.1368	1.2901	0.00233853	small	FDR<0.05	Eprs	TENT5C elongated polyA tails
ENSMUSG00000028057	106	126.085	136	102.838	23.2467	1.22605	0.00234299	small	FDR<0.05	Rit1	TENT5C elongated polyA tails
ENSMUSG00000024160	466	117.279	741	106.812	10.4666	1.09799	0.00234386	negligible	FDR<0.05	Spsb3	NA
ENSMUSG00000021039	115	92.8261	69	70.3043	22.5217	1.32035	0.00234693	small	FDR<0.05	Snw1	TENT5C elongated polyA tails
ENSMUSG00000096141	161	140.447	206	114.689	25.7579	1.22459	0.00234852	small	FDR<0.05	Dnah7a	TENT5C elongated polyA tails
ENSMUSG00000037601	164	105.884	240	90.525	15.3591	1.16967	0.00235994	small	FDR<0.05	Nme1	TENT5C elongated polyA tails
ENSMUSG00000013668	68	134.956	74	103.486	31.4694	1.30409	0.00236172	medium	FDR<0.05	4933402N03Rik	TENT5C elongated polyA tails
ENSMUSG00000074768	295	106.953	389	93.4113	13.5412	1.14496	0.00236234	small	FDR<0.05	Bhmt	TENT5C elongated polyA tails
ENSMUSG00000019478	54	140.37	71	101.901	38.469	1.37751	0.0023624	medium	FDR<0.05	Rab4a	TENT5C elongated polyA tails
ENSMUSG00000096153	261	137.065	171	115.339	21.726	1.18837	0.00237004	small	FDR<0.05	BC061195	NA
ENSMUSG00000028295	403	118.806	565	106.165	12.6418	1.11908	0.0023704	small	FDR<0.05	Smim8	TENT5C elongated polyA tails
ENSMUSG00000078963	227	127.828	186	111.269	16.5594	1.14882	0.00237821	small	FDR<0.05	Hsbp1l1	TENT5C elongated polyA tails
ENSMUSG00000059486	39	145.949	63	106.81	39.1392	1.36644	0.00238918	medium	FDR<0.05	Kbtbd2	TENT5C elongated polyA tails
ENSMUSG00000020018	324	93.6481	417	81.1127	12.5354	1.15454	0.002401	small	FDR<0.05	Snrpf	TENT5C elongated polyA tails
ENSMUSG00000071726	426	149.915	495	136.265	13.6508	1.10018	0.00240121	small	FDR<0.05	Gm5941	NA
ENSMUSG00000037235	347	116.628	409	100.817	15.8116	1.15684	0.00240123	small	FDR<0.05	Mxd4	NA
ENSMUSG00000039756	53	94.5283	45	70.4222	24.1061	1.34231	0.00241264	small	FDR<0.05	Dnttip2	TENT5C elongated polyA tails
ENSMUSG00000058709	1709	123.771	2431	118.241	5.52957	1.04677	0.00241897	negligible	FDR<0.05	Egln2	NA
ENSMUSG00000004096	332	87.1777	339	75.6165	11.5612	1.15289	0.00242432	small	FDR<0.05	Cwc15	TENT5C elongated polyA tails
ENSMUSG00000094928	36	129.361	47	85.8936	43.4675	1.50606	0.00242535	medium	FDR<0.05	1700122O11Rik	TENT5C elongated polyA tails
ENSMUSG00000037143	161	130.186	221	114.43	15.7565	1.1377	0.0024328	small	FDR<0.05	Cfap61	TENT5C elongated polyA tails
ENSMUSG00000033671	197	131.33	194	112.773	18.5568	1.16455	0.00243785	small	FDR<0.05	Cep350	TENT5C elongated polyA tails
ENSMUSG00000033813	165	118.4	189	96.6455	21.7545	1.2251	0.00244737	small	FDR<0.05	Tcea1	TENT5C elongated polyA tails
ENSMUSG00000011349	236	144.559	308	119.201	25.358	1.21273	0.00246422	small	FDR<0.05	Dmrtc2	TENT5C elongated polyA tails
ENSMUSG00000041540	401	103.007	365	92.411	10.5965	1.11467	0.00248352	small	FDR<0.05	Sox5	NA
ENSMUSG00000042712	107	98.1028	154	76.7597	21.3431	1.27805	0.00249062	small	FDR<0.05	Tceal9	TENT5C elongated polyA tails
ENSMUSG00000060904	364	119.201	532	107.423	11.7776	1.10964	0.00250966	negligible	FDR<0.05	Arl1	NA
ENSMUSG00000038943	170	102.759	184	86.0543	16.7045	1.19412	0.00251409	small	FDR<0.05	Prc1	TENT5C elongated polyA tails
ENSMUSG00000002778	76	123.211	120	92.1833	31.0272	1.33658	0.0025167	medium	FDR<0.05	Kdelr1	TENT5C elongated polyA tails
ENSMUSG00000022983	25	143.72	41	94.6585	49.0615	1.5183	0.00252103	large	FDR<0.05	Scaf4	TENT5C elongated polyA tails
ENSMUSG00000025231	483	149.344	716	137.616	11.7278	1.08522	0.00252404	negligible	FDR<0.05	Sufu	NA
ENSMUSG00000023175	1279	127.357	1725	120.281	7.07595	1.05883	0.00252658	negligible	FDR<0.05	Bsg	NA
ENSMUSG00000030880	121	137.537	165	110.715	26.822	1.24226	0.0025491	small	FDR<0.05	Polr3e	TENT5C elongated polyA tails
ENSMUSG00000063409	211	157.564	255	142.58	14.9836	1.10509	0.00254988	small	FDR<0.05	Lrrc43	TENT5C elongated polyA tails
ENSMUSG00000025069	1121	134.442	1619	128.082	6.36093	1.04966	0.00255259	negligible	FDR<0.05	Gsto2	NA
ENSMUSG00000094870	54	150.352	52	100.019	50.3326	1.50323	0.00257236	medium	FDR<0.05	Zfp131	TENT5C elongated polyA tails
ENSMUSG00000035783	206	101.529	225	87.8444	13.6847	1.15578	0.00257279	small	FDR<0.05	Acta2	TENT5C elongated polyA tails
ENSMUSG00000038398	166	121.904	89	96.764	25.1396	1.2598	0.00257819	small	FDR<0.05	Upf3a	TENT5C elongated polyA tails
ENSMUSG00000090935	289	139.138	340	128.185	10.9531	1.08545	0.0025798	negligible	FDR<0.05	Synj2bp	NA
ENSMUSG00000055239	925	132.423	1096	123.862	8.56048	1.06911	0.00259482	negligible	FDR<0.05	Kcmf1	NA
ENSMUSG00000014668	96	197.438	124	158.774	38.6633	1.24351	0.00260011	small	FDR<0.05	Chfr	TENT5C elongated polyA tails
ENSMUSG00000032869	1773	144.524	2412	138.636	5.88798	1.04247	0.00261186	negligible	FDR<0.05	Psmf1	NA
ENSMUSG00000053470	313	119.911	426	98.662	21.2486	1.21537	0.00261218	small	FDR<0.05	Kdm3a	TENT5C elongated polyA tails
ENSMUSG00000052713	75	113.867	78	81.3718	32.4949	1.39934	0.00261807	small	FDR<0.05	Zfp608	TENT5C elongated polyA tails
ENSMUSG00000040040	88	128.341	95	96.4526	31.8883	1.33061	0.00262664	small	FDR<0.05	Ift88	TENT5C elongated polyA tails
ENSMUSG00000060726	455	80.2989	693	69.9913	10.3076	1.14727	0.00263052	small	FDR<0.05	Tmsb15a	NA
ENSMUSG00000096993	80	143.662	74	107.486	36.176	1.33656	0.00263703	medium	FDR<0.05	Gm26787	NA
ENSMUSG00000006456	82	130.927	145	105.752	25.1751	1.23806	0.00266885	small	FDR<0.05	Rbm14	TENT5C elongated polyA tails
ENSMUSG00000032763	23	125.609	41	79.0244	46.5843	1.58949	0.0026852	medium	FDR<0.05	Ilvbl	TENT5C elongated polyA tails
ENSMUSG00000080316	94	167.691	110	132.573	35.1188	1.2649	0.00269599	small	FDR<0.05	Spaca6	TENT5C elongated polyA tails
ENSMUSG00000006024	448	135.089	628	121.424	13.6657	1.11255	0.00270183	small	FDR<0.05	Napa	TENT5C elongated polyA tails
ENSMUSG00000056197	266	98.406	393	86.8804	11.5256	1.13266	0.00270255	small	FDR<0.05	4931417E11Rik	TENT5C elongated polyA tails
ENSMUSG00000025081	208	135.034	274	113.978	21.0556	1.18473	0.00270322	small	FDR<0.05	Tdrd1	TENT5C elongated polyA tails
ENSMUSG00000022798	83	134.398	70	102.657	31.7404	1.30919	0.00270362	medium	FDR<0.05	Tex55	TENT5C elongated polyA tails
ENSMUSG00000004929	888	146.209	1314	137.259	8.95071	1.06521	0.00270496	negligible	FDR<0.05	Thop1	NA
ENSMUSG00000022999	487	119.943	608	110.938	9.00501	1.08117	0.00272321	negligible	FDR<0.05	Lmbr1l	NA
ENSMUSG00000053192	1259	130.279	1546	123.194	7.08474	1.05751	0.00272388	negligible	FDR<0.05	Mllt11	NA
ENSMUSG00000057335	213	138.85	264	122.625	16.2248	1.13231	0.00272518	small	FDR<0.05	Cep170	TENT5C elongated polyA tails
ENSMUSG00000118396	234	127.641	200	110.195	17.446	1.15832	0.00273972	small	FDR<0.05	AC152452.1	TENT5C elongated polyA tails
ENSMUSG00000020918	67	146.776	120	115.75	31.0261	1.26804	0.00274226	small	FDR<0.05	Kat2a	TENT5C elongated polyA tails
ENSMUSG00000037568	253	186.621	307	171.14	15.4805	1.09046	0.00274417	small	FDR<0.05	Vash2	TENT5C elongated polyA tails
ENSMUSG00000010044	905	101.407	1312	93.4047	8.0019	1.08567	0.00275518	negligible	FDR<0.05	Zmynd10	NA
ENSMUSG00000078161	260	152.023	130	129.969	22.0538	1.16969	0.00275636	small	FDR<0.05	Erich3	TENT5C elongated polyA tails
ENSMUSG00000029074	868	152.517	1016	142.236	10.2811	1.07228	0.0027665	negligible	FDR<0.05	Ttll10	NA
ENSMUSG00000023966	655	115.18	844	107.677	7.50361	1.06969	0.00276756	negligible	FDR<0.05	Rsph9	NA
ENSMUSG00000106380	85	134.847	101	107.059	27.7877	1.25955	0.00277955	small	FDR<0.05	Gm3519	NA
ENSMUSG00000075511	682	144.311	784	133.245	11.066	1.08305	0.00278007	negligible	FDR<0.05	1700001L05Rik	NA
ENSMUSG00000060279	569	148.051	730	138.075	9.97562	1.07225	0.00278173	negligible	FDR<0.05	Ap2a1	NA
ENSMUSG00000073006	33	156.212	24	106.375	49.8371	1.4685	0.00278267	large	FDR<0.05	Wmp	TENT5C elongated polyA tails
ENSMUSG00000058638	303	132.228	394	118.929	13.2988	1.11182	0.0027913	small	FDR<0.05	Zfp110	TENT5C elongated polyA tails
ENSMUSG00000020664	264	97.303	370	83.5622	13.7409	1.16444	0.00280422	small	FDR<0.05	Dld	NA
ENSMUSG00000030662	2523	141.955	3556	136.912	5.04284	1.03683	0.00280858	negligible	FDR<0.05	Ipo5	NA
ENSMUSG00000058076	237	108.278	433	92.6952	15.5833	1.16811	0.00280973	small	FDR<0.05	Sdhc	TENT5C elongated polyA tails
ENSMUSG00000040260	77	155.416	112	121.188	34.2281	1.28244	0.00280996	small	FDR<0.05	Daam2	TENT5C elongated polyA tails
ENSMUSG00000028419	162	126.185	160	104.15	22.0352	1.21157	0.00281026	small	FDR<0.05	Chmp5	TENT5C elongated polyA tails
ENSMUSG00000028899	115	134.07	106	111.821	22.2488	1.19897	0.00282537	small	FDR<0.05	Taf12	TENT5C elongated polyA tails
ENSMUSG00000063870	111	117.126	66	91.0909	26.0352	1.28582	0.0028343	small	FDR<0.05	Chd4	TENT5C elongated polyA tails
ENSMUSG00000028700	396	121.942	533	108.863	13.0789	1.12014	0.00283465	negligible	FDR<0.05	Pomgnt1	NA
ENSMUSG00000047104	978	90.2393	1387	83.8955	6.34381	1.07562	0.00285021	negligible	FDR<0.05	Pbp2	NA
ENSMUSG00000030654	500	118.08	734	104.683	13.3974	1.12798	0.00285125	small	FDR<0.05	Arl6ip1	TENT5C elongated polyA tails
ENSMUSG00000024369	453	123.439	559	112.403	11.0368	1.09819	0.00287366	negligible	FDR<0.05	Nelfe	NA
ENSMUSG00000031617	60	193.333	94	148.16	45.1738	1.3049	0.00287546	medium	FDR<0.05	Tmem184c	TENT5C elongated polyA tails
ENSMUSG00000071669	21	156.667	34	103.059	53.6078	1.52017	0.00288003	large	FDR<0.05	Snx29	TENT5C elongated polyA tails
ENSMUSG00000027649	275	105.149	303	92.5776	12.5715	1.13579	0.00288017	small	FDR<0.05	Ctnnbl1	TENT5C elongated polyA tails
ENSMUSG00000022174	946	99.686	1253	93.004	6.68206	1.07185	0.0028811	negligible	FDR<0.05	Dad1	NA
ENSMUSG00000028863	265	113.86	393	101.048	12.812	1.12679	0.00288228	small	FDR<0.05	Meaf6	TENT5C elongated polyA tails
ENSMUSG00000040459	67	157.522	54	122.741	34.7816	1.28337	0.00288277	small	FDR<0.05	Arglu1	TENT5C elongated polyA tails
ENSMUSG00000031024	113	148.327	154	114.571	33.756	1.29463	0.00290089	small	FDR<0.05	Denn2b	TENT5C elongated polyA tails
ENSMUSG00000051768	219	89.726	263	79.7985	9.92755	1.12441	0.00290109	negligible	FDR<0.05	Xrcc1	NA
ENSMUSG00000032437	1196	148.834	1615	141.789	7.04476	1.04968	0.00291622	negligible	FDR<0.05	Stt3b	NA
ENSMUSG00000018481	235	106.009	350	92.6371	13.3714	1.14434	0.00292999	small	FDR<0.05	Appbp2	TENT5C elongated polyA tails
ENSMUSG00000024905	766	108.204	1046	99.238	8.96561	1.09034	0.00293384	negligible	FDR<0.05	Tesmin	NA
ENSMUSG00000029713	609	114.573	859	106.129	8.44385	1.07956	0.00293699	negligible	FDR<0.05	Gnb2	NA
ENSMUSG00000041298	255	124.141	326	109.509	14.632	1.13361	0.00294389	small	FDR<0.05	Katnal1	TENT5C elongated polyA tails
ENSMUSG00000025823	52	176.288	56	134.536	41.7527	1.31035	0.00294844	medium	FDR<0.05	Pdia4	TENT5C elongated polyA tails
ENSMUSG00000024993	243	138.782	346	122.803	15.9784	1.13011	0.00297289	small	FDR<0.05	Dennd10	TENT5C elongated polyA tails
ENSMUSG00000041328	169	137.367	109	113.881	23.4861	1.20623	0.00298717	small	FDR<0.05	Pcf11	TENT5C elongated polyA tails
ENSMUSG00000033323	183	120.984	198	104.207	16.7765	1.16099	0.00298809	small	FDR<0.05	Ctdp1	TENT5C elongated polyA tails
ENSMUSG00000020973	195	96.1282	255	82.5843	13.5439	1.164	0.00299182	small	FDR<0.05	Dnaaf2	TENT5C elongated polyA tails
ENSMUSG00000096177	71	180.521	57	148.158	32.3632	1.21844	0.00299458	medium	FDR<0.05	Gm5070	NA
ENSMUSG00000115217	47	167.255	20	116.75	50.5053	1.43259	0.00300494	large	FDR<0.05	Gm32729	NA
ENSMUSG00000038774	74	165.014	56	119.5	45.5135	1.38087	0.00300803	medium	FDR<0.05	Ascc3	TENT5C elongated polyA tails
ENSMUSG00000020708	324	95.108	378	83.4497	11.6583	1.1397	0.00301106	small	FDR<0.05	Psmc5	TENT5C elongated polyA tails
ENSMUSG00000079407	416	136.175	543	123.956	12.2197	1.09858	0.00301982	negligible	FDR<0.05	1700110I01Rik	NA
ENSMUSG00000042198	249	112.161	344	99.7122	12.4484	1.12484	0.00302978	small	FDR<0.05	Chchd7	TENT5C elongated polyA tails
ENSMUSG00000039099	238	121.294	320	106.381	14.9129	1.14018	0.0030298	small	FDR<0.05	Wdr93	TENT5C elongated polyA tails
ENSMUSG00000009073	251	136.426	321	119.097	17.3297	1.14551	0.00303962	small	FDR<0.05	Nf2	TENT5C elongated polyA tails
ENSMUSG00000020585	1218	142.405	1445	134.531	7.87327	1.05852	0.00304438	negligible	FDR<0.05	Laptm4a	NA
ENSMUSG00000002345	150	119.833	150	99.38	20.4533	1.20581	0.00304497	small	FDR<0.05	Borcs8	TENT5C elongated polyA tails
ENSMUSG00000000826	50	149.08	91	110.396	38.6844	1.35042	0.00304623	medium	FDR<0.05	Dnajc5	TENT5C elongated polyA tails
ENSMUSG00000020903	324	119.414	417	106.868	12.5455	1.11739	0.00304624	small	FDR<0.05	Stx8	TENT5C elongated polyA tails
ENSMUSG00000044573	452	109.142	435	99.6897	9.45194	1.09481	0.00305789	negligible	FDR<0.05	Acp1	NA
ENSMUSG00000026463	52	188.308	82	149.829	38.4784	1.25682	0.0030664	medium	FDR<0.05	Atp2b4	TENT5C elongated polyA tails
ENSMUSG00000041134	25	176.56	25	119.6	56.96	1.47625	0.00308278	large	FDR<0.05	Cyyr1	TENT5C elongated polyA tails
ENSMUSG00000033213	1912	83.715	2711	78.927	4.78799	1.06066	0.00309577	negligible	FDR<0.05	AA467197	NA
ENSMUSG00000023827	42	128.024	31	86.0645	41.9593	1.48753	0.00309912	medium	FDR<0.05	Agpat4	TENT5C elongated polyA tails
ENSMUSG00000028706	158	162.291	143	143.42	18.8716	1.13158	0.00310233	small	FDR<0.05	Nsun4	TENT5C elongated polyA tails
ENSMUSG00000021427	287	141.282	386	127.687	13.5957	1.10648	0.00310824	small	FDR<0.05	Ssr1	TENT5C elongated polyA tails
ENSMUSG00000005947	538	140.883	657	131.158	9.7246	1.07414	0.0031083	negligible	FDR<0.05	Itgae	NA
ENSMUSG00000044700	25	152.4	37	92.1081	60.2919	1.65458	0.00310859	large	FDR<0.05	Tmem201	TENT5C elongated polyA tails
ENSMUSG00000030590	839	128.847	1002	120.256	8.59095	1.07144	0.0031151	negligible	FDR<0.05	Fam98c	NA
ENSMUSG00000022664	218	133.817	283	117.675	16.1416	1.13717	0.00313059	small	FDR<0.05	Slc35a5	TENT5C elongated polyA tails
ENSMUSG00000019471	154	113.195	228	96.3816	16.8132	1.17444	0.00313187	small	FDR<0.05	Cdc37	TENT5C elongated polyA tails
ENSMUSG00000020114	735	101.302	1019	94.8842	6.41784	1.06764	0.00314807	negligible	FDR<0.05	Cand1	NA
ENSMUSG00000090213	346	128.595	489	118.1	10.4952	1.08887	0.00316678	negligible	FDR<0.05	Tmem189	NA
ENSMUSG00000052146	1274	78.0338	1753	72.9464	5.08737	1.06974	0.00316954	negligible	FDR<0.05	Rps10	NA
ENSMUSG00000002319	879	146.082	1144	138.573	7.50936	1.05419	0.00317219	negligible	FDR<0.05	Ipo4	NA
ENSMUSG00000032018	52	139.538	47	96.8085	42.73	1.44139	0.00317614	medium	FDR<0.05	Sc5d	TENT5C elongated polyA tails
ENSMUSG00000029467	223	140.197	252	121.111	19.0862	1.15759	0.00318334	small	FDR<0.05	Atp2a2	TENT5C elongated polyA tails
ENSMUSG00000006673	297	131.616	517	119.279	12.3376	1.10344	0.00319153	negligible	FDR<0.05	Qrich1	NA
ENSMUSG00000023118	628	131.024	931	122.547	8.47716	1.06917	0.00319569	negligible	FDR<0.05	Sympk	NA
ENSMUSG00000028332	284	122.335	375	107.139	15.1958	1.14183	0.00319901	small	FDR<0.05	Hemgn	TENT5C elongated polyA tails
ENSMUSG00000033918	207	128.623	258	111.395	17.2278	1.15465	0.00320089	small	FDR<0.05	Parl	TENT5C elongated polyA tails
ENSMUSG00000036323	136	136.647	114	110.754	25.8927	1.23378	0.00320243	small	FDR<0.05	Srp72	TENT5C elongated polyA tails
ENSMUSG00000034345	118	112.602	137	87.1679	25.4338	1.29178	0.00321897	small	FDR<0.05	Gtf2h5	TENT5C elongated polyA tails
ENSMUSG00000046111	76	142.579	59	104.932	37.6467	1.35877	0.00322163	medium	FDR<0.05	Cep295	TENT5C elongated polyA tails
ENSMUSG00000086951	518	120.367	685	109.717	10.65	1.09707	0.00322345	negligible	FDR<0.05	1700051A21Rik	NA
ENSMUSG00000040195	177	138.977	197	118.985	19.9926	1.16803	0.0032307	small	FDR<0.05	Nemp1	TENT5C elongated polyA tails
ENSMUSG00000028391	620	132.887	763	123.337	9.55027	1.07743	0.00323462	negligible	FDR<0.05	Wdr31	NA
ENSMUSG00000090100	265	144.687	341	130.056	14.6311	1.1125	0.00323802	small	FDR<0.05	Ttbk2	TENT5C elongated polyA tails
ENSMUSG00000048911	196	177.143	220	165.495	11.6474	1.07038	0.00324804	small	FDR<0.05	Rnf24	NA
ENSMUSG00000020091	87	143.253	128	118.078	25.1747	1.2132	0.00325209	small	FDR<0.05	Eif4ebp2	TENT5C elongated polyA tails
ENSMUSG00000034031	120	134.408	180	110.95	23.4583	1.21143	0.0032743	small	FDR<0.05	Ccdc182	TENT5C elongated polyA tails
ENSMUSG00000037805	579	93.8411	851	86.1081	7.733	1.08981	0.00327976	negligible	FDR<0.05	Rpl10a	NA
ENSMUSG00000028334	39	120.769	42	85.3333	35.4359	1.41526	0.00328257	medium	FDR<0.05	Nans	TENT5C elongated polyA tails
ENSMUSG00000073803	23	156.696	29	101.621	55.075	1.54197	0.00329093	large	FDR<0.05	4930544L04Rik	NA
ENSMUSG00000027955	180	158.433	141	135.929	22.5043	1.16556	0.00329641	small	FDR<0.05	Gask1b	TENT5C elongated polyA tails
ENSMUSG00000002546	55	163.491	45	112.822	50.6687	1.4491	0.0033051	medium	FDR<0.05	Golga2	TENT5C elongated polyA tails
ENSMUSG00000026601	114	143.518	56	113.643	29.8747	1.26288	0.00330678	small	FDR<0.05	Axdnd1	TENT5C elongated polyA tails
ENSMUSG00000100194	129	137.264	175	118.257	19.0064	1.16072	0.00330836	small	FDR<0.05	Tgif2lx2	TENT5C elongated polyA tails
ENSMUSG00000026024	70	152.514	84	123.298	29.2167	1.23696	0.00332868	small	FDR<0.05	Als2	TENT5C elongated polyA tails
ENSMUSG00000028249	175	126.594	182	103.83	22.7646	1.21925	0.00335604	small	FDR<0.05	Sdcbp	TENT5C elongated polyA tails
ENSMUSG00000027811	89	145.978	161	121.478	24.4993	1.20168	0.00335988	small	FDR<0.05	4930579G24Rik	TENT5C elongated polyA tails
ENSMUSG00000028976	1529	142.787	1997	136.627	6.1605	1.04509	0.00336747	negligible	FDR<0.05	Slc2a5	NA
ENSMUSG00000028568	384	100.352	480	91.525	8.82656	1.09644	0.00337232	negligible	FDR<0.05	Btf3l4	NA
ENSMUSG00000041161	142	142.901	141	121.667	21.2347	1.17453	0.0033943	small	FDR<0.05	Otud3	TENT5C elongated polyA tails
ENSMUSG00000036820	398	121.734	599	111.656	10.0776	1.09026	0.00339531	negligible	FDR<0.05	Amdhd2	NA
ENSMUSG00000004394	273	118.491	355	104.921	13.5697	1.12933	0.00340986	small	FDR<0.05	Tmed4	TENT5C elongated polyA tails
ENSMUSG00000029397	112	139.652	162	116.765	22.8864	1.196	0.00341142	small	FDR<0.05	Rchy1	TENT5C elongated polyA tails
ENSMUSG00000069682	358	94.9609	512	82.7305	12.2304	1.14783	0.00342651	small	FDR<0.05	Gm10275	NA
ENSMUSG00000007033	1271	152.516	1329	145.808	6.708	1.04601	0.00343914	negligible	FDR<0.05	Hspa1l	NA
ENSMUSG00000110685	29	282.828	32	213.406	69.4213	1.3253	0.00344454	large	FDR<0.05	Gm5373	NA
ENSMUSG00000035642	121	122.19	139	101.288	20.9023	1.20637	0.00344559	small	FDR<0.05	Aamdc	TENT5C elongated polyA tails
ENSMUSG00000064181	361	136.501	479	125.524	10.9774	1.08745	0.00344842	negligible	FDR<0.05	Rab3ip	NA
ENSMUSG00000010136	553	109.673	698	100.924	8.74863	1.08669	0.0034501	negligible	FDR<0.05	Pifo	NA
ENSMUSG00000039254	477	107.799	763	95.7903	12.0084	1.12536	0.00345185	negligible	FDR<0.05	Pomt1	NA
ENSMUSG00000020720	360	94.5139	487	84.3409	10.173	1.12062	0.00348132	negligible	FDR<0.05	Psmd12	NA
ENSMUSG00000036872	172	150.442	245	125.673	24.7684	1.19709	0.00348313	small	FDR<0.05	Abcc12	TENT5C elongated polyA tails
ENSMUSG00000025934	190	97.7368	227	84.8062	12.9307	1.15247	0.00349505	small	FDR<0.05	Gsta3	TENT5C elongated polyA tails
ENSMUSG00000029472	260	124.219	362	111.721	12.4982	1.11187	0.00349552	negligible	FDR<0.05	Anapc5	NA
ENSMUSG00000034327	111	149.946	157	126.701	23.2453	1.18347	0.00350054	small	FDR<0.05	Kctd9	TENT5C elongated polyA tails
ENSMUSG00000040188	508	135.634	628	126.081	9.55265	1.07577	0.00350887	negligible	FDR<0.05	Scamp2	NA
ENSMUSG00000032834	21	187.333	32	123.875	63.4583	1.51228	0.00351203	medium	FDR<0.05	Pwp2	TENT5C elongated polyA tails
ENSMUSG00000025579	62	168.065	68	131.515	36.5498	1.27791	0.00352152	medium	FDR<0.05	Gaa	TENT5C elongated polyA tails
ENSMUSG00000112500	59	140.153	69	113.145	27.0076	1.2387	0.00354385	medium	FDR<0.05	4933411E08Rik	NA
ENSMUSG00000079555	46	125.043	49	82.2653	42.7782	1.52	0.00354749	medium	FDR<0.05	Haus3	TENT5C elongated polyA tails
ENSMUSG00000026043	23	139.435	42	88.4524	50.9824	1.57638	0.00354795	large	FDR<0.05	Col3a1	TENT5C elongated polyA tails
ENSMUSG00000002524	493	118.178	687	109.541	8.63701	1.07885	0.00355353	negligible	FDR<0.05	Puf60	NA
ENSMUSG00000030224	808	132.054	1070	122.699	9.35539	1.07625	0.00355567	negligible	FDR<0.05	Strap	NA
ENSMUSG00000062006	1655	90.8882	2071	86.564	4.32424	1.04995	0.00356888	negligible	FDR<0.05	Rpl34	NA
ENSMUSG00000057789	25	156.4	28	104.286	52.1143	1.49973	0.00357536	large	FDR<0.05	Bak1	TENT5C elongated polyA tails
ENSMUSG00000042210	335	127.134	551	115.265	11.8694	1.10297	0.00360381	negligible	FDR<0.05	Abhd14a	NA
ENSMUSG00000005683	247	124.101	355	106.49	17.6111	1.16538	0.00360714	small	FDR<0.05	Cs	TENT5C elongated polyA tails
ENSMUSG00000100969	139	148.669	143	124.825	23.8439	1.19102	0.00361088	small	FDR<0.05	1700030N03Rik	NA
ENSMUSG00000030246	324	122.247	468	111.823	10.4243	1.09322	0.00361193	negligible	FDR<0.05	Ldhb	NA
ENSMUSG00000022111	657	94.8219	797	87.8695	6.95241	1.07912	0.00361338	negligible	FDR<0.05	Uchl3	NA
ENSMUSG00000002190	419	146.403	369	132	14.4033	1.10912	0.00361974	negligible	FDR<0.05	Clgn	NA
ENSMUSG00000025939	427	141.063	421	128.565	12.4979	1.09721	0.00364261	small	FDR<0.05	Ube2w	TENT5C elongated polyA tails
ENSMUSG00000085684	43	121.884	40	83.275	38.6087	1.46363	0.00364376	medium	FDR<0.05	4930469K13Rik	TENT5C elongated polyA tails
ENSMUSG00000045193	165	150.079	229	129.541	20.5373	1.15854	0.0036483	small	FDR<0.05	Cirbp	TENT5C elongated polyA tails
ENSMUSG00000035601	114	99.114	187	82.1818	16.9322	1.20603	0.00365124	small	FDR<0.05	Trmt10b	TENT5C elongated polyA tails
ENSMUSG00000097502	37	187.757	30	130.033	57.7234	1.44391	0.0036525	medium	FDR<0.05	4930528D03Rik	NA
ENSMUSG00000026356	335	106.594	510	95.9412	10.6529	1.11104	0.00369357	negligible	FDR<0.05	Dars	NA
ENSMUSG00000027203	185	146.562	282	128.089	18.4735	1.14422	0.00369406	small	FDR<0.05	Dut	TENT5C elongated polyA tails
ENSMUSG00000101337	110	151.509	143	126.168	25.3413	1.20085	0.00369679	small	FDR<0.05	Dnah7c	TENT5C elongated polyA tails
ENSMUSG00000043411	74	141.851	97	114.443	27.4081	1.23949	0.00370032	small	FDR<0.05	Usp48	TENT5C elongated polyA tails
ENSMUSG00000068184	117	101.556	56	77.3393	24.2163	1.31312	0.00370417	small	FDR<0.05	Ndufaf2	TENT5C elongated polyA tails
ENSMUSG00000100626	128	125.148	123	104.244	20.9045	1.20053	0.00372973	small	FDR<0.05	H2al1a	TENT5C elongated polyA tails
ENSMUSG00000039904	37	130.757	46	98.3913	32.3655	1.32895	0.00372987	medium	FDR<0.05	Gpr37	TENT5C elongated polyA tails
ENSMUSG00000040385	133	91.8722	243	105.909	-14.0373	0.86746	0.00373824	small	FDR<0.05	Ppp1ca	TENT5C shorted polyA tails
ENSMUSG00000028821	99	115.333	72	89.7639	25.5694	1.28485	0.00374646	small	FDR<0.05	Syf2	TENT5C elongated polyA tails
ENSMUSG00000030869	389	99.982	531	90.4463	9.53568	1.10543	0.0037494	negligible	FDR<0.05	Ndufab1	NA
ENSMUSG00000014075	687	125.192	914	115.649	9.54334	1.08252	0.00375267	negligible	FDR<0.05	Dynlt2b	NA
ENSMUSG00000029726	175	132.931	178	112.461	20.4708	1.18203	0.00375492	small	FDR<0.05	Mepce	TENT5C elongated polyA tails
ENSMUSG00000025439	168	121.893	208	102.173	19.7198	1.193	0.00376509	small	FDR<0.05	Clns1a	TENT5C elongated polyA tails
ENSMUSG00000073730	1634	151.342	1995	143.929	7.41328	1.05151	0.00376641	negligible	FDR<0.05	Ppp1r14bl	NA
ENSMUSG00000045794	694	146.339	742	136.542	9.79684	1.07175	0.00377561	negligible	FDR<0.05	Lkaaear1	NA
ENSMUSG00000020024	95	141.505	45	102.489	39.0164	1.38069	0.00378147	medium	FDR<0.05	Cep83	TENT5C elongated polyA tails
ENSMUSG00000022193	616	84.4172	792	77.6995	6.71771	1.08646	0.00378403	negligible	FDR<0.05	Psmb5	NA
ENSMUSG00000090840	445	124.665	361	112.083	12.5821	1.11226	0.00380124	small	FDR<0.05	1700092M07Rik	TENT5C elongated polyA tails
ENSMUSG00000007659	250	143.636	347	127.833	15.8031	1.12362	0.00381268	small	FDR<0.05	Bcl2l1	TENT5C elongated polyA tails
ENSMUSG00000002741	165	121.733	190	104.584	17.1491	1.16397	0.00383316	small	FDR<0.05	Ykt6	TENT5C elongated polyA tails
ENSMUSG00000014551	65	113.277	78	82.1667	31.1103	1.37862	0.00384171	small	FDR<0.05	Mrps25	TENT5C elongated polyA tails
ENSMUSG00000038347	505	129.505	669	119.486	10.0192	1.08385	0.00384217	negligible	FDR<0.05	Tcte2	NA
ENSMUSG00000117800	135	132.474	123	109.244	23.2302	1.21265	0.00385348	small	FDR<0.05	1700122C19Rik	NA
ENSMUSG00000055357	28	138.286	36	81.9167	56.369	1.68813	0.00385622	large	FDR<0.05	4933400A11Rik	TENT5C elongated polyA tails
ENSMUSG00000019139	1186	123.023	1876	116.254	6.7685	1.05822	0.00385853	negligible	FDR<0.05	Isyna1	NA
ENSMUSG00000021079	43	124.442	43	83.3488	41.093	1.49302	0.0038606	medium	FDR<0.05	Timm9	TENT5C elongated polyA tails
ENSMUSG00000027942	245	139.853	359	126.39	13.4631	1.10652	0.0038648	small	FDR<0.05	4933434E20Rik	TENT5C elongated polyA tails
ENSMUSG00000022668	52	117.135	81	87.8889	29.2457	1.33276	0.00386494	small	FDR<0.05	Gtpbp8	TENT5C elongated polyA tails
ENSMUSG00000056508	1036	127.738	1288	121.2	6.53811	1.05394	0.00387141	negligible	FDR<0.05	1700001K19Rik	NA
ENSMUSG00000094103	38	145.316	37	98.2432	47.0725	1.47914	0.00387745	medium	FDR<0.05	Fam177a2	TENT5C elongated polyA tails
ENSMUSG00000003269	709	99.6051	990	91.2455	8.35962	1.09162	0.00387987	negligible	FDR<0.05	Cyth2	NA
ENSMUSG00000037621	431	156.958	575	148.405	8.55302	1.05763	0.0038909	negligible	FDR<0.05	Atoh8	NA
ENSMUSG00000059895	157	150.032	198	127	23.0318	1.18135	0.00389381	small	FDR<0.05	Ptp4a3	TENT5C elongated polyA tails
ENSMUSG00000038453	334	148.662	490	137.333	11.329	1.08249	0.00392508	small	FDR<0.05	Srcin1	NA
ENSMUSG00000023861	151	119.046	184	98.8587	20.1877	1.20421	0.00392853	small	FDR<0.05	Mpc1	TENT5C elongated polyA tails
ENSMUSG00000031774	203	110.01	272	95.7978	14.2121	1.14835	0.00393509	small	FDR<0.05	Psme3ip1	TENT5C elongated polyA tails
ENSMUSG00000040455	64	153.938	97	120.144	33.7932	1.28127	0.00394217	medium	FDR<0.05	Usp45	TENT5C elongated polyA tails
ENSMUSG00000024953	550	97.8109	763	89.5754	8.23555	1.09194	0.00394304	negligible	FDR<0.05	Prdx5	NA
ENSMUSG00000030230	522	154.674	772	142.557	12.1173	1.085	0.00395939	negligible	FDR<0.05	Plcz1	NA
ENSMUSG00000027502	168	100.446	185	88.3676	12.0789	1.13669	0.00397077	small	FDR<0.05	Rtf2	TENT5C elongated polyA tails
ENSMUSG00000030816	248	141.355	287	125.533	15.8217	1.12604	0.00397316	small	FDR<0.05	Rnf40	TENT5C elongated polyA tails
ENSMUSG00000030858	403	133.37	512	122.918	10.4518	1.08503	0.00397677	negligible	FDR<0.05	Fam24b	NA
ENSMUSG00000015932	199	115.467	337	97.8398	17.6276	1.18017	0.00397703	small	FDR<0.05	Dstn	TENT5C elongated polyA tails
ENSMUSG00000034157	146	128.705	165	106.812	21.8934	1.20497	0.00401213	small	FDR<0.05	Cipc	TENT5C elongated polyA tails
ENSMUSG00000103840	84	130.488	85	106.224	24.2646	1.22843	0.00401297	small	FDR<0.05	1700040K01Rik	NA
ENSMUSG00000022553	188	117.431	289	101.021	16.4101	1.16244	0.00403039	small	FDR<0.05	Maf1	TENT5C elongated polyA tails
ENSMUSG00000112913	116	142.491	135	117.022	25.4692	1.21764	0.00403236	small	FDR<0.05	Gm30853	NA
ENSMUSG00000025351	152	100.803	225	84.6267	16.176	1.19115	0.00404476	small	FDR<0.05	Cd63	TENT5C elongated polyA tails
ENSMUSG00000020988	68	131.059	73	106.644	24.415	1.22894	0.00405406	small	FDR<0.05	L2hgdh	TENT5C elongated polyA tails
ENSMUSG00000037820	29	79.7241	28	113.857	-34.133	0.700212	0.00405634	medium	FDR<0.05	Tgm2	TENT5C shorted polyA tails
ENSMUSG00000024854	24	152.625	23	103.391	49.2337	1.47619	0.00406072	large	FDR<0.05	Pold4	TENT5C elongated polyA tails
ENSMUSG00000017843	511	161.362	571	147.356	14.0065	1.09505	0.00406547	negligible	FDR<0.05	Ppp2r5c	NA
ENSMUSG00000096910	38	131.5	55	97.3091	34.1909	1.35136	0.00407395	small	FDR<0.05	Zfp955b	TENT5C elongated polyA tails
ENSMUSG00000005881	544	126.537	918	117.075	9.4616	1.08082	0.00409266	negligible	FDR<0.05	Ergic3	NA
ENSMUSG00000056919	66	111.212	26	76.3846	34.8275	1.45595	0.00409685	medium	FDR<0.05	Cep162	TENT5C elongated polyA tails
ENSMUSG00000026851	51	95.0588	65	68.3846	26.6742	1.39006	0.00409724	small	FDR<0.05	BC005624	TENT5C elongated polyA tails
ENSMUSG00000024454	139	133.108	246	113.715	19.3925	1.17054	0.00410925	small	FDR<0.05	Hdac3	TENT5C elongated polyA tails
ENSMUSG00000062496	48	142.417	63	101.476	40.9405	1.40345	0.00411415	medium	FDR<0.05	4930431F12Rik	NA
ENSMUSG00000025139	516	140.114	803	129.695	10.4194	1.08034	0.00411828	negligible	FDR<0.05	Tollip	NA
ENSMUSG00000010911	68	92.5588	91	65.8352	26.7237	1.40592	0.00411849	small	FDR<0.05	Apip	TENT5C elongated polyA tails
ENSMUSG00000028656	277	113.444	500	101.73	11.714	1.11515	0.00412607	negligible	FDR<0.05	Cap1	NA
ENSMUSG00000110517	27	130.556	35	89.7714	40.7841	1.45431	0.00412852	large	FDR<0.05	Gm31224	NA
ENSMUSG00000025868	296	106.797	401	93.8853	12.912	1.13753	0.00413164	small	FDR<0.05	Higd2a	TENT5C elongated polyA tails
ENSMUSG00000037815	62	143.516	96	110.979	32.537	1.29318	0.00414813	small	FDR<0.05	Ctnna1	TENT5C elongated polyA tails
ENSMUSG00000027805	459	139.423	528	126.803	12.6196	1.09952	0.00415266	negligible	FDR<0.05	Pfn2	NA
ENSMUSG00000022555	275	105.556	386	90.044	15.5123	1.17227	0.00417166	small	FDR<0.05	Dgat1	TENT5C elongated polyA tails
ENSMUSG00000019942	197	92.9391	288	79.2153	13.7238	1.17325	0.00417194	small	FDR<0.05	Cdk1	TENT5C elongated polyA tails
ENSMUSG00000020307	1592	101.525	2386	95.9862	5.53896	1.05771	0.00418294	negligible	FDR<0.05	Cdc34	NA
ENSMUSG00000063704	95	113.863	122	83.9262	29.9369	1.35671	0.00418426	small	FDR<0.05	Mapk15	TENT5C elongated polyA tails
ENSMUSG00000025428	900	104.4	1336	97.9895	6.41048	1.06542	0.00421831	negligible	FDR<0.05	Atp5a1	NA
ENSMUSG00000031575	489	119.178	607	109.759	9.41844	1.08581	0.00422655	negligible	FDR<0.05	Ash2l	NA
ENSMUSG00000012405	1521	90.4938	2281	86.9268	3.56697	1.04103	0.00423349	negligible	FDR<0.05	Rpl15	NA
ENSMUSG00000032397	129	115.977	157	96.6497	19.3271	1.19997	0.00423446	small	FDR<0.05	Tipin	TENT5C elongated polyA tails
ENSMUSG00000024855	340	148.024	456	135.371	12.6529	1.09347	0.00425662	small	FDR<0.05	Pacs1	TENT5C elongated polyA tails
ENSMUSG00000034610	47	195.809	52	136.077	59.7316	1.43895	0.00429677	medium	FDR<0.05	Tut4	TENT5C elongated polyA tails
ENSMUSG00000015757	27	108.519	27	72.1481	36.3704	1.50411	0.00430461	medium	FDR<0.05	Ppil4	TENT5C elongated polyA tails
ENSMUSG00000025955	471	104.333	600	95.2233	9.11	1.09567	0.00430659	negligible	FDR<0.05	Akr1cl	NA
ENSMUSG00000027104	224	128.174	316	115.639	12.5349	1.1084	0.0043105	small	FDR<0.05	Atf2	TENT5C elongated polyA tails
ENSMUSG00000045915	330	112.5	287	102.206	10.2944	1.10072	0.00431667	negligible	FDR<0.05	Ccdc42	NA
ENSMUSG00000028322	304	88.6908	436	79.7362	8.95455	1.1123	0.00431778	negligible	FDR<0.05	Exosc3	NA
ENSMUSG00000040850	721	153.487	931	145.282	8.20433	1.05647	0.00432698	negligible	FDR<0.05	Psme4	NA
ENSMUSG00000107879	103	204.485	111	171.982	32.5035	1.18899	0.00433718	small	FDR<0.05	9330102E08Rik	NA
ENSMUSG00000047613	360	87.4972	448	77.0982	10.399	1.13488	0.00434808	negligible	FDR<0.05	A430005L14Rik	NA
ENSMUSG00000101968	1504	128.774	1142	121.716	7.05765	1.05798	0.00437044	negligible	FDR<0.05	1700027A15Rik	NA
ENSMUSG00000014959	1040	124.445	1453	118.866	5.5794	1.04694	0.0043709	negligible	FDR<0.05	Gorasp2	NA
ENSMUSG00000019027	229	134.463	320	118.828	15.6348	1.13157	0.00438286	small	FDR<0.05	Dnah1	TENT5C elongated polyA tails
ENSMUSG00000052137	23	199.739	25	126.28	73.4591	1.58172	0.00439329	large	FDR<0.05	Rbm12b2	TENT5C elongated polyA tails
ENSMUSG00000027002	368	114.891	444	102.944	11.9476	1.11606	0.00440966	negligible	FDR<0.05	Nckap1	NA
ENSMUSG00000024862	226	120.801	313	107.834	12.967	1.12025	0.00441219	negligible	FDR<0.05	Klc2	NA
ENSMUSG00000006941	829	110.659	1140	103.961	6.6981	1.06443	0.00442517	negligible	FDR<0.05	Eif1b	NA
ENSMUSG00000025027	285	135.87	438	119.881	15.9889	1.13337	0.00443843	small	FDR<0.05	Xpnpep1	NA
ENSMUSG00000101225	373	142.598	427	131.218	11.3801	1.08673	0.00446726	small	FDR<0.05	1700008J07Rik	NA
ENSMUSG00000015889	79	128.051	114	100.325	27.7261	1.27636	0.00447867	small	FDR<0.05	Lta4h	TENT5C elongated polyA tails
ENSMUSG00000031954	79	103.848	47	74.1277	29.7204	1.40094	0.00450665	medium	FDR<0.05	Cfdp1	TENT5C elongated polyA tails
ENSMUSG00000043716	1541	93.1304	2244	86.8966	6.23382	1.07174	0.00454645	negligible	FDR<0.05	Rpl7	NA
ENSMUSG00000021326	919	108.769	1232	102.17	6.59886	1.06459	0.00454887	negligible	FDR<0.05	Trim27	NA
ENSMUSG00000036167	300	123.147	328	110.845	12.3022	1.11099	0.00459074	small	FDR<0.05	Pphln1	TENT5C elongated polyA tails
ENSMUSG00000034152	197	106.198	259	92.1351	14.0628	1.15263	0.00459519	small	FDR<0.05	Exoc3	TENT5C elongated polyA tails
ENSMUSG00000024081	39	100.667	48	71.75	28.9167	1.40302	0.00459583	small	FDR<0.05	Cebpz	TENT5C elongated polyA tails
ENSMUSG00000026159	509	143.723	746	131.83	11.8932	1.09022	0.00459784	negligible	FDR<0.05	Agfg1	NA
ENSMUSG00000025133	168	116.685	225	99.5467	17.1379	1.17216	0.00459831	small	FDR<0.05	Ints4	TENT5C elongated polyA tails
ENSMUSG00000024116	279	114.337	400	93.46	20.8769	1.22338	0.00460832	small	FDR<0.05	Prss21	NA
ENSMUSG00000026179	346	133.243	494	119.812	13.431	1.1121	0.00460919	negligible	FDR<0.05	Pnkd	NA
ENSMUSG00000085286	175	141.514	182	126.22	15.2945	1.12117	0.00461755	small	FDR<0.05	Ube4bos3	NA
ENSMUSG00000095687	125	119.424	136	96.7132	22.7108	1.23483	0.00463226	small	FDR<0.05	Rnaset2a	TENT5C elongated polyA tails
ENSMUSG00000043633	856	145.778	1077	138.151	7.62669	1.05521	0.00463744	negligible	FDR<0.05	Fam221b	NA
ENSMUSG00000058240	181	116.381	290	99.5379	16.8433	1.16921	0.00467241	small	FDR<0.05	Cryzl1	TENT5C elongated polyA tails
ENSMUSG00000021959	274	151.018	360	137.711	13.3071	1.09663	0.00470171	small	FDR<0.05	Lats2	TENT5C elongated polyA tails
ENSMUSG00000070871	375	134.235	484	118.236	15.9991	1.13532	0.00470331	small	FDR<0.05	Ccnyl1	TENT5C elongated polyA tails
ENSMUSG00000041229	53	161	54	128.907	32.0926	1.24896	0.00471474	small	FDR<0.05	Phf8	TENT5C elongated polyA tails
ENSMUSG00000041625	65	151.138	99	129.061	22.0779	1.17107	0.0047412	small	FDR<0.05	Ggact	TENT5C elongated polyA tails
ENSMUSG00000037103	281	108.103	466	88.1931	19.9101	1.22576	0.0047471	small	FDR<0.05	Dcaf15	TENT5C elongated polyA tails
ENSMUSG00000095493	44	136	77	93.7403	42.2597	1.45082	0.00474831	medium	FDR<0.05	A630023A22Rik	TENT5C elongated polyA tails
ENSMUSG00000018347	72	117.986	92	94.2935	23.6926	1.25126	0.00475358	small	FDR<0.05	Zkscan6	TENT5C elongated polyA tails
ENSMUSG00000095293	321	97.7664	293	89.2457	8.52062	1.09547	0.0047681	negligible	FDR<0.05	Gm10058	NA
ENSMUSG00000016833	131	81.6947	195	68.5179	13.1767	1.19231	0.00476911	small	FDR<0.05	Mrps18c	TENT5C elongated polyA tails
ENSMUSG00000033411	84	148.726	100	122.79	25.9362	1.21122	0.00477163	small	FDR<0.05	Ctdspl2	TENT5C elongated polyA tails
ENSMUSG00000024067	469	134.706	491	123.336	11.3697	1.09218	0.00477222	negligible	FDR<0.05	Dpy30	NA
[truncated: 21,412 more rows]
