# Supplementary material for: TENT5-mediated polyadenylation of mRNAs encoding secreted proteins is essential for gametogenesis in mice
Source: Nat Commun. 2024 Jun 22;15:5331. doi: 10.1038/s41467-024-49479-4 (PMC11193744; doi:10.1038/s41467-024-49479-4)
Supplement: Supplementary file 12 — Source data [file 41467_2024_49479_MOESM12_ESM.xlsx]

## Sheet: Figure 1A
	Figure 1. A
	Gene	Genotype	Percentage
	Tent5a	+/+	0.277
	Tent5a	+/-	0.538
	Tent5a	-/-	0.185
	Tent5b	+/+	0.214
	Tent5b	+/-	0.524
	Tent5b	-/-	0.262
	Tent5c	+/+	0.275
	Tent5c	+/-	0.464
	Tent5c	-/-	0.261
	Tent5d	+/+	0.479
	Tent5d	-/null	0.521

## Sheet: Figure 1C
	Figure 1. C
	Genotype	MII	MI	GV	aberrant
	Tent5a+/+	0.866667	0.0666667	0	0.0666667
	Tenta-/-	0.777778	0.0555556	0	0.166667

## Sheet: Figure 2C
	Figure 2. C
	genotype	percentage	status
	Tent5b+/+ Tent5c+/+	0.85	live
	Tent5b+/+ Tent5c+/+	0.15	dead
	Tent5b-/- Tent5c+/+	0.867	live
	Tent5b-/- Tent5c+/+	0.133	dead
	Tent5b+/+ Tent5c-/-	0.95	live
	Tent5b+/+ Tent5c-/-	0.05	dead
	Tent5b+/- Tent5c-/-	0.7	live
	Tent5b+/- Tent5c-/-	0.3	dead
	Tent5b-/- Tent5c+/-	0.581	live
	Tent5b-/- Tent5c+/-	0.419	dead
	Tent5b-/- Tent5c-/-	0	live
	Tent5b-/- Tent5c-/-	1	dead
	Tent5b-/- Tent5c-/- 5-weeks	0.35	live
	Tent5b-/- Tent5c-/- 5-weeks	0.65	dead

## Sheet: Figure 2E
	Figure 2. E (data points)				Figure 2. E (mean + SEM values)
	Size (um)	Genotype	Follicle stage		Genotype	Follicle stage	mean	SEM
	165.1107	Tent5b-/- Tent5c-/-	pre-antral		Tent5b-/- Tent5c-/-	all	128.619	2.88422
	156.497	Tent5b-/- Tent5c-/-	pre-antral		BC_dKO	antral	149.374	2.5818
	155.5983	Tent5b-/- Tent5c-/-	pre-antral		BC_dKO	pre-antral	87.9977	3.40538
	141.6855	Tent5b-/- Tent5c-/-	pre-antral		wt	all	166.861	9.52211
	139.806	Tent5b-/- Tent5c-/-	pre-antral		wt	antral	239.504	11.6019
	128.942	Tent5b-/- Tent5c-/-	pre-antral		wt	pre-antral	76.9226	3.9256
	123.8266	Tent5b-/- Tent5c-/-	pre-antral
	121.2337	Tent5b-/- Tent5c-/-	pre-antral
	120.3155	Tent5b-/- Tent5c-/-	pre-antral
	118.6327	Tent5b-/- Tent5c-/-	pre-antral
	118.5513	Tent5b-/- Tent5c-/-	pre-antral
	116.4622	Tent5b-/- Tent5c-/-	pre-antral
	116.385	Tent5b-/- Tent5c-/-	pre-antral
	114.2191	Tent5b-/- Tent5c-/-	pre-antral
	112.9786	Tent5b-/- Tent5c-/-	pre-antral
	112.1195	Tent5b-/- Tent5c-/-	pre-antral
	108.904	Tent5b-/- Tent5c-/-	pre-antral
	108.4304	Tent5b-/- Tent5c-/-	pre-antral
	101.9493	Tent5b-/- Tent5c-/-	pre-antral
	100.227	Tent5b-/- Tent5c-/-	pre-antral
	100.0141	Tent5b-/- Tent5c-/-	pre-antral
	99.969	Tent5b-/- Tent5c-/-	pre-antral
	98.26994	Tent5b-/- Tent5c-/-	pre-antral
	97.77828	Tent5b-/- Tent5c-/-	pre-antral
	96.59588	Tent5b-/- Tent5c-/-	pre-antral
	94.69452	Tent5b-/- Tent5c-/-	pre-antral
	94.12871	Tent5b-/- Tent5c-/-	pre-antral
	93.272	Tent5b-/- Tent5c-/-	pre-antral
	92.8465	Tent5b-/- Tent5c-/-	pre-antral
	92.758	Tent5b-/- Tent5c-/-	pre-antral
	90.054	Tent5b-/- Tent5c-/-	pre-antral
	86.01551	Tent5b-/- Tent5c-/-	pre-antral
	85.694	Tent5b-/- Tent5c-/-	pre-antral
	85.66813	Tent5b-/- Tent5c-/-	pre-antral
	85.61655	Tent5b-/- Tent5c-/-	pre-antral
	83.51369	Tent5b-/- Tent5c-/-	pre-antral
	80.9455	Tent5b-/- Tent5c-/-	pre-antral
	79.2975	Tent5b-/- Tent5c-/-	pre-antral
	78.80665	Tent5b-/- Tent5c-/-	pre-antral
	78.363	Tent5b-/- Tent5c-/-	pre-antral
	77.82011	Tent5b-/- Tent5c-/-	pre-antral
	76.61594	Tent5b-/- Tent5c-/-	pre-antral
	76.3145	Tent5b-/- Tent5c-/-	pre-antral
	76.31289	Tent5b-/- Tent5c-/-	pre-antral
	74.1125	Tent5b-/- Tent5c-/-	pre-antral
	74.07785	Tent5b-/- Tent5c-/-	pre-antral
	72.5785	Tent5b-/- Tent5c-/-	pre-antral
	71.547	Tent5b-/- Tent5c-/-	pre-antral
	71.38661	Tent5b-/- Tent5c-/-	pre-antral
	69.927	Tent5b-/- Tent5c-/-	pre-antral
	69.72384	Tent5b-/- Tent5c-/-	pre-antral
	68.40199	Tent5b-/- Tent5c-/-	pre-antral
	66.96087	Tent5b-/- Tent5c-/-	pre-antral
	65.5815	Tent5b-/- Tent5c-/-	pre-antral
	65.06677	Tent5b-/- Tent5c-/-	pre-antral
	62.481	Tent5b-/- Tent5c-/-	pre-antral
	62.3707	Tent5b-/- Tent5c-/-	pre-antral
	60.97471	Tent5b-/- Tent5c-/-	pre-antral
	59.713	Tent5b-/- Tent5c-/-	pre-antral
	59.44975	Tent5b-/- Tent5c-/-	pre-antral
	58.76949	Tent5b-/- Tent5c-/-	pre-antral
	57.72169	Tent5b-/- Tent5c-/-	pre-antral
	55.05222	Tent5b-/- Tent5c-/-	pre-antral
	54.63471	Tent5b-/- Tent5c-/-	pre-antral
	50.529	Tent5b-/- Tent5c-/-	pre-antral
	48.4885	Tent5b-/- Tent5c-/-	pre-antral
	48.07629	Tent5b-/- Tent5c-/-	pre-antral
	47.3665	Tent5b-/- Tent5c-/-	pre-antral
	41.8095	Tent5b-/- Tent5c-/-	pre-antral
	39.8015	Tent5b-/- Tent5c-/-	pre-antral
	227.8223	Tent5b-/- Tent5c-/-	antral
	219.4125	Tent5b-/- Tent5c-/-	antral
	217.253	Tent5b-/- Tent5c-/-	antral
	215.2262	Tent5b-/- Tent5c-/-	antral
	214.4065	Tent5b-/- Tent5c-/-	antral
	209.5769	Tent5b-/- Tent5c-/-	antral
	207.7675	Tent5b-/- Tent5c-/-	antral
	205.8137	Tent5b-/- Tent5c-/-	antral
	201.9667	Tent5b-/- Tent5c-/-	antral
	199.4028	Tent5b-/- Tent5c-/-	antral
	198.0439	Tent5b-/- Tent5c-/-	antral
	197.7086	Tent5b-/- Tent5c-/-	antral
	197.5039	Tent5b-/- Tent5c-/-	antral
	192.0384	Tent5b-/- Tent5c-/-	antral
	188.3429	Tent5b-/- Tent5c-/-	antral
	186.4391	Tent5b-/- Tent5c-/-	antral
	180.6802	Tent5b-/- Tent5c-/-	antral
	179.223	Tent5b-/- Tent5c-/-	antral
	178.9933	Tent5b-/- Tent5c-/-	antral
	178.2085	Tent5b-/- Tent5c-/-	antral
	176.7703	Tent5b-/- Tent5c-/-	antral
	176.46	Tent5b-/- Tent5c-/-	antral
	175.7169	Tent5b-/- Tent5c-/-	antral
	174.476	Tent5b-/- Tent5c-/-	antral
	172.2366	Tent5b-/- Tent5c-/-	antral
	171.074	Tent5b-/- Tent5c-/-	antral
	170.8809	Tent5b-/- Tent5c-/-	antral
	170.4239	Tent5b-/- Tent5c-/-	antral
	170.1216	Tent5b-/- Tent5c-/-	antral
	169.228	Tent5b-/- Tent5c-/-	antral
	168.8615	Tent5b-/- Tent5c-/-	antral
	168.3625	Tent5b-/- Tent5c-/-	antral
	167.5634	Tent5b-/- Tent5c-/-	antral
	166.7395	Tent5b-/- Tent5c-/-	antral
	165.479	Tent5b-/- Tent5c-/-	antral
	165.363	Tent5b-/- Tent5c-/-	antral
	163.5011	Tent5b-/- Tent5c-/-	antral
	163.2287	Tent5b-/- Tent5c-/-	antral
	163.0895	Tent5b-/- Tent5c-/-	antral
	162.0615	Tent5b-/- Tent5c-/-	antral
	161.9423	Tent5b-/- Tent5c-/-	antral
	161.8	Tent5b-/- Tent5c-/-	antral
	160.556	Tent5b-/- Tent5c-/-	antral
	159.574	Tent5b-/- Tent5c-/-	antral
	159.063	Tent5b-/- Tent5c-/-	antral
	158.6571	Tent5b-/- Tent5c-/-	antral
	158.4193	Tent5b-/- Tent5c-/-	antral
	158.07	Tent5b-/- Tent5c-/-	antral
	157.6415	Tent5b-/- Tent5c-/-	antral
	156.2355	Tent5b-/- Tent5c-/-	antral
	154.5964	Tent5b-/- Tent5c-/-	antral
	154.4433	Tent5b-/- Tent5c-/-	antral
	154.395	Tent5b-/- Tent5c-/-	antral
	153.944	Tent5b-/- Tent5c-/-	antral
	153.5954	Tent5b-/- Tent5c-/-	antral
	153.015	Tent5b-/- Tent5c-/-	antral
	152.6903	Tent5b-/- Tent5c-/-	antral
	152.5005	Tent5b-/- Tent5c-/-	antral
	152.2875	Tent5b-/- Tent5c-/-	antral
	152.2389	Tent5b-/- Tent5c-/-	antral
	151.9471	Tent5b-/- Tent5c-/-	antral
	151.326	Tent5b-/- Tent5c-/-	antral
	150.8872	Tent5b-/- Tent5c-/-	antral
	149.8523	Tent5b-/- Tent5c-/-	antral
	149.7467	Tent5b-/- Tent5c-/-	antral
	149.5807	Tent5b-/- Tent5c-/-	antral
	149.4534	Tent5b-/- Tent5c-/-	antral
	148.948	Tent5b-/- Tent5c-/-	antral
	147.5025	Tent5b-/- Tent5c-/-	antral
	147.286	Tent5b-/- Tent5c-/-	antral
	147.249	Tent5b-/- Tent5c-/-	antral
	146.701	Tent5b-/- Tent5c-/-	antral
	146.5284	Tent5b-/- Tent5c-/-	antral
	146.319	Tent5b-/- Tent5c-/-	antral
	145.8905	Tent5b-/- Tent5c-/-	antral
	145.6337	Tent5b-/- Tent5c-/-	antral
	145.3597	Tent5b-/- Tent5c-/-	antral
	144.3295	Tent5b-/- Tent5c-/-	antral
	143.917	Tent5b-/- Tent5c-/-	antral
	143.4793	Tent5b-/- Tent5c-/-	antral
	143.4737	Tent5b-/- Tent5c-/-	antral
	143.349	Tent5b-/- Tent5c-/-	antral
	141.8635	Tent5b-/- Tent5c-/-	antral
	141.6305	Tent5b-/- Tent5c-/-	antral
	141.1774	Tent5b-/- Tent5c-/-	antral
	140.14	Tent5b-/- Tent5c-/-	antral
	139.4435	Tent5b-/- Tent5c-/-	antral
	139.0915	Tent5b-/- Tent5c-/-	antral
	137.845	Tent5b-/- Tent5c-/-	antral
	137.2892	Tent5b-/- Tent5c-/-	antral
	137.047	Tent5b-/- Tent5c-/-	antral
	136.7575	Tent5b-/- Tent5c-/-	antral
	136.4695	Tent5b-/- Tent5c-/-	antral
	136.193	Tent5b-/- Tent5c-/-	antral
	134.378	Tent5b-/- Tent5c-/-	antral
	134.361	Tent5b-/- Tent5c-/-	antral
	133.856	Tent5b-/- Tent5c-/-	antral
	133.6805	Tent5b-/- Tent5c-/-	antral
	133.604	Tent5b-/- Tent5c-/-	antral
	132.822	Tent5b-/- Tent5c-/-	antral
	131.692	Tent5b-/- Tent5c-/-	antral
	130.9299	Tent5b-/- Tent5c-/-	antral
	130.7268	Tent5b-/- Tent5c-/-	antral
	130.3761	Tent5b-/- Tent5c-/-	antral
	130.2794	Tent5b-/- Tent5c-/-	antral
	130.1835	Tent5b-/- Tent5c-/-	antral
	128.7495	Tent5b-/- Tent5c-/-	antral
	128.5815	Tent5b-/- Tent5c-/-	antral
	127.9615	Tent5b-/- Tent5c-/-	antral
	127.5729	Tent5b-/- Tent5c-/-	antral
	127.0957	Tent5b-/- Tent5c-/-	antral
	126.741	Tent5b-/- Tent5c-/-	antral
	125.3201	Tent5b-/- Tent5c-/-	antral
	124.8385	Tent5b-/- Tent5c-/-	antral
	124.6181	Tent5b-/- Tent5c-/-	antral
	124.5536	Tent5b-/- Tent5c-/-	antral
	124.3489	Tent5b-/- Tent5c-/-	antral
	124.328	Tent5b-/- Tent5c-/-	antral
	122.8417	Tent5b-/- Tent5c-/-	antral
	120.1075	Tent5b-/- Tent5c-/-	antral
	120.1069	Tent5b-/- Tent5c-/-	antral
	119.637	Tent5b-/- Tent5c-/-	antral
	119.215	Tent5b-/- Tent5c-/-	antral
	115.7626	Tent5b-/- Tent5c-/-	antral
	115.2338	Tent5b-/- Tent5c-/-	antral
	114.2513	Tent5b-/- Tent5c-/-	antral
	114.2055	Tent5b-/- Tent5c-/-	antral
	111.743	Tent5b-/- Tent5c-/-	antral
	109.9311	Tent5b-/- Tent5c-/-	antral
	108.9155	Tent5b-/- Tent5c-/-	antral
	96.3705	Tent5b-/- Tent5c-/-	antral
	93.5685	Tent5b-/- Tent5c-/-	antral
	91.1065	Tent5b-/- Tent5c-/-	antral
	89.366	Tent5b-/- Tent5c-/-	antral
	69.19107	Tent5b-/- Tent5c-/-	antral
	63.57325	Tent5b-/- Tent5c-/-	antral
	60.68132	Tent5b-/- Tent5c-/-	antral
	149.8785	Tent5b+/+ Tent5c+/+	pre-antral
	147.684	Tent5b+/+ Tent5c+/+	pre-antral
	141.149	Tent5b+/+ Tent5c+/+	pre-antral
	129.5885	Tent5b+/+ Tent5c+/+	pre-antral
	128.917	Tent5b+/+ Tent5c+/+	pre-antral
	115.156	Tent5b+/+ Tent5c+/+	pre-antral
	114.918	Tent5b+/+ Tent5c+/+	pre-antral
	108.3865	Tent5b+/+ Tent5c+/+	pre-antral
	107.7325	Tent5b+/+ Tent5c+/+	pre-antral
	106.4245	Tent5b+/+ Tent5c+/+	pre-antral
	106.3055	Tent5b+/+ Tent5c+/+	pre-antral
	104.7205	Tent5b+/+ Tent5c+/+	pre-antral
	102.6785	Tent5b+/+ Tent5c+/+	pre-antral
	101.7185	Tent5b+/+ Tent5c+/+	pre-antral
	99.7615	Tent5b+/+ Tent5c+/+	pre-antral
	98.263	Tent5b+/+ Tent5c+/+	pre-antral
	94.8615	Tent5b+/+ Tent5c+/+	pre-antral
	94.443	Tent5b+/+ Tent5c+/+	pre-antral
	93.943	Tent5b+/+ Tent5c+/+	pre-antral
	93.864	Tent5b+/+ Tent5c+/+	pre-antral
	92.643	Tent5b+/+ Tent5c+/+	pre-antral
	92.531	Tent5b+/+ Tent5c+/+	pre-antral
	91.5215	Tent5b+/+ Tent5c+/+	pre-antral
	91.166	Tent5b+/+ Tent5c+/+	pre-antral
	85.829	Tent5b+/+ Tent5c+/+	pre-antral
	84.324	Tent5b+/+ Tent5c+/+	pre-antral
	83.9015	Tent5b+/+ Tent5c+/+	pre-antral
	82.656	Tent5b+/+ Tent5c+/+	pre-antral
	81.8755	Tent5b+/+ Tent5c+/+	pre-antral
	80.0345	Tent5b+/+ Tent5c+/+	pre-antral
	78.262	Tent5b+/+ Tent5c+/+	pre-antral
	77.7795	Tent5b+/+ Tent5c+/+	pre-antral
	77.3835	Tent5b+/+ Tent5c+/+	pre-antral
	77.008	Tent5b+/+ Tent5c+/+	pre-antral
	76.6965	Tent5b+/+ Tent5c+/+	pre-antral
	75.012	Tent5b+/+ Tent5c+/+	pre-antral
	74.296	Tent5b+/+ Tent5c+/+	pre-antral
	74.0715	Tent5b+/+ Tent5c+/+	pre-antral
	73.226	Tent5b+/+ Tent5c+/+	pre-antral
	71.6925	Tent5b+/+ Tent5c+/+	pre-antral
	59.8715	Tent5b+/+ Tent5c+/+	pre-antral
	59.8035	Tent5b+/+ Tent5c+/+	pre-antral
	52.7735	Tent5b+/+ Tent5c+/+	pre-antral
	49.829	Tent5b+/+ Tent5c+/+	pre-antral
	49.378	Tent5b+/+ Tent5c+/+	pre-antral
	48.603	Tent5b+/+ Tent5c+/+	pre-antral
	45.6935	Tent5b+/+ Tent5c+/+	pre-antral
	44.684	Tent5b+/+ Tent5c+/+	pre-antral
	44.5555	Tent5b+/+ Tent5c+/+	pre-antral
	44.1215	Tent5b+/+ Tent5c+/+	pre-antral
	43.0715	Tent5b+/+ Tent5c+/+	pre-antral
	42.904	Tent5b+/+ Tent5c+/+	pre-antral
	42.33	Tent5b+/+ Tent5c+/+	pre-antral
	38.5225	Tent5b+/+ Tent5c+/+	pre-antral
	38.2145	Tent5b+/+ Tent5c+/+	pre-antral
	37.6405	Tent5b+/+ Tent5c+/+	pre-antral
	37.1015	Tent5b+/+ Tent5c+/+	pre-antral
	37.0505	Tent5b+/+ Tent5c+/+	pre-antral
	36.5755	Tent5b+/+ Tent5c+/+	pre-antral
	35.2085	Tent5b+/+ Tent5c+/+	pre-antral
	34.0295	Tent5b+/+ Tent5c+/+	pre-antral
	31.003	Tent5b+/+ Tent5c+/+	pre-antral
	30.8545	Tent5b+/+ Tent5c+/+	pre-antral
	507.6765	Tent5b+/+ Tent5c+/+	antral
	474.5785	Tent5b+/+ Tent5c+/+	antral
	445.2725	Tent5b+/+ Tent5c+/+	antral
	438.671	Tent5b+/+ Tent5c+/+	antral
	421.36	Tent5b+/+ Tent5c+/+	antral
	406.4655	Tent5b+/+ Tent5c+/+	antral
	393.615	Tent5b+/+ Tent5c+/+	antral
	393.5215	Tent5b+/+ Tent5c+/+	antral
	382.824	Tent5b+/+ Tent5c+/+	antral
	372.799	Tent5b+/+ Tent5c+/+	antral
	365.678	Tent5b+/+ Tent5c+/+	antral
	363.29	Tent5b+/+ Tent5c+/+	antral
	351.9025	Tent5b+/+ Tent5c+/+	antral
	340.5975	Tent5b+/+ Tent5c+/+	antral
	339.266	Tent5b+/+ Tent5c+/+	antral
	326.4705	Tent5b+/+ Tent5c+/+	antral
	326.1985	Tent5b+/+ Tent5c+/+	antral
	318.8235	Tent5b+/+ Tent5c+/+	antral
	312.814	Tent5b+/+ Tent5c+/+	antral
	300.0685	Tent5b+/+ Tent5c+/+	antral
	299.8755	Tent5b+/+ Tent5c+/+	antral
	296.6015	Tent5b+/+ Tent5c+/+	antral
	294.0395	Tent5b+/+ Tent5c+/+	antral
	292.302	Tent5b+/+ Tent5c+/+	antral
	290.4725	Tent5b+/+ Tent5c+/+	antral
	285.118	Tent5b+/+ Tent5c+/+	antral
	275.1285	Tent5b+/+ Tent5c+/+	antral
	273.492	Tent5b+/+ Tent5c+/+	antral
	269.4575	Tent5b+/+ Tent5c+/+	antral
	265.727	Tent5b+/+ Tent5c+/+	antral
	257.737	Tent5b+/+ Tent5c+/+	antral
	255.45	Tent5b+/+ Tent5c+/+	antral
	253.716	Tent5b+/+ Tent5c+/+	antral
	253.4055	Tent5b+/+ Tent5c+/+	antral
	249.3865	Tent5b+/+ Tent5c+/+	antral
	239.083	Tent5b+/+ Tent5c+/+	antral
	238.86	Tent5b+/+ Tent5c+/+	antral
	234.3715	Tent5b+/+ Tent5c+/+	antral
	230.945	Tent5b+/+ Tent5c+/+	antral
	229.617	Tent5b+/+ Tent5c+/+	antral
	224.4175	Tent5b+/+ Tent5c+/+	antral
	222.888	Tent5b+/+ Tent5c+/+	antral
	219.5245	Tent5b+/+ Tent5c+/+	antral
	216.9865	Tent5b+/+ Tent5c+/+	antral
	213.545	Tent5b+/+ Tent5c+/+	antral
	213.082	Tent5b+/+ Tent5c+/+	antral
	212.0855	Tent5b+/+ Tent5c+/+	antral
	185.3205	Tent5b+/+ Tent5c+/+	antral
	174.878	Tent5b+/+ Tent5c+/+	antral
	171.752	Tent5b+/+ Tent5c+/+	antral
	164.3765	Tent5b+/+ Tent5c+/+	antral
	163.206	Tent5b+/+ Tent5c+/+	antral
	157.8885	Tent5b+/+ Tent5c+/+	antral
	156.424	Tent5b+/+ Tent5c+/+	antral
	153.627	Tent5b+/+ Tent5c+/+	antral
	153.6005	Tent5b+/+ Tent5c+/+	antral
	150.5805	Tent5b+/+ Tent5c+/+	antral
	150.5335	Tent5b+/+ Tent5c+/+	antral
	148.645	Tent5b+/+ Tent5c+/+	antral
	147.6615	Tent5b+/+ Tent5c+/+	antral
	141.5795	Tent5b+/+ Tent5c+/+	antral
	140.799	Tent5b+/+ Tent5c+/+	antral
	140.1415	Tent5b+/+ Tent5c+/+	antral
	138.091	Tent5b+/+ Tent5c+/+	antral
	132.393	Tent5b+/+ Tent5c+/+	antral
	129.9955	Tent5b+/+ Tent5c+/+	antral
	129.652	Tent5b+/+ Tent5c+/+	antral
	127.7815	Tent5b+/+ Tent5c+/+	antral
	125.003	Tent5b+/+ Tent5c+/+	antral
	124.92	Tent5b+/+ Tent5c+/+	antral
	123.423	Tent5b+/+ Tent5c+/+	antral
	121.786	Tent5b+/+ Tent5c+/+	antral
	116.5685	Tent5b+/+ Tent5c+/+	antral
	112.285	Tent5b+/+ Tent5c+/+	antral
	109.7475	Tent5b+/+ Tent5c+/+	antral
	109.1375	Tent5b+/+ Tent5c+/+	antral
	98.173	Tent5b+/+ Tent5c+/+	antral
	92.1425	Tent5b+/+ Tent5c+/+	antral
	165.1107	Tent5b-/- Tent5c-/-	all
	156.497	Tent5b-/- Tent5c-/-	all
	155.5983	Tent5b-/- Tent5c-/-	all
	141.6855	Tent5b-/- Tent5c-/-	all
	139.806	Tent5b-/- Tent5c-/-	all
	128.942	Tent5b-/- Tent5c-/-	all
	123.8266	Tent5b-/- Tent5c-/-	all
	121.2337	Tent5b-/- Tent5c-/-	all
	120.3155	Tent5b-/- Tent5c-/-	all
	118.6327	Tent5b-/- Tent5c-/-	all
	118.5513	Tent5b-/- Tent5c-/-	all
	116.4622	Tent5b-/- Tent5c-/-	all
	116.385	Tent5b-/- Tent5c-/-	all
	114.2191	Tent5b-/- Tent5c-/-	all
	112.9786	Tent5b-/- Tent5c-/-	all
	112.1195	Tent5b-/- Tent5c-/-	all
	108.904	Tent5b-/- Tent5c-/-	all
	108.4304	Tent5b-/- Tent5c-/-	all
	101.9493	Tent5b-/- Tent5c-/-	all
	100.227	Tent5b-/- Tent5c-/-	all
	100.0141	Tent5b-/- Tent5c-/-	all
	99.969	Tent5b-/- Tent5c-/-	all
	98.26994	Tent5b-/- Tent5c-/-	all
	97.77828	Tent5b-/- Tent5c-/-	all
	96.59588	Tent5b-/- Tent5c-/-	all
	94.69452	Tent5b-/- Tent5c-/-	all
	94.12871	Tent5b-/- Tent5c-/-	all
	93.272	Tent5b-/- Tent5c-/-	all
	92.8465	Tent5b-/- Tent5c-/-	all
	92.758	Tent5b-/- Tent5c-/-	all
	90.054	Tent5b-/- Tent5c-/-	all
	86.01551	Tent5b-/- Tent5c-/-	all
	85.694	Tent5b-/- Tent5c-/-	all
	85.66813	Tent5b-/- Tent5c-/-	all
	85.61655	Tent5b-/- Tent5c-/-	all
	83.51369	Tent5b-/- Tent5c-/-	all
	80.9455	Tent5b-/- Tent5c-/-	all
	79.2975	Tent5b-/- Tent5c-/-	all
	78.80665	Tent5b-/- Tent5c-/-	all
	78.363	Tent5b-/- Tent5c-/-	all
	77.82011	Tent5b-/- Tent5c-/-	all
	76.61594	Tent5b-/- Tent5c-/-	all
	76.3145	Tent5b-/- Tent5c-/-	all
	76.31289	Tent5b-/- Tent5c-/-	all
	74.1125	Tent5b-/- Tent5c-/-	all
	74.07785	Tent5b-/- Tent5c-/-	all
	72.5785	Tent5b-/- Tent5c-/-	all
	71.547	Tent5b-/- Tent5c-/-	all
	71.38661	Tent5b-/- Tent5c-/-	all
	69.927	Tent5b-/- Tent5c-/-	all
	69.72384	Tent5b-/- Tent5c-/-	all
	68.40199	Tent5b-/- Tent5c-/-	all
	66.96087	Tent5b-/- Tent5c-/-	all
	65.5815	Tent5b-/- Tent5c-/-	all
	65.06677	Tent5b-/- Tent5c-/-	all
	62.481	Tent5b-/- Tent5c-/-	all
	62.3707	Tent5b-/- Tent5c-/-	all
	60.97471	Tent5b-/- Tent5c-/-	all
	59.713	Tent5b-/- Tent5c-/-	all
	59.44975	Tent5b-/- Tent5c-/-	all
	58.76949	Tent5b-/- Tent5c-/-	all
	57.72169	Tent5b-/- Tent5c-/-	all
	55.05222	Tent5b-/- Tent5c-/-	all
	54.63471	Tent5b-/- Tent5c-/-	all
	50.529	Tent5b-/- Tent5c-/-	all
	48.4885	Tent5b-/- Tent5c-/-	all
	48.07629	Tent5b-/- Tent5c-/-	all
	47.3665	Tent5b-/- Tent5c-/-	all
	41.8095	Tent5b-/- Tent5c-/-	all
	39.8015	Tent5b-/- Tent5c-/-	all
	227.8223	Tent5b-/- Tent5c-/-	all
	219.4125	Tent5b-/- Tent5c-/-	all
	217.253	Tent5b-/- Tent5c-/-	all
	215.2262	Tent5b-/- Tent5c-/-	all
	214.4065	Tent5b-/- Tent5c-/-	all
	209.5769	Tent5b-/- Tent5c-/-	all
	207.7675	Tent5b-/- Tent5c-/-	all
	205.8137	Tent5b-/- Tent5c-/-	all
	201.9667	Tent5b-/- Tent5c-/-	all
	199.4028	Tent5b-/- Tent5c-/-	all
	198.0439	Tent5b-/- Tent5c-/-	all
	197.7086	Tent5b-/- Tent5c-/-	all
	197.5039	Tent5b-/- Tent5c-/-	all
	192.0384	Tent5b-/- Tent5c-/-	all
	188.3429	Tent5b-/- Tent5c-/-	all
	186.4391	Tent5b-/- Tent5c-/-	all
	180.6802	Tent5b-/- Tent5c-/-	all
	179.223	Tent5b-/- Tent5c-/-	all
	178.9933	Tent5b-/- Tent5c-/-	all
	178.2085	Tent5b-/- Tent5c-/-	all
	176.7703	Tent5b-/- Tent5c-/-	all
	176.46	Tent5b-/- Tent5c-/-	all
	175.7169	Tent5b-/- Tent5c-/-	all
	174.476	Tent5b-/- Tent5c-/-	all
	172.2366	Tent5b-/- Tent5c-/-	all
	171.074	Tent5b-/- Tent5c-/-	all
	170.8809	Tent5b-/- Tent5c-/-	all
	170.4239	Tent5b-/- Tent5c-/-	all
	170.1216	Tent5b-/- Tent5c-/-	all
	169.228	Tent5b-/- Tent5c-/-	all
	168.8615	Tent5b-/- Tent5c-/-	all
	168.3625	Tent5b-/- Tent5c-/-	all
	167.5634	Tent5b-/- Tent5c-/-	all
	166.7395	Tent5b-/- Tent5c-/-	all
	165.479	Tent5b-/- Tent5c-/-	all
	165.363	Tent5b-/- Tent5c-/-	all
	163.5011	Tent5b-/- Tent5c-/-	all
	163.2287	Tent5b-/- Tent5c-/-	all
	163.0895	Tent5b-/- Tent5c-/-	all
	162.0615	Tent5b-/- Tent5c-/-	all
	161.9423	Tent5b-/- Tent5c-/-	all
	161.8	Tent5b-/- Tent5c-/-	all
	160.556	Tent5b-/- Tent5c-/-	all
	159.574	Tent5b-/- Tent5c-/-	all
	159.063	Tent5b-/- Tent5c-/-	all
	158.6571	Tent5b-/- Tent5c-/-	all
	158.4193	Tent5b-/- Tent5c-/-	all
	158.07	Tent5b-/- Tent5c-/-	all
	157.6415	Tent5b-/- Tent5c-/-	all
	156.2355	Tent5b-/- Tent5c-/-	all
	154.5964	Tent5b-/- Tent5c-/-	all
	154.4433	Tent5b-/- Tent5c-/-	all
	154.395	Tent5b-/- Tent5c-/-	all
	153.944	Tent5b-/- Tent5c-/-	all
	153.5954	Tent5b-/- Tent5c-/-	all
	153.015	Tent5b-/- Tent5c-/-	all
	152.6903	Tent5b-/- Tent5c-/-	all
	152.5005	Tent5b-/- Tent5c-/-	all
	152.2875	Tent5b-/- Tent5c-/-	all
	152.2389	Tent5b-/- Tent5c-/-	all
	151.9471	Tent5b-/- Tent5c-/-	all
	151.326	Tent5b-/- Tent5c-/-	all
	150.8872	Tent5b-/- Tent5c-/-	all
	149.8523	Tent5b-/- Tent5c-/-	all
	149.7467	Tent5b-/- Tent5c-/-	all
	149.5807	Tent5b-/- Tent5c-/-	all
	149.4534	Tent5b-/- Tent5c-/-	all
	148.948	Tent5b-/- Tent5c-/-	all
	147.5025	Tent5b-/- Tent5c-/-	all
	147.286	Tent5b-/- Tent5c-/-	all
	147.249	Tent5b-/- Tent5c-/-	all
	146.701	Tent5b-/- Tent5c-/-	all
	146.5284	Tent5b-/- Tent5c-/-	all
	146.319	Tent5b-/- Tent5c-/-	all
	145.8905	Tent5b-/- Tent5c-/-	all
	145.6337	Tent5b-/- Tent5c-/-	all
	145.3597	Tent5b-/- Tent5c-/-	all
	144.3295	Tent5b-/- Tent5c-/-	all
	143.917	Tent5b-/- Tent5c-/-	all
	143.4793	Tent5b-/- Tent5c-/-	all
	143.4737	Tent5b-/- Tent5c-/-	all
	143.349	Tent5b-/- Tent5c-/-	all
	141.8635	Tent5b-/- Tent5c-/-	all
	141.6305	Tent5b-/- Tent5c-/-	all
	141.1774	Tent5b-/- Tent5c-/-	all
	140.14	Tent5b-/- Tent5c-/-	all
	139.4435	Tent5b-/- Tent5c-/-	all
	139.0915	Tent5b-/- Tent5c-/-	all
	137.845	Tent5b-/- Tent5c-/-	all
	137.2892	Tent5b-/- Tent5c-/-	all
	137.047	Tent5b-/- Tent5c-/-	all
	136.7575	Tent5b-/- Tent5c-/-	all
	136.4695	Tent5b-/- Tent5c-/-	all
	136.193	Tent5b-/- Tent5c-/-	all
	134.378	Tent5b-/- Tent5c-/-	all
	134.361	Tent5b-/- Tent5c-/-	all
	133.856	Tent5b-/- Tent5c-/-	all
	133.6805	Tent5b-/- Tent5c-/-	all
	133.604	Tent5b-/- Tent5c-/-	all
	132.822	Tent5b-/- Tent5c-/-	all
	131.692	Tent5b-/- Tent5c-/-	all
	130.9299	Tent5b-/- Tent5c-/-	all
	130.7268	Tent5b-/- Tent5c-/-	all
	130.3761	Tent5b-/- Tent5c-/-	all
	130.2794	Tent5b-/- Tent5c-/-	all
	130.1835	Tent5b-/- Tent5c-/-	all
	128.7495	Tent5b-/- Tent5c-/-	all
	128.5815	Tent5b-/- Tent5c-/-	all
	127.9615	Tent5b-/- Tent5c-/-	all
	127.5729	Tent5b-/- Tent5c-/-	all
	127.0957	Tent5b-/- Tent5c-/-	all
	126.741	Tent5b-/- Tent5c-/-	all
	125.3201	Tent5b-/- Tent5c-/-	all
	124.8385	Tent5b-/- Tent5c-/-	all
	124.6181	Tent5b-/- Tent5c-/-	all
	124.5536	Tent5b-/- Tent5c-/-	all
	124.3489	Tent5b-/- Tent5c-/-	all
	124.328	Tent5b-/- Tent5c-/-	all
	122.8417	Tent5b-/- Tent5c-/-	all
	120.1075	Tent5b-/- Tent5c-/-	all
	120.1069	Tent5b-/- Tent5c-/-	all
	119.637	Tent5b-/- Tent5c-/-	all
	119.215	Tent5b-/- Tent5c-/-	all
	115.7626	Tent5b-/- Tent5c-/-	all
	115.2338	Tent5b-/- Tent5c-/-	all
	114.2513	Tent5b-/- Tent5c-/-	all
	114.2055	Tent5b-/- Tent5c-/-	all
	111.743	Tent5b-/- Tent5c-/-	all
	109.9311	Tent5b-/- Tent5c-/-	all
	108.9155	Tent5b-/- Tent5c-/-	all
	96.3705	Tent5b-/- Tent5c-/-	all
	93.5685	Tent5b-/- Tent5c-/-	all
	91.1065	Tent5b-/- Tent5c-/-	all
	89.366	Tent5b-/- Tent5c-/-	all
	69.19107	Tent5b-/- Tent5c-/-	all
	63.57325	Tent5b-/- Tent5c-/-	all
	60.68132	Tent5b-/- Tent5c-/-	all
	149.8785	Tent5b+/+ Tent5c+/+	all
	147.684	Tent5b+/+ Tent5c+/+	all
	141.149	Tent5b+/+ Tent5c+/+	all
	129.5885	Tent5b+/+ Tent5c+/+	all
	128.917	Tent5b+/+ Tent5c+/+	all
	115.156	Tent5b+/+ Tent5c+/+	all
	114.918	Tent5b+/+ Tent5c+/+	all
	108.3865	Tent5b+/+ Tent5c+/+	all
	107.7325	Tent5b+/+ Tent5c+/+	all
	106.4245	Tent5b+/+ Tent5c+/+	all
	106.3055	Tent5b+/+ Tent5c+/+	all
	104.7205	Tent5b+/+ Tent5c+/+	all
	102.6785	Tent5b+/+ Tent5c+/+	all
	101.7185	Tent5b+/+ Tent5c+/+	all
	99.7615	Tent5b+/+ Tent5c+/+	all
	98.263	Tent5b+/+ Tent5c+/+	all
	94.8615	Tent5b+/+ Tent5c+/+	all
	94.443	Tent5b+/+ Tent5c+/+	all
	93.943	Tent5b+/+ Tent5c+/+	all
	93.864	Tent5b+/+ Tent5c+/+	all
	92.643	Tent5b+/+ Tent5c+/+	all
	92.531	Tent5b+/+ Tent5c+/+	all
	91.5215	Tent5b+/+ Tent5c+/+	all
	91.166	Tent5b+/+ Tent5c+/+	all
	85.829	Tent5b+/+ Tent5c+/+	all
	84.324	Tent5b+/+ Tent5c+/+	all
	83.9015	Tent5b+/+ Tent5c+/+	all
	82.656	Tent5b+/+ Tent5c+/+	all
	81.8755	Tent5b+/+ Tent5c+/+	all
	80.0345	Tent5b+/+ Tent5c+/+	all
	78.262	Tent5b+/+ Tent5c+/+	all
	77.7795	Tent5b+/+ Tent5c+/+	all
	77.3835	Tent5b+/+ Tent5c+/+	all
	77.008	Tent5b+/+ Tent5c+/+	all
	76.6965	Tent5b+/+ Tent5c+/+	all
	75.012	Tent5b+/+ Tent5c+/+	all
	74.296	Tent5b+/+ Tent5c+/+	all
	74.0715	Tent5b+/+ Tent5c+/+	all
	73.226	Tent5b+/+ Tent5c+/+	all
	71.6925	Tent5b+/+ Tent5c+/+	all
	59.8715	Tent5b+/+ Tent5c+/+	all
	59.8035	Tent5b+/+ Tent5c+/+	all
	52.7735	Tent5b+/+ Tent5c+/+	all
	49.829	Tent5b+/+ Tent5c+/+	all
	49.378	Tent5b+/+ Tent5c+/+	all
	48.603	Tent5b+/+ Tent5c+/+	all
	45.6935	Tent5b+/+ Tent5c+/+	all
	44.684	Tent5b+/+ Tent5c+/+	all
	44.5555	Tent5b+/+ Tent5c+/+	all
	44.1215	Tent5b+/+ Tent5c+/+	all
	43.0715	Tent5b+/+ Tent5c+/+	all
	42.904	Tent5b+/+ Tent5c+/+	all
	42.33	Tent5b+/+ Tent5c+/+	all
	38.5225	Tent5b+/+ Tent5c+/+	all
	38.2145	Tent5b+/+ Tent5c+/+	all
	37.6405	Tent5b+/+ Tent5c+/+	all
	37.1015	Tent5b+/+ Tent5c+/+	all
	37.0505	Tent5b+/+ Tent5c+/+	all
	36.5755	Tent5b+/+ Tent5c+/+	all
	35.2085	Tent5b+/+ Tent5c+/+	all
	34.0295	Tent5b+/+ Tent5c+/+	all
	31.003	Tent5b+/+ Tent5c+/+	all
	30.8545	Tent5b+/+ Tent5c+/+	all
	507.6765	Tent5b+/+ Tent5c+/+	all
	474.5785	Tent5b+/+ Tent5c+/+	all
	445.2725	Tent5b+/+ Tent5c+/+	all
	438.671	Tent5b+/+ Tent5c+/+	all
	421.36	Tent5b+/+ Tent5c+/+	all
	406.4655	Tent5b+/+ Tent5c+/+	all
	393.615	Tent5b+/+ Tent5c+/+	all
	393.5215	Tent5b+/+ Tent5c+/+	all
	382.824	Tent5b+/+ Tent5c+/+	all
	372.799	Tent5b+/+ Tent5c+/+	all
	365.678	Tent5b+/+ Tent5c+/+	all
	363.29	Tent5b+/+ Tent5c+/+	all
	351.9025	Tent5b+/+ Tent5c+/+	all
	340.5975	Tent5b+/+ Tent5c+/+	all
	339.266	Tent5b+/+ Tent5c+/+	all
	326.4705	Tent5b+/+ Tent5c+/+	all
	326.1985	Tent5b+/+ Tent5c+/+	all
	318.8235	Tent5b+/+ Tent5c+/+	all
	312.814	Tent5b+/+ Tent5c+/+	all
	300.0685	Tent5b+/+ Tent5c+/+	all
	299.8755	Tent5b+/+ Tent5c+/+	all
	296.6015	Tent5b+/+ Tent5c+/+	all
	294.0395	Tent5b+/+ Tent5c+/+	all
	292.302	Tent5b+/+ Tent5c+/+	all
	290.4725	Tent5b+/+ Tent5c+/+	all
	285.118	Tent5b+/+ Tent5c+/+	all
	275.1285	Tent5b+/+ Tent5c+/+	all
	273.492	Tent5b+/+ Tent5c+/+	all
	269.4575	Tent5b+/+ Tent5c+/+	all
	265.727	Tent5b+/+ Tent5c+/+	all
	257.737	Tent5b+/+ Tent5c+/+	all
	255.45	Tent5b+/+ Tent5c+/+	all
	253.716	Tent5b+/+ Tent5c+/+	all
	253.4055	Tent5b+/+ Tent5c+/+	all
	249.3865	Tent5b+/+ Tent5c+/+	all
	239.083	Tent5b+/+ Tent5c+/+	all
	238.86	Tent5b+/+ Tent5c+/+	all
	234.3715	Tent5b+/+ Tent5c+/+	all
	230.945	Tent5b+/+ Tent5c+/+	all
	229.617	Tent5b+/+ Tent5c+/+	all
	224.4175	Tent5b+/+ Tent5c+/+	all
	222.888	Tent5b+/+ Tent5c+/+	all
	219.5245	Tent5b+/+ Tent5c+/+	all
	216.9865	Tent5b+/+ Tent5c+/+	all
	213.545	Tent5b+/+ Tent5c+/+	all
	213.082	Tent5b+/+ Tent5c+/+	all
	212.0855	Tent5b+/+ Tent5c+/+	all
	185.3205	Tent5b+/+ Tent5c+/+	all
	174.878	Tent5b+/+ Tent5c+/+	all
	171.752	Tent5b+/+ Tent5c+/+	all
	164.3765	Tent5b+/+ Tent5c+/+	all
	163.206	Tent5b+/+ Tent5c+/+	all
	157.8885	Tent5b+/+ Tent5c+/+	all
	156.424	Tent5b+/+ Tent5c+/+	all
	153.627	Tent5b+/+ Tent5c+/+	all
	153.6005	Tent5b+/+ Tent5c+/+	all
	150.5805	Tent5b+/+ Tent5c+/+	all
	150.5335	Tent5b+/+ Tent5c+/+	all
	148.645	Tent5b+/+ Tent5c+/+	all
	147.6615	Tent5b+/+ Tent5c+/+	all
	141.5795	Tent5b+/+ Tent5c+/+	all
	140.799	Tent5b+/+ Tent5c+/+	all
	140.1415	Tent5b+/+ Tent5c+/+	all
	138.091	Tent5b+/+ Tent5c+/+	all
	132.393	Tent5b+/+ Tent5c+/+	all
	129.9955	Tent5b+/+ Tent5c+/+	all
	129.652	Tent5b+/+ Tent5c+/+	all
	127.7815	Tent5b+/+ Tent5c+/+	all
	125.003	Tent5b+/+ Tent5c+/+	all
	124.92	Tent5b+/+ Tent5c+/+	all
	123.423	Tent5b+/+ Tent5c+/+	all
	121.786	Tent5b+/+ Tent5c+/+	all
	116.5685	Tent5b+/+ Tent5c+/+	all
	112.285	Tent5b+/+ Tent5c+/+	all
	109.7475	Tent5b+/+ Tent5c+/+	all
	109.1375	Tent5b+/+ Tent5c+/+	all
	98.173	Tent5b+/+ Tent5c+/+	all
	92.1425	Tent5b+/+ Tent5c+/+	all

## Sheet: Figure 3B
	Figure 3. B (data points)				Figure 3. B (data points)
	Genotype	Area	GFP Intensity		Genotype	mean	SEM
	Tent5bgfp/gfp C-terminal	4532.43	53.051		Tent5bgfp/gfp C-terminal	50.4117	1.83524
	Tent5bgfp/gfp C-terminal	4060.23	57.358		Tent5bgfp/gfp N-terminal	14.3613	0.542784
	Tent5bgfp/gfp C-terminal	4759.38	46.815		Tent5cgfp/gfp	42.7531	2.44274
	Tent5bgfp/gfp C-terminal	4026.36	46.96		Tent5bwt/wt Tent5cwt/wt	3.6098	0.0707856
	Tent5bgfp/gfp C-terminal	4275.89	52.72
	Tent5bgfp/gfp C-terminal	3763.59	57.458
	Tent5bgfp/gfp C-terminal	4668.68	52.634
	Tent5bgfp/gfp C-terminal	3901.01	37.687
	Tent5bgfp/gfp C-terminal	3885.05	50.118
	Tent5bgfp/gfp C-terminal	3899.45	50.965
	Tent5bgfp/gfp C-terminal	4531.26	46.495
	Tent5bgfp/gfp C-terminal	3036.41	30.466
	Tent5bgfp/gfp C-terminal	4157.55	55.759
	Tent5bgfp/gfp C-terminal	4882	51.082
	Tent5bgfp/gfp C-terminal	3951.62	60.55
	Tent5bgfp/gfp C-terminal	3805.24	65.341
	Tent5bgfp/gfp C-terminal	3554.16	39.443
	Tent5bgfp/gfp C-terminal	3755.42	67.061
	Tent5bgfp/gfp C-terminal	3570.12	34.146
	Tent5bgfp/gfp C-terminal	4145.87	66.933
	Tent5bgfp/gfp C-terminal	4256.42	64.3
	Tent5bgfp/gfp C-terminal	3655.37	35.502
	Tent5bgfp/gfp C-terminal	3783.83	58.757
	Tent5bgfp/gfp C-terminal	3834.83	37.222
	Tent5bgfp/gfp C-terminal	3891.67	59.475
	Tent5bgfp/gfp C-terminal	5026.82	70.759
	Tent5bgfp/gfp C-terminal	4293.41	54.964
	Tent5bgfp/gfp C-terminal	3467.35	44.952
	Tent5bgfp/gfp C-terminal	3890.11	52.742
	Tent5bgfp/gfp C-terminal	3968.74	38.164
	Tent5bgfp/gfp C-terminal	3923.2	45.77
	Tent5bgfp/gfp C-terminal	3992.1	52.923
	Tent5bgfp/gfp C-terminal	4251.36	17.849
	Tent5bgfp/gfp C-terminal	3939.16	44.576
	Tent5bgfp/gfp C-terminal	3867.92	52.815
	Tent5bgfp/gfp C-terminal	3983.15	59.835
	Tent5bgfp/gfp C-terminal	3177.72	42.284
	Tent5bgfp/gfp C-terminal	4268.1	59.715
	Tent5bwt/wt Tent5cwt/wt	5092.22	3.123
	Tent5bwt/wt Tent5cwt/wt	4398.51	3.389
	Tent5bwt/wt Tent5cwt/wt	3696.25	3.052
	Tent5bwt/wt Tent5cwt/wt	4082.03	3.519
	Tent5bwt/wt Tent5cwt/wt	4039.59	3.51
	Tent5bwt/wt Tent5cwt/wt	3765.54	3.105
	Tent5bwt/wt Tent5cwt/wt	3429.98	3.283
	Tent5bwt/wt Tent5cwt/wt	4087.09	2.592
	Tent5bwt/wt Tent5cwt/wt	3821.21	3.302
	Tent5bwt/wt Tent5cwt/wt	3663.16	3.969
	Tent5bwt/wt Tent5cwt/wt	3339.27	3.902
	Tent5bwt/wt Tent5cwt/wt	4556.17	3.174
	Tent5bwt/wt Tent5cwt/wt	4292.24	3.873
	Tent5bwt/wt Tent5cwt/wt	3632.79	3.296
	Tent5bwt/wt Tent5cwt/wt	3973.41	3.021
	Tent5bwt/wt Tent5cwt/wt	3210.81	4.144
	Tent5bwt/wt Tent5cwt/wt	4293.02	3.578
	Tent5bwt/wt Tent5cwt/wt	3768.65	4.157
	Tent5bwt/wt Tent5cwt/wt	3771.77	3.649
	Tent5bwt/wt Tent5cwt/wt	4852.03	3.378
	Tent5bwt/wt Tent5cwt/wt	3964.46	3.771
	Tent5bwt/wt Tent5cwt/wt	5693.66	3.049
	Tent5bwt/wt Tent5cwt/wt	4472.09	3.321
	Tent5bwt/wt Tent5cwt/wt	3660.82	4.344
	Tent5bwt/wt Tent5cwt/wt	3606.71	3.884
	Tent5bwt/wt Tent5cwt/wt	3247.01	4.372
	Tent5bwt/wt Tent5cwt/wt	4185.57	3.861
	Tent5bwt/wt Tent5cwt/wt	4588.09	3.073
	Tent5bwt/wt Tent5cwt/wt	3274.65	4.441
	Tent5bwt/wt Tent5cwt/wt	4149.76	3.502
	Tent5bwt/wt Tent5cwt/wt	4600.16	2.855
	Tent5bwt/wt Tent5cwt/wt	4969.59	3.182
	Tent5bwt/wt Tent5cwt/wt	4255.65	3.296
	Tent5bwt/wt Tent5cwt/wt	4149.76	4.136
	Tent5bwt/wt Tent5cwt/wt	3660.82	4.163
	Tent5bwt/wt Tent5cwt/wt	4039.59	3.852
	Tent5bwt/wt Tent5cwt/wt	3563.89	3.853
	Tent5bwt/wt Tent5cwt/wt	3716.1	3.478
	Tent5bwt/wt Tent5cwt/wt	4145.87	4.133
	Tent5bwt/wt Tent5cwt/wt	4118.62	3.893
	Tent5bwt/wt Tent5cwt/wt	3152.42	3.929
	Tent5bwt/wt Tent5cwt/wt	3836.78	4.057
	Tent5bwt/wt Tent5cwt/wt	5006.18	2.743
	Tent5bwt/wt Tent5cwt/wt	3422.19	3.91
	Tent5bwt/wt Tent5cwt/wt	3434.65	4.327
	Tent5cgfp/gfp	4532.43	41.458
	Tent5cgfp/gfp	3607.88	13.922
	Tent5cgfp/gfp	3950.06	23.859
	Tent5cgfp/gfp	3544.43	67.087
	Tent5cgfp/gfp	3677.95	28.341
	Tent5cgfp/gfp	3704.03	63.895
	Tent5cgfp/gfp	3825.49	42.426
	Tent5cgfp/gfp	3545.98	40.202
	Tent5cgfp/gfp	3939.16	39.483
	Tent5cgfp/gfp	3447.88	46.358
	Tent5cgfp/gfp	3713.37	41.237
	Tent5cgfp/gfp	3778.38	32.87
	Tent5cgfp/gfp	4151.71	36.32
	Tent5cgfp/gfp	5165.4	47.572
	Tent5cgfp/gfp	4247.08	60.812
	Tent5cgfp/gfp	3621.89	60.183
	Tent5cgfp/gfp	3575.18	19.487
	Tent5cgfp/gfp	3859.74	30.017
	Tent5cgfp/gfp	5186.81	39.124
	Tent5cgfp/gfp	3656.93	79.11
	Tent5cgfp/gfp	3730.5	71.978
	Tent5cgfp/gfp	4668.29	33.867
	Tent5cgfp/gfp	4903.02	51.614
	Tent5cgfp/gfp	5590.5	38.874
	Tent5cgfp/gfp	5420.77	44.434
	Tent5cgfp/gfp	3495.76	67.408
	Tent5cgfp/gfp	5511.86	41.937
	Tent5cgfp/gfp	4065.68	47.627
	Tent5cgfp/gfp	4046.6	47.034
	Tent5cgfp/gfp	3474.74	15.157
	Tent5cgfp/gfp	4037.65	24.633
	Tent5cgfp/gfp	3247.01	14.426
	Tent5cgfp/gfp	4906.92	46.281
	Tent5cgfp/gfp	4094.09	38.261
	Tent5cgfp/gfp	4313.65	38.048
	Tent5cgfp/gfp	3503.16	20.838
	Tent5cgfp/gfp	4462.35	41.237
	Tent5cgfp/gfp	3898.28	49.203
	Tent5cgfp/gfp	3800.57	61.742
	Tent5cgfp/gfp	4165.72	26.227
	Tent5cgfp/gfp	3229.11	62.531
	Tent5cgfp/gfp	4913.92	60.013
	Tent5cgfp/gfp	5202.38	41.251
	Tent5bgfp/gfp N-terminal	4676.07	16.574
	Tent5bgfp/gfp N-terminal	3623.06	12.927
	Tent5bgfp/gfp N-terminal	4033.36	11.466
	Tent5bgfp/gfp N-terminal	4487.66	18.344
	Tent5bgfp/gfp N-terminal	3988.21	14.353
	Tent5bgfp/gfp N-terminal	4173.12	15.823
	Tent5bgfp/gfp N-terminal	4465.08	14.536
	Tent5bgfp/gfp N-terminal	4697.48	12.507
	Tent5bgfp/gfp N-terminal	4696.31	17.01
	Tent5bgfp/gfp N-terminal	4797.92	12.877
	Tent5bgfp/gfp N-terminal	4518.41	13.587
	Tent5bgfp/gfp N-terminal	3044.59	9.645
	Tent5bgfp/gfp N-terminal	4482.99	11.829
	Tent5bgfp/gfp N-terminal	5683.15	16.334
	Tent5bgfp/gfp N-terminal	4090.98	17.104
	Tent5bgfp/gfp N-terminal	4212.05	8.771
	Tent5bgfp/gfp N-terminal	4040.37	15.298
	Tent5bgfp/gfp N-terminal	5544.56	16.848
	Tent5bgfp/gfp N-terminal	5416.88	13.854
	Tent5bgfp/gfp N-terminal	4282.9	19.345
	Tent5bgfp/gfp N-terminal	5089.1	16.09
	Tent5bgfp/gfp N-terminal	5943.97	16.075
	Tent5bgfp/gfp N-terminal	4925.6	11.278
	Tent5bgfp/gfp N-terminal	5329.29	18.024
	Tent5bgfp/gfp N-terminal	3708.31	14.019
	Tent5bgfp/gfp N-terminal	4629.75	11.89
	Tent5bgfp/gfp N-terminal	4588.87	19.721
	Tent5bgfp/gfp N-terminal	6124.6	16.199
	Tent5bgfp/gfp N-terminal	4201.93	12.705
	Tent5bgfp/gfp N-terminal	3769.82	15.595
	Tent5bgfp/gfp N-terminal	1687.15	5.042
	Tent5bgfp/gfp N-terminal	4484.15	12.87
	Tent5bgfp/gfp N-terminal	4447.17	11.594
	Tent5bgfp/gfp N-terminal	4421.09	17.25

## Sheet: Figure 3C
	Figure 3. C (data points)				Figure 3. C (mean + SEM)
	Female genotype	Male genotype	Pups/female/week		Fermale genotype	Male genotype	mean	SEM
	Tent5bwt/wt	Tent5bwt/wt	0.6		Tent5bwt/gfp	Tent5bgfp/gfp	0.3	0.0632455
	Tent5bwt/wt	Tent5bwt/wt	1.2		Tent5bgfp/gfp	Tent5bgfp/gfp	0.05	0.05
	Tent5bwt/wt	Tent5bwt/wt	0.3		Tent5bwt/wt	Tent5bgfp/gfp	0.72	0.0530723
	Tent5bwt/wt	Tent5bwt/wt	0.8		Tent5bwt/wt	Tent5bwt/wt	0.8	0.108562
	Tent5bwt/wt	Tent5bwt/wt	1
	Tent5bwt/wt	Tent5bwt/wt	0.85
	Tent5bwt/wt	Tent5bwt/wt	0.85
	Tent5bgfp/gfp	Tent5bgfp/gfp	0.2
	Tent5bgfp/gfp	Tent5bgfp/gfp	0
	Tent5bgfp/gfp	Tent5bgfp/gfp	0
	Tent5bgfp/gfp	Tent5bgfp/gfp	0
	Tent5bgfp/gfp	Tent5bwt/gfp	0
	Tent5bwt/gfp	Tent5bwt/gfp	0.55
	Tent5bwt/gfp	Tent5bwt/gfp	0.55
	Tent5bwt/gfp	Tent5bwt/gfp	0
	Tent5bwt/gfp	Tent5bwt/gfp	0
	Tent5bwt/gfp	Tent5bwt/gfp	0
	Tent5bwt/gfp	Tent5bwt/gfp	0.35
	Tent5bwt/gfp	Tent5bwt/gfp	0.35
	Tent5bwt/gfp	Tent5bwt/gfp	0
	Tent5bwt/gfp	Tent5bwt/gfp	0.1
	Tent5bwt/gfp	Tent5bwt/gfp	0.1
	Tent5bwt/gfp	Tent5bgfp/gfp	0.4
	Tent5bwt/gfp	Tent5bgfp/gfp	0.4
	Tent5bwt/gfp	Tent5bgfp/gfp	0.4
	Tent5bwt/gfp	Tent5bgfp/gfp	0.4
	Tent5bwt/gfp	Tent5bgfp/gfp	0.1
	Tent5bwt/gfp	Tent5bgfp/gfp	0.1
	Tent5bwt/wt	Tent5bgfp/gfp	0.633333
	Tent5bwt/wt	Tent5bgfp/gfp	0.633333
	Tent5bwt/wt	Tent5bgfp/gfp	0.633333
	Tent5bwt/wt	Tent5bgfp/gfp	0.85
	Tent5bwt/wt	Tent5bgfp/gfp	0.85

## Sheet: Figure 3E
	Figure 3. E
	Genotype	Percentage	Chromosome grouping
	Tent5bwt/wt	1	one group
	Tent5bwt/wt	0	two or more groups
	Tent5bwt/gfp	0.00285714	one group
	Tent5bwt/gfp	0.00714286	two or more groups

## Sheet: Figure 3G
	Figure 3. G
	Ooocyte category	Percentage in Tent5bwt/wt	Percentage of Tent5bwt/gfp oocytes
	normal	0.97619	0.758333
	meiotic spindle disruption	0.00793651	0.0916667
	empty follicles in cytosol	0	0.0666667
	chromosomes scattered in cytosol	0	0.0583333
	parthenogenetical activation	0.00793651	0.025
	fragmentation	0.00793651	0

## Sheet: Figure 4D
	Figure 4. D

## Sheet: Figure 5D
	Figure 5. D (data points)			Figure 5. D (mean + SEM)
	Genotype	Percentage		Genotype	Mean	SEM
	Tent5c+/+	0.0591		Tent5c-/-	0.109664	0.00421599
	Tent5c+/+	0.116		Tent5c+/+	0.0883684	0.0040517
	Tent5c+/+	0.0761
	Tent5c+/+	0.072
	Tent5c+/+	0.0796
	Tent5c+/+	0.0658
	Tent5c+/+	0.118
	Tent5c+/+	0.108
	Tent5c+/+	0.0927
	Tent5c+/+	0.0705
	Tent5c+/+	0.0887
	Tent5c+/+	0.0993
	Tent5c+/+	0.112
	Tent5c+/+	0.0743
	Tent5c+/+	0.0751
	Tent5c+/+	0.0957
	Tent5c+/+	0.0921
	Tent5c+/+	0.081
	Tent5c+/+	0.103
	Tent5c-/-	0.125
	Tent5c-/-	0.106
	Tent5c-/-	0.111
	Tent5c-/-	0.12
	Tent5c-/-	0.102
	Tent5c-/-	0.124
	Tent5c-/-	0.0832
	Tent5c-/-	0.129
	Tent5c-/-	0.101
	Tent5c-/-	0.0961
	Tent5c-/-	0.109

[truncated: 17 more sheets: Figure 5E, Figure 5F, Figure 5L, Figure 5M, Figure 5N, Figure 6D, Supplementary Figure 1A, Supplementary Figure 1B, Supplementary Figure 6A, Supplementary Figure 6B, Suplementary Figure 6C, Suplementary Figure 6D, Suplementary Figure 6E, Suplementary Figure 6F, Suplementary Figure 6G, Suplementary Figure 6H, Supplementary Figure 6I]
